# Supplementary material for: CANGS: a user-friendly utility for processing and analyzing 454 GS-FLX data in biodiversity studies
Source: BMC Res Notes. 2010 Jan 11;3:3. doi: 10.1186/1756-0500-3-3 (PMC2830946; doi:10.1186/1756-0500-3-3)
Supplement: Additional file 1 — CANGS source code. This file contains source code of CANGS utility and CANGS configuration file. [file 1756-0500-3-3-S1.ZIP]

Archive with 15 entries (9 files):
- CANGS1.0-source-code/
- CANGS1.0-source-code/.DS_Store
- __MACOSX/
- __MACOSX/CANGS1.0-source-code/
- __MACOSX/CANGS1.0-source-code/._.DS_Store
- CANGS1.0-source-code/ba-input/
- CANGS1.0-source-code/ba.pl
- CANGS1.0-source-code/CANGSOptions.txt
- CANGS1.0-source-code/gpl.txt
- CANGS1.0-source-code/ra-input/
- CANGS1.0-source-code/ra.pl
- CANGS1.0-source-code/ta-input/
- CANGS1.0-source-code/ta.pl
- CANGS1.0-source-code/tsfs.pl
- CANGS1.0-source-code/update_ncbi_blastdb.pl
