# Supplementary material for: CANGS: a user-friendly utility for processing and analyzing 454 GS-FLX data in biodiversity studies
Source: BMC Res Notes. 2010 Jan 11;3:3. doi: 10.1186/1756-0500-3-3 (PMC2830946; doi:10.1186/1756-0500-3-3)
Supplement: Additional file 1 — CANGS source code. This file contains source code of CANGS utility and CANGS configuration file. [file 1756-0500-3-3-S1.ZIP › CANGS1.0-source-code/ba.pl]

#!/usr/bin/perl-w
## Force good programming practices
use strict;
use FindBin;
my $cwd = $FindBin::Bin;
use Bio::SearchIO; #For BLAST Parsing

#################################################################################################################################################
#                                                        
#                           PROGRAM: ba.pl                                 18.08.2009
#
#  DESCRIPTION: ta.pl--(Blast Analysis), this program produces sequence frequency table, which gives an idea of how much overlap
#                      is there in species composition between different samples, which will give an idea of the species turnover
#                      and fluctuations in diversity
#
#                            ba.pl -- Blast Analysis
#	                     USAGE: perl ba.pl <CANGSOptions.txt file> <BLAST percent similarity cutoff> (non redundant sequences in FASTA format)

#	                     ***** BLAST ANALYSIS PROGRAM MENU ******
#	                     1. TO GROUP SEQUENCES EXACTLY WITH $cutoffsimilarity% SIMILARITY
#	                     2. TO GROUP SEQUENCES FROM $cutoffsimilarity% TO 100% SIMILARITY
#	                     3. Press [RETURN] to exit the program
#
#	                     Your Choice
#
#                            AUTHOR: Ram Vinay PANDEY
#                            Email:  ramvinay.pandey@vu-wien.ac.at
#
#                            LAST MODIFIED: 29.11.2009
#
#
#                            This file is part of CANGS. This progtam (ba.pl) produces sequence frequency table.
#                            Copyright (C) 2009  Ram Vinay Pandey
#                        
#                            CANGS is free software: you can redistribute it and/or modify
#                            it under the terms of the GNU General Public License as published by
#                            the Free Software Foundation, either version 3 of the License, or
#                            (at your option) any later version.
#                        
#                            Foobar is distributed in the hope that it will be useful,
#                            but WITHOUT ANY WARRANTY; without even the implied warranty of
#                            MERCHANTABILITY or FITNESS FOR A PARTICULAR PURPOSE.  See the
#                            GNU General Public License for more details.
#                        
#                            You should have received a copy of the GNU General Public License
#                            along with Foobar.  If not, see <http://www.gnu.org/licenses/>.
#
#################################################################################################################################################

# Read command line


my ($USAGE) =  "\n\n\t****** USAGE of ba.pl PROGRAM ******\n\n\n\n\tUSAGE: perl $0 <CANGSOptions.txt file> <BLAST percent similarity cutoff>\n\n\n\n";


    

die "$USAGE" if ((scalar(@ARGV))< 1);

# Get CANGS option file.
my $option_file = $ARGV[0];
chomp($option_file);

# Getting input parameters from the CANGSOptions.txtfile
my %BlastAnalysisParameters = getbaoptions($option_file);

my $dir = "";
if (exists$BlastAnalysisParameters{"BA_OUTPUT_DIRECTORY"}) {
    $dir = "$BlastAnalysisParameters{'BA_OUTPUT_DIRECTORY'}";
    unless (-d $dir) { mkdir $dir || die "Could not create Directory $dir $!\n"; }
}


my $cutoffsimilarity = "";
my $choice = 0;

$cutoffsimilarity = $ARGV[1];
chomp ($cutoffsimilarity);

if ($cutoffsimilarity ne "") {
    print "\n\n\t****** BLAST ANALYSIS PROGRAM MENU ******\n\n\n";
    
    print "\t1. TO GROUP SEQUENCES EXACTLY WITH $cutoffsimilarity% SIMILARITY [1]\n\n";
    print "\t2. TO GROUP SEQUENCES FROM $cutoffsimilarity% TO 100% SIMILARITY [2]\n\n";
    print "\t3. Press [RETURN] to exit the program\n\n\n";
    
    print "\tYour Choice: ";
    $choice = <STDIN>;
    chomp($choice);
    
}
else {    
    $cutoffsimilarity = "$BlastAnalysisParameters{'BLAST_SIMILARITY_CUTOFF'}";
    
    print "\n\n\t****** BLAST ANALYSIS PROGRAM MENU ******\n\n\n";
    
    print "\t1. TO GROUP SEQUENCES EXACTLY WITH $cutoffsimilarity% SIMILARITY [1]\n\n";
    print "\t2. TO GROUP SEQUENCES FROM $cutoffsimilarity% TO 100% SIMILARITY [2]\n\n";
    print "\t3. Press [RETURN] to exit the program\n\n\n";
    
    print "\tYour Choice: ";
    $choice = <STDIN>;
    chomp($choice);
}
if ($choice==1) {


    
    if ($cutoffsimilarity ne "") {
        $cutoffsimilarity = $cutoffsimilarity;
    }
    else {
        $cutoffsimilarity = "$BlastAnalysisParameters{'BLAST_SIMILARITY_CUTOFF'}";
    }
    
    if ((!exists$BlastAnalysisParameters{"BLAST_SIMILARITY_CUTOFF"}) || ($BlastAnalysisParameters{"BLAST_SIMILARITY_CUTOFF"} eq "")) {
	$cutoffsimilarity = 100;
    }
    print "\n\tYou have chosen TO GROUP SEQUENCES EXACTLY WITH $cutoffsimilarity% SIMILARITY\n\n";
    my $term="yes";
    

    
    #print "\tLoading the Parameters....................\n\n";
    
    my $sequencedir = "$BlastAnalysisParameters{'BA_INPUT_DIRECTORY'}";
    
    my $blastdatabasedir = "$dir/$BlastAnalysisParameters{'BLAST_DATABASE_DIRECTORY'}";
    unless (-d $blastdatabasedir) { mkdir $blastdatabasedir || die "Could not create Directory $blastdatabasedir $!\n"; }
    
    my $blastsearchdir = "$dir/$BlastAnalysisParameters{'BLAST_SEARCH_DIRECTORY'}";
    unless (-d $blastsearchdir) { mkdir $blastsearchdir || die "Could not create Directory $blastsearchdir $!\n"; }
    
    my $blastparsingdir = "$dir/$BlastAnalysisParameters{'BLAST_PARSING_DIRECTORY'}";
    unless (-d $blastparsingdir) { mkdir $blastparsingdir || die "Could not create Directory $blastparsingdir $!\n"; }
    
    my $lookuptableoffiles =  "$BlastAnalysisParameters{'LOOKUP_TABLE_OF_FILES'}";
    
    my $blastdir = "$BlastAnalysisParameters{BLAST_DIRECTORY}";
       
    
    &getSequenceHeaderLookupTable($sequencedir,$lookuptableoffiles);
    
    print "\tCreating BLAST database started at \t".localtime()."\t\n\n";
    &getBlastDatabase($sequencedir,$blastdatabasedir,$blastdir);
    print "\tCreating BLAST database completed at \t".localtime()."\t\n\n";

    print "\tBLAST Search started at \t".localtime()."\t\n\n";
    &getBlastSearch($blastdatabasedir,$blastsearchdir,$sequencedir,$blastdir,$lookuptableoffiles);
    print "\tBLAST Search completed at \t".localtime()."\t\n\n";


    print "\tBLAST Parsing started at \t".localtime()."\t\n\n";
    &getBlastParsing($cutoffsimilarity,$blastsearchdir,$blastparsingdir,$sequencedir,$lookuptableoffiles,$term);
    print "\tBLAST Parsing completed at \t".localtime()."\t\n\n";
    
    
}
elsif ($choice==2) {
    
    if ($cutoffsimilarity ne "") {
        $cutoffsimilarity = $cutoffsimilarity;
    }
    else {
        $cutoffsimilarity = "$BlastAnalysisParameters{'BLAST_SIMILARITY_CUTOFF'}";
    }
    
    if ((!exists$BlastAnalysisParameters{"BLAST_SIMILARITY_CUTOFF"}) || ($BlastAnalysisParameters{"BLAST_SIMILARITY_CUTOFF"} eq "")) {
	$cutoffsimilarity = 100;
    }
    
    print "\n\tYou have chosen TO GROUP SEQUENCES FROM $cutoffsimilarity% TO 100% SIMILARITY\n\n";
    my $term = "no";
    
    #print "\tLoading the Parameters....................\n\n";
    my $sequencedir = "$BlastAnalysisParameters{'BA_INPUT_DIRECTORY'}";
    
    my $blastdatabasedir = "$dir/$BlastAnalysisParameters{'BLAST_DATABASE_DIRECTORY'}";
    unless (-d $blastdatabasedir) { mkdir $blastdatabasedir || die "Could not create Directory $blastdatabasedir $!\n"; }
    
    my $blastsearchdir = "$dir/$BlastAnalysisParameters{'BLAST_SEARCH_DIRECTORY'}";
    unless (-d $blastsearchdir) { mkdir $blastsearchdir || die "Could not create Directory $blastsearchdir $!\n"; }
    
    my $blastparsingdir = "$dir/$BlastAnalysisParameters{'BLAST_PARSING_DIRECTORY'}";
    unless (-d $blastparsingdir) { mkdir $blastparsingdir || die "Could not create Directory $blastparsingdir $!\n"; }
    
    my $lookuptableoffiles =  "$BlastAnalysisParameters{'LOOKUP_TABLE_OF_FILES'}";
    
    my $blastdir = "$BlastAnalysisParameters{BLAST_DIRECTORY}";
    
    #my $cutoffsimilarity = "$BlastAnalysisParameters{'BLAST_SIMILARITY_CUTOFF'}";
    
    
   
    
    &getSequenceHeaderLookupTable($sequencedir,$lookuptableoffiles);
    
    print "\tCreating BLAST database started at \t".localtime()."\t\n\n";
	#&getBlastDatabase($sequencedir,$blastdatabasedir,$blastdir);
    print "\tCreating BLAST database completed at \t".localtime()."\t\n\n";

    print "\tBLAST Search started at \t".localtime()."\t\n\n";
	#&getBlastSearch($blastdatabasedir,$blastsearchdir,$sequencedir,$blastdir,$lookuptableoffiles);
    print "\tBLAST Search completed at \t".localtime()."\t\n\n";


    print "\tBLAST Parsing started at \t".localtime()."\t\n\n";
	&getBlastParsing($cutoffsimilarity,$blastsearchdir,$blastparsingdir,$sequencedir,$lookuptableoffiles,$term);
    print "\tBLAST Parsing completed at \t".localtime()."\t\n\n";
    
    
}
else {
    print "\n\tYou have chosen to Exit the program\n\n";
    exit;  
}


################################################################################
# sub getSequenceHeaderLookupTable (fasta sequence files);
#
# Global Input: <fastafile> 
# Global Output: <fastafile,lookuptable>
# Returns: fastafile and lookuptable
#
# This subroutine takes the fasta files and creates the lookup table for
# all files
################################################################################

sub getSequenceHeaderLookupTable {

    my $sequencedir =  shift;
    my $lookuptableoffiles = shift;
    
    opendir(DIR, $sequencedir) || die("Cannot open directory $sequencedir\n");
    my @allfiles = readdir(DIR);
    closedir(DIR);
    @allfiles = sort { lc($a) cmp lc($b) } @allfiles;
    @allfiles = sort { $a <=> $b } @allfiles;    
   
    open (LOOKUP, ">$lookuptableoffiles") || die ("Hi Cannot open file $lookuptableoffiles for reading\n");
    print LOOKUP "#This is a lookup table to keep track of sample sequences during BLAST analysis\n";
    
    my $ct=0;
    foreach my $file (@allfiles)
    {
	unless (($file eq ".") ||($file eq "..") || ($file eq ".DS_Store"))
	{
            my $sequencefile = "$sequencedir/$file";
            $sequencefile = getSequenceInFastaFormat($sequencefile);
            $ct++;
            my $header="";
            my %sequence = ();
            my $count=0;
            open (IN, "<$sequencefile") || die ("Cannot open file $sequencefile for reading\n");
            while (<IN>)
            {
                chomp;
                # discard blank line
                if (m/^\s*$/g) {
                    next;
                }
                # discard comment line
                elsif(m/^\s*#/g) {
                    next;
                }
                # Taking FASTA Header
                elsif (m/^\>/g) {
                    $header = $_;
                    $header =~ s/^\>//g;
                    if($header =~ /^\d{1,4}\-/)
                    {
                        $header =~ s/^\d{1,4}\-//g;
                    }
                    $header = ">".$ct."-".$header;
                    $count++;
                }
                #Taking FASTA SEQUENCE
                else {
                    $sequence{$header} = $_;
                } 
            }
            
            open (OUT, ">$sequencedir/$file") || die ("Cannot open file $sequencedir/$file for reading\n");
            foreach my $seqname (keys %sequence) {
                print OUT "$seqname\n$sequence{$seqname}\n";
            }
            print LOOKUP "$ct\t$file\t$count\n";
            $count=0;
        }
    }
    close IN;
    close LOOKUP;
    close OUT;

}


################################################################################
# sub getBlastDatabase (fasta sequence files);
#
# Global Input: <fastafile> 
# Global Output: <blast database>
# Returns: blast database
#
# This subroutine takes the fasta files and creates blast database
################################################################################

sub getBlastDatabase {
    my $sequencedir = shift;
    my $blastdatabasedir = shift;
    my $blastdir = shift;
    
    opendir(DIR, $sequencedir) || die("Cannot open directory $sequencedir\n");
    my @allfiles = readdir(DIR);
    closedir(DIR);
    @allfiles = sort { lc($a) cmp lc($b) } @allfiles;
    @allfiles = sort { $a <=> $b } @allfiles;    
    #@allfiles = reverse sort { $a cmp $b } @allfiles;
    
    foreach my $file (@allfiles)
    {
	unless (($file eq ".") ||($file eq "..") || ($file eq ".DS_Store"))
	{
            my $tempfile = $file;
            my @tempfile = split('\.',$tempfile);
            my $blastdatabasefile = "$blastdatabasedir/$tempfile[0]";
            my $sequencefile = "$sequencedir/$file";
            
            # Running the formatdb command to create the blast database           
            system("$blastdir/formatdb -i $sequencefile -n $blastdatabasefile -p F");
        }
    } 
}


################################################################################
# sub getBlastSearch (fasta sequence files,blast database);
#
# Global Input: <fasta sequence files,blast database> 
# Global Output: <blast output>
# Returns: blast output
#
# This subroutine run BLASTN and returns blast output
################################################################################

sub getBlastSearch {
    my $blastdatabasedir = shift;
    my $blastsearchdir = shift;
    my $sequencedir = shift;
    my $blastdir = shift;
    my $lookuptableoffiles =  shift;
    
    
    open (LOOKUP, "<$lookuptableoffiles") || die ("Cannot open file $lookuptableoffiles for reading\n");
    
    my @recordcount = ();   # This variable stores the highest number of records in any sequence file
    while (<LOOKUP>)
    {
        chomp;
        # discard blank line
        if (m/^\s*$/g) {
            next;
        }
        # discard comment line
        elsif(m/^\s*#/g) {
            next;
        }
        # Taking FASTA Header
        else {
            my ($index,$filename,$count) = split('\t',$_);
            push(@recordcount,$count)
        }
    }
    close LOOKUP;
    
    @recordcount = sort{$b <=> $a} @recordcount;
    my $maxhit = $recordcount[0];
    my $blastdatbases = "";
    opendir(DIR, $sequencedir) || die("Cannot open directory $sequencedir\n");
    my @allfiles = readdir(DIR);
    closedir(DIR);

    @allfiles = sort { lc($a) cmp lc($b) } @allfiles;
    @allfiles = sort { $a <=> $b } @allfiles; 
    foreach my $file (@allfiles)
    {
	unless (($file eq ".") ||($file eq "..") || ($file eq ".DS_Store"))
	{
            my $tempfile = $file;
            my @tempfile = split('\.',$tempfile);
            my $blastdatabasefile = "$blastdatabasedir/$tempfile[0]";
            $blastdatbases .= "$blastdatabasefile ";
        }
    }
    
    #print "$blastdatbases\n";
    foreach my $file (@allfiles)
    {
	unless (($file eq ".") ||($file eq "..") || ($file eq ".DS_Store"))
	{
            my $tempfile = $file;
            my @tempfile = split('\.',$tempfile);
            my $sequencefile = "$sequencedir/$file";
            my $blastsearchfile = "$blastsearchdir/".$tempfile[0]."-blastsearch-againstall.blast";
            #print "\n\tRunning BLAST search for sequence...$file....against all sequences start at...".localtime()."...\n\n";
            system("$blastdir/blastall -p blastn -i $sequencefile -d \"$blastdatbases\" -b $maxhit -o $blastsearchfile -F F -a 6");
        }
    }
}


################################################################################
# sub getBlastParsing (blast output);
#
# Global Input: <blast output> 
# Global Output: <sequence overlap output>
# Returns: sequence overlap output (species turnover)
#
# This subroutine parse blast output and returns
# sequence overlap output (species turnover)
################################################################################

sub getBlastParsing {
    
    my $cutoffsimilarity = shift;
    my $blastsearchdir = shift;
    my $blastparsingdir = shift; 
    my $sequencedir = shift;
    my $lookuptableoffiles =  shift;
    my $similarityterm = shift;
    
    
    open (LOOKUP, "<$lookuptableoffiles") || die ("Cannot open file $lookuptableoffiles for reading\n");
    
    my %filelookuptable = ();
    while (<LOOKUP>)
    {
        chomp;
        # discard blank line
        if (m/^\s*$/g) {
            next;
        }
        # discard comment line
        elsif(m/^\s*#/g) {
            next;
        }
        # Taking FASTA Header
        else {
            my ($index,$filename) = split('\t',$_);
            my @tempfile = split('\.',$filename);
            $filelookuptable{$index} = "$tempfile[0]";
            #print "$index\t$tempfile[0]\n";
        }
    }
    close LOOKUP;
    
    
    opendir(DIR, $blastsearchdir) || die("Cannot open directory $blastsearchdir\n");
    my @allfiles = readdir(DIR);
    closedir(DIR);
    
    @allfiles = sort { lc($a) cmp lc($b) } @allfiles;
    @allfiles = sort { $a <=> $b } @allfiles;
    
    foreach my $file (@allfiles)
    {
	unless (($file eq ".") ||($file eq "..") || ($file eq ".DS_Store"))
	{
            #print "\t****************** \tBLAST Parsing for file\t*************$file started at*********\t".localtime()."\t**********\n\n";
            my $tempfile = $file;
            my @tempfile = split('\-',$tempfile);
            my $outputname = $tempfile[0];
            my $samplewisedir = "$blastparsingdir/$outputname";
            unless (-d $samplewisedir) { mkdir $samplewisedir; }
            
            my $sequencefile = $outputname."-sequence.fasta";
            my $statfile = $outputname."-frequency.txt";
            
            open (FINALSEQUENCE,">$samplewisedir/$sequencefile") || die ("Could not open file $samplewisedir/$sequencefile for writing $!\n");
            open (STAT,">$samplewisedir/$statfile") || die ("Could not open file $samplewisedir/$statfile for writing $!\n");
            my $tempdir = "tempdir";
            unless (-d $tempdir) { mkdir $tempdir; }
            my @species_name = ();
            
            my @lookupkey = keys %filelookuptable;
            @lookupkey = sort { $a <=> $b } @lookupkey;
            print STAT "Query Name";
            foreach my $key (@lookupkey) {
                print STAT "\t$filelookuptable{$key}";
            }
            print STAT "\n";
                
            my $blastoutputfile = "$blastsearchdir/$file";
            my $in = new Bio::SearchIO(-format => 'blast', -file   => "$blastoutputfile");
            my $queryno=0;
            while( my $result = $in->next_result )
            {
                my $totalsimilarseq = 0;
                my $hitcount=0;
                
                my $query_name = $result->query_name;
                #print "####################### $query_name #######################\n";
                while( my $hit = $result->next_hit )
                {
                    my $hspcount=0;
                    while( my $hsp = $hit->next_hsp )
                    {
                        my $hsp_num_identical = $hsp->num_identical;               
                        my $hit_name = $hit->name;
                        my $query_length = $result->query_length;
                        my $qstart = $hsp->start('query');
                        my $qend = $hsp->end('query');
                        my $hstart = $hsp->start('hit');
                        my $hend = $hsp->end('hit');
                        my $gap = $hsp->gaps;
                               
                        my $querylength = (abs($qend-$qstart))+1;
                        my $hitlength = (abs($hend-$hstart))+1;
                               
                        my $highest_no = 0;
                        # Compare the BLAST query length and the BLAST Subject length and take the longest one to calculate the %similarity
                        if ($querylength>$hitlength) {
                            $highest_no = $querylength;
                        }
                        elsif ($querylength<$hitlength) {
                            $highest_no = $hitlength;
                        }
                        elsif ($querylength==$hitlength) {
                            $highest_no = $querylength;
                        }
                        
                        # Compare the Actual query length and the BLAST query length and take the longest one to calculate the %similarity
                        if ($highest_no>$query_length) {
                            $query_length = $highest_no;
                        }
                        elsif ($highest_no<$query_length) {
                            $query_length = $query_length;
                        }
                        elsif ($highest_no==$query_length)
                        {
                                        $query_length = $query_length;
                        }
                               
                                # Calculating Similarity
                                my $total = $hsp_num_identical+$gap; #(it is equal to matched bp and the gap length)
                                my $similarity = ($total/$query_length)*100;  # calculating the percent similarity
                                my $percent_similarity = sprintf "%.2f",$similarity;
                                
                                # To get all sequences exactly with given % similarity cutoff value
                                if ($similarityterm eq "no") {
                                    if ($similarity==$cutoffsimilarity)
                                    {
                                        $totalsimilarseq++;
                                        
                                        $hit_name =~ /^(\d{1,4})\-(.*)$/g;
                                        foreach my $key (keys %filelookuptable) {
                                            if ($1==$key) {
                                                my $tempfile = $filelookuptable{$key}."-temp.txt";
                                                open (TEMP,">>$tempdir/$tempfile") || die ("could not open file $tempfile for writing $!\n");
                                                print TEMP "$query_name\t$hit_name\n";
                                            }
                                        }
                                    }
                                    
                                }
                                # To get all sequences from with given % similarity cutoff value to 100%
                                else {
                                    if ($similarity>=$cutoffsimilarity)
                                    {
                                        $totalsimilarseq++;
                                        
                                        $hit_name =~ /^(\d{1,4})\-(.*)$/g;
                                        foreach my $key (keys %filelookuptable) {
                                            if ($1==$key) {
                                                my $tempfile = $filelookuptable{$key}."-temp.txt";
                                                open (TEMP,">>$tempdir/$tempfile") || die ("could not open file $tempfile for writing $!\n");
                                                print TEMP "$query_name\t$hit_name\n";
                                            }
                                        }
                                    }
                                }
                    } # Hsp loop
                    $hitcount++;
                } # Hit loop
                
                
                
                
                my @lookupkey = keys %filelookuptable;
                @lookupkey = sort { $a <=> $b } @lookupkey;
                
                $query_name =~ /^(\d{1,4})\-(.*)$/g;
                my $querylookupkey = $1;
                
                #print "$2";
                print STAT "$2";
                
                push (@species_name,$query_name);
                
                my ($header,$sequence) = getQueryHitSequence($query_name,$filelookuptable{$querylookupkey},$querylookupkey,$sequencedir);
                print FINALSEQUENCE ">$header\tQuery Sequence\n$sequence\n";
                
                foreach my $key (@lookupkey) {
                    my $ct=0;
                    my $tempfile = $filelookuptable{$key}."-temp.txt";
                    my $tempfile1 = $filelookuptable{$key}."-temp-1.txt";
                    open (TEMP1,">>$tempdir/$tempfile1"); # || die ("Hi could not open file $tempfile1 for reading $!\n");
                    open (TEMP,"<$tempdir/$tempfile"); # || die ("Hi could not open file $tempfile for reading $!\n");
                    while(<TEMP>)
                    {
                        
                        chomp;
                        # discard blank line
                        if (m/^\s*$/g) {
                            next;
                        }
                        # discard comment line
                        elsif(m/^\s*#/g) {
                            next;
                        }
                        else {
                            $ct++;
                            print TEMP1 "$_\n";
                            my ($query,$hit) = split('\t',$_);
                            my ($header,$sequence) = getQueryHitSequence($hit,$filelookuptable{$key},$key,$sequencedir);
                            print FINALSEQUENCE ">$header\tHit Sequence\n$sequence\n";
                        }
                        
                    }
                    print STAT "\t$ct";
                    system ("rm -f $tempdir/$tempfile");
                }
                print STAT "\n";
                if ($queryno==3) {
                    #exit;
                }
             $queryno++;           
            } #Query loop
            
            
            @lookupkey = keys %filelookuptable;
            @lookupkey = sort { $a <=> $b } @lookupkey;
            print STAT scalar(@species_name);
            foreach my $key (@lookupkey) {
                my $ct=0;
                my $tempfile1 = $filelookuptable{$key}."-temp-1.txt";
                open (TEMP1,"<$tempdir/$tempfile1"); # || die ("Hi could not open file $tempfile1 for reading $!\n");
                while(<TEMP1>)
                {
                    chomp;
                    # discard blank line
                    if (m/^\s*$/g) {
                        next;
                    }
                    # discard comment line
                    elsif(m/^\s*#/g) {
                        next;
                    }
                    else {
                        $ct++;
                    }
                        
                }
                #print "\t$ct";
                #print STAT "\t$ct";
                system ("rm -f $tempdir/$tempfile1");
            }
            #print "\n";
            print STAT "\n";
            close FINALSEQUENCE;
            close STAT;    
            @species_name = ();
	    if(-d $tempdir) { system("rm -r $tempdir"); }
        } # unless loop of files
    } #foreach loop of files

    # call Method getRestored Sequence Name
    &getRestoredSequenceHeader($sequencedir);
    system("rm -f $lookuptableoffiles");
} # Method getBlastParsing completed


################################################################################
# getQueryHitSequence (sequenceID,Sample Name);
#
# Global Input: <sequenceID,Sample Name> 
# Global Output: <sequence>
# Returns: sequence for corresponding sequence ID from sample
#
# This subroutine takes sequence ID and sample name and returns
# sequence for corresponding sequence ID from sample
################################################################################

sub getQueryHitSequence {
    my $seqname = shift;
    my $lookupfile = shift;
    my $lookupkey = shift;
    my $sequencedir = shift;
    my $header = "";
    $lookupfile = $lookupfile.".fasta";
    open (SEQ, "<$sequencedir/$lookupfile") || die ("Could not open file $sequencedir/$lookupfile for reading $!\n");
    while (<SEQ>)
    {
        chomp;
        # discard blank line
        if (m/^\s*$/g) {
            next;
        }
        # discard comment line
        elsif(m/^\s*#/g) {
            next;
        }
	# Taking FASTA Header
	elsif (m/^\>/g) {
	    $header = $_;
	}
	#Taking FASTA SEQUENCE
	else {
                
                if ($header =~ m/$seqname/g) {
                   #print "\tSEQ; $header\t$_\n";
                   $header =~ s/^\>//;
                   if ($header =~ m/^\d{1,4}\-(.*)$/g) {
                        $header =~ s/^\d{1,4}\-//;
                   }
                   return ($header,$_);
                }
	}
    }
}


################################################################################
# getRestoredSequenceHeader (sequence dir,lookup table);
#
# Global Input: <sequence dir, lookup table> 
# Global Output: <initial sequence header>
# Returns: initial sequence header after all analysis
#
# This subroutine takes sequences and lookup table and restore the initial
# sequence header after removing lookup temporary information
################################################################################

sub getRestoredSequenceHeader {

    my $sequencedir = shift;
    opendir(DIR, $sequencedir) || die("Cannot open directory $sequencedir\n");
    my @allfiles = readdir(DIR);
    closedir(DIR);
    @allfiles = sort { lc($a) cmp lc($b) } @allfiles;
    @allfiles = sort { $a <=> $b } @allfiles;    
  
    my $ct=0;
    foreach my $file (@allfiles)
    {
	unless (($file eq ".") ||($file eq "..") || ($file eq ".DS_Store"))
	{
            $ct++;
            my $header="";
            my %sequence = ();
            open (IN, "<$sequencedir/$file") || die ("Cannot open file $sequencedir/$file for reading\n");
            while (<IN>)
            {
                chomp;
                # discard blank line
                if (m/^\s*$/g) {
                    next;
                }
                # discard comment line
                elsif(m/^\s*#/g) {
                    next;
                }
                # Taking FASTA Header
                elsif (m/^\>/g) {
                    $header = $_;
                    $header =~ s/^\>//g;
                    if($header =~ /^\d{1,4}\-/)
                    {
                        $header =~ s/^\d{1,4}\-//g;
                    }
                    $header = ">$header";
                }
                #Taking FASTA SEQUENCE
                else {
                    $sequence{$header} = $_;
                } 
            }
            
            open (OUT, ">$sequencedir/$file") || die ("Cannot open file $sequencedir/$file for reading\n");
            foreach my $seqname (keys %sequence) {
                print OUT "$seqname\n$sequence{$seqname}\n";
            }
        }
    }
    close IN;
    close OUT;

} # Method getgetRestoredSequenceHeader completed


############################################################################################
# sub getSequenceInFastaFormat(fasta file);
#
# Global Input: <fasta file> 
# Global Output: <fasta file>
# Returns: fasta file after removing the \n,\r and \s (if found)
#
# This subroutine takes fasta file and returnfasta file after removing the \n,\r
# and \s (if found)
##########################################################################################

sub getSequenceInFastaFormat
{
    my $inputseq_file = shift;
    
    my $ct=0;
    open (SEQ,"<$inputseq_file") || die ("Could not open file $inputseq_file for reading $!\n");
    while (<SEQ>)
    {
        $ct++;
    }
    close SEQ;

    if ($ct==1)
    {
	open (SEQ,"<$inputseq_file") || die ("Could not open file $inputseq_file for reading $!\n");
	open (TEMP,">temp.txt") || die "Could not create temp file $!\n";
	
	my $header = "";
	my @data = ();
	while(<SEQ>)
	{
	    my $line = $_;
	    chomp $line;
	    $line =~ s/\r/RAM/g;
	    $line =~ s/\n/RAM/g;
	    #$line =~ s/\-//g;
	    @data = split ('RAM',$line);
	}
	close SEQ;
	foreach my $line (@data)
	{
	    if ($line =~ m/^\>/g)
	    {
		$header = $line;
		print TEMP "\n$header\n";
	    }
	    else
	    {
		print TEMP "$line";
	    }
	}
	close TEMP;

	my $outputfile = $inputseq_file;
	open (OUT,">$outputfile") || die ("Could not open file $outputfile for writing $!\n");
		
	open (TEMP,"<temp.txt") || die "Could not read temp file $!\n";
		
	while (<TEMP>)
	{
	    chomp;
	    my $line = $_;
	    # discard blank line
	    if ($line =~ /^\s*$/) {
		next;
	    }
	    # discard comment line
	    elsif($line =~ /^\s*#/) {
		next;
	    }
	    # take FASTA header line
	    elsif ($line =~ m/^\>/g) {
		print OUT "$line\n";
	    }
	    # take FASTA sequence line
	    else {
		$line =~ s/\-//g;
		$line =~ s/\s//g;
		print OUT "$line\n";
	    }
			
	}
	close OUT;
	unlink ("temp.txt");
        return ($outputfile);
    }
    else
    {
	open (TEMP,">temp.txt") || die "Could not create temp file $!\n";
        open (SEQ,"<$inputseq_file") || die ("Could not open file $inputseq_file for reading $!\n");
	while(<SEQ>)
	{
            chomp;
	    my $line = $_;
	    # discard blank line
	    if ($line =~ /^\s*$/g) {
		next;
	    }
	    # discard comment line
	    elsif($line =~ /^\s*#/g) {
                next;
	    }
	    # take FASTA header line
            elsif ($line =~ m/^\>/g) {
                print TEMP "\n$line\n";  
            }
	    # take FASTA sequence line
            else {
		# To format the sequence
		if ($line =~ m/[atgcATGC]/g) {
			print TEMP "$line";
		}
		# To format the quality value
		else {
			print TEMP " $line";	
		}
                #print TEMP " $line"; 
            }
	}
	close TEMP;
                
        my $outputfile = $inputseq_file;
	open (OUT,">$outputfile") || die ("Could not open file $outputfile for writing $!\n");
                
        open (TEMP,"<temp.txt") || die "Could not read temp file $!\n";		
	while (<TEMP>)
	{
            chomp;
	    my $line = $_;
	    # discard blank line
	    if ($line =~ /^\s*$/g) {
		next;
	    }
	    # discard comment line
	    elsif($line =~ /^\s*#/g) {
                next;
	    }
	    # take FASTA header line
            elsif ($line =~ m/^\>/g) {
                print OUT "$line\n";  
            }
	    # take FASTA sequence line
            else {
		$line =~ s/^\s{1}//;
                print OUT "$line\n"; 
	    }
                        
        }
        close OUT;
        unlink("temp.txt");
        return ($outputfile);
    }

}


################################################################
# Methods for getting input parameters of ba.pl program        #
################################################################

sub getbaoptions {

  my $option_file = shift;
  # See if the CANGSOptions.txt input configuration file exists and contains something.
    die "\n\n\t=> Cannot find configuration file: $option_file.\n\n" unless (-e $option_file);
    die "\n\n\t=> Configuration file, $option_file, appears to be empty!\n\n" if (-z $option_file);
    
  open(OFILE, "<$option_file") || die "Cannot open input file : '$option_file'\n$!";
  my %blastanalysis = ();
  while (<OFILE>)
  {
        chomp;
        my $line = $_;
        # discard blank line
        if ($line =~ m/^\s*$/g) {
	    next;
	}
	# discard comment line
	elsif($line =~ m/^\s*#/g) {
	    next;
	}
        # get input options line
        else {
          
            ###############################################
            # Parse to get BA_INPUT_DIRECTORY 
            if($line=~m/BA_INPUT_DIRECTORY/gi) {
              $line=~s/BA_INPUT_DIRECTORY//gi;
              $line=~s/^\s+//gi;
              $line=~s/\s+$//gi;
              if($line) {
                $blastanalysis{"BA_INPUT_DIRECTORY"} = "$line";
              }
            }
            
           
            # Parse to get BA_OUTPUT_DIRECTORY
            elsif($line=~m/BA_OUTPUT_DIRECTORY/gi) {
              $line=~s/BA_OUTPUT_DIRECTORY//gi;
              $line=~s/^\s+//gi;
              $line=~s/\s+$//gi;
              if($line) {
                $blastanalysis{"BA_OUTPUT_DIRECTORY"} = "$line";
              }
            }
            
            
            # Parse to get BLAST_DIRECTORY
            elsif($line=~m/BLAST_DIRECTORY/gi) {
              $line=~s/BLAST_DIRECTORY//gi;
              $line=~s/^\s+//gi;
              $line=~s/\s+$//gi;
              if($line) {
                $blastanalysis{"BLAST_DIRECTORY"} = "$line";
              }
            }
            
            # Parse to get BLAST_SIMILARITY_CUTOFF
            elsif($line=~m/BLAST_SIMILARITY_CUTOFF/gi) {
              $line=~s/BLAST_SIMILARITY_CUTOFF//gi;
              $line=~s/^\s+//gi;
              $line=~s/\s+$//gi;
              if($line) {
                $blastanalysis{"BLAST_SIMILARITY_CUTOFF"} = "$line";
              }
            }

        } # else loop end for input lines
  }
  
    $blastanalysis{"BLAST_DATABASE_DIRECTORY"} = "blastDatabase";
    $blastanalysis{"BLAST_SEARCH_DIRECTORY"} = "blastSearch";
    $blastanalysis{"BLAST_PARSING_DIRECTORY"} = "BlastAnalysisOutput";
    $blastanalysis{"LOOKUP_TABLE_OF_FILES"} = "blastAnalysisLookupTable.txt";
    
    die "The ba.pl input subdirectory: $blastanalysis{'BA_INPUT_DIRECTORY'} is not given in option file.\n" unless (exists($blastanalysis{"BA_INPUT_DIRECTORY"}));
    die "The ba.pl output subdirectory: $blastanalysis{'BA_OUTPUT_DIRECTORY'} is not given in option file.\n" unless (exists($blastanalysis{"BA_OUTPUT_DIRECTORY"}));
    die "The BLAST executables location: $blastanalysis{'BLAST_DIRECTORY'} is not given in option file.\n" unless (exists($blastanalysis{"BLAST_DIRECTORY"}));
  return %blastanalysis;
}

#### End of the Program ba.pl
