# Supplementary material for: CANGS: a user-friendly utility for processing and analyzing 454 GS-FLX data in biodiversity studies
Source: BMC Res Notes. 2010 Jan 11;3:3. doi: 10.1186/1756-0500-3-3 (PMC2830946; doi:10.1186/1756-0500-3-3)
Supplement: Additional file 1 — CANGS source code. This file contains source code of CANGS utility and CANGS configuration file. [file 1756-0500-3-3-S1.ZIP › CANGS1.0-source-code/CANGSOptions.txt]

#############################################################################################
## CANGS options file (CANGSOptions.txt)
## Note: 1) lines start with # are comment line, no need to change.
##       2) parameters are in upper case letter and values have to be inserted after 1 tab
#
## This file sets the customizable options.  These
## include the Primers and Adapter B sequences, Sample BARCODES
## and other options.
## The user may modify these conditions as desired.
## A default example is provided for each option.
#
## Input Name: Input value
## Only Input value should be changed
#############################################################################################


#########################################################################################
## tsfs.pl options
#########################################################################################

# 454 RUN identifier (it will be helpful to organize the outout for multiple runs)
# In case of multiple runs analysis.
454_RUN_IDENTIFIER  mondsee

# Adapter B sequence in 5' to 3' direction
# If there is no Adapter B, then leave this field blank
ADAPTER_B_SEQUENCE  GCCTTGCCAGCCCGCTCAG

# Sequences to be removed with minimum copy number in whole data set: 1
# To skip the removal of least frequent sequences put 0
SEQUENCE_COPY_NUMBER  1

# Number of samples present in whole sequence deta set: 10
# If the whole data set contains single sample then put 1
SAMPLE_COUNT    10

#Sample identifier tag length: 4
SAMPLE_TAG_LENGTH   4

#Maximumread read length before primers clipping: 1000
# If there is no upper length limit, then leave this field blank
UPPER_SEQUENCE_LENGTH_CUTOFF_FOR_PRIMER_CLIPPING    1000

#Minimum read length before primers clipping: 200
# If there is no lower length limit, then leave this field blank
LOWER_SEQUENCE_LENGTH_CUTOFF_FOR_PRIMER_CLIPPING    200

#Sequence length adjecent to forward and reverse primers to check homopolymer mutation: 8
SEQUENCE_LENGTH_TO_FIND_HOMOPOLYMER_MUTATION    8

#Forward primers sequence: ATTAGGGTTCGATTCCGGAGAGG
# If there is no Forward primer(s), then leave this field blank
FORWARD_PRIMER  ATTAGGGTTCGATTCCGGAGAGG  
FORWARD_PRIMER  
FORWARD_PRIMER  


#Reverse primers sequence in 5' to 3' direction: CTGGAATTACCGCGGSTGCTG
# If there is no Reverse primer(s), then leave this field blank
REVERSE_PRIMER  CTGGAATTACCGCGGSTGCTG      
REVERSE_PRIMER  
REVERSE_PRIMER  


#Minumum average quality score: 25
# If there is no Quality score filtering, then leave this field blank
AVERAGE_CUTOFF_QUALITY_VALUE  25


# barcode    Sample Name Sample Identifier tag
BARCODE Sample1 AACG  
BARCODE Sample2 TAGG  
BARCODE Sample3 ACAG  
BARCODE Sample4 AGCG  
BARCODE Sample5 CTAG  
BARCODE Sample6 ACGG  
BARCODE Sample7 ATCG  
BARCODE Sample8 ACTG  
BARCODE Sample9 ATAG  
BARCODE Sample10    ATGG

#tsfs.pl output sub directory
TSFS_OUTPUT_DIRECTORY   tsfs-output


#########################################################################################
## ta.pl options
#########################################################################################

# ta.pl input sequences sub directory 
TA_INPUT_DIRECTORY  ta-input

# ta.pl output sub directory           
TA_OUTPUT_DIRECTORY   ta-output
        
# The location where you will put pre-formatted NCBI BLAST database
NCBI_BLAST_DB_DIRECTORY   nr-blastdb

# The executable BLAST location
# Enter the full path to the directory containing the BLAST executables  
BLAST_DIRECTORY blast/bin

# The percentage to decide the mejority for assigning the taxonomic path
MEJORITY_PERCENTAGE  66


#########################################################################################
## ba.pl options
#########################################################################################

# ba.pl input sequences sub directory.
BA_INPUT_DIRECTORY    ba-input

# ba.pl output sub directory           
BA_OUTPUT_DIRECTORY  ba-output
                
# The executable BLAST location
# Enter the full path to the directory containing the BLAST executables  
BLAST_DIRECTORY blast/bin
        
# The cutoff BLAST Similarity to find the fluctuation and turnover
# of the species in different samples.
BLAST_SIMILARITY_CUTOFF 99


#########################################################################################
## ra.pl options
#########################################################################################

# ra.pl input sequences sub directory 
RA_INPUT_DIRECTORY  ra-input

# ra.pl output sub directory         
RA_OUTPUT_DIRECTORY ra-output
        
# The location of MAFFT executable program
# Enter the full path to the directory containing the MAFFT executables (mafft-distance) 
MAFFT_EXECUTABLE    mafft-6.716/binaries 
        
# The location of MOTHUR executable program
# Enter the full path to the directory containing the MOTHUR executables.
MOTHUR_EXECUTABLE   mothur
               
# If PAIRWISE_DISTANCE_CUTOFF is 0.03 that means MOTHUR will estimates OTUs (species)
# sequences with 0%, 1%, 2% and 3% difference.
PAIRWISE_DISTANCE_CUTOFF  0.03
        
# There options are there 1) furthest 2) nearest and 3) average
SEQUENCE_CLUSTERING_METHOD  furthest
        
# IF FREQUENCY_TO_OUTPUT_OTUs is given as 1000 that means you only want to output
# the data every 1,000 sequences
FREQUENCY_TO_OUTPUT_OTUs    100
        
# The executable BLAST location
# Enter the full path to the directory containing the BLAST executables  
BLAST_DIRECTORY blast/bin


## end of the CANGSOptions.txt file.
