# Supplementary material for: CANGS: a user-friendly utility for processing and analyzing 454 GS-FLX data in biodiversity studies
Source: BMC Res Notes. 2010 Jan 11;3:3. doi: 10.1186/1756-0500-3-3 (PMC2830946; doi:10.1186/1756-0500-3-3)
Supplement: Additional file 1 — CANGS source code. This file contains source code of CANGS utility and CANGS configuration file. [file 1756-0500-3-3-S1.ZIP › CANGS1.0-source-code/ra.pl]

#!/usr/bin/perl-w
## Force good programming practices
use strict;
use FindBin;
my $cwd = $FindBin::Bin;
use Bio::SearchIO; #For BLAST Parsing

#################################################################################################################################################
#                                                        
#  			     PROGRAM: ra.pl                                 11.08.2009
#
#  DESCRIPTION: ra.pl--(Rarefaction Analysis), this program produces a table of doing rarefaction analysis, which help to estimate
#               the number of species from a given number of sequences.
#
# 			     ra.pl -- Rarefaction Analysis
#			     USAGE: perl ra.pl <input_sequence_file> (in FASTA format)
#
#
#  			     AUTHOR: Ram Vinay PANDEY
#  			     Email:  ramvinay.pandey@vu-wien.ac.at
#
#  			     LAST MODIFIED: 29.11.2009
#
#
#                            This file is part of CANGS. This progtam (ra.pl) estimates the richness of species (OTUs) in a given sequence set.
#                            Copyright (C) 2009  Ram Vinay Pandey
#                        
#                            CANGS is free software: you can redistribute it and/or modify
#                            it under the terms of the GNU General Public License as published by
#                            the Free Software Foundation, either version 3 of the License, or
#                            (at your option) any later version.
#                        
#                            Foobar is distributed in the hope that it will be useful,
#                            but WITHOUT ANY WARRANTY; without even the implied warranty of
#                            MERCHANTABILITY or FITNESS FOR A PARTICULAR PURPOSE.  See the
#                            GNU General Public License for more details.
#                        
#                            You should have received a copy of the GNU General Public License
#                            along with Foobar.  If not, see <http://www.gnu.org/licenses/>.
#
#################################################################################################################################################


# Read command line
my ($USAGE) =  "\n\n\t****** USAGE of OTUs and species richness estimation - ra.pl PROGRAM ******\n\n\n\n\tUSAGE: perl $0 <CANGSOptions.txt file> <input fasta sequence file>\n\n\n\n";

die "$USAGE" if ((scalar(@ARGV))< 1);

print "\n\n\t****** RAREFACTION ANALYSIS PROGRAMS MENU ******\n\n\n";
print "\t1. MOTHUR pipeline [1]\n\n";
print "\t2. Analytic Rarefaction pipeline [2]\n\n";
print "\t3. Press [RETURN] to exit the program\n\n\n";

print "\tYour Choice: ";
my $choice = <STDIN>;
chomp($choice);


# Getting input parameters from the CANGSOptions.txt file
my $option_file = $ARGV[0];
chomp($option_file);
my %RarefactionAnalysisParameters = getraoptions($option_file);

my $inputsequencefile = $ARGV[1];
chomp ($inputsequencefile);
    

my $dir = "";
if (exists$RarefactionAnalysisParameters{"RA_OUTPUT_DIRECTORY"}) {
    $dir = "$RarefactionAnalysisParameters{'RA_OUTPUT_DIRECTORY'}";
    unless (-d $dir) { mkdir $dir || die "Could not create Directory $dir $!\n"; }
}
else {
    die "\nOutput directory for ra.pl is not defined in CANGSOptions.txt file $!\n\n";
}


if ($choice==1) {
    print "\nYou have chosen the \"MOTHUR\" Program for Rarefaction Analysis\n\n";
    
    my @files = ();
    if ((scalar(@ARGV))>1) {
	my $inputsequencefile = $ARGV[1];
	chomp ($inputsequencefile);
	
	my $inputsequencedir = "$RarefactionAnalysisParameters{'RA_INPUT_DIRECTORY'}";
	my $doturoutputdir = "$dir/$RarefactionAnalysisParameters{MOTHUR_OUTPUT_DIRECTORY}";
	
	unless (-d $doturoutputdir) { mkdir $doturoutputdir || die "Could not create Directory $doturoutputdir $!\n"; }
	
	my $mafftexecutable = "$RarefactionAnalysisParameters{'MAFFT_EXECUTABLE'}";
	my $mothurexecutable = "$RarefactionAnalysisParameters{'MOTHUR_EXECUTABLE'}";
	
	my $pairwise_distance_cutoff = $RarefactionAnalysisParameters{"PAIRWISE_DISTANCE_CUTOFF"};
        my $frequencey_to_output_otus = $RarefactionAnalysisParameters{"FREQUENCY_TO_OUTPUT_OTUs"};
        my $sequence_clustering_method = $RarefactionAnalysisParameters{"SEQUENCE_CLUSTERING_METHOD"};

	
	
	$inputsequencefile = getSequenceInFastaFormat($inputsequencefile);
	
	print "\nMAFFT Analysis started at ".localtime()."\n\n";    
	    my $mafft_outputfile = getMafftOutput($inputsequencefile,$inputsequencedir,$doturoutputdir,$mafftexecutable);
	print "\nMAFFT Analysis completed at ".localtime()."\n\n";
	    
	print "\nCreating Distance Matrix started at ".localtime()."\n\n";
	my $matrix_outputfile = getDistanceMatrix($inputsequencefile,$mafft_outputfile,$inputsequencedir,$doturoutputdir);	
	print "\nCreating Distance Matrix completed at ".localtime()."\n\n";
	    
	print "\nDOTUR analysis started at ".localtime()."\n\n";
	&runMothur($matrix_outputfile,$doturoutputdir,$mothurexecutable,$pairwise_distance_cutoff,$frequencey_to_output_otus,$sequence_clustering_method);
	print "\nDOTUR analysis completed at ".localtime()."\n\n";
    }
    else
    {
	my $sequencedir = "$RarefactionAnalysisParameters{'RA_INPUT_DIRECTORY'}";
	opendir(DIR, $sequencedir) || die("Cannot open directory $sequencedir\n");
	my @allfiles = readdir(DIR);
	closedir(DIR);
    
	foreach my $file (@allfiles)
	{
	    unless (($file eq ".") ||($file eq "..") || ($file eq ".DS_Store"))
	    {
		push (@files,$file)
	    }
	}
	
	if ((scalar(@files))>1)
	{
	    #print "\tLoading the Parameters....................\n\n";
	    my $inputsequencedir = "$RarefactionAnalysisParameters{'RA_INPUT_DIRECTORY'}";
	    my $doturoutputdir = "$dir/$RarefactionAnalysisParameters{MOTHUR_OUTPUT_DIRECTORY}";
	    unless (-d $doturoutputdir) { mkdir $doturoutputdir || die "Could not create Directory $doturoutputdir $!\n"; }
	    
	    my $mafftexecutable = "$RarefactionAnalysisParameters{'MAFFT_EXECUTABLE'}";
	    my $mothurexecutable = "$RarefactionAnalysisParameters{'MOTHUR_EXECUTABLE'}";
	    
	    my $pairwise_distance_cutoff = $RarefactionAnalysisParameters{"PAIRWISE_DISTANCE_CUTOFF"};
	    my $frequencey_to_output_otus = $RarefactionAnalysisParameters{"FREQUENCY_TO_OUTPUT_OTUs"};
	    my $sequence_clustering_method = $RarefactionAnalysisParameters{"SEQUENCE_CLUSTERING_METHOD"};
	
	    
	    foreach my $file (@files)
	    {
		my $inputsequencefile = "$sequencedir/$file";
		$inputsequencefile = getSequenceInFastaFormat($inputsequencefile);
		print "\nCalculating Pair wise distance with MAFFT mafft-distance program started at ".localtime()."\n\n";
		    my $mafft_outputfile = getMafftOutput($inputsequencefile,$inputsequencedir,$doturoutputdir,$mafftexecutable);
		print "\nCalculating Pair wise distance with MAFFT mafft-distance program completed at ".localtime()."\n\n";
		
		print "\nCreating Distance Matrix started at ".localtime()."\n\n";
		    my $matrix_outputfile = getDistanceMatrix($inputsequencefile,$mafft_outputfile,$inputsequencedir,$doturoutputdir);	
		print "\nCreating Distance Matrix completed at ".localtime()."\n\n";
		
		print "\nMOTHUR analysis started at ".localtime()."\n\n";
		    &runMothur($matrix_outputfile,$doturoutputdir,$mothurexecutable,$pairwise_distance_cutoff,$frequencey_to_output_otus,$sequence_clustering_method);
		print "\nMOTHUR analysis completed at ".localtime()."\n\n";
	    }
	}
	else
	{
	    print $USAGE;
	    exit;
	}
    }

}
elsif ($choice==2) {
     print "\nYou have chosen to create input of \"Analytic Rarefaction\" Program for Rarefaction Analysis\n\n";
     #&getAnalyticRarefactionInput($inputsequencefile);
    my @files = ();
    if ((scalar(@ARGV))>1) {
	my $inputsequencefile = $ARGV[1];
	chomp ($inputsequencefile);

	my $analyticrarefactionoutputdir = "$dir/$RarefactionAnalysisParameters{'ANALYTIC_RAREFACTION_OUTPUT_DIRECTORY'}";
	unless (-d $analyticrarefactionoutputdir) { mkdir $analyticrarefactionoutputdir || die "Could not create Directory $analyticrarefactionoutputdir $!\n"; }
	
	my $blastdir = "$RarefactionAnalysisParameters{'BLAST_DIRECTORY'}";
	
	$inputsequencefile = getSequenceInFastaFormat($inputsequencefile);
	&getAnalyticRarefactionInput($inputsequencefile,$analyticrarefactionoutputdir,$blastdir);
        
        my $tempdir = "$analyticrarefactionoutputdir/tempdir";
        if(-d $tempdir) { system("rm -r $tempdir"); }
    }
    else
    {
	my $sequencedir = "$RarefactionAnalysisParameters{'RA_INPUT_DIRECTORY'}";
	opendir(DIR, $sequencedir) || die("Cannot open directory $sequencedir\n");
	my @allfiles = readdir(DIR);
	closedir(DIR);
    
	foreach my $file (@allfiles)
	{
	    unless (($file eq ".") ||($file eq "..") || ($file eq ".DS_Store"))
	    {
		push (@files,$file)
	    }
	}
	
	if ((scalar(@files))>=1)
	{
   	
	    my $analyticrarefactionoutputdir = "$dir/$RarefactionAnalysisParameters{'ANALYTIC_RAREFACTION_OUTPUT_DIRECTORY'}";
	    unless (-d $analyticrarefactionoutputdir) { mkdir $analyticrarefactionoutputdir || die "Could not create Directory $analyticrarefactionoutputdir $!\n"; }
	    
	    my $blastdir = "$RarefactionAnalysisParameters{'BLAST_DIRECTORY'}";
	    
	    foreach my $file (@files)
	    {
		my $inputsequencefile = "$sequencedir/$file";
		
		$inputsequencefile = getSequenceInFastaFormat($inputsequencefile);
		#print "$inputsequencefile\n";
		&getAnalyticRarefactionInput($inputsequencefile,$analyticrarefactionoutputdir,$blastdir);
	    }
            
            my $tempdir = "$analyticrarefactionoutputdir/tempdir";
            if(-d $tempdir) { system("rm -r $tempdir"); }
	}
	else
	{
	    print $USAGE;
	    exit;
	}
    }
}
    
else {
    print "\n";
    exit;
}


#####################################################################################################################
#
#	Functions for DOTUR ANALYSIS 
#
#####################################################################################################################


################################################################################
# sub getMafftOutput (fasta sequence file);
#
# Global Input: <ffasta sequence file> 
# Global Output: <paireise distance file>
# Returns: pairwise distance file
#
# This subroutine run MAFFT program to calculate pair wise distance of sequences
################################################################################

sub getMafftOutput {
    my $inputseq_file = shift;
    my $inputdir = shift;
    my $outputdir = shift;
    my $mafftexecutable = shift;
    
    
    my $tempdir = "$inputdir/tempdir";
    unless (-d $tempdir) { mkdir $tempdir; }
    
    
    # Finding the File name as Outputname
    my $tempfile = $inputseq_file;
    my @tempfile = split('\/',$tempfile);
    my $lastindex = ((scalar(@tempfile))-1);
    $tempfile = $tempfile[$lastindex];
    @tempfile = ();
    @tempfile = split('\.',$tempfile);
    my $outputname = $tempfile[0];
    
    # See if the $inputseq_file input configuration file exists and contains something.
    die "\n\n\t=> hi Cannot find sequence file: $inputseq_file. to calculate pairewise distance with MAFFT\n\n" unless (-e $inputseq_file);
    die "\n\n\t=> Sequence file, $inputseq_file, appears to be empty to calculate pairewise distance with MAFFT!\n\n" if (-z $inputseq_file);
    
    $inputseq_file = getNonredundantSequences($inputseq_file,$outputname,$tempdir);
    
     # See if the $inputseq_file input configuration file exists and contains something.
    die "\n\n\t=> hi Cannot find sequence file: $tempdir/$inputseq_file. to calculate pairewise distance with MAFFT\n\n" unless (-e "$tempdir/$inputseq_file");
    die "\n\n\t=> Sequence file, $tempdir/$inputseq_file, appears to be empty to calculate pairewise distance with MAFFT!\n\n" if (-z "$tempdir/$inputseq_file");
            
    my $mafft_outputfile = $outputname."-mafft-output.txt";
    
    
    my $cmd = "$mafftexecutable/mafft-distance $tempdir/$inputseq_file > $outputdir/$mafft_outputfile";
    system($cmd);
    if(-d $tempdir) { system("rm -r $tempdir"); }
    return $mafft_outputfile;
}


################################################################################
# sub getDistanceMatrix (fasta sequence file,MAFFT output);
#
# Global Input: <fasta sequence file, MAFFT output> 
# Global Output: <square distance matrix>
# Returns: square distance matrix
#
# This subroutine creates square distance matrix from sequence and MAFFT output
################################################################################


sub getDistanceMatrix {
    my $inputseq_file = shift;
    my $mafft_outputfile = shift;
    my $inputdir = shift;
    my $outputdir = shift;
    
    my $tempdir = "$inputdir/tempdir";
    unless (-d $tempdir) { mkdir $tempdir; }
    
   
    my @filepath = split('\/',$inputseq_file);
    my $fileindex = ((scalar(@filepath))-1);
    my $tempfile = $filepath[$fileindex];
    my @tempfile = split('\.',$tempfile);
    my $outputname = $tempfile[0];
    $inputseq_file = getNonredundantSequences($inputseq_file,$outputname,$tempdir);
    
    my $matrix_outputfile = $outputname."-matrix.txt";;
    
    # See if the $inputseq_file input configuration file exists and contains something.
    die "\n\n\t=> Cannot find sequence file: $tempdir/$inputseq_file. to generate distance square matrix\n\n" unless (-e "$tempdir/$inputseq_file");
    die "\n\n\t=> Sequence file, $tempdir/$inputseq_file, appears to be empty to generate distance square matrix!\n\n" if (-z "$tempdir/$inputseq_file");
    
     # See if the $inputseq_file input configuration file exists and contains something.
    die "\n\n\t=> Cannot find mafft output file: $outputdir/$mafft_outputfile. to generate distance square matrix\n\n" unless (-e "$outputdir/$mafft_outputfile");
    die "\n\n\t=> MAFFT output file, $outputdir/$mafft_outputfile, appears to be empty to generate distance square matrix!\n\n" if (-z "$outputdir/$mafft_outputfile");
    
    open (SEQ, "<$tempdir/$inputseq_file") || die ("Could not open file $tempdir/$inputseq_file for reading $!\n");
    open (MAFFT, "<$outputdir/$mafft_outputfile") || die ("Could not open file $outputdir/$mafft_outputfile for reading $!\n");

    open (OUT, ">$outputdir/$matrix_outputfile") || die ("Could Not open file $matrix_outputfile for writing\n");
    
    my $header="";
    my $ct=0;
    my %non_redundentseq;
    while (<SEQ>)
    {
	chomp;
	my $line = $_;
        # discard blank line
        if (m/^\s*$/g) {
	    next;
	}
	# discard comment line
	elsif(m/^\s*#/g) {
	    next;
	}
        # Taking FASTA Header
        elsif (m/^\>/g)
        {
            $ct++;
            $header = $_;
            $header =~ s/\n//g;
            $header =~ s/\r//g;
            $header =~ s/\>//g;
            my @h = split('count',$header);
            my $seqct = $h[1];
            $non_redundentseq{$ct} = "$ct\t$seqct\t$header";
        }    
    }
    close SEQ;
              
    my %mafftvalue;
    while (<MAFFT>)
    {
	my $line = $_;
        $line =~ s/\n//g;
        $line =~ s/\r//g;
        my @val = split(' ',$line);
        $val[1] =~ s/d\=//g;
        $mafftvalue{$val[0]} = "$val[1]";    
    }
    close MAFFT;
    my @max=();
    my @seqname=();
   
    foreach my $key (sort {$a<=>$b} keys %non_redundentseq)
    {
        my ($nrct,$rct,$header) = split('\t',$non_redundentseq{$key});
        for (my $i=1;$i<=$rct;$i++)
        {
            my $newseqname = $header."_".$i;
            push @max,$key;
            push @seqname,$newseqname;
        }
    }
                
    my $maxsize = scalar(@max);


    print OUT "$maxsize\n";
    for (my $row=0;$row<$maxsize;$row++)
    {
	my $seqname = $seqname[$row];
		my @stat_value = ();
                
                for (my $col=0;$col<$maxsize;$col++)
                {
                    if ($col==0)
                    {
                        
                        print OUT "$seqname[$row]\t";
                    }
                    if (($max[$col]==$max[$row]))
                    {
			my $key = $max[$row]."-".$max[$col];
			print OUT "0.00\t";
                        my $v = "0.00";
                    }
                    elsif (($max[$col]>$max[$row]))
                    {
                        my $key = $max[$row]."-".$max[$col];
                        print OUT "$mafftvalue{$key}\t";
                    }
                    else
                    {
                        my $key = $max[$col]."-".$max[$row];
                        print OUT "$mafftvalue{$key}\t";
                    }
                }         
            print OUT "\n"; 
    }
    if(-d $tempdir) { system("rm -r $tempdir"); }
    if (-f $mafft_outputfile) { system("rm rf $mafft_outputfile"); }
    return $matrix_outputfile;
}


################################################################################
# sub getMafftOutput (square distance matrix);
#
# Global Input: <square distance matrix> 
# Global Output: <rarefaction analysis output>
# Returns: rarefaction analysis output
#
# This subroutine run MOTHUR program to estimate the number of species (OTUs)
################################################################################

sub runMothur {
    my $distance_matrix_file = shift;
    my $outputdir = shift;
    my $mothurexecutable = shift;
    my $pairwise_distance_cutoff = shift;
    my $frequencey_to_output_otus = shift;
    my $sequence_clustering_method = shift;

    # See if the $distance_matrix_file input configuration file exists and contains something.
    die "\n\n\t=> Cannot find distance matrix file: $outputdir/$distance_matrix_file. to run MOTHUR\n\n" unless (-e "$outputdir/$distance_matrix_file");
    die "\n\n\t=> Distance matrix file, $outputdir/$distance_matrix_file, appears to be empty to run MOTHUR!\n\n" if (-z "$outputdir/$distance_matrix_file");
    my $command = "";
    $command = "$mothurexecutable/mothur \"#read.dist(phylip=$outputdir/$distance_matrix_file, cutoff=$pairwise_distance_cutoff); cluster(method=$sequence_clustering_method, cutoff=$pairwise_distance_cutoff); rarefaction.single(freq=$frequencey_to_output_otus)\"";
    system($command);
    
    if (-f $distance_matrix_file) { system("rm rf $distance_matrix_file"); }
}


#####################################################################################################################
#
#	Functions for ANALYTIC RAREFACTION Analysis
#
#####################################################################################################################


################################################################################
# sub getAnalyticRarefactionInput (fasta sequence file);
#
# Global Input: <fasta sequence file> 
# Global Output: <abundance of secuence>
# Returns: abundance of sequences in given sample
#
# This subroutine calculate the abundance of sequences in given sample
################################################################################

sub getAnalyticRarefactionInput {
    my $sequencefile = shift;
    my $outputdir = shift;
    my $blastdir = shift;
    my $tempdir = "$outputdir/tempdir";
    unless (-d $tempdir) { mkdir $tempdir; }
    
    
    # Finding the File name as Outputname
    my $tempfile = $sequencefile;
    my @tempfile = split('\/',$tempfile);
    my $lastindex = ((scalar(@tempfile))-1);
    $tempfile = $tempfile[$lastindex];
    @tempfile = ();
    @tempfile = split('\.',$tempfile);
    my $outputname = $tempfile[0];
    
    # See if the $inputseq_file input configuration file exists and contains something.
    die "\n\n\t=> Cannot find sequence file: $sequencefile. to generate Analytic Rarefaction input\n\n" unless (-e $sequencefile);
    die "\n\n\t=> Sequence file, $sequencefile, appears to be empty to to generate Analytic Rarefaction input!\n\n" if (-z $sequencefile);
    
    $sequencefile = getNonredundantSequences($sequencefile,$outputname,$tempdir);
    
    # See if the $inputseq_file input configuration file exists and contains something.
    die "\n\n\t=> Cannot find sequence file: $tempdir/$sequencefile. to generate Analytic Rarefaction input\n\n" unless (-e "$tempdir/$sequencefile");
    die "\n\n\t=> Sequence file, $tempdir/$sequencefile, appears to be empty to to generate Analytic Rarefaction input!\n\n" if (-z "$tempdir/$sequencefile");
    
    &getBlastDatabase($sequencefile,$outputname,$tempdir,$blastdir);

    &getBlastSearch($sequencefile,$outputname,$tempdir,$blastdir);
    
##################################################################
#	Abundance of sequences calculation started
##################################################################
    my %lookup_table = ();
    my $megatotal = 0;
    my @allcounts = ();
    my $outputfile = $outputname.".dat";
    open (OUT, ">$outputdir/$outputfile") or die ("could not open file $outputdir/$outputfile for writing\n");
    my $blastoutputfile = "$tempdir/".$outputname.".blast";
    my $in = new Bio::SearchIO(-format => 'blast', -file   => "$blastoutputfile");
    my $resultno=0;
    while( my $result = $in->next_result )
    {
	my @header = ();
        my @vals = ();
	my $queryname = $result->query_name;
        my $querysequence = getQueryHitSequence($queryname,$sequencefile,$tempdir);
	while( my $hit = $result->next_hit ) {
            while( my $hsp = $hit->next_hsp ) {              
                my $hsp_num_identical = $hsp->num_identical;               
                my $hitname = $hit->name;
                my $query_length = $result->query_length;
                my $qstart = $hsp->start('query');
                my $qend = $hsp->end('query');
                my $hstart = $hsp->start('hit');
                my $hend = $hsp->end('hit');
                my $gap = $hsp->gaps;
                                
                my $querylength = (abs($qend-$qstart))+1;
                my $hitlength = (abs($hend-$hstart))+1;
                               
                my $highest_no = 0;
                if ($querylength>$hitlength) {
                    $highest_no = $querylength;
                }
                elsif ($querylength<$hitlength) {
                    $highest_no = $hitlength;
                }
                elsif ($querylength==$hitlength) {
                    $highest_no = $querylength;
                }

                               
                if ($highest_no>$query_length) {
                    $query_length = $highest_no;
                }
                elsif ($highest_no<$query_length) {
                    $query_length = $query_length;
                }
                elsif ($highest_no==$query_length) {
                    $query_length = $query_length;
                }
                               
                # Calculating Similarity

                my $total = $hsp_num_identical+$gap;
                my $similarity = ($total/$query_length)*100;
                my $percent_similarity = sprintf "%.2f",$similarity;

		if ($similarity>=100) {                                       
                    my $hitsequence = getQueryHitSequence($hitname,$sequencefile,$tempdir);
                    my @h = split('count',$hitname);
                    $vals[0] = $hitname;
                    $vals[1] = $h[1];
                    $vals[2] = $hitsequence;
                    push @header, [@vals];
                    @vals = ();
		}
            }
        }
        my ($new_header,$final_sequence,$t,$seq) = getAbundantSequenceNumber($outputname,\@header,\%lookup_table);
                
	my @processed_header = @$seq;
        for (my $i=0; $i<scalar(@processed_header); $i++) {
            $lookup_table{$processed_header[$i][0]} = "$processed_header[$i][0]\t$processed_header[$i][1]\t$processed_header[$i][2]";                      
        }
	$lookup_table{$new_header} = "$new_header\t$t\t$final_sequence";
        unless (($new_header eq "0") && ($final_sequence eq "0") && ($t eq "0")) {
	    
            #print OUT ">$new_header\n$final_sequence\n";
	    my @h = split('\-',$new_header);
	    push (@allcounts,$h[1]);
	    #print OUT "$h[1]\n";
            $megatotal+=$t;
        }
        @header = ();
        @vals = ();
    
    } #Close Query while loop
    
    @allcounts = sort { $b <=> $a } @allcounts;
    foreach my $count (@allcounts) {
	print OUT "$count\n";
    }
    close OUT;
    #print "MEGA TOTAL for $outputname: $megatotal\n\n";
    
    #system("rm -f $tempdir/*");
    if(-d $tempdir) { system("rm -r $tempdir"); }
} #close getAnalyticRarefactionInput method


################################################################################
# sub getBlastDatabase (fasta sequence files);
#
# Global Input: <fastafile> 
# Global Output: <blast database>
# Returns: blast database
#
# This subroutine takes the fasta files and creates blast database
################################################################################

sub getBlastDatabase {
    my $file = shift;
    my $outputname = shift;
    my $tempdir = shift;
    my $blastdir = shift;

    my $blastdatabasefile = "$tempdir/$outputname";
    my $sequencefile = "$tempdir/$file";            
    # Running the formatdb command to create the blast database
    system("$blastdir/formatdb -i $sequencefile -n $blastdatabasefile -p F");
}


################################################################################
# sub getBlastSearch (fasta sequence files,blast database);
#
# Global Input: <fasta sequence files,blast database> 
# Global Output: <blast output>
# Returns: blast output
#
# This subroutine run BLASTN and returns blast output
################################################################################

sub getBlastSearch {
    my $file = shift;
    my $outputname = shift;
    my $tempdir = shift;
    my $blastdir = shift;
    
    my $ct=0;
    open (IN,"<$tempdir/$file") || die ("Could not open file $tempdir/$file for reading $!\n");
    while(<IN>) {
	chomp;
	if (m/^\>/g) {
	    $ct++;
	    
	}
    }
    close IN;
    my $sequencefile = "$tempdir/$file";
    my $blastsearchfile = "$tempdir/".$outputname.".blast";
    my $blastdatabase = "$tempdir/$outputname";
    my $dbfile = "";
    my $blastexecutable = "";
    $blastexecutable = "$blastdir/blastall";
    $dbfile = $blastdatabase.".nhr";
    die "The input sequence file: $sequencefile is empty or cannot be found for Blast Search.\n" unless (-e $sequencefile && !-z $sequencefile);
    die "The BLAST database: $dbfile is empty or cannot be found for Blast Search.\n" unless (-e $dbfile && !-z $dbfile);
    die "The BLAST executable: $blastexecutable is empty or cannot be found for Blast Search.\n" unless (-e $blastexecutable);
    
    system("$blastdir/blastall -p blastn -i $sequencefile -d $blastdatabase -b $ct -o $blastsearchfile -F F -a 6");
}


################################################################################
# sub getAbundantSequenceNumber (sample name, sequence ID,lookup table);
#
# Global Input: <sample name, sequence ID,lookup table)> 
# Global Output: <abundance of secuence>
# Returns: abundance of sequences in given sample
#
# This subroutine calculate the abundance of sequences in given sample
################################################################################

sub getAbundantSequenceNumber {
        my $month = shift;
        my $seq = shift;
        my $lookup = shift;
        my @header = @$seq;  
        my %processed_headers = %$lookup;

        
        @header = sort { $b->[1] <=> $a->[1] } @header;
        my $query_seq = "";
        my $initial_heaher = "";
        my $total = 0;
        my $ct=0;
        for (my $i=0; $i<scalar(@header); $i++)
        {
	    #print "DOES NOT EXIST: $header[$i][0]\t$header[$i][1]\t$header[$i][2]\n";
	    
            if (exists$processed_headers{$header[$i][0]}) {
                #print "YES: $header[$i][0]\n";
            }
            else {
                #print "DOES NOT EXIST: $header[$i][0]\t$header[$i][1]\t$header[$i][2]\n";
                $total+=$header[$i][1];
		if ($ct==0) {
                    $query_seq = $header[$i][2];
                    $initial_heaher = $header[$i][0];
		}
                $ct++;
            }
        }
        
        #print "TT: $total\n";       

        if ($total>0)
        {
                my $new_header = $initial_heaher."-".$total;
                #print "NEW: $new_header,$query_seq\n";
                return ($new_header,$query_seq,$total,\@header);
        }
        else
        {
            my @empty = ();
            return ("0","0","0",\@empty);  
        }
} # getAbundantSequenceNumber closed


################################################################################
# getQueryHitSequence (sequenceID,Sample Name);
#
# Global Input: <sequenceID,Sample Name> 
# Global Output: <sequence>
# Returns: sequence for corresponding sequence ID from sample
#
# This subroutine takes sequence ID and sample name and returns
# sequence for corresponding sequence ID from sample
################################################################################

sub getQueryHitSequence {
    my $seqname = shift;
    my $sequencefile = shift;
    my $tempdir = shift;

    my $header = "";
    open (SEQ, "<$tempdir/$sequencefile") || die ("Could not open file $tempdir/$sequencefile for reading $!\n");
    while (<SEQ>)
    {
        chomp;
        # discard blank line
        if (m/^\s*$/g) {
            next;
        }
        # discard comment line
        elsif(m/^\s*#/g) {
            next;
        }
	# Taking FASTA Header
	elsif (m/^\>/g) {
	    $header = $_;
	}
	#Taking FASTA SEQUENCE
	else {
                
                if ($header =~ m/$seqname/g) {
                   #print "\tSEQ; $header\t$_\n";
                   $header =~ s/^\>//;
                   if ($header =~ m/^\d{1,4}\-(.*)$/g) {
                        $header =~ s/^\d{1,4}\-//;
                   }
                   return ($_);
                }
	}
    }
    close SEQ;
} # getQueryHitSequence closed


############################################################################################
# sub getNonredundantSequences(all sequences after primers trimming);
#
# Global Input: <sequence files after primers trimming> 
# Global Output: <sequence files with unique sequences>
# Returns: sequence files with unique sequences
#
# This subroutine takes all sequence files and return the unique sequence files
##########################################################################################

sub getNonredundantSequences {
    my $sequencefile = shift;
    my $outputname = shift;
    my $tempdir = shift;

    
    my $ct=0;
    my $header="";
    my %sequencehash=();
    open (IN, "<$sequencefile") or die ("Can't open $sequencefile for reading: $!\n");
    while (<IN>) {
	chomp;
        # discard blank line
        if (m/^\s*$/g) {
            next;
        }
        # discard comment line
        elsif(m/^\s*#/g) {
            next;
        }
	# Taking FASTA Header
	elsif (m/^\>/g) {
	    $ct++;
	    $header = $_;
	}
	#Taking FASTA SEQUENCE
	else {
	    $sequencehash{$_} = "$header";
	}
    }
    close IN;
    if ($ct==(scalar(keys %sequencehash))) {
        system("cp $sequencefile $tempdir/");
	my $outputfile = $outputname.".fasta";
	return ($outputfile);
    }
    else {
	my %seq_nonredundent;
	my @redundent_seq = ();
	my $ct=0; 
	my $header = "";
	my $outputfile = $outputname.".fasta";
	open (NONREDSEQ, ">$tempdir/$outputfile") or die ("Can't open $tempdir/$outputfile for reading: $!\n");
		
	open (IN, "<$sequencefile") or die ("Can't open $sequencefile for reading: $!\n");
	while(<IN>)
	{
	    chomp;
	    # discard blank line
	    if (m/^\s*$/g) {
		next;
	    }
	    # discard comment line
	    elsif(m/^\s*#/g) {
		next;
	    }
	    # Taking FASTA Header
	    elsif (m/^\>/g) {
		$header = $_;
	    }
	    #Taking FASTA SEQUENCE
	    else {
		$seq_nonredundent{$_} = "$header";
		push @redundent_seq, $_;
		$ct++;
	    }
	}
	close IN;
	my @final_nonredundent_seq = ();
	foreach my $key (keys %seq_nonredundent)
	{
	    my @vals=();
	    my $ct1=0;
	    foreach my $seq1 (@redundent_seq)
	    {
		if($key eq $seq1)
		{
		    $ct1++;
		}
	    }
	    $vals[0] = $ct1;
	    $vals[1] = $key;
	    push @final_nonredundent_seq,[@vals];
	    @vals = ();
	    $ct1=0;
	}
	my $final_seq = sortArrayofArrays(\@final_nonredundent_seq);
	my @final_seq = @$final_seq;
	my $ct2 = 0;
		     
	for (my $i=0; $i<scalar(@final_seq); $i++)
	{
	    $ct2 = $i+1;
	    my $headername = ">".$outputname."seq".$ct2."count".$final_seq[$i][0];
	    $final_seq[$i][1]=~ s/\n//g;
	    $final_seq[$i][1]=~ s/\r//g;
	    $final_seq[$i][1]=~ s/\n//g;
	    $final_seq[$i][1]=~ s/\s//g;
	    print NONREDSEQ "$headername\n";
	    print NONREDSEQ "$final_seq[$i][1]\n";
	}
	close NONREDSEQ;
	return($outputfile);
    }
}


############################################################################################
# sub getSequenceInFastaFormat(fasta file);
#
# Global Input: <fasta file> 
# Global Output: <fasta file>
# Returns: fasta file after removing the \n,\r and \s (if found)
#
# This subroutine takes fasta file and returnfasta file after removing the \n,\r
# and \s (if found)
##########################################################################################

sub getSequenceInFastaFormat
{
    my $inputseq_file = shift;
    my $ct=0;
    open (SEQ,"<$inputseq_file") || die ("Could not open file $inputseq_file for reading $!\n");
    while (<SEQ>)
    {
        $ct++;
    }
    close SEQ;
    if ($ct==1)
    {
	open (SEQ,"<$inputseq_file") || die ("Could not open file $inputseq_file for reading $!\n");
	open (TEMP,">temp.txt") || die "Could not create temp file $!\n";
	
	my $header = "";
	my @data = ();
	while(<SEQ>)
	{
	    my $line = $_;
	    chomp $line;
	    $line =~ s/\r/RAM/g;
	    $line =~ s/\n/RAM/g;
	    #$line =~ s/\-//g;
	    @data = split ('RAM',$line);
	}
	close SEQ;
	foreach my $line (@data)
	{
	    if ($line =~ m/^\>/g)
	    {
		$header = $line;
		print TEMP "\n$header\n";
	    }
	    else
	    {
		print TEMP "$line";
	    }
	}
	close TEMP;

	my $outputfile = $inputseq_file;
	open (OUT,">$outputfile") || die ("Could not open file $outputfile for writing $!\n");
		
	open (TEMP,"<temp.txt") || die "Could not read temp file $!\n";
		
	while (<TEMP>)
	{
	    chomp;
	    my $line = $_;
	    # discard blank line
	    if ($line =~ /^\s*$/) {
		next;
	    }
	    # discard comment line
	    elsif($line =~ /^\s*#/) {
		next;
	    }
	    # take FASTA header line
	    elsif ($line =~ m/^\>/g) {
		print OUT "$line\n";
	    }
	    # take FASTA sequence line
	    else {
		$line =~ s/\-//g;
		$line =~ s/\s//g;
		print OUT "$line\n";
	    }
			
	}
	close OUT;
	unlink ("temp.txt");
        return ($outputfile);
    }
    else
    {
	open (TEMP,">temp.txt") || die "Could not create temp file $!\n";
        open (SEQ,"<$inputseq_file") || die ("Could not open file $inputseq_file for reading $!\n");
	while(<SEQ>)
	{
            chomp;
	    my $line = $_;
	    # discard blank line
	    if ($line =~ /^\s*$/g) {
		next;
	    }
	    # discard comment line
	    elsif($line =~ /^\s*#/g) {
                next;
	    }
	    # take FASTA header line
            elsif ($line =~ m/^\>/g) {
                print TEMP "\n$line\n";  
            }
	    # take FASTA sequence line
            else {
		# To format the sequence
		if ($line =~ m/[atgcATGC]/g) {
			print TEMP "$line";
		}
		# To format the quality value
		else {
			print TEMP " $line";	
		}
                #print TEMP " $line"; 
            }
	}
	close TEMP;
                
        my $outputfile = $inputseq_file;
	open (OUT,">$outputfile") || die ("Could not open file $outputfile for writing $!\n");
                
        open (TEMP,"<temp.txt") || die "Could not read temp file $!\n";		
	while (<TEMP>)
	{
            chomp;
	    my $line = $_;
	    # discard blank line
	    if ($line =~ /^\s*$/g) {
		next;
	    }
	    # discard comment line
	    elsif($line =~ /^\s*#/g) {
                next;
	    }
	    # take FASTA header line
            elsif ($line =~ m/^\>/g) {
                my @line = split(' ',$line);
                print OUT "$line[0]\n";  
            }
	    # take FASTA sequence line
            else {
		$line =~ s/^\s{1}//;
                print OUT "$line\n"; 
	    }
                        
        }
        close OUT;
        unlink("temp.txt");
        return ($outputfile);
    }

}

####################################################################
# Methods for getting the hashes or the arrays in descending order #
###################################################################

sub sortArrayofArrays {
    my $chr = shift;
    my @array = @$chr;
    my @sorted = sort { $b->[0] <=> $a->[0] } @array;
    return (\@sorted);
}


################################################################
#    Methods for getting input parameters of ra.pl program     #
################################################################

sub getraoptions {
    
    
  my $option_file = shift;
    # See if the CANGSOptions.txt input configuration file exists and contains something.
    die "\n\n\t=> Cannot find configuration file: $option_file.\n\n" unless (-e $option_file);
    die "\n\n\t=> Configuration file, $option_file, appears to be empty!\n\n" if (-z $option_file);
  open(OFILE, "<$option_file") || die "Cannot open input file : '$option_file'\n$!";
  my %rarefactionanalysis = ();
  while (<OFILE>)
  {
        chomp;
        my $line = $_;
        # discard blank line
        if ($line =~ m/^\s*$/g) {
	    next;
	}
	# discard comment line
	elsif($line =~ m/^\s*#/g) {
	    next;
	}
        # get input options line
        else {
          
            ###############################################
            # Parse to get RA_INPUT_DIRECTORY
            if($line=~m/RA_INPUT_DIRECTORY/gi) {
              $line=~s/RA_INPUT_DIRECTORY//gi;
              $line=~s/^\s+//gi;
              $line=~s/\s+$//gi;
              if($line) {
                $rarefactionanalysis{"RA_INPUT_DIRECTORY"} = "$line";
              }
            }
            
            # Parse to get RA_OUTPUT_DIRECTORY
            elsif($line=~m/RA_OUTPUT_DIRECTORY/gi) {
              $line=~s/RA_OUTPUT_DIRECTORY//gi;
              $line=~s/^\s+//gi;
              $line=~s/\s+$//gi;
              if($line) {
                $rarefactionanalysis{"RA_OUTPUT_DIRECTORY"} = "$line";
              }
            }

            # Parse to get MAFFT_EXECUTABLE
            elsif($line=~m/MAFFT_EXECUTABLE/gi) {
              $line=~s/MAFFT_EXECUTABLE//gi;
              $line=~s/^\s+//gi;
              $line=~s/\s+$//gi;
              if($line) {
                $rarefactionanalysis{"MAFFT_EXECUTABLE"} = "$line";
              }
            }
            
            # Parse to get MOTHUR_EXECUTABLE
            elsif($line=~m/MOTHUR_EXECUTABLE/gi) {
              $line=~s/MOTHUR_EXECUTABLE//gi;
              $line=~s/^\s+//gi;
              $line=~s/\s+$//gi;
              if($line) {
                $rarefactionanalysis{"MOTHUR_EXECUTABLE"} = "$line";
              }
            }
            
            # Parse to get PAIRWISE_DISTANCE_CUTOFF
            elsif($line=~m/PAIRWISE_DISTANCE_CUTOFF/gi) {
              $line=~s/PAIRWISE_DISTANCE_CUTOFF//gi;
              $line=~s/^\s+//gi;
              $line=~s/\s+$//gi;
              if($line) {
                $rarefactionanalysis{"PAIRWISE_DISTANCE_CUTOFF"} = "$line";
              }
            }
            
            # Parse to get SEQUENCE_CLUSTERING_METHOD
            elsif($line=~m/SEQUENCE_CLUSTERING_METHOD/gi) {
              $line=~s/SEQUENCE_CLUSTERING_METHOD//gi;
              $line=~s/^\s+//gi;
              $line=~s/\s+$//gi;
              if($line) {
                $rarefactionanalysis{"SEQUENCE_CLUSTERING_METHOD"} = "$line";
              }
            }
            
            # Parse to get FREQUENCY_TO_OUTPUT_OTUs
            elsif($line=~m/FREQUENCY_TO_OUTPUT_OTUs/gi) {
              $line=~s/FREQUENCY_TO_OUTPUT_OTUs//gi;
              $line=~s/^\s+//gi;
              $line=~s/\s+$//gi;
              if($line) {
                $rarefactionanalysis{"FREQUENCY_TO_OUTPUT_OTUs"} = "$line";
              }
            }
            
            # Parse to get BLAST_DIRECTORY
            elsif($line=~m/BLAST_DIRECTORY/gi) {
              $line=~s/BLAST_DIRECTORY//gi;
              $line=~s/^\s+//gi;
              $line=~s/\s+$//gi;
              if($line) {
                $rarefactionanalysis{"BLAST_DIRECTORY"} = "$line";
              }
            }
            
        } # else loop end for input lines
  }
  
    $rarefactionanalysis{"MOTHUR_OUTPUT_DIRECTORY"} = "outputMothur";
    $rarefactionanalysis{"ANALYTIC_RAREFACTION_OUTPUT_DIRECTORY"} = "outputAnalyticRarefaction";
    
  die "The ra.pl input subdirectory: $rarefactionanalysis{'RA_INPUT_DIRECTORY'} is not given in option file.\n" unless (exists($rarefactionanalysis{"RA_INPUT_DIRECTORY"}));
  die "The ra.pl output subdirectory: $rarefactionanalysis{'RA_OUTPUT_DIRECTORY'} is not given in option file.\n" unless (exists($rarefactionanalysis{"RA_OUTPUT_DIRECTORY"}));
  die "The ra.pl MOTHUR output subdirectory: $rarefactionanalysis{'MOTHUR_OUTPUT_DIRECTORY'} is not given in option file.\n" unless (exists($rarefactionanalysis{"MOTHUR_OUTPUT_DIRECTORY"}));
  die "The ra.pl ANALYTIC RAREFACTION input subdirectory: $rarefactionanalysis{'ANALYTIC_RAREFACTION_OUTPUT_DIRECTORY'} is not given in option file.\n" unless (exists($rarefactionanalysis{"ANALYTIC_RAREFACTION_OUTPUT_DIRECTORY"}));
  die "The ra.pl MAFFT binaries location : $rarefactionanalysis{'MAFFT_EXECUTABLE'} is not given in option file.\n" unless (exists($rarefactionanalysis{"MAFFT_EXECUTABLE"}));
  die "The ra.pl MOTHUR executable location: $rarefactionanalysis{'MOTHUR_EXECUTABLE'} is not given in option file.\n" unless (exists($rarefactionanalysis{"MOTHUR_EXECUTABLE"}));
  
  $rarefactionanalysis{"PAIRWISE_DISTANCE_CUTOFF"} = "0.03" unless (exists($rarefactionanalysis{"PAIRWISE_DISTANCE_CUTOFF"}));
  $rarefactionanalysis{"SEQUENCE_CLUSTERING_METHOD"} = "furthest" unless (exists($rarefactionanalysis{"SEQUENCE_CLUSTERING_METHOD"}));
  $rarefactionanalysis{"FREQUENCY_TO_OUTPUT_OTUs"} = "100" unless (exists($rarefactionanalysis{"FREQUENCY_TO_OUTPUT_OTUs"}));
  
  die "The BLAST executables location: $rarefactionanalysis{'BLAST_DIRECTORY'} is not given in option file.\n" unless (exists($rarefactionanalysis{"BLAST_DIRECTORY"}));

   return %rarefactionanalysis;
}


#### End of the Program ra.pl
