# Supplementary material for: CANGS: a user-friendly utility for processing and analyzing 454 GS-FLX data in biodiversity studies
Source: BMC Res Notes. 2010 Jan 11;3:3. doi: 10.1186/1756-0500-3-3 (PMC2830946; doi:10.1186/1756-0500-3-3)
Supplement: Additional file 1 — CANGS source code. This file contains source code of CANGS utility and CANGS configuration file. [file 1756-0500-3-3-S1.ZIP › CANGS1.0-source-code/ta.pl]

#!/usr/bin/perl-w
## Force good programming practices
use strict;
use FindBin;
my $cwd = $FindBin::Bin;

#################################################################################################################################################
#                                                        
#                            PROGRAM: ta.pl                                 18.08.2009
#	
#  DESCRIPTION: ta.pl--(Taxonomy Analysis), this program gives all possible taxonomic information for the NGS sequences to explore
#                      the taxonomic group of interest.
#
#                            This program consists of three steps:
#		             1) To run the BLAST search and parse the BLAST output for all sequences
#			     2) To parse the BLAST output for all sequences
#		             3) To parse the GenBank files of allaccession IDs and assigns the taxonomic path
#		                for each input sequence             
#
#                            ta.pl -- Taxonomy Analysis
#	                     USAGE: perl ta.pl <CANGSOptions.txt file>\n\n";
#
#	                     ***** TAXONOMIC ANALYSIS PROGRAM MENU ******
#	                     1. RUNNING BLAST SEARCH
#			     2. PARSING BLAST OUTPUT
#	                     2. PARSING GEN BANK FILES & ASSIGNING TAXONOMIC PATH FOR INPUT SEQUENCES
#
#	                     Your Choice
#
#
#                            AUTHOR: Ram Vinay PANDEY
#                            Email:  ramvinay.pandey@vetmeduni.ac.at
#
#                            LAST MODIFIED: 26.11.2009
#			     
#
#                            This file is part of CANGS. This progtam (ta.pl) assignes the taxonomic path for the NGS sequences.
#                            Copyright (C) 2009  Ram Vinay Pandey
#                        
#                            CANGS is free software: you can redistribute it and/or modify
#                            it under the terms of the GNU General Public License as published by
#                            the Free Software Foundation, either version 3 of the License, or
#                            (at your option) any later version.
#                        
#                            Foobar is distributed in the hope that it will be useful,
#                            but WITHOUT ANY WARRANTY; without even the implied warranty of
#                            MERCHANTABILITY or FITNESS FOR A PARTICULAR PURPOSE.  See the
#                            GNU General Public License for more details.
#                        
#                            You should have received a copy of the GNU General Public License
#                            along with Foobar.  If not, see <http://www.gnu.org/licenses/>.
#
#################################################################################################################################################


# Get CANGS option file.
my $option_file = $ARGV[0];
chomp($option_file);

my ($USAGE) =  "\n\t USAGE: $0 <CANGSOptions.txt file> \n\n";

die "$USAGE" if ((scalar(@ARGV))< 1);

# Getting input parameters from the CANGSOptions.pm file
my %TaxonomicAnalysisParameters = gettaoptions($option_file);


my $dir = "";
if (exists$TaxonomicAnalysisParameters{"TA_OUTPUT_DIRECTORY"}) {
    $dir = "$TaxonomicAnalysisParameters{'TA_OUTPUT_DIRECTORY'}";
    unless (-d $dir) { mkdir $dir || die "Could not create Directory $dir $!\n"; }
}
else {
    die "\nOutput directory for ta.pl is not defined in CANGSOptions.txt file $!\n\n";
}


if ((!exists$TaxonomicAnalysisParameters{"TA_INPUT_DIRECTORY"}) or ($TaxonomicAnalysisParameters{"TA_INPUT_DIRECTORY"} eq "")) {
    die "\nInput directory for ta.pl is not defined in CANGSOptions.txt file $!\n\n";
}


print "\n\n\t****** TAXONOMIC ANALYSIS PROGRAM MENU ******\n\n\n";
print "\t1. BLAST SEARCH [1]\n\n";
print "\t2. BLAST OUTPUT PARSING [2]\n\n";
print "\t3. PARSING GEN BANK FILES & ASSIGNING THE TAXONOMIC PATH TO 454 SEQUENCES [3]\n\n";
print "\t4. Press [RETURN] to exit the program\n\n\n";

print "\tYour Choice: ";

my $choice = <STDIN>;
chomp($choice);

## This block of program will run the NCBI BLAST Search
if ($choice==1) {
    my $sequencedir = "$TaxonomicAnalysisParameters{'TA_INPUT_DIRECTORY'}";

    my $blastsearchfilesdir = "$dir/$TaxonomicAnalysisParameters{'BLAST_FILES_DIRECTORY'}";
    unless (-d $blastsearchfilesdir) { mkdir $blastsearchfilesdir || die "Could not create ta.pl output Directory $blastsearchfilesdir $!\n"; }

    my $ncbi_nr_blastdbdir = $TaxonomicAnalysisParameters{'NCBI_BLAST_DB_DIRECTORY'};
    
    my $blastdir = $TaxonomicAnalysisParameters{'BLAST_DIRECTORY'};
    
    
    print "\tBLAST Search against NCBI local BLAST database started at \t".localtime()."\t\n\n";
	&getBlastSearch($ncbi_nr_blastdbdir,$blastsearchfilesdir,$sequencedir,$blastdir);
    print "\tBLAST Search against NCBI local BLAST database completed at \t".localtime()."\t\n\n";    
}

## This block of program will parse the BLAST output and lists the GenBank Accession IDs
elsif ($choice==2) {
    my $sequencedir = "$TaxonomicAnalysisParameters{'TA_INPUT_DIRECTORY'}";
    
    my $blastsearchfilesdir = "$dir/$TaxonomicAnalysisParameters{'BLAST_FILES_DIRECTORY'}";
    my $blastparsingoutputdir = "$dir/$TaxonomicAnalysisParameters{'BLAST_PARSING_OUTPUT_DIRECTORY'}";
   
    my $gbkfilesdir = "$dir/$TaxonomicAnalysisParameters{'GBK_FILES_DIRECTORY'}";
    unless (-d $gbkfilesdir) { mkdir $gbkfilesdir || die "Could not create ta.pl output Directory $gbkfilesdir $!\n"; }
    
    print "\tBLAST output parsing started at \t".localtime()."\t\n\n";
	&getBlastTableParsing($sequencedir,$blastsearchfilesdir,$blastparsingoutputdir);
    print "\tBLAST output parsing completed at \t".localtime()."\t\n\n";
}

## This block of program will run the GenBank File Parsing and assigning the taxonomic group
elsif ($choice==3) {  
    my $sequencedir = "$TaxonomicAnalysisParameters{'TA_INPUT_DIRECTORY'}";
    
    my $gbkfilesdir = "$dir/$TaxonomicAnalysisParameters{'GBK_FILES_DIRECTORY'}";
    unless (-d $gbkfilesdir) { mkdir $gbkfilesdir || die "Could not create ta.pl output Directory $gbkfilesdir $!\n"; }
    
    my $gbkparsingoutputdir = "$dir/$TaxonomicAnalysisParameters{'GBK_PARSING_OUTPUT_DIRECTORY'}";
    unless (-d $gbkparsingoutputdir) { mkdir $gbkparsingoutputdir || die "Could not create ta.pl output Directory $gbkparsingoutputdir $!\n"; }
    
    my $blastparsingoutputdir = "$dir/$TaxonomicAnalysisParameters{'BLAST_PARSING_OUTPUT_DIRECTORY'}";
    
    my $taxonomictableoutputdir = "$dir/$TaxonomicAnalysisParameters{'TAXONOMIC_TABLE_OUTPUT_DIRECTORY'}";
    unless (-d $taxonomictableoutputdir) { mkdir $taxonomictableoutputdir || die "Could not create ta.pl output Directory $taxonomictableoutputdir $!\n"; }
    
    my $majoritypercentage = $TaxonomicAnalysisParameters{'MEJORITY_PERCENTAGE'};
    
    
    print "\tGenBank files parsing started at \t".localtime()."\t\n\n";
	&getGBKParser($gbkfilesdir,$gbkparsingoutputdir);
    print "\tGenBank files parsing completed at \t".localtime()."\t\n\n";
    
    print "\n\tTaxonomic path assignment for input sequences started at\t".localtime().".......\n\n";
	&getTaxonomicAssignment($sequencedir,$blastparsingoutputdir,$gbkparsingoutputdir,$taxonomictableoutputdir,$majoritypercentage);
    print "\n\tTaxonomic path assignment for input sequences completed at\t".localtime().".......\n\n";
}

else {
    print "\n\tYou have chosen to Exit the program\n\n";
    exit;
    
}


################################################################################
# sub getBlastSearch (fasta sequence files,blast database);
#
# Global Input: <fasta sequence files,blast database> 
# Global Output: <blast output>
# Returns: blast output
#
# This subroutine run BLASTN and returns blast output
################################################################################

sub getBlastSearch {
    my $blastdb = shift;
    my $blastsearchdir = shift;
    my $sequencedir = shift;
    my $blastdir = shift;

    my @blastdb = qw(nt.00 nt.01 nt.02 nt.03 nt.04 nt.05 nt.06 nt.07);
    my $blastdatbases = "$blastdb/nt.00 $blastdb/nt.01 $blastdb/nt.02 $blastdb/nt.03 $blastdb/nt.04 $blastdb/nt.05 $blastdb/nt.06 $blastdb/nt.07";
   
    opendir(DIR, $sequencedir) || die("Cannot open directory $sequencedir\n");
    my @allfiles = readdir(DIR);
    closedir(DIR);

    @allfiles = sort { lc($a) cmp lc($b) } @allfiles;
    @allfiles = sort { $a <=> $b } @allfiles;
    
    foreach my $file (@allfiles)
    {
	unless (($file eq ".") ||($file eq "..") || ($file eq ".DS_Store")) {
	    my $ct=0;
            my $tempfile = $file;
            my @tempfile = split('\.',$tempfile);
            my $sequencefile = "$sequencedir/$file";
	    foreach my $db (@blastdb) {
		$ct++;
		my $database = "$blastdb/$db";
		my $blastsearchfile = "$blastsearchdir/".$tempfile[0]."-Alignment".$ct.".txt";
		
		#print "\n\tRunning BLAST search for sequence...$file $ct....against NCBI nr database $db...\t".localtime()."...\n\n";
		
		my $dbfile = "";
		my $blastexecutable = "";
		$blastexecutable = "$blastdir/blastall";
		$dbfile = $database.".nhr";
		die "The input sequence file: $sequencefile is empty or cannot be found for Blast Search.\n" unless (-e $sequencefile && !-z $sequencefile);
		die "The BLAST database: $dbfile is empty or cannot be found for Blast Search.\n" unless (-e $dbfile && !-z $dbfile);
		die "The BLAST executable: $blastexecutable is empty or cannot be found for Blast Search.\n" unless (-e $blastexecutable);
		system("$blastdir/blastall -p blastn -i $sequencefile -d $database -b 100 -o $blastsearchfile -F F -a 7 -m 9");
	    }
	}
    }
}


############################################################################################
# sub getBlastTableParsing(BLAST output files);
#
# Global Input: <BLAST search files> 
# Global Output: <list of GenBank Accession ID>
# Returns: a file with all GenBank Accession IDs
#
# This subroutine parse all blast output files and writ all GenBank Accession IDs
###########################################################################################

sub getBlastTableParsing {
    my $sequencedir = shift;
    my $blastsearchfilesdir = shift;
    my $blastparsingoutputdir = shift;
    my %allaccession = ();
    opendir(SEQDIR, $sequencedir) || die("Cannot open directory $blastsearchfilesdir\n");
    my @seqfiles = readdir(SEQDIR);
    closedir(SEQDIR);
    
    @seqfiles = sort { lc($a) cmp lc($b) } @seqfiles;
    @seqfiles = sort { $a <=> $b } @seqfiles;
    open (OUT,">a.txt");
    foreach my $file (@seqfiles)
    {
	unless (($file eq ".") ||($file eq "..") || ($file eq ".DS_Store"))
	{  #print "$file\n";
	    #if ("$file" eq "allsequences.fasta") {
	    my $tempfile = $file;
            my @tempfile = split('\.',$tempfile);
	    my $samplename = $tempfile[0];
	    my @allhits = ();
	    my $header = "";
	    my $sequencefile = "";
	    $sequencefile = "$sequencedir/$file";
	    die "The input sequence file: $sequencefile is empty or cannot be found for Blast Search.\n" unless (-e $sequencefile && !-z $sequencefile);
	    
	    my $blastparsingoutputfile = "$blastparsingoutputdir/".$samplename."-blastparsing.txt";
	    open (OUT1, ">$blastparsingoutputfile") or die ("Could not open file $blastparsingoutputfile for writing\n");
	    print OUT1 "Query Name\tQuery Sequence\tSimilarity(%)\tE-value\tAccession ID\tAccession GI\n";
	    
	    @allhits = getallHitsforeachSequence($blastsearchfilesdir,$samplename);
	    
	    @allhits = sort { $a->[1] <=> $b->[1] } @allhits;
	    

	    open(SEQ, "<$sequencedir/$file") || die ("Could not open file $sequencedir/$file for reading\n");
	    while (<SEQ>)
	    {
		chomp;
		# discard blank line
                if (m/^\s*$/g) {
                    next;
                }
                # discard comment line
                elsif(m/^\s*#/g) {
                    next;
                }
		elsif (m/\>/g) {
		    $header = $_;
		    $header =~ s/\n//g;
		    $header =~ s/\r//g;
		    $header =~ s/\>//g;
		}
		#Taking FASTA SEQUENCE
		else {
		    my $seq = $_;			
		    $seq =~ s/\n//g;
		    $seq =~ s/\r//g;
		    $seq =~ s/\s//g;
		    my @hits = ();
		    my @vals = ();
		    #if ("$header" eq "allsequencesseq1count743") {
			for (my $i=0;$i<scalar(@allhits);$i++) {
			    if ("$allhits[$i][0]" eq "$header") {
				$vals[0] = $allhits[$i][0];
				$vals[1] = $seq;
				$vals[2] = $allhits[$i][2];
				$vals[3] = $allhits[$i][1];
				$vals[4] = $allhits[$i][3];
				$vals[5] = $allhits[$i][4];
				push @hits, [@vals];
				@vals = ();
			    }
			}
		    #}
		    
		   @hits = sort { $a->[3] <=> $b->[3] } @hits;
		   my $evalue = "";
		   $evalue = $hits[0][3];
		   for (my $i=0;$i<scalar(@hits);$i++) {
		    
			# All hits, which have e-value equal to the e-value of the best hit and % similarity above 90, are considered.
			if ("$hits[$i][3]" eq "$evalue") {
                            if ($hits[$i][2]>90) {
                                print OUT1 "$hits[$i][0]\t$hits[$i][1]\t$hits[$i][2]\t$hits[$i][3]\t$hits[$i][4]\t$hits[$i][5]\n";
                                $allaccession{$hits[$i][4]} = $hits[$i][5];
                            }
			}
		   }
		   @hits =();
		} #else loop to read FASTA seauence
	    }
	    close SEQ;

	    #}
	}
    } #close foreach loop for all input sequence file.
    
    #Writing all genbank accession IDs in a text file as a comma seperated to get genbank record for each.
    my $allaccessionidfortaxonomictable = "$blastparsingoutputdir/allGBKaccessionIDs.txt";
    open (OUT2, ">$allaccessionidfortaxonomictable") or die ("Could not open file $allaccessionidfortaxonomictable for writing $!\n");
    my $all_accession_ct=0;
    foreach my $k (keys %allaccession) {
	$all_accession_ct++;
	print OUT2 "$k,";
	if ($all_accession_ct%200==0)
	{
	    print OUT2 "\n";
	}
	
    }
    print "All Accession IDs: $all_accession_ct\n";
    print OUT2 "All Accession IDs: $all_accession_ct\n";
    close OUT1;
    close OUT2;

} # Ending the method getBlastTableParsing


sub getallHitsforeachSequence {
    my $blastsearchfilesdir = shift;
    my $samplename = shift;
    
    opendir(DIR, $blastsearchfilesdir) || die("Cannot open directory $blastsearchfilesdir\n");
    my @allfiles = readdir(DIR);
    closedir(DIR);
    my @allhits = ();
    my @vals = ();
    my %allhits = ();
    @allfiles = sort { lc($a) cmp lc($b) } @allfiles;
    @allfiles = sort { $a <=> $b } @allfiles; 
    foreach my $file (@allfiles) {
	unless (($file eq ".") ||($file eq "..") || ($file eq ".DS_Store")) {
	    if ($file =~m/$samplename/gi) {
		my $infile = "";
		$infile = "$blastsearchfilesdir/$file";
		
		die "The BLAST OUTPUT file: $infile is empty or cannot be found for parsing the BLAST Hits.\n" unless (-e $infile && !-z $infile);
		
		open(IN, "<$blastsearchfilesdir/$file") || die ("Could not open file $blastsearchfilesdir/$file for reading\n");
		while (<IN>) {
		    chomp $_;
		    my $line = $_;
		    # discard blank line
		    if ($line =~ m/^\s*$/) {
			next;
		    }
		    elsif ($line =~ m/^\#/g)
		    {
			next;
		    }
		    else {
			my ($query_name,$percent_similarity,$evalue) = ("","","");
			my @r = split('\t',$line);
				
			$query_name = $r[0];
			$percent_similarity = $r[2];
			$evalue = $r[10];
			my @r1 = split('\|',$r[1]);
				
			my ($accession_id,$gi) = ("",0);
			($accession_id,$gi) = ("$r1[3]",$r1[1]);
			my $key = "$query_name\t$accession_id\t$gi\t$evalue\t$percent_similarity";
			$vals[0] = $query_name;
			$vals[1] = $evalue;
			$vals[2] = $percent_similarity;
			$vals[3] = $accession_id;
			$vals[4] = $gi;
			push @allhits, [@vals];
			@vals = ();
		    }
		}
	    } #close if condition to read the sequence file corresponding file.
	}
    }
    close IN;
    return @allhits;
    @allhits = ();
}


############################################################################################
# sub getGBKParser (GenBank files);
#
# Global Input: <GenBank files> 
# Global Output: <Taxonomic information>
# Returns: taxonomic information for all sequences in tab delemeted file
#
# This subroutine returns Taxonomic information for all GenBank Accession IDs
###########################################################################################

sub getGBKParser {
    my $gbkfilesdir = shift;
    my $gbkparsingoutputdir = shift;
    
    my $taxonomictablefile = "taxonomictable.txt";
    open(TAXONOMICTABLE, ">$gbkparsingoutputdir/$taxonomictablefile") || die ("could not open file $gbkparsingoutputdir/$taxonomictablefile for writing\n");
    print TAXONOMICTABLE "Accession ID\tAccession GI\tSpecies Name\tTaxonomic Path\n";

    opendir(DIR, $gbkfilesdir) || die("Cannot open directory $gbkfilesdir\n");
    my @allfiles = readdir(DIR);
    closedir(DIR);
    
    my %accession_ID;
    my @files = ();
    foreach my $file (@allfiles)
    {
	    unless (($file eq ".") ||($file eq "..") || ($file eq ".DS_Store"))
	    {
		    
		    open(IN, "<$gbkfilesdir/$file") || die ("Could not open file $file for reading\n");
		    my $ct=0;
		    my $newct1=0;
		    my $newct2=0;
		    my $newct3=0;
		    my $newct4=0;
		    my $newct5=0;
		    
		    my $flag=0;
		    my $organism="";
		    my $accession_ID="";
		    my $accsssion_GI=0;
		    while (<IN>)
		    {
			    chomp $_;
			    
			    if(/^VERSION/g)
			    {
				    my ($version,$acc,$gi) = split('\s+',$_);
				    $gi =~ s/GI\://g;
				    $accession_ID=$acc;
				    $accsssion_GI=$gi;
			    }
			    if (/^\s+ORGANISM/g)
			    {
				    $flag=1;
				    $newct1=$ct+1;
				    $organism.=$_;
				    
			    }
			    if (($flag==1) and (($ct==$newct1) || ($ct==$newct2))) #/^\s*REFERENCE/g)
			    {
				    $organism.=$_;
				    if(/\.$/g)
				    {
					    $flag=0;	
				    }
				    else
				    {
					    $flag=2;
				    }
				    $newct2 = $newct1+1;
			    }
			    if (($flag==2) and ($ct==$newct2)) #/^\s*REFERENCE/g)
			    {
				    $organism.=$_;
				    if(/\.$/g)
				    {
					    $flag=0;	
				    }
				    else
				    {
					    $flag=3;
				    }
				    $newct3 = $newct2+1;
			    }
			    if (($flag==3) and ($ct==$newct3)) #/^\s*REFERENCE/g)
			    {
				    $organism.=$_;
				    if(/\.$/g)
				    {
					    $flag=0;	
				    }
				    else
				    {
					    $flag=4;
				    }
				    $newct4 = $newct3+1;
			    }
			    if (($flag==4) and ($ct==$newct4)) #/^\s*REFERENCE/g)
			    {
				    $organism.=$_;
				    if(/\.$/g)
				    {
					    $flag=0;	
				    }
				    else
				    {
					    $flag=5;
				    }
				    $newct5 = $newct4+1;
			    }
			    if (($flag==5) and ($ct==$newct5)) #/^\s*REFERENCE/g)
			    {
				    #print "$ct\t$_\n";
				    $organism.=$_;
				    $flag=0;
				    
			    }
			    if (($organism ne "") and ($flag==0))
			    {
				    $organism =~ s/\n//g;
				    $organism =~ s/\r//g;
				    #print "Final Organism:\t$organism\n";
				    my @record = split('            ',$organism);
				    my $species_name = $record[0];
				    $species_name =~ s/ORGANISM\s{2}//g;
				    shift(@record);
				    my $taxonomy = join(' ',@record);
				    print TAXONOMICTABLE "$accession_ID\t$accsssion_GI\t$species_name\t$taxonomy\n";
				    #print "$accession_ID\t$accsssion_GI\t$species_name\t$taxonomy\n";
				    $organism="";
			    }
			    
			    
			    
			    $ct++;
		    } #close wile loop
	    } # close unless loop
    } # close Forech loop
    
    close IN;
    close TAXONOMICTABLE;

}


############################################################################################
# sub getTaxonomicAssignment (input sequence);
#
# Global Input: <input sequence> 
# Global Output: <Taxonomic Path>
# Returns: taxonomic information for given sequence
#
# This subroutine returns Taxonomic information for given sequence
###########################################################################################

sub getTaxonomicAssignment {
    my $sequencedir = shift;
    my $blastparsingoutputdir = shift;
    my $gbkparsingoutputdir = shift;
    my $taxonomictableoutputdir = shift;
    my $percentage = shift;
    
    my ($taonomyassigneddir, $taxonomyunassigneddir) = ("$taxonomictableoutputdir/taxonomyassigned","$taxonomictableoutputdir/taxonomyunassigned");
    unless (-d $taonomyassigneddir) { mkdir $taonomyassigneddir || die "Could not create Directory $taonomyassigneddir $!\n"; }
    unless (-d $taxonomyunassigneddir) { mkdir $taxonomyunassigneddir || die "Could not create Directory $taxonomyunassigneddir $!\n"; }
    
    opendir(SEQDIR, $sequencedir) || die("Cannot open directory $sequencedir\n");
    my @seqfiles = readdir(SEQDIR);
    closedir(SEQDIR);
    
    my $taxonomy_statistics = "taxonomy-assignment-statistics.txt";
    open (STAT,">$taxonomictableoutputdir/$taxonomy_statistics") || die ("could not open file $taxonomictableoutputdir/$taxonomy_statistics for writing assigned taxonomy $!\n");
    print STAT "Sample name\t# unique sequences\t# all sequences\t# unique sequence assigned taxonomy (%age)\t# all sequence assigned taxonomy (%age)\t# unique sequence unassigned taxonomy (%age)\t# all sequence unassigned taxonomy (%age)\n";
    
    #@seqfiles = sort { lc($a) cmp lc($b) } @seqfiles;
    #@seqfiles = sort { $a <=> $b } @seqfiles;
    open (OUT,">a.txt");
    foreach my $file (@seqfiles)
    {
	unless (($file eq ".") ||($file eq "..") || ($file eq ".DS_Store"))
	{  
	    my $tempfile = $file;
            my @tempfile = split('\.',$tempfile);
	    my $samplename = $tempfile[0];
	    my @allhits = ();
	    my $sequencefile = "";
	    $sequencefile = "$sequencedir/$file";
	    die "The input sequence file: $sequencefile is empty or cannot be found for Taxonomy assignment.\n" unless (-e $sequencefile && !-z $sequencefile);
	    
	    my ($blastparsingfile,$gbkparsingfile) = ("","");
	    $blastparsingfile = $blastparsingoutputdir."/".$samplename."-blastparsing.txt";
	    $gbkparsingfile = $gbkparsingoutputdir."/taxonomictable.txt";
	    
	    die "The BLAST parsing output file: $blastparsingfile is empty or cannot be found for Taxonomy assignment.\n" unless (-e $blastparsingfile && !-z $blastparsingfile);
	    die "The Genbank taxonomic table output file: $gbkparsingfile is empty or cannot be found for Taxonomy assignment.\n" unless (-e $gbkparsingfile && !-z $gbkparsingfile);
	    
	    my $taxonomy_assigned_file = $samplename."-taxonomy-assigned.txt";
	    my $taxonomy_unassigned_file = $samplename."-taxonomy-unassigned.txt";	    
	    my $taxonomy_statistics = $samplename."-taxonomy-statistics.txt";
	    
	    open (OUT1,">$taonomyassigneddir/$taxonomy_assigned_file") || die ("could not open file $taonomyassigneddir/$taxonomy_assigned_file for writing assigned taxonomy $!\n");
	    open (OUT2,">$taxonomyunassigneddir/$taxonomy_unassigned_file") || die ("could not open file $taxonomyunassigneddir/$taxonomy_unassigned_file for writing unassigned taxonomy $!\n");

	    my $header = "";
	    my @sequences = ();
	    my @vals = ();
	    my %taxonomy_assigned_sequences = ();

	    open(SEQ, "<$sequencefile") || die ("Could not open file $sequencefile for reading\n");
	    while (<SEQ>) {
		    chomp;
		    # discard blank line
		    if (m/^\s*$/g) {
			    next;
		    }
		    # discard comment line
		    elsif(m/^\s*#/g) {
			    next;
		    }
		    elsif (m/\>/g) {
			    $header = $_;
			    $header =~ s/\n//g;
			    $header =~ s/\r//g;
			    $header =~ s/\>//g;
		    }
		    #Taking FASTA SEQUENCE
		    else {
			    my $seq = $_;			
			    $seq =~ s/\n//g;
			    $seq =~ s/\r//g;
			    $seq =~ s/\s//g;
			    $vals[0] = $header;
			    $vals[1] = $seq;
			    push @sequences, [@vals];
			    @vals = ();
		    }
	    }
	    close SEQ;
	    
	    ##############################################################################################################
	    #
	    # Taxonomy Assignment code started
	    #
	    ##############################################################################################################
	    
	    
	    for (my $i=0;$i<scalar(@sequences);$i++) {
	    my $header = $sequences[$i][0];
	    my $seq = $sequences[$i][1];
	    my @allids = ();
	    my @all_mejority = ();
	    my @longest_mejority = ();
    
	    my %taxrecords = getAllTaxonomy($header,$blastparsingfile,$gbkparsingfile);
	    my @all = ();
	    my @vals = ();
	    foreach my $id (keys %taxrecords) {
		    my ($taxonomy,$accession_gi) = ("",0);
		    ($taxonomy,$accession_gi) = split("\t",$taxrecords{$id});
		    my @alllevel = split(";",$taxonomy);
		    $vals[0] = scalar(@alllevel);
		    $vals[1] = $taxonomy;
		    $vals[2] = $id;
		    $vals[3] = $accession_gi;
		    push @all, [@vals];
		    @vals = ();
	    }
			    
	    @all = sort { $b->[0] <=> $a->[0] } @all;
	    my $max = $all[0][0];
	    if ($max<=10) {
	    my @longest = split(";",$all[0][1]);
	    
	    my $nohits = scalar(@all);
	    my $twothird = 0;
	    if (($percentage>0) and ($percentage<=100)) {
		    $twothird = ($percentage*$nohits)/100;
		    $twothird =~ m/(.*)\.(.*)/gi;
		    if($2<$percentage) {
			    $twothird = $1;
		    }
		    else {
			    $twothird = $1+1;
		    }
	    }
	    else {
		    $twothird = 50;
	    }
	    my $longest_taxonomy = $all[0][1];
	    my $ct_first = 0;
	    my %longest_entries = ();
	    my @v = ();
	    for (my $i=0;$i<scalar(@all);$i++) {
		    if ($all[$i][0]==$max)
		    {
			    $longest_entries{"$all[$i][1]"} = "$all[$i][0]";
		    }
	    }
			    
	    $ct_first = 0;
	    
	    foreach my $key (keys %longest_entries) {
		    for (my $j=0;$j<scalar(@all);$j++) {
			    if ("$all[$j][1]" eq "$key") {
				    $ct_first++;
			    }
		    }
		    my @v = ();
		    $v[0] = $ct_first;
		    $v[1] = $key;
		    $v[2] = $longest_entries{$key};
		    push @longest_mejority, [@v];
		    @v = ();
		    $ct_first=0;
	    }
			    
	    @longest_mejority = sort { $b->[0] <=> $a->[0] } @longest_mejority;	
	    $longest_taxonomy = $longest_mejority[0][1];
	    $longest_taxonomy =~s/\n//g;
	    $longest_taxonomy =~s/\r//g;
    
			    
	    ######## first assignment #################### 
	    my $fct = 0;
    
	    for (my $i=0;$i<scalar(@all);$i++) {
		    $all[$i][1] =~s/\n//g;
		    $all[$i][1] =~s/\r//g;
		    $longest_taxonomy =~ s/[\n\r]//;
		    $longest_taxonomy =~ s/^\s//;
		    $longest_taxonomy =~ s/\s$//;
		    if ($all[$i][1] =~ m/$longest_taxonomy/i) {
			    $fct++;
		    }
	    }
	    
	    
	    if ($fct>=$twothird) {
		    $taxonomy_assigned_sequences{"$header"} = "$longest_taxonomy";
	    }
    
	    else {
		    my @whole_tyonomy = ();
		    my $final_accessionid = "";
		    my $final_accessiongi = "";
		    my $ct = 0;
		    for (my $i=0;$i<scalar(@all);$i++) {
			    if ($all[$i][0]>2) {
				    $ct++;
			    }
		    }
		    
		    my $nohits = $ct;
		    my $twothird = 0;
		    if (($percentage>0) and ($percentage<=100)) {
			    $twothird = ($percentage*$nohits)/100;
			    $twothird =~ m/(.*)\.(.*)/gi;
		    
			    if($2<$percentage) {
				    $twothird = $1;
			    }
			    else {
				    $twothird = $1+1;
			    }
		    }
		    else {
			    $twothird = 50;
		    }
		    
		    my @longest = ();
		    my ($longest_no_of_levels,$last_index) = 0;
		    @longest = split("; ",$longest_taxonomy);
		    $longest_no_of_levels = scalar(@longest);
		    $last_index = ($longest_no_of_levels-1);
		    
		    for (my $i=0;$i<scalar(@longest);$i++) {
		    # Looping started for each level
			    my $minimum_level = $i+2;
			    my %first_level = ();
			    my $ct = 0;
			    my $ct1 = 0;
			    for (my $j=0;$j<scalar(@all);$j++) {
				    
				    if ($all[$j][0]>=$minimum_level) {
					    my @split = split("; ",$all[$j][1]);
					    if (exists$split[$i]) {
						    $first_level{"$split[$i]"} = "$split[$i]";
						    $ct1++;
					    }
				    }
			    }
			    
			    my @level = ();
			    foreach my $key (keys %first_level) {
				    my $ct =0;
				    for (my $j=0;$j<scalar(@all);$j++) {
					    $all[$j][1] =~s/\n//g;
					    $all[$j][1] =~s/\r//g;
					    if ($all[$j][1] =~m/$key/i) {
						    $ct++;
					    }
				    }
				    
				    my @vals = ();
				    $vals[0] = $ct;
				    $vals[1] = $key;
				    push @level, [@vals];
				    @vals = ();
				    $ct=0;
			    }
			    
			    my $nohits = $ct1;
			    my $twothird = 0;
			    if (($percentage>0) and ($percentage<=100)) {
				    $twothird = ($percentage*$nohits)/100;
				    $twothird =~ m/(.*)\.(.*)/gi;
			    
				    if($2<$percentage) {
					    $twothird = $1;
				    }
				    else {
					    $twothird = $1+1;
				    }
			    }
			    else {
				    $twothird = 50;
			    }
			    @level = sort { $b->[0] <=> $a->[0] } @level;
			    if ($level[0][0] >= $twothird) {
				    if (exists$level[0][1]) {
					    push(@whole_tyonomy,$level[0][1]);
				    }
			    }
			    
			    %first_level = ();
			    @level = ();
			    $ct1=0;
		    # Looping ended for each level
		    }
		    
		    #############################
		    my %first_level = ();
		    my $ct1 = 0;
		    for (my $j=0;$j<scalar(@all);$j++) {
			    my @split = split("; ",$all[$j][1]);
			    if (exists$split[$last_index]) {
				    $first_level{"$split[$last_index]"} = "$split[$last_index]";
				    $ct1++;
			    }
		    }
		    my @level = ();
		    foreach my $key (keys %first_level) {
			    my $ct =0;
			    for (my $i=0;$i<scalar(@all);$i++) {
				    if ($all[$i][0]>$last_index) {
					    $all[$i][1] =~s/\n//g;
					    $all[$i][1] =~s/\r//g;
					    if ($all[$i][1] =~m/$key/i) {
						    $ct++;
					    }
				    }
			    }
				    
			    my @vals = ();
			    $vals[0] = $ct;
			    $vals[1] = $key;
			    push @level, [@vals];
			    @vals = ();
			    $ct=0;
		    }
			    
		    $nohits = $ct1;
		    $twothird = 0;
		    if (($percentage>0) and ($percentage<=100)) {
			    $twothird = ($percentage*$nohits)/100;
			    $twothird =~ m/(.*)\.(.*)/gi;
			    if($2<$percentage) {
					    $twothird = $1;
			    }
			    else {
				    $twothird = $1+1;
			    }
		    }
		    else {
			    $twothird = 50;
		    }
		    @level = sort { $b->[0] <=> $a->[0] } @level;
		    if ($level[0][0] >= $twothird) {
			    push(@whole_tyonomy,$level[0][1]);
		    }
		    %first_level = ();
		    @level = ();
		    $ct1=0;
				    
		    
		    
		    #############################
		    my $final = "";
		    my $c = 0;
		    my $no = scalar((@whole_tyonomy))-1;
		    foreach my $term ((@whole_tyonomy)) {
			    $c++;
			    $final .= "$term";
			    if ($c<=$no) {
				    $final .= "; ";
			    }
		    }
    
		    $ct = 0;
		    for (my $i=0;$i<scalar(@all);$i++) {
			    if ($all[$i][0]>$last_index) {
				    $all[$i][1] =~s/\n//g;
				    $all[$i][1] =~s/\r//g;
				    if ($all[$i][1] =~m/$final/i) {
					    $ct++;
				    }
			    }
		    }
		    $taxonomy_assigned_sequences{"$header"} = "$final";
    
		    
	    }
	    } # if closed for <=10 level of taxonomy
	    
	    #
	    #
	    #
	    #
	    else {
		    my $total_hits = scalar(@all);
		    my $maxno = $all[0][0];
		    
		    
		    my $nohits = $total_hits;
		    my $twothird = 0;
		    if (($percentage>0) and ($percentage<=100)) {
			    $twothird = ($percentage*$nohits)/100;
			    $twothird =~ m/(.*)\.(.*)/gi;
			    
			    if($2<$percentage) {
				    $twothird = $1;
			    }
			    else {
				    $twothird = $1+1;
			    }
		    }
		    else {
			    $twothird = 50;
		    }
	    
		    #print "A: $header\t$all[0][0]\t$all[0][1]\n";
		    my $longest_taxonomy = "";
		    $longest_taxonomy = $all[0][1];
		    
		    ######## first assignment #################### 
		    my $fct = 0;
		    for (my $i=0;$i<scalar(@all);$i++) {
			    $all[$i][1] =~s/\n//g;
			    $all[$i][1] =~s/\r//g;
			    $longest_taxonomy =~ s/[\n\r]//;
			    $longest_taxonomy =~ s/^\s//;
			    $longest_taxonomy =~ s/\s$//;
			    if ($all[$i][1] =~ m/$longest_taxonomy/i) {
				    $fct++;
			    }
		    } 
		    
		    if ($fct>=$twothird) {
			    $taxonomy_assigned_sequences{"$header"} = "$longest_taxonomy";
		    }
	    
		    else {
    
			    ##==============================================
			    my @whole_tyonomy = ();
			    my $final_accessionid = "";
			    my $final_accessiongi = "";
			    for (my $i=0;$i<$maxno;$i++) {
			    # Looping started for each level
				    my $minimum_level = $i+2;
				    my %first_level = ();
				    my $ct = 0;
				    my $ct1 = 0;
				    for (my $j=0;$j<scalar(@all);$j++) {
					    
					    if ($all[$j][0]>=$minimum_level) {
						    my @split = split("; ",$all[$j][1]);
						    if (exists$split[$i]) {
							    $first_level{"$split[$i]"} = "$split[$i]";
							    $ct1++;
						    }
					    }
				    }
				    
				    my @level = ();
				    my $accession_ids = "";
				    my $accession_gis = "";
				    foreach my $key (keys %first_level) {
					    my $ct =0;
					    for (my $j=0;$j<scalar(@all);$j++) {
						    $all[$j][1] =~s/\n//g;
						    $all[$j][1] =~s/\r//g;
						    if ($all[$j][1] =~m/$key/i) {
							    $ct++;
						    }
					    }
					    my @vals = ();
					    $vals[0] = $ct;
					    $vals[1] = $key;
					    $vals[2] = $accession_ids;
					    $vals[3] = $accession_gis;
					    push @level, [@vals];
					    @vals = ();
					    $ct=0;
				    }
				    
				    
				    @level = sort { $b->[0] <=> $a->[0] } @level;
				    if ($level[0][0] >= $twothird) {
					    if (exists$level[0][1]) {
						    push(@whole_tyonomy,$level[0][1]);
					    }
				    }
				    
				    %first_level = ();
				    @level = ();
				    $ct1=0;
			    # Looping ended for each level
			    }
    
			    #############################
			    my $final = "";
			    my $c = 0;
			    my $no = scalar((@whole_tyonomy))-1;
			    foreach my $term ((@whole_tyonomy)) {
				    $c++;
				    $final .= "$term";
				    if ($c<=$no) {
					    $final .= "; ";
				    }
			    }
			    $taxonomy_assigned_sequences{"$header"} = "$final";
			    ##==============================================
		    } #else 
	    } # else closed for >10 level of taxonomy
    
	    
	    #######
	    @allids = ();
	    @all_mejority = ();
	    @longest_mejority = ();
	    #} # 1sequence test if loop
    } # close for loop for each sequences
    
    
	    # Calculating Taxonomy assignment statistics and writing outout
	    
	    my ($total_unique_sequence, $total_all_sequence) = (0,0);
	    $total_unique_sequence = scalar(@sequences);
	    my ($assigned_ct,$unassigned_ct,$percent1,$percent2) = (0,0,0,0);
	    my ($assigned_ct1,$unassigned_ct1,$percent3,$percent4) = (0,0,0,0);
	    
	    print OUT1 "Sequence\tTaxonomic path\n";
	    print OUT2 "Sequence\tTaxonomic path\n";
	    
	    for (my $i=0;$i<scalar(@sequences);$i++) {
		    $sequences[$i][0] =~ m/.*(\W+)$/i;
		    
		    my @a = split("count",$sequences[$i][0]);
		    $total_all_sequence += $a[1];
		    
		    if (exists$taxonomy_assigned_sequences{$sequences[$i][0]}) {
			    if ($taxonomy_assigned_sequences{$sequences[$i][0]} ne "") {
				    print OUT1 "$sequences[$i][0]\t$taxonomy_assigned_sequences{$sequences[$i][0]}\n";
				    $assigned_ct++;
				    
				    my @a1 = split("count",$sequences[$i][0]);
				    $assigned_ct1 += $a1[1];
			    }
			    else {
				    print OUT2 "$sequences[$i][0]\t-\n";
				    $unassigned_ct++;
				    
				    my @a2 = split("count",$sequences[$i][0]);
				    $unassigned_ct1 += $a2[1];
			    }
		    }
		    else {
			    $unassigned_ct++;
			    print OUT2 "$sequences[$i][0]\t-\n";
			    
			    my @a2 = split("count",$sequences[$i][0]);
			    $unassigned_ct1 += $a2[1];
		    }
	    }
	    
	    if (($assigned_ct>0) && ($total_unique_sequence>0)) {
			    $percent1 = ($assigned_ct/$total_unique_sequence)*100;
			    $percent1 = sprintf "%.2f",$percent1;
	    }
	    
	    if (($unassigned_ct>0) && ($total_unique_sequence>0)) {
			    $percent2 = ($unassigned_ct/$total_unique_sequence)*100;
			    $percent2 = sprintf "%.2f",$percent2;
	    }
	    
	    
	    if (($assigned_ct>0) && ($total_all_sequence>0)) {
			    $percent3 = ($assigned_ct1/$total_all_sequence)*100;
			    $percent3 = sprintf "%.2f",$percent3;
	    }
	    
	    if (($unassigned_ct1>0) && ($total_all_sequence>0)) {
			    $percent4 = ($unassigned_ct1/$total_all_sequence)*100;
			    $percent4 = sprintf "%.2f",$percent4;
	    }
    
	    
	    print STAT "$samplename\t$total_unique_sequence\t$total_all_sequence\t$assigned_ct ($percent1)\t$unassigned_ct ($percent2)\t$assigned_ct1 ($percent3)\t$unassigned_ct1 ($percent4)\n";
	    
	    
	    ##############################################################################################################
	    #
	    # Taxonomy Assignment code ended
	    #
	    ##############################################################################################################
	    
	} #close unless loop for correct sequence file while reading input sequence directory
    } #close foreach loop while reading input sequence directory
    
    close STAT;
    close OUT1;
    close OUT2;
}


############################################################################################
# sub getAllTaxonomy (sequencename,blastparsing output file, genbank parsing output file);
#
# Global Input: <sequencename> <blastparsing output file> <genbank parsing output file>
# Global Output: <Taxonomic Path for all best BLAST hits for the given sequence>
# Returns: Taxonomic Path for given sequence
#
# This subroutine returns Taxonomic Path for given sequence
###########################################################################################

sub getAllTaxonomy {
	my $header = shift;
	my $blastfile = shift;
	my $gbkfile = shift;
	
	my @allids = ();
	my %taxrecords = ();
	my %taxrecords1 = ();
	
	my $ct=0;
	# Opening blast parsing file.
	open(BLAST, "<$blastfile") || die ("Could not open file $blastfile for reading\n");
	my @r = <BLAST>;
	close BLAST;
	
	shift(@r); # to discard header row.
	for (my $i=0;$i<=$#r;$i++) {
	    if (exists$r[$i]) {
		my @r1 = split('\t',$r[$i]);
		if ("$r1[0]" eq "$header") {
			push(@allids,$r1[4]);
		}
	    }
		
	}
	
	# Opening GenBank taxonomy file
	open(GBK, "<$gbkfile") || die ("Could not open file $gbkfile for reading\n");
	my @r1 = <GBK>;
	close GBK;
	shift(@r1); # to discard header row.
	
	for(my $i=0;$i<scalar(@r1);$i++) {
	    if (exists$r1[$i]) {
		my @records = split("\t",$r1[$i]);
		chomp($records[0]);
		$records[0] =~ s/\s//g;
		$records[0] =~ s/\n//g;
		$records[0] =~ s/\r//g;
		$taxrecords{"$records[0]"} = "$records[3]\t$records[1]\n";
	    }
	}
	
	foreach my $ids(@allids) {
		chomp($ids);
		$ids =~ s/\s//g;
		$ids =~ s/\n//g;
		$ids =~ s/\r//g;
		if(exists($taxrecords{$ids})) {
			$taxrecords1{"$ids"} = $taxrecords{"$ids"};
		}
	}
	
	return %taxrecords1;
	%taxrecords1 = ();
	@allids=();
}


############################################################################################
# sub getSequenceInFastaFormat(fasta file);
#
# Global Input: <fasta file> 
# Global Output: <fasta file>
# Returns: fasta file after removing the \n,\r and \s (if found)
#
# This subroutine takes fasta file and returnfasta file after removing the \n,\r
# and \s (if found)
##########################################################################################

sub getSequenceInFastaFormat
{
    my $inputseq_file = shift;
    
    my $ct=0;
    open (SEQ,"<$inputseq_file") || die ("Could not open file $inputseq_file for reading $!\n");
    while (<SEQ>)
    {
        $ct++;
    }
    close SEQ;
    if ($ct==1)
    {
	open (SEQ,"<$inputseq_file") || die ("Could not open file $inputseq_file for reading $!\n");
	open (TEMP,">temp.txt") || die "Could not create temp file $!\n";
	
	my $header = "";
	my @data = ();
	while(<SEQ>)
	{
	    my $line = $_;
	    chomp $line;
	    $line =~ s/\r/RAM/g;
	    $line =~ s/\n/RAM/g;
	    #$line =~ s/\-//g;
	    @data = split ('RAM',$line);
	}
	close SEQ;
	foreach my $line (@data)
	{
	    if ($line =~ m/^\>/g)
	    {
		$header = $line;
		print TEMP "\n$header\n";
	    }
	    else
	    {
		print TEMP "$line";
	    }
	}
	close TEMP;

	my $outputfile = $inputseq_file;
	open (OUT,">$outputfile") || die ("Could not open file $outputfile for writing $!\n");
		
	open (TEMP,"<temp.txt") || die "Could not read temp file $!\n";
		
	while (<TEMP>)
	{
	    chomp;
	    my $line = $_;
	    # discard blank line
	    if ($line =~ /^\s*$/) {
		next;
	    }
	    # discard comment line
	    elsif($line =~ /^\s*#/) {
		next;
	    }
	    # take FASTA header line
	    elsif ($line =~ m/^\>/g) {
		print OUT "$line\n";
	    }
	    # take FASTA sequence line
	    else {
		$line =~ s/\-//g;
		$line =~ s/\s//g;
		print OUT "$line\n";
	    }
			
	}
	close OUT;
	unlink ("temp.txt");
        return ($outputfile);
    }
    else
    {
	open (TEMP,">temp.txt") || die "Could not create temp file $!\n";
        open (SEQ,"<$inputseq_file") || die ("Could not open file $inputseq_file for reading $!\n");
	while(<SEQ>)
	{
            chomp;
	    my $line = $_;
	    # discard blank line
	    if ($line =~ /^\s*$/g) {
		next;
	    }
	    # discard comment line
	    elsif($line =~ /^\s*#/g) {
                next;
	    }
	    # take FASTA header line
            elsif ($line =~ m/^\>/g) {
                print TEMP "\n$line\n";  
            }
	    # take FASTA sequence line
            else {
		# To format the sequence
		if ($line =~ m/[atgcATGC]/g) {
			print TEMP "$line";
		}
		# To format the quality value
		else {
			print TEMP " $line";	
		}
                #print TEMP " $line"; 
            }
	}
	close TEMP;
                
        my $outputfile = $inputseq_file;
	open (OUT,">$outputfile") || die ("Could not open file $outputfile for writing $!\n");
                
        open (TEMP,"<temp.txt") || die "Could not read temp file $!\n";		
	while (<TEMP>)
	{
            chomp;
	    my $line = $_;
	    # discard blank line
	    if ($line =~ /^\s*$/g) {
		next;
	    }
	    # discard comment line
	    elsif($line =~ /^\s*#/g) {
                next;
	    }
	    # take FASTA header line
            elsif ($line =~ m/^\>/g) {
                print OUT "$line\n";  
            }
	    # take FASTA sequence line
            else {
		$line =~ s/^\s{1}//;
                print OUT "$line\n"; 
	    }
                        
        }
        close OUT;
        unlink("temp.txt");
        return ($outputfile);
    }

}


################################################################
#    Methods for getting input parameters of ta.pl program     #
################################################################

sub gettaoptions {

  my $option_file = shift;
    # See if the CANGSOptions.txt input configuration file exists and contains something.
    die "\n\n\t=> Cannot find configuration file: $option_file.\n\n" unless (-e $option_file);
    die "\n\n\t=> Configuration file, $option_file, appears to be empty!\n\n" if (-z $option_file);
    
  open(OFILE, "<$option_file") || die "Cannot open input file : '$option_file'\n$!";
  my %taxonomyanalysis = ();
  while (<OFILE>)
  {
        chomp;
        my $line = $_;
        # discard blank line
        if ($line =~ m/^\s*$/g) {
	    next;
	}
	# discard comment line
	elsif($line =~ m/^\s*#/g) {
	    next;
	}
        # get input options line
        else {
            ###############################################
            # Parse to get TA_INPUT_DIRECTORY
            if($line=~m/TA_INPUT_DIRECTORY/i) {
              $line=~s/TA_INPUT_DIRECTORY//i;
              $line=~s/^\s+//gi;
              $line=~s/\s+$//gi;
	      $line=~s/[\n\r]//gi;
              if($line) {
                $taxonomyanalysis{"TA_INPUT_DIRECTORY"} = "$line";
              }
            }
            
           
            # Parse to get Reverse primer(s)
            elsif($line=~m/TA_OUTPUT_DIRECTORY/i) {
              $line=~s/TA_OUTPUT_DIRECTORY//i;
              $line=~s/^\s+//gi;
              $line=~s/\s+$//gi;
	      $line=~s/[\n\r]//gi;
              if($line) {
                $taxonomyanalysis{"TA_OUTPUT_DIRECTORY"} = "$line";
              }
            }
            
            
            # Parse to get NCBI_BLAST_DB_DIRECTORY
            elsif($line=~m/NCBI_BLAST_DB_DIRECTORY/i) {
              $line=~s/NCBI_BLAST_DB_DIRECTORY//i;
              $line=~s/^\s+//gi;
              $line=~s/\s+$//gi;
	      $line=~s/[\n\r]//gi;
              if($line) {
                $taxonomyanalysis{"NCBI_BLAST_DB_DIRECTORY"} = "$line";
              }
            }
            
            # Parse to get BLAST_DIRECTORY
            elsif($line=~m/BLAST_DIRECTORY/i) {
              $line=~s/BLAST_DIRECTORY//i;
              $line=~s/^\s+//gi;
              $line=~s/\s+$//gi;
	      $line=~s/[\n\r]//gi;
              if($line) {
                $taxonomyanalysis{"BLAST_DIRECTORY"} = "$line";
              }
            }
            
            
            # Parse to get MEJORITY_PERCENTAGE
            elsif($line=~m/MEJORITY_PERCENTAGE/i) {
              $line=~s/MEJORITY_PERCENTAGE//i;
              $line=~s/^\s+//gi;
              $line=~s/\s+$//gi;
	      $line=~s/[\n\r]//gi;
              if($line) {
                $taxonomyanalysis{"MEJORITY_PERCENTAGE"} = "$line";
              }
            }
            
        } # else loop end for input lines
  }
  
  $taxonomyanalysis{"BLAST_FILES_DIRECTORY"} = "blastSearchFiles";
  $taxonomyanalysis{"BLAST_PARSING_OUTPUT_DIRECTORY"} = "blastParsingOutput";
  $taxonomyanalysis{"GBK_FILES_DIRECTORY"} = "gbkFiles";
  $taxonomyanalysis{"GBK_PARSING_OUTPUT_DIRECTORY"} = "gbkParsingOutput";
  $taxonomyanalysis{"TAXONOMIC_TABLE_OUTPUT_DIRECTORY"} = "taxonomicAssignmentOutput";
  
  $taxonomyanalysis{"MEJORITY_PERCENTAGE"} = "66" unless (exists($taxonomyanalysis{"MEJORITY_PERCENTAGE"}));
  return %taxonomyanalysis;
}

#### End of the Program ta.pl
