# Supplementary material for: CANGS: a user-friendly utility for processing and analyzing 454 GS-FLX data in biodiversity studies
Source: BMC Res Notes. 2010 Jan 11;3:3. doi: 10.1186/1756-0500-3-3 (PMC2830946; doi:10.1186/1756-0500-3-3)
Supplement: Additional file 1 — CANGS source code. This file contains source code of CANGS utility and CANGS configuration file. [file 1756-0500-3-3-S1.ZIP › CANGS1.0-source-code/tsfs.pl]

#!/usr/bin/perl-w
## Force good programming practices
use strict;
use FindBin;
my $cwd = $FindBin::Bin;

#################################################################################################################################################
#                                                        
#                             PROGRAM: tsfs.pl                                 18.08.2009
#
#                             DESCRIPTION: tsfs.pl--(Trim Sequences and Filter low quality Sequences), this program works of  
#                             getting the real sequences by trimming sequences and filtering the low quality sequences.
#
#                             tsfs.pl -- Trim Sequences and Filter low quality Sequences
#	                      USAGE: perl tfsf.pl <CANGSOptions.txt file> <454-SEQUENCE-FILE> <454-QUALITY-SCORE-FILE>
#
#
#                            AUTHOR: Ram Vinay PANDEY
#                            Email:  ramvinay.pandey@vetmeduni.ac.at
#
#                            LAST MODIFIED: 29.11.2009
#
#
#                            This file is part of CANGS. This progtam (tsfs.pl) trims sequences and filter low quality sequences from 454 reads.
#                            Copyright (C) 2009  Ram Vinay Pandey
#                        
#                            CANGS is free software: you can redistribute it and/or modify
#                            it under the terms of the GNU General Public License as published by
#                            the Free Software Foundation, either version 3 of the License, or
#                            (at your option) any later version.
#                        
#                            Foobar is distributed in the hope that it will be useful,
#                            but WITHOUT ANY WARRANTY; without even the implied warranty of
#                            MERCHANTABILITY or FITNESS FOR A PARTICULAR PURPOSE.  See the
#                            GNU General Public License for more details.
#                        
#                            You should have received a copy of the GNU General Public License
#                            along with Foobar.  If not, see <http://www.gnu.org/licenses/>.
#
#################################################################################################################################################

my ($USAGE) =  "\n\n\t****** USAGE of tsfs.pl PROGRAM ******\n\n\n\n\tUSAGE: perl $0 <CANGSOptions.txt file> <454-SEQUENCE-FILE> <454-QUALITY-VALUE-FILE>\n\n\n\n";

die "$USAGE" if ((scalar(@ARGV))< 3);    


my $option_file = $ARGV[0];
chomp($option_file);

my @forward_primer = ();
my @reverse_primer = ();
my %SampleName = ();
my %CleanSequenceParameters = ();
 
# Getting input parameters from the CANGSOptions.txt file  
my ($sn,$csp) = gettsfsoptions($option_file);

%SampleName = %$sn;
%CleanSequenceParameters = %$csp;

my $dir = "";
if (exists$CleanSequenceParameters{"TSFS_OUTPUT_DIRECTORY"}) {
    $dir = "$CleanSequenceParameters{'TSFS_OUTPUT_DIRECTORY'}";
    unless (-d $dir) { mkdir $dir || die "Could not create Directory $dir $!\n"; }
}
else {
    die "\nOutput directory for tsfs.pl is not defined in CANGSOptions.txt file $!\n\n";
}

if (exists$CleanSequenceParameters{"454_RUN_IDENTIFIER"}) {
    $dir = "$dir/$CleanSequenceParameters{'454_RUN_IDENTIFIER'}";
    unless (-d $dir) { mkdir $dir || die "Could not create Directory $dir $!\n"; }
}

my $summary_stat_file = "tsfs-program-summary.txt";

my $outputdir = $dir;
    
open(TSFS,">$outputdir/$summary_stat_file") || die ("Could not open file $outputdir/$summary_stat_file for writing$!\n");
print TSFS "Steps\tAll sequences\tNo. Of sequences considered\tNo. of sequence discarded\n";

    my $rawseq_file = $ARGV[1];
    my $qualval_file = $ARGV[2];
    
    chomp ($rawseq_file);
    chomp ($qualval_file);
    
    # See if the 454 Sequence and Quality score files exist and contains something
    die "\n\n\t=> Cannot find 454 sequence file file: $rawseq_file.\n\n" unless (-e $rawseq_file);
    die "\n\n\t=> 454 sequence file, $rawseq_file, appears to be empty!\n\n" if (-z $rawseq_file);

    die "\n\n\t=> Cannot find 54 quality score file: $qualval_file.\n\n" unless (-e $qualval_file);
    die "\n\n\t=> 454 quality score file, $qualval_file, appears to be empty!\n\n" if (-z $qualval_file);

    $rawseq_file = getSequenceInFastaFormat($rawseq_file);
    $qualval_file = getSequenceInFastaFormat($qualval_file);


my ($adapterB_trimming_flag, $singltons_removal_flag, $sample_wise_sequence_flag, $lengthwise_filtering_flag, $primer_trimming_flag, $quality_filtering_flag) = (0,0,0,0,0,0);
###############################################################################################	

$adapterB_trimming_flag = 1 if ((!exists$CleanSequenceParameters{"ADAPTER_B_SEQUENCE"}) or ($CleanSequenceParameters{"ADAPTER_B_SEQUENCE"} eq ""));

$singltons_removal_flag = 1 if (($CleanSequenceParameters{"SEQUENCE_COPY_NUMBER"} == 0) or ($CleanSequenceParameters{"SEQUENCE_COPY_NUMBER"} eq "") or (!exists$CleanSequenceParameters{"SEQUENCE_COPY_NUMBER"}));

$sample_wise_sequence_flag = 1 if (($CleanSequenceParameters{"SAMPLE_COUNT"} == 1) or ($CleanSequenceParameters{"SAMPLE_COUNT"} eq "") or ($CleanSequenceParameters{"SAMPLE_COUNT"} == 0) or (!exists$CleanSequenceParameters{"SAMPLE_COUNT"}));

if(((!exists$CleanSequenceParameters{"UPPER_SEQUENCE_LENGTH_CUTOFF_FOR_PRIMER_CLIPPING"}) or ($CleanSequenceParameters{"UPPER_SEQUENCE_LENGTH_CUTOFF_FOR_PRIMER_CLIPPING"} eq "")) and ((!exists$CleanSequenceParameters{"LOWER_SEQUENCE_LENGTH_CUTOFF_FOR_PRIMER_CLIPPING"}) or ($CleanSequenceParameters{"LOWER_SEQUENCE_LENGTH_CUTOFF_FOR_PRIMER_CLIPPING"} eq ""))) {
    $lengthwise_filtering_flag = 1;
}
elsif(((!exists$CleanSequenceParameters{"UPPER_SEQUENCE_LENGTH_CUTOFF_FOR_PRIMER_CLIPPING"}) or ($CleanSequenceParameters{"UPPER_SEQUENCE_LENGTH_CUTOFF_FOR_PRIMER_CLIPPING"} eq "")) and ((exists$CleanSequenceParameters{"LOWER_SEQUENCE_LENGTH_CUTOFF_FOR_PRIMER_CLIPPING"}) or ($CleanSequenceParameters{"LOWER_SEQUENCE_LENGTH_CUTOFF_FOR_PRIMER_CLIPPING"} ne ""))) {
    $lengthwise_filtering_flag = 2;
}
elsif(((exists$CleanSequenceParameters{"UPPER_SEQUENCE_LENGTH_CUTOFF_FOR_PRIMER_CLIPPING"}) or ($CleanSequenceParameters{"UPPER_SEQUENCE_LENGTH_CUTOFF_FOR_PRIMER_CLIPPING"} ne "")) and ((!exists$CleanSequenceParameters{"LOWER_SEQUENCE_LENGTH_CUTOFF_FOR_PRIMER_CLIPPING"}) or ($CleanSequenceParameters{"LOWER_SEQUENCE_LENGTH_CUTOFF_FOR_PRIMER_CLIPPING"} eq ""))) {
    $lengthwise_filtering_flag = 3;
}


if(((!exists$CleanSequenceParameters{"FORWARD_PRIMER"}) or ($CleanSequenceParameters{"FORWARD_PRIMER"} eq "")) and ((!exists$CleanSequenceParameters{"REVERSE_PRIMER"}) or ($CleanSequenceParameters{"REVERSE_PRIMER"} eq ""))) {
    $primer_trimming_flag = 1;
}
elsif(((!exists$CleanSequenceParameters{"FORWARD_PRIMER"}) or ($CleanSequenceParameters{"FORWARD_PRIMER"} eq "")) and ((exists$CleanSequenceParameters{"REVERSE_PRIMER"}) or ($CleanSequenceParameters{"REVERSE_PRIMER"} ne ""))) {
    $primer_trimming_flag = 2;
}
elsif(((exists$CleanSequenceParameters{"FORWARD_PRIMER"}) or ($CleanSequenceParameters{"FORWARD_PRIMER"} ne "")) and ((!exists$CleanSequenceParameters{"REVERSE_PRIMER"}) or ($CleanSequenceParameters{"REVERSE_PRIMER"} eq ""))) {
    $primer_trimming_flag = 3;
}


$quality_filtering_flag = 1 if ((!exists$CleanSequenceParameters{"AVERAGE_CUTOFF_QUALITY_VALUE"}) or ($CleanSequenceParameters{"AVERAGE_CUTOFF_QUALITY_VALUE"} eq "") or ($CleanSequenceParameters{"AVERAGE_CUTOFF_QUALITY_VALUE"} == 0));


if ($adapterB_trimming_flag == 0) {    
    print "\n\n\t****** Adapter B trimming OPTIONS ******\n\n\n";
        
    print "\t1. WITH PERFECT SEARCHING\n\n";
    print "\t2. WITH PATTERN SEARCHING\n\n";
        
    print "\tYour Choice: ";
    my $choice = <STDIN>;
    chomp($choice);
        
    my $adapterb_option = "";
    if ($choice==1) {
        $adapterb_option = "perfect";
    }
    elsif ($choice==2) {
        $adapterb_option = "pattern";
    }
    else {
	$adapterb_option = "pattern";
    }

    print "\nAdapterB clipping started at ".localtime()."\n\n";
	&getSeqienceWithAdapterB($adapterb_option);
    print "\nAdapterB clipping completed at ".localtime()."\n\n";
}
else {
    print "\nAdapter-B trimming was skipped...\n\n";
}
###


    print "\nSequences with Ns eliminated at ".localtime()."\n\n";
	&getSequenceWithNs();

if ($singltons_removal_flag==0)	{
    print "\nFinding Singltons started at ".localtime()."\n\n";
	    &getSingltons();
    print "\nFinding Singltons ended at ".localtime()."\n\n";
}
else {
    print "\nSingltons removal was skipped...\n\n";
}


####

if ($sample_wise_sequence_flag==0) {
    print "\nCreating sample wise file started at ".localtime()."\n\n";
	&getSequenceSampleWise();
    print "\nCreating sample wise file completed at ".localtime()."\n\n";
}
else {
    print "\nCreating sample wise file was skipped...\n\n";
}


####

if (($lengthwise_filtering_flag == 0) or ($lengthwise_filtering_flag == 2) or ($lengthwise_filtering_flag == 3)) {
    print "\nLength wise sequence filtering started at ".localtime()."\n\n";
	&length_filtering();
    print "\nLength wise sequence filtering ended at ".localtime()."\n\n";
}
else {
    print "\nLength wise sequence filtering was skipped...\n\n";
}

###
if (($primer_trimming_flag == 0) or ($primer_trimming_flag == 2) or ($primer_trimming_flag == 3)) {
    print "\nPrimers trimming started at ".localtime()."\n\n";
	    &getPrimerClipping();
    print "\nPrimers trimming completed at ".localtime()."\n\n";
}
else {
    print "\nPrimers trimming was skipped...\n\n";
}
###

if ($quality_filtering_flag==0) {
    print "\nSequence filtering by average quality score threshold started at ".localtime()."\n\n";
	    &quality_filtering();
    print "\nSequence filtering by average quality score threshold started at ".localtime()."\n\n";
}
else {
    print "\nSequence filtering by average quality score threshold was skipped...\n\n";
}	
	
    print "\nCreating non redundant sequence set started at ".localtime()."\n\n";
	   &getNonredundantSequences();
    print "\nCreating non redundant sequence set completed at ".localtime()."\n\n";

###############################################################################################	


################################################################################
# sub getFileData(filename);
#
# Global Input: <fastafile> 
# Global Output: <hash of fasta file records>
# Returns: hash of data
#
# This subroutine takes the filename of a fasta file and returns the contents
# in an hash.
################################################################################

sub getFileData {
    
    my ($infilename) = @_;

    # Initialize variables
    my @infiledata = ( );
    my %filedata = ();
    my $header = "";
    
    # See if the $infilename input configuration file exists and contains something.
    die "\n\n\t=> Cannot find file: $infilename. for reading\n\n" unless (-e $infilename);
    die "\n\n\t=> The file, $infilename, appears to be empty!\n\n" if (-z $infilename);
    
    # "Open" the file, and associate a "filehandle" with it. In case the
    #  the open fails, print an error message and exit the program
    unless(open(GET_FILE_DATA, "<$infilename")) {
        print STDERR "Cannot open file hi \"$infilename\"\n\n";
        exit;
    }
    while (<GET_FILE_DATA>)
    {
        chomp;
        my $line = $_;
        # discard blank line
        if ($line =~ m/^\s*$/g) {
	    next;
	}
	# discard comment line
	elsif($line =~ m/^\s*#/g) {
	    next;
	}
        # Taking FASTA Header
	elsif ($line =~ m/^\>/g)
	{
	    $header = $line;
	    $header =~ s/\n//g;
	    $header =~ s/\r//g;
	}
	else
	{
            $line =~ s/\n//g;
	    $line =~ s/\r//g;
	    #$line =~ s/\s//g;
            $filedata{$header} = $line
        }
    }
    close GET_FILE_DATA;
    return %filedata;
}


##########################################################################################
# sub getSeqienceWithAdapterB (%454sequences,%454qualityscores);
#
# Global Input: <hash of 454 sequences and hash of 454 quality scores> 
# Global Output: <write sequence with Adapter B and without Adapter B in separate files>
# Returns: hash of data
#
# This subroutine takes the 454 sequences and quality scores and write sequence with
# Adapter B and without Adapter B in separate files after trimming the Adapter
# sequence
##########################################################################################

sub getSeqienceWithAdapterB {
    my $adapterb_option = shift;
    my $adapterBfoundct = 0;
    my $adapterBnotfoundct = 0;
    my $totalsequencect=0;
                
    my %adapterB_found = ();
    my %adapterB_notfound = ();
    my $header = "";
   
    my $outputdir = "$dir/$CleanSequenceParameters{'ADAPTER_DIRECTORY'}";
    unless (-d $outputdir) { mkdir $outputdir || die "Could not create Directory $outputdir $!\n"; }
    
    my $outfile1 = "sequence-withadapterB.fasta";
    my $outfile2 = "sequence-withoutadapterB.fasta";
    my $outfile3 = "sequence-withNwithoutadapterB-statistics.txt";

    open (ADAPTERFOUND, ">$outputdir/$outfile1") or die "Can't open $outfile1 for reading: $!";
    open (ADAPTERNOTFOUND, ">$outputdir/$outfile2") or die "Can't open $outfile2 for reading: $!";
    open (STAT, ">$outputdir/$outfile3") or die "Can't open $outfile3 for reading: $!";
    print STAT "total sequence\tsequence withadapterB\tsequence withoutadapterB\n";
    
    ########################################################################################
    
    #	     Creating Search Pattern for the Adapter B sequence 		           #
    ########################################################################################
    my $adapterb_pattern = $CleanSequenceParameters{"ADAPTER_B_SEQUENCE"};
    $adapterb_pattern = getRevCom(uc($adapterb_pattern));
    if ($adapterb_option eq "perfect") {
        $adapterb_pattern = $adapterb_pattern;
    }
    
    elsif ($adapterb_option eq "pattern") {
        #C+T+G+A+G+C+G+G+G+C+T+G+G+C+A+A+G+G+C+N*
        my @adapterB = split('',$adapterb_pattern);    
        $adapterb_pattern = join('+',@adapterB);
        $adapterb_pattern.="+N*";
    }
    
    # See if the $rawseq_file input configuration file exists and contains something.
    die "\n\n\t=> Cannot find 454 sequences file: $rawseq_file. for adapter B trimming\n\n" unless (-e $rawseq_file);
    die "\n\n\t=> 454 sequence file, $rawseq_file, appears to be empty in adapter B trimming!\n\n" if (-z $rawseq_file);
    
    # "Open" the file, and associate a "filehandle" with it. In case the
    #  the open fails, print an error message and exit the program
    unless(open(IN, "<$rawseq_file")) {
        print STDERR "Cannot open file \"$rawseq_file\"\n\n";
        exit;
    }
    while (<IN>)
    {
        chomp;
        my $line = $_;
        # discard blank line
        if ($line =~ m/^\s*$/g) {
	    next;
	}
	# discard comment line
	elsif($line =~ m/^\s*#/g) {
	    next;
	}
        # Taking FASTA Header
	elsif ($line =~ m/^\>/g) {
	    $header = $line;
	    $header =~ s/\n//g;
	    $header =~ s/\r//g;
	}
	else {
	    $totalsequencect++;
	    my $seq = $line;
	    $seq =~ s/\n//g;
	    $seq =~ s/\r//g;
	    $seq =~ s/\s//g;
    
	    if ($seq =~ /$adapterb_pattern$/i){
		my $length_before_adapter_clipping = length($seq);
		$seq =~ s/$adapterb_pattern$//;
		my $length_after_adapter_clipping = length($seq);
		
		if ($length_after_adapter_clipping<$length_before_adapter_clipping) {
		    $adapterBfoundct++;
		    print ADAPTERFOUND "$header\n$seq\n";
		}
		else {
		    $adapterBnotfoundct++;
		    print ADAPTERNOTFOUND "$header\n$seq";
		}    
	    }
	    else {
		$adapterBnotfoundct++;
		print ADAPTERNOTFOUND "$header\n$seq";
		$adapterB_notfound{$header} = $seq;
	    }
	}
    }
    
    close IN;
    
    print STAT "$totalsequencect\t$adapterBfoundct\t$adapterBnotfoundct\n";
    print TSFS "Removal of Adapter B\t$totalsequencect\t$adapterBfoundct\t$adapterBnotfoundct\n";
    close ADAPTERFOUND;
    close ADAPTERNOTFOUND;
    close STAT;
}


##########################################################################################
# sub getSequenceWithNs (%454sequences);
#
# Global Input: <hash of 454 sequences after adapter B trimming> 
# Global Output: <write sequence with Ns and without Ns in separate files>
# Returns: hash of data
#
# This subroutine takes the 454 sequences and write sequence with Ns and without Ns
#in separate files.
# sequence
##########################################################################################

sub getSequenceWithNs {

    my $totalsequencect = 0;
    my $sequencewithNct = 0;
    my $sequencewithoutNct = 0;
    my $header = "";
    my $inputdir = "";
    my $infile = "";
    

    if ($adapterB_trimming_flag == 0) {
	$inputdir = "$dir/$CleanSequenceParameters{'ADAPTER_DIRECTORY'}";
	$infile = "$inputdir/sequence-withadapterB.fasta";
    }
    else {
	$infile = $rawseq_file;
    }
    
    die "\n\n\t=> Cannot find file: $infile.\n\t=> This file is used as input file to filter sequences with ambiguties!!!\n\n" unless (-e $infile);
    die "\n\n\t=> file: $infile, appears to be empty!\n\t=> This file is used as input file to to filter sequences with ambiguties!!!\n\n" if (-z $infile);
    
    my $outputdir = "$dir/$CleanSequenceParameters{'NS_DIRECTORY'}";
    unless (-d $outputdir) { mkdir $outputdir || die "Could not create Directory $outputdir $!\n"; }
    
    my $outfile1 = "sequence-withoutN.fasta";
    my $outfile2 = "sequence-withN.fasta";
    my $outfile3 = "sequence-withNwithoutN-statistics.txt";
    open (WITHOUTN, ">$outputdir/$outfile1") or die "Can't open $outfile1 for reading: $!";
    open (WITHN, ">$outputdir/$outfile2") or die "Can't open $outfile2 for reading: $!";
    open (STAT, ">$outputdir/$outfile3") or die "Can't open $outfile3 for reading: $!";
    print STAT "total sequence\tsequence without N\tsequence with N\n";
    
    # "Open" the file, and associate a "filehandle" with it. In case the
    #  the open fails, print an error message and exit the program
    unless(open(IN, "<$infile")) {
        print STDERR "Cannot open file hi \"$infile\"\n\n";
        exit;
    }
    while (<IN>)
    {
        chomp;
        my $line = $_;
        # discard blank line
        if ($line =~ m/^\s*$/g) {
	    next;
	}
	# discard comment line
	elsif($line =~ m/^\s*#/g) {
	    next;
	}
        # Taking FASTA Header
	elsif ($line =~ m/^\>/g) {
	    $header = $line;
	    $header =~ s/\n//g;
	    $header =~ s/\r//g;
	}
	else {
	    $totalsequencect++;
	    my $seq = $line;
	    $seq =~ s/\n//g;
	    $seq =~ s/\r//g;
	    $seq =~ s/\s//g;
    
	    if ($seq =~ m/N/gi)
	    {
		print WITHN "$header\n$seq\n";
		$sequencewithNct++;
	    }
	    else
	    {
		print WITHOUTN "$header\n$seq\n";
		$sequencewithoutNct++;
	    }
	}
    }
    
    close IN;            

    print STAT "$totalsequencect\t$sequencewithoutNct\t$sequencewithNct\n";
    print TSFS "Filtering sequences with ambiguities\t$totalsequencect\t$sequencewithoutNct\t$sequencewithNct\n";
    close WITHOUTN;
    close WITHN;
    close STAT;
}


##########################################################################################
# sub getSingltons (%454sequences without Ns);
#
# Global Input: <hash of 454 sequences without Ns> 
# Global Output: <write Singltons and non-singltons in separate files>
# Returns: multifasta sequence file
#
# This subroutine takes the 454 sequences without Ns and write Singltons and non-singltons
# in separate files
##########################################################################################

sub getSingltons {
    
    my @redundant_seq1 = ();
    my %seq_nonredundant = ();
    my @vals = ();
    
    my $singltonct=0;
    my $nonsingltonct=0;
    my %nonsingltonseq;
    my %singltonseq;
    my %final_hash_nonsinglton_seq;
    my %final_hash_singlton_seq;
    
    my @final_nonredundant_seq = ();

    my $inputdir = "$dir/$CleanSequenceParameters{'NS_DIRECTORY'}";
    my $infile = "sequence-withoutN.fasta";

    $infile = "$inputdir/$infile";
    # See if the 454 Sequence and Quality score files exist and contains something
    die "\n\n\t=> Cannot find file: $infile.\n\t=> This file is used as input file to remove singltons!!!\n\n" unless (-e $infile);
    die "\n\n\t=> file: $infile, appears to be empty!\n\t=> This file is used as input file to remove singltons!!!\n\n" if (-z $infile);

    my $header = "";	
    open (IN, "<$infile") or die ("Can't open $infile for reading: $!\n");
    while (<IN>)
    {
        chomp;
        # discard blank line
        if (m/^\s*$/g) {
	    next;
	}
	# discard comment line
	elsif(m/^\s*#/g) {
	    next;
	}
	# Taking FASTA Header
	elsif (m/^\>/g)
	{
	    $header = $_;
	}
	# Taking FASTA SEQUENCE
	else
        {
	    my $seq = $_;
	    $seq_nonredundant{$seq} = $header;
	    $vals[0] = $seq;
	    $vals[1] = $header;
	    push @redundant_seq1,[@vals];
	    @vals=();
        
        }
    }
    close IN;
    
    my $outputdir = "$dir/$CleanSequenceParameters{'NONSINGLTON_SEQUENCE_DIRECTORY'}";
    unless (-d $outputdir) { mkdir $outputdir || die "Could not create Directory $outputdir $!\n"; }
    
    my $copy_number = $CleanSequenceParameters{'SEQUENCE_COPY_NUMBER'};
    my $sample_tag_length = $CleanSequenceParameters{'SAMPLE_TAG_LENGTH'};
    my $no_of_sample_in_whole_dataset = $CleanSequenceParameters{'SAMPLE_COUNT'};
    
    my $outfile1 = "singlton-sequence.fasta";
    my $outfile2 = "non-singlton-sequence.fasta";
    
    if ($no_of_sample_in_whole_dataset<=1) {
        my $outfile1 = "low-frequency-sequences.fasta";
        my $outfile2 = "allsequences.fasta";
    }
    else {
        $outfile1 = "low-frequency-sequences.fasta";
        $outfile2 = "high-frequency-sequences.fasta";
        
    }
    my $outfile3 = "singltons-sequence-statistics.txt";
    open (SINGLTON, ">$outputdir/$outfile1") or die "Can't open $outfile1 for reading: $!\n";
    open (NONSINGLTON, ">$outputdir/$outfile2") or die "Can't open $outfile2 for reading: $!\n";
    open (STAT, ">$outputdir/$outfile3") or die "Can't open $outfile3 for reading: $!\n";
    print STAT "total sequence\tnon-singlotn sequence\tsinglton sequence\n";
    
    
    foreach my $key (keys %seq_nonredundant)
    {
	my @vals=();
	my $ct1=0;
	my @a1=();
	my @a2=();
	for (my $i=0; $i<scalar(@redundant_seq1);$i++)
	{
	    if (exists($redundant_seq1[$i][0])) {
		if((substr($key,$sample_tag_length)) eq (substr($redundant_seq1[$i][0],$sample_tag_length)))
		{
		    $ct1++;
		    push(@a1,$redundant_seq1[$i][1]);
		    push(@a2,$redundant_seq1[$i][0]);
		}
	    }
	}
	
	
	if ($ct1>1) {
	    for (my $i=0;$i<scalar(@a1);$i++) {
		my $key1 = "$a1[$i]\t$a2[$i]";
		$final_hash_nonsinglton_seq{$key1} = $a2[$i];
	    }
	}
	else {
	    for (my $i=0;$i<scalar(@a1);$i++) {
		my $key1 = "$a1[$i]\t$a2[$i]";
		$final_hash_singlton_seq{$key1} = $a2[$i];
	    }
	}
    
	@vals = ();
	$ct1=0;
	@a1=();
	@a2=();
    }
    

    foreach my $key (keys %final_hash_nonsinglton_seq)
    {
	my ($h,$s) = split('\t',$key);
	print NONSINGLTON "$h\n$s\n";
        $nonsingltonct++;
    }
    foreach my $key (keys %final_hash_singlton_seq)
    {
	my ($h,$s) = split('\t',$key);
	print SINGLTON "$h\n$s\n";
	$singltonct++;
    }
    print STAT $nonsingltonct+$singltonct, "\t$nonsingltonct\t$singltonct\n";
    print TSFS "Removal of low frequency Sequences\t",$nonsingltonct+$singltonct,"\t$nonsingltonct\t$singltonct\n";
    close NONSINGLTON;
    close SINGLTON;
    close STAT;    
}


##########################################################################################
# sub getSequenceSampleWise(non-singltons sequence file and samples identifiers);
#
# Global Input: <non-singltons sequence file, samples identifiers> 
# Global Output: <sample wise file,common sequence file>
# Returns: multifasta sequence file
#
# This subroutine takes the non-singltons 454 sequences and write sample wise and a common
# sequence file after trimming the sample identifier tag
##########################################################################################

sub getSequenceSampleWise {

    my $seqname = "";
    my $sequence = "";
    my $inputdir = "";
    my $infile = "";
  
    if ($singltons_removal_flag == 0) {
	$inputdir = "$dir/$CleanSequenceParameters{'NONSINGLTON_SEQUENCE_DIRECTORY'}";
	$infile = "$inputdir/high-frequency-sequences.fasta";
    }
    else {
	$inputdir = "$dir/$CleanSequenceParameters{'NS_DIRECTORY'}";
	$infile = "$inputdir/sequence-withoutN.fasta";
    }
    # Check if input file exists and not empty
    die "\n\n\t=> Cannot find file: $infile.\n\t=> This file is used as input file to create sample wise sequence files!!!\n\n" unless (-e $infile);
    die "\n\n\t=> file: $infile, appears to be empty!\n\t=> This file is used as input file to create sample wise sequence files!!!\n\n" if (-z $infile);
    
    
    my $outputdir = "$dir/$CleanSequenceParameters{'SAMPLE_WISE_SEQUENCE_DIRECTORY'}";
    unless (-d $outputdir) { mkdir $outputdir || die "Could not create Directory $outputdir $!\n"; }
    my $sample_tag_length = $CleanSequenceParameters{'SAMPLE_TAG_LENGTH'};
    
    my $total_ct = 0;
    my $sample_withtag_ct = 0;
  
    
    foreach my $samplename (keys %SampleName)# %SampleName
    {
       my $samplewisefilename =  "$outputdir/".$samplename.".fasta";
       if (-e $samplewisefilename)
       {
            system("rm -f $samplewisefilename");
       }
       
    }
    my %unrecognized_barcodes_sequences = ();
    open(OTHER,">$outputdir/other.fasta") or die "Can't open other.fasta for output: $!\n";
    open(ALLSEQUENCES,">$outputdir/allsequences.fasta") or die "Can't open allsequences.fasta for output: $!\n";

	
    open (IN, "<$infile") or die ("Can't open $infile for reading: $!\n");
    while (<IN>)
    {
        chomp;
        # discard blank line
        if (m/^\s*$/g) {
	    next;
	}
	# discard comment line
	elsif(m/^\s*#/g) {
	    next;
	}
	# Taking FASTA Header
	elsif (m/^\>/g)
	{
	    $seqname = $_;
	}
	# Taking FASTA SEQUENCE
	else
        {
	    $sequence = $_;
            $total_ct++;

            foreach my $samplename (keys %SampleName)# %SampleName
            {
                if (substr($sequence,0,$sample_tag_length) eq "$SampleName{$samplename}")
                {
                    my $samplewisefilename =  $samplename.".fasta";
                    open(OUT,">>$outputdir/$samplewisefilename") or die "Can't open $samplewisefilename for output: $!\n";
                    print OUT "$seqname\n",substr($sequence,$sample_tag_length),"\n";
                    
                    print ALLSEQUENCES "$seqname\n",substr($sequence,$sample_tag_length),"\n";

                    $sample_withtag_ct++;

                }
               
                #my $barcode_length = length($barcode);
                if (substr($sequence,0,$sample_tag_length) ne "$SampleName{$samplename}")
                {
                    $unrecognized_barcodes_sequences{"$seqname"} = "$sequence";
                }
            }
	}
    }
    
    foreach my $key (keys %unrecognized_barcodes_sequences) {
        print OTHER "$key\n";
        print OTHER "$unrecognized_barcodes_sequences{$key}\n";
    }
    
    print TSFS "Grouping of sequences according to barcodes\t$total_ct\t$sample_withtag_ct\t",$total_ct-$sample_withtag_ct,"\n";
    close IN;
    close OTHER;
    close OUT;
    close ALLSEQUENCES;		
}


##########################################################################################
# sub length_filtering( );
#
# Global Input: <sample sequence files, minimum read length, maximum read length> 
# Global Output: <sample sequence file>
# Returns: sample sequence file after filtering based on length
#
# This subroutine takes the samplewise sequence files and length threshold and write
# sample wise and a common sequence file after length wise filtering.
##########################################################################################

sub length_filtering {
    
    my @fastafiles = ();
    
    my $inputdir = "";
    my $infile = "";

    if ($sample_wise_sequence_flag == 0) {
    	$inputdir = "$dir/$CleanSequenceParameters{'SAMPLE_WISE_SEQUENCE_DIRECTORY'}";
	# Opening the fasta sequence directory for reading.
    	opendir(DIR, $inputdir) || die ("Cannot open directory $inputdir in length wise filtering $!\n");
    	@fastafiles = readdir(DIR);
    	closedir(DIR);
    }
    else {
	if ($singltons_removal_flag == 0) {
		$inputdir = "$dir/$CleanSequenceParameters{'NONSINGLTON_SEQUENCE_DIRECTORY'}";
		$infile = "high-frequency-sequences.fasta";
		push(@fastafiles,$infile);
	}
	else {
		$inputdir = "$dir/$CleanSequenceParameters{'NS_DIRECTORY'}";
		$infile = "sequence-withoutN.fasta";
		push(@fastafiles,$infile);
	}
    }
    
    my $no_of_sample_in_whole_dataset = $CleanSequenceParameters{"SAMPLE_COUNT"};
    my $sample_tag_length = $CleanSequenceParameters{'SAMPLE_TAG_LENGTH'};
    
    my $upper_sequence_length_cutoff = "$CleanSequenceParameters{'UPPER_SEQUENCE_LENGTH_CUTOFF_FOR_PRIMER_CLIPPING'}";
    my $lower_sequence_length_cutoff = "$CleanSequenceParameters{'LOWER_SEQUENCE_LENGTH_CUTOFF_FOR_PRIMER_CLIPPING'}";
    
    my $outputdir = "$dir/$CleanSequenceParameters{'SEQUENCES_WITHIN_LENGTH_THRESHOLD'}";
    unless (-d $outputdir) { mkdir $outputdir || die "Could not create Directory $outputdir $!\n"; }

    my $outputdir1 = "$outputdir/consideredSequences";
    unless (-d $outputdir1) { mkdir $outputdir1 || die "Could not create Directory $outputdir1 $!\n"; }
    
    my $outputdir2 = "$outputdir/discardedSequences";
    unless (-d $outputdir2) { mkdir $outputdir2 || die "Could not create Directory $outputdir2 $!\n"; }
    
    my $statfile = "$outputdir/lengthwise_filtering_statistics.txt";
    open (STAT, ">$statfile") or die ("Could not open file $statfile for writing $!\n");
    print STAT "Total Sequence\tSequences within length threshold (%age)\tSequences out of length threshold (%age)\n";


    foreach my $file (@fastafiles)
    {
	unless ( ($file eq ".") || ($file eq "..") || ($file eq "other.fasta") || ($file eq ".DS_Store"))
	{
            my $tempfile = $file;
	    my @file = split('\.',$tempfile);
            #my $outfile = $file[0];
            my $month = $file[0];
            
            #$file =~ /(\w+)\.(\w+)/g;
	    my $header = "";
	    my $outfile1 = $month.".fasta";
            my $outfile2 = $month.".fasta";

	    open (OUT, ">$outputdir1/$outfile1") or die "Can't open $outputdir1/$outfile1 for writing: $!";
            open (LENGTH, ">$outputdir2/$outfile2") or die "Can't open $outputdir2/$outfile2 for writing: $!";
            
	    my $totalseq_ct = 0;
	    my $length_ct = 0;
            open (IN, "<$inputdir/$file") or die ("Could not open file $inputdir/$file for reading\n");
	    while (<IN>)
	    {
                chomp;
                # discard blank line
                if (m/^\s*$/g) {
		    next;
		}
		# discard comment line
		elsif(m/^\s*#/g) {
		    next;
		}
		# Taking FASTA Header
		elsif (m/^\>/g)
		{
			$header = $_;
			$header =~ s/\n//g;
			$header =~ s/\r//g;
		}
                # Taking FASTA SEQUENCE
		else
		{
                    $totalseq_ct++;
                    $_ =~ s/\n//g;
		    $_ =~ s/\r//g;
                    $_ =~ s/\s//g;
                    my $seq_length = length($_);
                    
                    if ($lengthwise_filtering_flag ==2) {
                    	if ($seq_length<$lower_sequence_length_cutoff) {
				$length_ct++;
				print LENGTH "$header\n";
				print LENGTH "$_\n";
			    }
			    else
			    {
				print OUT "$header\n";
				print OUT "$_\n";
	                    }
                    }
                    elsif ($lengthwise_filtering_flag ==3) {
                    	if ($seq_length>$upper_sequence_length_cutoff) {
				$length_ct++;
				print LENGTH "$header\n";
				print LENGTH "$_\n";
			    }
			    else
			    {
				print OUT "$header\n";
				print OUT "$_\n";
	                    }
                    }
                    else {
			    if (($seq_length<$lower_sequence_length_cutoff) || ($seq_length>$upper_sequence_length_cutoff)) {
				$length_ct++;
				print LENGTH "$header\n";
				print LENGTH "$_\n";
			    }
			    else
			    {
				print OUT "$header\n";
				print OUT "$_\n";
	                    }
                    }
                }
            }
            my ($percent1,$percent2,$considered_sequences) = (0,0,0);

            $considered_sequences = ($totalseq_ct - $length_ct);
            if (($considered_sequences>0) && ($totalseq_ct>0)) {
                $percent1 = ($considered_sequences/$totalseq_ct)*100;
                $percent1 = sprintf "%.2f",$percent1;
            }
            if (($length_ct>0) && ($totalseq_ct>0)) {
                $percent2 = ($length_ct/$totalseq_ct)*100;
                $percent2 = sprintf "%.2f",$percent2;
            }
            print STAT "$totalseq_ct\t$considered_sequences ($percent1)\t$length_ct ($percent2)\n";
            
            if ($file eq "allsequences.fasta") {           
                print TSFS "Filtering sequences according to length threshold\t$totalseq_ct\t$considered_sequences\t$length_ct\n";
            }
            
        }
        
    }
    
    close OUT;
    close LENGTH;
    close STAT;
    
}


##########################################################################################
# sub getPrimerClipping(sample sequence files, quality score hash);
#
# Global Input: <sample sequence files, quality score hash> 
# Global Output: <sample sequence file>
# Returns: sample sequence file after trimming the forward and reverse PCR primers
#
# This subroutine takes the samplewise sequence files and quality score and write
# sample wise and a common sequence file after trimming the primer sequences
##########################################################################################

sub getPrimerClipping {

    my @fastafiles = ();
    my $inputfile_to_find_mutation = "";
    my $inputdir = "";
    my $infile = "";

    if ($lengthwise_filtering_flag != 1) {
    	$inputdir = "$dir/$CleanSequenceParameters{'SEQUENCES_WITHIN_LENGTH_THRESHOLD'}/consideredSequences";
	# Opening the fasta sequence directory for reading.
    	opendir(DIR, $inputdir) || die ("Cannot open directory $inputdir in primer trimming $!\n");
    	@fastafiles = readdir(DIR);
    	closedir(DIR);
    	$inputfile_to_find_mutation = "allsequences.fasta";
    }
    else {
    	if ($sample_wise_sequence_flag == 0) {
    		$inputdir = "$dir/$CleanSequenceParameters{'SAMPLE_WISE_SEQUENCE_DIRECTORY'}";
		# Opening the fasta sequence directory for reading.
	    	opendir(DIR, $inputdir) || die ("Cannot open directory $inputdir in primer rimming $!\n");
	    	@fastafiles = readdir(DIR);
	    	closedir(DIR);
		$inputfile_to_find_mutation = "allsequences.fasta";

    	}
    	else { 
	    	if ($singltons_removal_flag == 0) {
			$inputdir = "$dir/$CleanSequenceParameters{'NONSINGLTON_SEQUENCE_DIRECTORY'}";
			$infile = "high-frequency-sequences.fasta";
			push(@fastafiles,$infile);
			$inputfile_to_find_mutation = $infile;
		}
		else {
			$inputdir = "$dir/$CleanSequenceParameters{'NS_DIRECTORY'}";
			$infile = "sequence-withoutN.fasta";
			push(@fastafiles,$infile);
			$inputfile_to_find_mutation = $infile;
		}
	}
    }

    my $file_ct = 0;
    my $no_of_sample_in_whole_dataset = $CleanSequenceParameters{"SAMPLE_COUNT"};
    my $sample_tag_length = $CleanSequenceParameters{'SAMPLE_TAG_LENGTH'};

    my $outputdir = "$dir/$CleanSequenceParameters{'PRIMER_CLIPPED_SEQUENCE_DIRECTORY'}";
    unless (-d $outputdir) { mkdir $outputdir || die "Could not create Directory $outputdir $!\n"; }

    my $sequence_length_for_frameshift = 0;
    if ((exists$CleanSequenceParameters{"SEQUENCE_LENGTH_TO_FIND_HOMOPOLYMER_MUTATION"}) or ($CleanSequenceParameters{"SEQUENCE_LENGTH_TO_FIND_HOMOPOLYMER_MUTATION"} ne "") or ($CleanSequenceParameters{"SEQUENCE_LENGTH_TO_FIND_HOMOPOLYMER_MUTATION"} != 0)) {
	$sequence_length_for_frameshift = $CleanSequenceParameters{"SEQUENCE_LENGTH_TO_FIND_HOMOPOLYMER_MUTATION"};
    }
    else {
	$sequence_length_for_frameshift = 8;
    }
    
    # if loop started when both primers are trimmed.
    if ($primer_trimming_flag == 0) {
	
	
	# Getting primers for clipping
	my $fwpRef = $CleanSequenceParameters{"FORWARD_PRIMER"};
	my $repRef = $CleanSequenceParameters{"REVERSE_PRIMER"};
    
	my @fwpRef = ();
	my @forward_primer = ();
	my @repRef = ();
	my @reverse_primer = ();
	
	@fwpRef = split(',',$fwpRef);
	@forward_primer = @fwpRef;
	
	@repRef = split(',',$repRef);
	@reverse_primer = @repRef;
       
	
	my $fwpstring = "";
	my $repstring = "";
    
	my $ct=0;
	my $no = scalar((@forward_primer)-1);
    
	foreach my $pattern (@forward_primer) {
	    $ct++;
	    $pattern = CheckNucleotideAmbiguities(uc($pattern));
	    $fwpstring .= "(\$seq =~ m/^$pattern/i)";
	    if($ct<=$no) {
		$fwpstring .= " or ";
	    }
	}
			
	$no = scalar((@reverse_primer)-1);
	$ct=0;
	foreach my $pattern (@reverse_primer) {
	    $ct++;
	    $pattern = getRevCom(uc($pattern));
	    $repstring .= "(\$seq =~ m/$pattern(\\w?)\$\/i)";
	    if($ct<=$no) {
		$repstring .= " or ";
	    }	    
	}
		
	my $primerdir1 = "$outputdir/primers-clipped-sequences";
	my $primerdir2 = "$outputdir/discarded-sequences";
	
		   
	unless(-d $primerdir1) { mkdir $primerdir1 or die; }
    
	unless(-d $primerdir2) { mkdir $primerdir2 or die; }
    
	# GET Terminal sequence (where homopolymer mutation occured) which will be eliminated from the data set
	my ($frameshift_sequences_start,$frameshift_sequences_end) = getFramshiftSequences($inputfile_to_find_mutation,$inputdir,$primerdir2); 
	my %frameshift_sequences_start = %$frameshift_sequences_start;
	my %frameshift_sequences_end = %$frameshift_sequences_end;
	
	
	my $statfile = "$outputdir/primer_clipping_statistics.txt";
	open (STAT, ">$statfile") or die ("Could not open file $statfile for writing $!\n");
	print STAT "\tSample Name\tTotal Sequence\tPrimers trimmed(%age)\tPrimers not trimmed (%age)\n";
    
	foreach my $file (@fastafiles)
	{
	    unless ( ($file eq ".") || ($file eq "..") || ($file eq "other.fasta") || ($file eq ".DS_Store"))
	    {
		$file_ct++;
		my $tempfile = $file;
		my @file = split('\.',$tempfile);
		my $samplename = $file[0];
    
		my $header = "";
		my $outfile1 = $samplename."-primers-clipped-sequences.fasta";
		my $outfile2 = $samplename."-discarded-sequences.fasta";
    
		open (OUT1, ">$primerdir1/$outfile1") or die "Can't open $primerdir1/$outfile1 for writing: $!";
		open (OUT2, ">$primerdir2/$outfile2") or die "Can't open $primerdir2/$outfile2 for writing: $!";
		
		my $totalseq_ct = 0;
		my $considered_ct = 0;
		my $discarded_ct = 0;
		my $mutation_ct = 0;
		
		open (IN, "<$inputdir/$file") or die ("Could not open file $file for reading\n");
		while (<IN>)
		{
		    chomp;
		    # discard blank line
		    if (m/^\s*$/g) {
			next;
		    }
		    # discard comment line
		    elsif(m/^\s*#/g) {
			next;
		    }
		    # Taking FASTA Header
		    elsif (m/^\>/g)
		    {
			    $header = $_;
			    $header =~ s/\n//g;
			    $header =~ s/\r//g;
		    }
		    # Taking FASTA SEQUENCE
		    else {
			$_ =~ s/\n//g;
			$_ =~ s/\r//g;
			$_ =~ s/\s//g;
			my $seq = $_;
			$totalseq_ct++;
	    
			# Clipping Forward Primer with following Pattern
			#if (/^(A|T|G|C)(A|T|C|G)(\w){15,20}(A|T)G(G|A|T)/)
			if (($fwpstring) and ($repstring)) {
			    my $seqlen_before_forwardprimer_clipped = length($seq);
			    foreach my $str(@forward_primer) {
				if($seq =~ m/^$str/i) { $seq =~ s/^$str//i; };
			    }
			    my $seqlen_after_forwardprimer_clipped = length($seq);
			    if ($seqlen_after_forwardprimer_clipped<$seqlen_before_forwardprimer_clipped) {
				my $reseq = $seq;                                 
    
				my $seqlen_before_reverseprimer_clipped = length($reseq);
				foreach my $str1 (@repRef) {
					my $str2 = getRevCom(uc($str1));
					if($reseq =~ m/$str2(\w?)$/i) { $reseq =~ s/$str2(\w?)$//i; };
				}
				my $seqlen_after_reverseprimer_clipped = length($reseq);
				if ($seqlen_after_reverseprimer_clipped<$seqlen_before_reverseprimer_clipped) {
				    my $seqq = $reseq; 
				    my $first8 = substr($seqq,0,$sequence_length_for_frameshift);
				    my $last8 = substr($seqq,-$sequence_length_for_frameshift);                                                           
				    if((exists$frameshift_sequences_start{$first8}) || (exists$frameshift_sequences_end{$last8})) {
					print OUT2 "$header|homo polymer mutation\n";
					print OUT2 "$reseq\n";
					$mutation_ct++;
					$discarded_ct++;
				    }
				    else {
					print OUT1 "$header\n";
					print OUT1 "$reseq\n";
					$considered_ct++;
				    }
				}
				else {
				    print OUT2 "$header|r\n";
				    print OUT2 "$reseq\n";
				    $discarded_ct++;
				}
			    }
			    else {
				print OUT2 "$header|fr\n";
				print OUT2 "$seq\n";
				$discarded_ct++;
				
			    }
			}
			else {
			    
			    print OUT4 "$header|fr\n";
			    print OUT4 "$seq\n";
			    $discarded_ct++;
			}
		    }
		}
		# Calculate statistics
		my ($percent1,$percent2) = (0,0);
		if ($considered_ct>0) {
		    $percent1 = ($considered_ct/$totalseq_ct)*100;
		    $percent1 = sprintf "%.2f",$percent1;
		}
		
		if ($discarded_ct>0) {
		    $percent2 = ($discarded_ct/$totalseq_ct)*100;
		    $percent2 = sprintf "%.2f",$percent2;
		}
		
		print STAT "$samplename\t$totalseq_ct\t$considered_ct ($percent1)\t$discarded_ct ($percent2)\n";
		if ($file_ct==1) {
		    print TSFS "Removal of PCR primers\t$totalseq_ct\t$considered_ct\t$discarded_ct\n";
		}
	    }
	}
    } # if loop closed when both primers are trimmed.
    
    # elsif loop started when only Forward primer is trimmed.
    elsif ($primer_trimming_flag == 2) {
	# only reverse primer clipping	# Getting primers for clipping
	
	my $repRef = $CleanSequenceParameters{"REVERSE_PRIMER"};
    

	my @repRef = ();
	my @reverse_primer = ();
	
	@repRef = split(',',$repRef);
	@reverse_primer = @repRef;
       
	my $repstring = "";
	my $no = scalar((@reverse_primer)-1);
	my $ct=0;
	foreach my $pattern (@reverse_primer) {
	    $ct++;
	    $pattern = getRevCom(uc($pattern));
	    $repstring .= "(\$seq =~ m/$pattern(\\w?)\$\/i)";
	    if($ct<=$no) {
		$repstring .= " or ";
	    }	    
	}
		
	my $primerdir1 = "$outputdir/primers-clipped-sequences";
	my $primerdir2 = "$outputdir/discarded-sequences";
	
		   
	unless(-d $primerdir1) { mkdir $primerdir1 or die; }
    
	unless(-d $primerdir2) { mkdir $primerdir2 or die; }
    
	# GET Terminal sequence (where homopolymer mutation occured) which will be eliminated from the data set
	my ($frameshift_sequences_start,$frameshift_sequences_end) = getFramshiftSequences($inputfile_to_find_mutation,$inputdir,$primerdir2); 
	my %frameshift_sequences_start = %$frameshift_sequences_start;
	my %frameshift_sequences_end = %$frameshift_sequences_end;
	
	
	my $statfile = "$outputdir/primer_clipping_statistics.txt";
	open (STAT, ">$statfile") or die ("Could not open file $statfile for writing $!\n");
	print STAT "\tSample Name\tTotal Sequence\tPrimers trimmed(%age)\tPrimers not trimmed (%age)\n";
	
	foreach my $file (@fastafiles)
	{
	    unless ( ($file eq ".") || ($file eq "..") || ($file eq "other.fasta") || ($file eq ".DS_Store"))
	    {
		$file_ct++;
		my $tempfile = $file;
		my @file = split('\.',$tempfile);
		my $samplename = $file[0];
    
		my $header = "";
		my $outfile1 = $samplename."-primers-clipped-sequences.fasta";
		my $outfile2 = $samplename."-discarded-sequences.fasta";
    
		open (OUT1, ">$primerdir1/$outfile1") or die "Can't open $primerdir1/$outfile1 for writing: $!";
		open (OUT2, ">$primerdir2/$outfile2") or die "Can't open $primerdir2/$outfile2 for writing: $!";
		
		my $totalseq_ct = 0;
		my $considered_ct = 0;
		my $discarded_ct = 0;
		my $mutation_ct = 0;
		
		open (IN, "<$inputdir/$file") or die ("Could not open file $file for reading\n");
		while (<IN>)
		{
		    chomp;
		    # discard blank line
		    if (m/^\s*$/g) {
			next;
		    }
		    # discard comment line
		    elsif(m/^\s*#/g) {
			next;
		    }
		    # Taking FASTA Header
		    elsif (m/^\>/g)
		    {
			    $header = $_;
			    $header =~ s/\n//g;
			    $header =~ s/\r//g;
		    }
		    # Taking FASTA SEQUENCE
		    else {
			$_ =~ s/\n//g;
			$_ =~ s/\r//g;
			$_ =~ s/\s//g;
			my $seq = $_;
			$totalseq_ct++;
	    
			# Clipping Reverse Primer with following Pattern
			if ($repstring) {
			    my $reseq = $seq;                                 
    
			    my $seqlen_before_reverseprimer_clipped = length($reseq);
			    foreach my $str1 (@repRef) {
				my $str2 = getRevCom(uc($str1));
				if($reseq =~ m/$str2(\w?)$/i) { $reseq =~ s/$str2(\w?)$//i; };
			    }
			    my $seqlen_after_reverseprimer_clipped = length($reseq);
			    if ($seqlen_after_reverseprimer_clipped<$seqlen_before_reverseprimer_clipped) {
				my $seqq = $reseq; 
				my $first8 = substr($seqq,0,$sequence_length_for_frameshift);
				my $last8 = substr($seqq,-$sequence_length_for_frameshift);                                                           
				if((exists$frameshift_sequences_start{$first8}) || (exists$frameshift_sequences_end{$last8})) {
				    print OUT2 "$header|homo polymer mutation\n";
				    print OUT2 "$reseq\n";
				    $mutation_ct++;
				    $discarded_ct++;
				}
				else {
				    print OUT1 "$header\n";
				    print OUT1 "$reseq\n";
				    $considered_ct++;
				}
			    }
			    else {
				print OUT2 "$header|r\n";
				print OUT2 "$reseq\n";
				$discarded_ct++;
			    }
			}
			else {
			    print OUT2 "$header|r\n";
			    print OUT2 "$seq\n";
			    $discarded_ct++;
			}
		    }
		}
		# Calculate statistics
		my ($percent1,$percent2) = (0,0);
		if ($considered_ct>0) {
		    $percent1 = ($considered_ct/$totalseq_ct)*100;
		    $percent1 = sprintf "%.2f",$percent1;
		}
		
		if ($discarded_ct>0) {
		    $percent2 = ($discarded_ct/$totalseq_ct)*100;
		    $percent2 = sprintf "%.2f",$percent2;
		}
		
		print STAT "$samplename\t$totalseq_ct\t$considered_ct ($percent1)\t$discarded_ct ($percent2)\n";
		if ($file_ct==1) {
		    print TSFS "Removal of PCR primers\t$totalseq_ct\t$considered_ct\t$discarded_ct\n";
		}
	    }
	}
	
    } #elsif loop ended when only Forward primer is trimmed.
    
    # elsif loop started when only Reverse primer is trimmed.
    elsif ($primer_trimming_flag == 2) {
	# only forward primer clipping
		
	
	# Getting primers for clipping
	my $fwpRef = $CleanSequenceParameters{"FORWARD_PRIMER"};
    
	my @fwpRef = ();
	my @forward_primer = ();
		
	@fwpRef = split(',',$fwpRef);
	@forward_primer = @fwpRef;
	
       
	
	my $fwpstring = "";
    
	my $ct=0;
	my $no = scalar((@forward_primer)-1);
    
	foreach my $pattern (@forward_primer) {
	    $ct++;
	    $pattern = CheckNucleotideAmbiguities(uc($pattern));
	    $fwpstring .= "(\$seq =~ m/^$pattern/i)";
	    if($ct<=$no) {
		$fwpstring .= " or ";
	    }
	}
					
	my $primerdir1 = "$outputdir/primers-clipped-sequences";
	my $primerdir2 = "$outputdir/discarded-sequences";
	
		   
	unless(-d $primerdir1) { mkdir $primerdir1 or die; }
	unless(-d $primerdir2) { mkdir $primerdir2 or die; }
    
	# GET Terminal sequence (where homopolymer mutation occured) which will be eliminated from the data set
	my ($frameshift_sequences_start,$frameshift_sequences_end) = getFramshiftSequences($inputfile_to_find_mutation,$inputdir,$primerdir2); 
	my %frameshift_sequences_start = %$frameshift_sequences_start;
	my %frameshift_sequences_end = %$frameshift_sequences_end;
	
	
	my $statfile = "$outputdir/primer_clipping_statistics.txt";
	open (STAT, ">$statfile") or die ("Could not open file $statfile for writing $!\n");
	print STAT "\tSample Name\tTotal Sequence\tPrimers trimmed(%age)\tPrimers not trimmed (%age)\n";

	foreach my $file (@fastafiles)
	{
	    unless ( ($file eq ".") || ($file eq "..") || ($file eq "other.fasta") || ($file eq ".DS_Store"))
	    {
		$file_ct++;
		my $tempfile = $file;
		my @file = split('\.',$tempfile);
		my $samplename = $file[0];
    
		my $header = "";
		my $outfile1 = $samplename."-primers-clipped-sequences.fasta";
		my $outfile2 = $samplename."-discarded-sequences.fasta";
    
		open (OUT1, ">$primerdir1/$outfile1") or die "Can't open $primerdir1/$outfile1 for writing: $!";
		open (OUT2, ">$primerdir2/$outfile2") or die "Can't open $primerdir2/$outfile2 for writing: $!";
		
		my $totalseq_ct = 0;
		my $considered_ct = 0;
		my $discarded_ct = 0;
		my $mutation_ct = 0;
		
		open (IN, "<$inputdir/$file") or die ("Could not open file $file for reading\n");
		while (<IN>)
		{
		    chomp;
		    # discard blank line
		    if (m/^\s*$/g) {
			next;
		    }
		    # discard comment line
		    elsif(m/^\s*#/g) {
			next;
		    }
		    # Taking FASTA Header
		    elsif (m/^\>/g)
		    {
			    $header = $_;
			    $header =~ s/\n//g;
			    $header =~ s/\r//g;
		    }
		    # Taking FASTA SEQUENCE
		    else {
			$_ =~ s/\n//g;
			$_ =~ s/\r//g;
			$_ =~ s/\s//g;
			my $seq = $_;
			$totalseq_ct++;
	    
			# Clipping Forward Primer with following Pattern
			if ($fwpstring) {
			    my $seqlen_before_forwardprimer_clipped = length($seq);
			    foreach my $str(@forward_primer) {
				if($seq =~ m/^$str/i) { $seq =~ s/^$str//i; };
			    }
			    my $seqlen_after_forwardprimer_clipped = length($seq);
			    if ($seqlen_after_forwardprimer_clipped<$seqlen_before_forwardprimer_clipped) {
				my $seqq = $seq; 
				    my $first8 = substr($seqq,0,$sequence_length_for_frameshift);
				    my $last8 = substr($seqq,-$sequence_length_for_frameshift);                                                           
				    if((exists$frameshift_sequences_start{$first8}) || (exists$frameshift_sequences_end{$last8})) {
					print OUT2 "$header|homo polymer mutation\n";
					print OUT2 "$seq\n";
					$mutation_ct++;
					$discarded_ct++;
				    }
				    else {
					print OUT1 "$header\n";
					print OUT1 "$seq\n";
					$considered_ct++;
				    }
				}
				else {
				    print OUT2 "$header|f\n";
				    print OUT2 "$seq\n";
				    $discarded_ct++;
				}
			}
			else {
			    print OUT2 "$header|f\n";
			    print OUT2 "$seq\n";
			    $discarded_ct++;
				
			}

		    }
		}
		# Calculate statistics
		my ($percent1,$percent2) = (0,0);
		if ($considered_ct>0) {
		    $percent1 = ($considered_ct/$totalseq_ct)*100;
		    $percent1 = sprintf "%.2f",$percent1;
		}
		
		if ($discarded_ct>0) {
		    $percent2 = ($discarded_ct/$totalseq_ct)*100;
		    $percent2 = sprintf "%.2f",$percent2;
		}
		
		print STAT "$samplename\t$totalseq_ct\t$considered_ct ($percent1)\t$discarded_ct ($percent2)\n";
		if ($file_ct==1) {
		    print TSFS "Removal of PCR primers\t$totalseq_ct\t$considered_ct\t$discarded_ct\n";
		}
	    }
	}
    } #elsif loop ended when only Forward primer is trimmed.
}


############################################################################################
# sub getFramshiftSequences(allsequences file, inputdirectory, output directory);
#
# Global Input: <sample sequence files, quality score hash> 
# Global Output: <hash of frameshift sequences begining, hash of frameshift sequences end>
# Returns: hash of frameshift sequences begining and hash of frameshift sequences end
#
# This subroutine takes the allsequences file return the  hash of frameshift sequences
# begining and frameshift sequences end
##########################################################################################

sub getFramshiftSequences {
    my $allsequences_file = shift;
    my $inputdir = shift;
    my $outputdir = shift;

    $allsequences_file = "$inputdir/$allsequences_file";
    # See if the fasta Sequence file exists and contains something
    $allsequences_file = "$inputdir/high-frequency-sequences.fasta" unless (-e $allsequences_file);
    $allsequences_file = "$inputdir/sequence-withoutN.fasta" unless (-e $allsequences_file);
    die "\n\n\t=> Cannot find fasta sequence file: $allsequences_file. for homopolymer mutation finding\n\n" unless (-e $allsequences_file);
    die "\n\n\t=> Fasta sequence file, $allsequences_file, for homopolymer mutation finding appears to be empty!\n\n" if (-z $allsequences_file);
	
    my $sequence_length_for_frameshift = 0;
    if ((exists$CleanSequenceParameters{"SEQUENCE_LENGTH_TO_FIND_HOMOPOLYMER_MUTATION"}) or ($CleanSequenceParameters{"SEQUENCE_LENGTH_TO_FIND_HOMOPOLYMER_MUTATION"} ne "") or ($CleanSequenceParameters{"SEQUENCE_LENGTH_TO_FIND_HOMOPOLYMER_MUTATION"} != 0)) {
	$sequence_length_for_frameshift = $CleanSequenceParameters{"SEQUENCE_LENGTH_TO_FIND_HOMOPOLYMER_MUTATION"};
    }
    else {
	$sequence_length_for_frameshift = 8;
    }
################################################################################
    # if loop started when both primers are trimmed.
    if ($primer_trimming_flag == 0) {
	
	# Getting primers for clipping
	my $fwpRef = $CleanSequenceParameters{"FORWARD_PRIMER"};
	my $repRef = $CleanSequenceParameters{"REVERSE_PRIMER"};
    
	my @fwpRef = ();
	my @forward_primer = ();
	my @repRef = ();
	my @reverse_primer = ();
	
	@fwpRef = split(',',$fwpRef);
	@forward_primer = @fwpRef;
	
	@repRef = split(',',$repRef);
	@reverse_primer = @repRef;
       
	
	my $fwpstring = "";
	my $repstring = "";
    
	my $ct=0;
	my $no = scalar((@forward_primer)-1);
    
	foreach my $pattern (@forward_primer) {
	    $ct++;
	    $pattern = CheckNucleotideAmbiguities(uc($pattern));
	    $fwpstring .= "(\$seq =~ m/^$pattern/i)";
	    if($ct<=$no) {
		$fwpstring .= " or ";
	    }
	}
			
	$no = scalar((@reverse_primer)-1);
	$ct=0;
	foreach my $pattern (@reverse_primer) {
	    $ct++;
	    $pattern = getRevCom(uc($pattern));
	    $repstring .= "(\$seq =~ m/$pattern(\\w?)\$\/i)";
	    if($ct<=$no) {
		$repstring .= " or ";
	    }	    
	}
	my $frequency = "frameshift_first_N_last_8bp_frequency.txt";
                                
	open (FREQUENCY, ">$outputdir/$frequency") or die "Can't open $outputdir/$frequency for reading: $!";
	my %first8bp = ();
	my %last8bp = ();
	my @first8bp = ();
	my @last8bp = ();
	my %seq_length = ();
	my @seq_length = ();
	my $header = "";

	open (IN, "<$allsequences_file") or die ("Could not open file $allsequences_file for reading\n");
	while (<IN>){
	    chomp;
	    # discard blank line
	    if (m/^\s*$/g) {
		next;
	    }
	    # discard comment line
	    elsif(m/^\s*#/g) {
		next;
	    }
	    # Taking FASTA Header
	    elsif (m/^\>/g){
		$header = $_;
		$header =~ s/\n//g;
		$header =~ s/\r//g;
	    }
	    # Taking FASTA SEQUENCE
	    else {
		$_ =~ s/\n//g;
		$_ =~ s/\r//g;
		$_ =~ s/\s//g;
		my $seq = $_;
		if (($fwpstring) and ($repstring)) {
			    my $seqlen_before_forwardprimer_clipped = length($seq);
			    foreach my $str(@forward_primer) {
				if($seq =~ m/^$str/i) { $seq =~ s/^$str//i; };
			    }
			    my $seqlen_after_forwardprimer_clipped = length($seq);
		    if ($seqlen_after_forwardprimer_clipped<$seqlen_before_forwardprimer_clipped) {
			my $reseq = $seq;                                 
    
			my $seqlen_before_reverseprimer_clipped = length($reseq);
			foreach my $str1 (@repRef) {
			    my $str2 = getRevCom(uc($str1));
			    if($reseq =~ m/$str2(\w?)$/i) { $reseq =~ s/$str2(\w?)$//i; };
			}
			my $seqlen_after_reverseprimer_clipped = length($reseq);
			if ($seqlen_after_reverseprimer_clipped<$seqlen_before_reverseprimer_clipped) {
			    my $seqq = $reseq;                            
			    my $first8 = substr($seqq,0,$sequence_length_for_frameshift);
			    my $last8 = substr($seqq,-$sequence_length_for_frameshift);
												
			    $first8bp{$first8} = $first8;
			    push @first8bp,$first8;
			    $last8bp{$last8} = $last8;
			    push @last8bp,$last8;
											       
			    my $len = length($reseq);
			    push @seq_length,$len;
			    $seq_length{$len} = $reseq;
			}
		    }
		}
	    }
	}
	
	    
	my @final_last8bp = ();
	my @final_first8bp = ();
	my @final_seqlength = ();
	my @val=();
	    
	my %frameshift_sequences_start = ();
	my %frameshift_sequences_end = ();
	# Process the First 8 Base Pairs to find the frameshift
	    
	foreach my $key1 (keys %first8bp) {
	    my $ct1=0;
	    foreach my $seq1 (@first8bp)
	    {
		if($key1 eq $seq1)
		{
		    $ct1++;
		}
	    }
	    $val[0] = $ct1;
	    $val[1] = $key1;
	    push @final_first8bp, [@val];
	    $ct1=0;
	    @val=();
	}
    
	my $final_seq = "";
	my @final_seq = ();
	my @frequent_bp = ();
	my $ct2 = 0;
	$final_seq = sortArrayofArrays(\@final_first8bp);
	@final_seq = @$final_seq;
	$ct2 = 0;
	if (exists$final_seq[0][1]) {
	    @frequent_bp = split('',$final_seq[0][1]); #error
	} 
	    
	print FREQUENCY "Frequency\tFirst 8 bp\t\t\t\t\t\t\t\tMismatch\tMismatch +1\tMismatch -1\n";
	for (my $i=0; $i<scalar(@final_seq); $i++)
	{
	    my $mismatch = 0;
	    my $mismatch_minus1 = 0;
	    my $mismatch_plus1 = 0;
	    my $sequence = "";
	    my @bp = ();
	    my $max_index = 0;
	    if (exists$final_seq[$i][0]) {
		print FREQUENCY "$final_seq[$i][0]";
	    }    
	    $sequence = $final_seq[$i][1];
	    if(exists$final_seq[$i][1]) {
		@bp = split('',$final_seq[$i][1]);
	    }       
	    $max_index = (scalar(@bp))-1;
	    for (my $i=0;$i<scalar(@bp); $i++)
	    {
		if ($i<$max_index)
		{
		    my $plus_i = 0;
		    $plus_i = $i+1;
		    if ("$bp[$plus_i]" ne "$frequent_bp[$i]")
		    {
			$mismatch_plus1++;                    
		    }
		}
		if ($i>=1)
		{
		    my $minus_i = 0;
		    $minus_i = $i-1;
		    if ("$bp[$minus_i]" ne "$frequent_bp[$i]")
		    {
			$mismatch_minus1++;                    
		    }
		}
		if ("$bp[$i]" ne "$frequent_bp[$i]")
		{
		    $mismatch++;    
		}
		if (exists$bp[$i]){
		    print FREQUENCY "\t$bp[$i]";
		}
	    }
	    print FREQUENCY "\t$mismatch\t$mismatch_plus1\t$mismatch_minus1\n";
	    if (($mismatch_plus1<=2) || ($mismatch_minus1<=2))
	    {
		if ($sequence ne "") {
		    $frameshift_sequences_start{$sequence} =  "$sequence\t$mismatch\t$mismatch_plus1\t$mismatch_minus1";
		}
	    }
	}
				     
	## Process the Last 8 Base Pairs to find the frameshift
	    
	foreach my $key2 (keys %last8bp) {
	    my $ct1=0;
	    foreach my $seq1 (@last8bp)
	    {
		if($key2 eq $seq1)
		{
		    $ct1++;
		}
	    }
	    $val[0] = $ct1;
	    $val[1] = $key2;
	    push @final_last8bp, [@val];
	    $ct1=0;
	    @val=();
	}
	$final_seq = "";
	@final_seq = "";
	@frequent_bp = ();
	$final_seq = sortArrayofArrays(\@final_last8bp);
	@final_seq = @$final_seq;
    
	if (exists$final_seq[0][1]) {
	    @frequent_bp = split('',$final_seq[0][1]);
	}
	print FREQUENCY "Frequency\tLast 8 bp\t\t\t\t\t\t\t\tMismatch\tMismatch +1\tMismatch -1\n";
	for (my $i=0; $i<scalar(@final_seq); $i++)
	{
	    my $mismatch = 0;
	    my $mismatch_minus1 = 0;
	    my $mismatch_plus1 = 0;
	    my $sequence = "";
	    my @bp = ();
	    my $max_index = 0;
	    if (exists$final_seq[$i][0]) {     
		print FREQUENCY "$final_seq[$i][0]";
	    }       
	    $sequence = $final_seq[$i][1];
	    if (exists$final_seq[$i][1]) {
		@bp = split('',$final_seq[$i][1]);
	    }     
	    $max_index = (scalar(@bp))-1;
	    for (my $i=0;$i<scalar(@bp); $i++)
	    {
		if ($i<$max_index)
		{
		    my $plus_i = 0;
		    $plus_i = $i+1;
		    if ("$bp[$plus_i]" ne "$frequent_bp[$i]")
		    {
			$mismatch_plus1++;                    
		    }
		}
		if ($i>=1)
		{
		    my $minus_i = 0;
		    $minus_i = $i-1;
		    if ("$bp[$minus_i]" ne "$frequent_bp[$i]")
		    {
			$mismatch_minus1++;                    
		    }
		}
		if ("$bp[$i]" ne "$frequent_bp[$i]")
		{
		    $mismatch++;    
		}
		
		if (exists$bp[$i]) {
		    print FREQUENCY "\t$bp[$i]";
		}
	    }
	    print FREQUENCY "\t$mismatch\t$mismatch_plus1\t$mismatch_minus1\n";
		    
	    if (($mismatch_plus1<=2) || ($mismatch_minus1<=2))
	    {
		if ($sequence ne "") {
		    $frameshift_sequences_end{$sequence} =  "$sequence\t$mismatch\t$mismatch_plus1\t$mismatch_minus1";
		}
	    }
	}
	    
	##      Process the Length frequency of the sequences after FP and RP clipping.                       
	foreach my $key3 (keys %seq_length) {
	    my $ct1=0;
	    foreach my $seq1 (@seq_length)
	    {
		if($key3 eq $seq1)
		{
		    $ct1++;
		}
	    }			     
	    $val[0] = $ct1;
	    $val[1] = $key3;
	    $val[2] = $seq_length{$key3};
	    push @final_seqlength, [@val];
	    $ct1=0;
	    @val=();
	}
	
	$final_seq = "";
	@final_seq = ();
	$final_seq = sortArrayofArrays(\@final_seqlength);
	@final_seq = @$final_seq;
	if (scalar(@final_seq)>0) {
	    print FREQUENCY "\n\nFrequency\tLength (bp)\tSequence\n";
	    for (my $i=0; $i<scalar(@final_seq); $i++)
	    {
		print FREQUENCY "$final_seq[$i][0]\t$final_seq[$i][1]\t$final_seq[$i][2]\n";
	    }
	}
	    
	return (\%frameshift_sequences_start,\%frameshift_sequences_end);

    } # if loop closed when both primers are trimmed.
    
###########
###########    
    
    
    # elsif loop started when only Forward primer is trimmed.
    elsif ($primer_trimming_flag == 2) {
	# only reverse primer clipping	# Getting primers for clipping
	
	# Getting primers for clipping
	my $repRef = $CleanSequenceParameters{"REVERSE_PRIMER"};
	my @repRef = ();
	my @reverse_primer = ();
	
	@repRef = split(',',$repRef);
	@reverse_primer = @repRef;
	my $repstring = "";
			
	my $no = scalar((@reverse_primer)-1);
	my $ct=0;
	foreach my $pattern (@reverse_primer) {
	    $ct++;
	    $pattern = getRevCom(uc($pattern));
	    $repstring .= "(\$seq =~ m/$pattern(\\w?)\$\/i)";
	    if($ct<=$no) {
		$repstring .= " or ";
	    }	    
	}
	my $frequency = "frameshift_first_N_last_8bp_frequency.txt";
                                
	open (FREQUENCY, ">$outputdir/$frequency") or die "Can't open $outputdir/$frequency for reading: $!";
	my %first8bp = ();
	my %last8bp = ();
	my @first8bp = ();
	my @last8bp = ();
	my %seq_length = ();
	my @seq_length = ();
	my $header = "";
	$allsequences_file = "$inputdir/$allsequences_file";
	open (IN, "<$allsequences_file") or die ("Could not open file $allsequences_file for reading\n");
	while (<IN>){
	    chomp;
	    # discard blank line
	    if (m/^\s*$/g) {
		next;
	    }
	    # discard comment line
	    elsif(m/^\s*#/g) {
		next;
	    }
	    # Taking FASTA Header
	    elsif (m/^\>/g){
		$header = $_;
		$header =~ s/\n//g;
		$header =~ s/\r//g;
	    }
	    # Taking FASTA SEQUENCE
	    else {
		$_ =~ s/\n//g;
		$_ =~ s/\r//g;
		$_ =~ s/\s//g;
		my $seq = $_;
		if ($repstring) {
		    my $reseq = $seq;                                 
		    my $seqlen_before_reverseprimer_clipped = length($reseq);
		    foreach my $str1 (@repRef) {
			my $str2 = getRevCom(uc($str1));
			if($reseq =~ m/$str2(\w?)$/i) { $reseq =~ s/$str2(\w?)$//i; };
		    }
		    my $seqlen_after_reverseprimer_clipped = length($reseq);
		    if ($seqlen_after_reverseprimer_clipped<$seqlen_before_reverseprimer_clipped) {
			my $seqq = $reseq;                            
			my $last8 = substr($seqq,-$sequence_length_for_frameshift);						
			$last8bp{$last8} = $last8;
			push @last8bp,$last8;					       
			my $len = length($reseq);
			push @seq_length,$len;
			$seq_length{$len} = $reseq;
		    }
		}
	    }
	}
	
	
	my @final_last8bp = ();
	my @final_first8bp = ();
	my @final_seqlength = ();
	my @val=();
	    
	my %frameshift_sequences_end = ();
					     
	## Process the Last 8 Base Pairs to find the frameshift  
	foreach my $key2 (keys %last8bp) {
	    my $ct1=0;
	    foreach my $seq1 (@last8bp)
	    {
		if($key2 eq $seq1)
		{
		    $ct1++;
		}
	    }
	    $val[0] = $ct1;
	    $val[1] = $key2;
	    push @final_last8bp, [@val];
	    $ct1=0;
	    @val=();
	}
	my $final_seq = "";
	my @final_seq = "";
	my @frequent_bp = ();
	$final_seq = sortArrayofArrays(\@final_last8bp);
	@final_seq = @$final_seq;
    
	if (exists$final_seq[0][1]) {
	    @frequent_bp = split('',$final_seq[0][1]);
	}
	print FREQUENCY "Frequency\tLast 8 bp\t\t\t\t\t\t\t\tMismatch\tMismatch +1\tMismatch -1\n";
	for (my $i=0; $i<scalar(@final_seq); $i++)
	{
	    my $mismatch = 0;
	    my $mismatch_minus1 = 0;
	    my $mismatch_plus1 = 0;
	    my $sequence = "";
	    my @bp = ();
	    my $max_index = 0;
	    if (exists$final_seq[$i][0]) {     
		print FREQUENCY "$final_seq[$i][0]";
	    }       
	    $sequence = $final_seq[$i][1];
	    if (exists$final_seq[$i][1]) {
		@bp = split('',$final_seq[$i][1]);
	    }     
	    $max_index = (scalar(@bp))-1;
	    for (my $i=0;$i<scalar(@bp); $i++)
	    {
		if ($i<$max_index)
		{
		    my $plus_i = 0;
		    $plus_i = $i+1;
		    if ("$bp[$plus_i]" ne "$frequent_bp[$i]")
		    {
			$mismatch_plus1++;                    
		    }
		}
		if ($i>=1)
		{
		    my $minus_i = 0;
		    $minus_i = $i-1;
		    if ("$bp[$minus_i]" ne "$frequent_bp[$i]")
		    {
			$mismatch_minus1++;                    
		    }
		}
		if ("$bp[$i]" ne "$frequent_bp[$i]")
		{
		    $mismatch++;    
		}
		
		if (exists$bp[$i]) {
		    print FREQUENCY "\t$bp[$i]";
		}
	    }
	    print FREQUENCY "\t$mismatch\t$mismatch_plus1\t$mismatch_minus1\n";
		    
	    if (($mismatch_plus1<=2) || ($mismatch_minus1<=2))
	    {
		if ($sequence ne "") {
		    $frameshift_sequences_end{$sequence} =  "$sequence\t$mismatch\t$mismatch_plus1\t$mismatch_minus1";
		}
	    }
	}
	    
	##      Process the Length frequency of the sequences after FP and RP clipping.                       
	foreach my $key3 (keys %seq_length) {
	    my $ct1=0;
	    foreach my $seq1 (@seq_length)
	    {
		if($key3 eq $seq1)
		{
		    $ct1++;
		}
	    }			     
	    $val[0] = $ct1;
	    $val[1] = $key3;
	    $val[2] = $seq_length{$key3};
	    push @final_seqlength, [@val];
	    $ct1=0;
	    @val=();
	}
	
	$final_seq = "";
	@final_seq = ();
	$final_seq = sortArrayofArrays(\@final_seqlength);
	@final_seq = @$final_seq;
	if (scalar(@final_seq)>0) {
	    print FREQUENCY "\n\nFrequency\tLength (bp)\tSequence\n";
	    for (my $i=0; $i<scalar(@final_seq); $i++)
	    {
		print FREQUENCY "$final_seq[$i][0]\t$final_seq[$i][1]\t$final_seq[$i][2]\n";
	    }
	}
	    
	return (\%frameshift_sequences_end);
	
    } #elsif loop ended when only Reverse primer is trimmed.
    
###########
###########
    # elsif loop started when only Reverse primer is trimmed.
    elsif ($primer_trimming_flag == 2) {
	# only forward primer clipping
		
	# Getting primers for clipping
	my $fwpRef = $CleanSequenceParameters{"FORWARD_PRIMER"};
    
	my @fwpRef = ();
	my @forward_primer = ();
	
	@fwpRef = split(',',$fwpRef);
	@forward_primer = @fwpRef;

	my $fwpstring = "";
	my $repstring = "";
    
	my $ct=0;
	my $no = scalar((@forward_primer)-1);
    
	foreach my $pattern (@forward_primer) {
	    $ct++;
	    $pattern = CheckNucleotideAmbiguities(uc($pattern));
	    $fwpstring .= "(\$seq =~ m/^$pattern/i)";
	    if($ct<=$no) {
		$fwpstring .= " or ";
	    }
	}
			
	my $frequency = "frameshift_first_N_last_8bp_frequency.txt";
                                
	open (FREQUENCY, ">$outputdir/$frequency") or die "Can't open $outputdir/$frequency for reading: $!";
	my %first8bp = ();
	my %last8bp = ();
	my @first8bp = ();
	my @last8bp = ();
	my %seq_length = ();
	my @seq_length = ();
	my $header = "";
	$allsequences_file = "$inputdir/$allsequences_file";
	open (IN, "<$allsequences_file") or die ("Could not open file $allsequences_file for reading\n");
	while (<IN>){
	    chomp;
	    # discard blank line
	    if (m/^\s*$/g) {
		next;
	    }
	    # discard comment line
	    elsif(m/^\s*#/g) {
		next;
	    }
	    # Taking FASTA Header
	    elsif (m/^\>/g){
		$header = $_;
		$header =~ s/\n//g;
		$header =~ s/\r//g;
	    }
	    # Taking FASTA SEQUENCE
	    else {
		$_ =~ s/\n//g;
		$_ =~ s/\r//g;
		$_ =~ s/\s//g;
		my $seq = $_;
		if ($fwpstring) {
		    my $seqlen_before_forwardprimer_clipped = length($seq);
		    foreach my $str(@forward_primer) {
			if($seq =~ m/^$str/i) { $seq =~ s/^$str//i; };
		    }
		    my $seqlen_after_forwardprimer_clipped = length($seq);
		    if ($seqlen_after_forwardprimer_clipped<$seqlen_before_forwardprimer_clipped) {
			my $seqq = $seq;                            
			my $first8 = substr($seqq,0,$sequence_length_for_frameshift);				
			$first8bp{$first8} = $first8;
			push @first8bp,$first8;							       
			my $len = length($seq);
			push @seq_length,$len;
			$seq_length{$len} = $seq;
		    }
		}
	    }
	}
	
	
	my @final_first8bp = ();
	my @final_seqlength = ();
	my @val=();
	    
	my %frameshift_sequences_start = ();
	# Process the First 8 Base Pairs to find the frameshift
	    
	foreach my $key1 (keys %first8bp) {
	    my $ct1=0;
	    foreach my $seq1 (@first8bp)
	    {
		if($key1 eq $seq1)
		{
		    $ct1++;
		}
	    }
	    $val[0] = $ct1;
	    $val[1] = $key1;
	    push @final_first8bp, [@val];
	    $ct1=0;
	    @val=();
	}
    
	my $final_seq = "";
	my @final_seq = ();
	my @frequent_bp = ();
	my $ct2 = 0;
	$final_seq = sortArrayofArrays(\@final_first8bp);
	@final_seq = @$final_seq;
	$ct2 = 0;
	if (exists$final_seq[0][1]) {
	    @frequent_bp = split('',$final_seq[0][1]); #error
	} 
	    
	print FREQUENCY "Frequency\tFirst 8 bp\t\t\t\t\t\t\t\tMismatch\tMismatch +1\tMismatch -1\n";
	for (my $i=0; $i<scalar(@final_seq); $i++)
	{
	    my $mismatch = 0;
	    my $mismatch_minus1 = 0;
	    my $mismatch_plus1 = 0;
	    my $sequence = "";
	    my @bp = ();
	    my $max_index = 0;
	    if (exists$final_seq[$i][0]) {
		print FREQUENCY "$final_seq[$i][0]";
	    }
	    
	    $sequence = $final_seq[$i][1];
	    if(exists$final_seq[$i][1]) {
		@bp = split('',$final_seq[$i][1]);
	    }       
	    $max_index = (scalar(@bp))-1;
	    for (my $i=0;$i<scalar(@bp); $i++)
	    {
		if ($i<$max_index)
		{
		    my $plus_i = 0;
		    $plus_i = $i+1;
		    if ("$bp[$plus_i]" ne "$frequent_bp[$i]")
		    {
			$mismatch_plus1++;                    
		    }
		}
		if ($i>=1)
		{
		    my $minus_i = 0;
		    $minus_i = $i-1;
		    if ("$bp[$minus_i]" ne "$frequent_bp[$i]")
		    {
			$mismatch_minus1++;                    
		    }
		}
		if ("$bp[$i]" ne "$frequent_bp[$i]")
		{
		    $mismatch++;    
		}
		if (exists$bp[$i]){
		    print FREQUENCY "\t$bp[$i]";
		}
	    }
	    print FREQUENCY "\t$mismatch\t$mismatch_plus1\t$mismatch_minus1\n";
	    if (($mismatch_plus1<=2) || ($mismatch_minus1<=2))
	    {
		if ($sequence ne "") {
		    $frameshift_sequences_start{$sequence} =  "$sequence\t$mismatch\t$mismatch_plus1\t$mismatch_minus1";
		}
	    }
	}
	    
	##	Process the Length frequency of the sequences after FP and RP clipping.                       
	foreach my $key3 (keys %seq_length) {
	    my $ct1=0;
	    foreach my $seq1 (@seq_length)
	    {
		if($key3 eq $seq1)
		{
		    $ct1++;
		}
	    }			     
	    $val[0] = $ct1;
	    $val[1] = $key3;
	    $val[2] = $seq_length{$key3};
	    push @final_seqlength, [@val];
	    $ct1=0;
	    @val=();
	}
	
	$final_seq = "";
	@final_seq = ();
	$final_seq = sortArrayofArrays(\@final_seqlength);
	@final_seq = @$final_seq;
	if (scalar(@final_seq)>0) {
	    print FREQUENCY "\n\nFrequency\tLength (bp)\tSequence\n";
	    for (my $i=0; $i<scalar(@final_seq); $i++)
	    {
		print FREQUENCY "$final_seq[$i][0]\t$final_seq[$i][1]\t$final_seq[$i][2]\n";
	    }
	}
	    
	return (\%frameshift_sequences_start);
    } #elsif loop ended when only Forward primer is trimmed.
     
} # end of the sub routine


##########################################################################################
# sub quality_filtering( );
#
# Global Input: <fasta sequence file, quality score file and average quality score> 
# Global Output: <fasta sequence files after filtering sequences below the quality score>
# Returns: fasta sequence files after filtering based on average quality score
#
# This subroutine takes the fasta sequence files and average quality threshold and write
# fasta sequence files after average quality score wise filtering.
##########################################################################################

sub quality_filtering {
    my $inputdir = "";
    my $infile = "";
    my @fastafiles = ();
    
    if ($primer_trimming_flag != 1) {
	$inputdir = "$dir/$CleanSequenceParameters{'PRIMER_CLIPPED_SEQUENCE_DIRECTORY'}/primers-clipped-sequences";
	# Opening the fasta sequence directory for reading.
    	opendir(DIR, $inputdir) || die ("Cannot open directory $inputdir in primer trimming $!\n");
    	@fastafiles = readdir(DIR);
    	closedir(DIR);
    }
    else {
	if ($lengthwise_filtering_flag != 1) {
	    $inputdir = "$dir/$CleanSequenceParameters{'SEQUENCES_WITHIN_LENGTH_THRESHOLD'}/consideredSequences";
	    # Opening the fasta sequence directory for reading.
	    opendir(DIR, $inputdir) || die ("Cannot open directory $inputdir in primer trimming $!\n");
	    @fastafiles = readdir(DIR);
	    closedir(DIR);
	}
	else {
	    if ($sample_wise_sequence_flag == 0) {
		    $inputdir = "$dir/$CleanSequenceParameters{'SAMPLE_WISE_SEQUENCE_DIRECTORY'}";
		    # Opening the fasta sequence directory for reading.
		    opendir(DIR, $inputdir) || die ("Cannot open directory $inputdir in primer rimming $!\n");
		    @fastafiles = readdir(DIR);
		    closedir(DIR);
	    }
	    else { 
		    if ($singltons_removal_flag == 0) {
			    $inputdir = "$dir/$CleanSequenceParameters{'NONSINGLTON_SEQUENCE_DIRECTORY'}";
			    $infile = "high-frequency-sequences.fasta";
			    push(@fastafiles,$infile);
		    }
		    else {
			    $inputdir = "$dir/$CleanSequenceParameters{'NS_DIRECTORY'}";
			    $infile = "sequence-withoutN.fasta";
			    push(@fastafiles,$infile);
		    }
	    }
	}
    }
    
    
    my $cutoff_qualval = "$CleanSequenceParameters{'AVERAGE_CUTOFF_QUALITY_VALUE'}";
    
    my $outputdir = "$dir/$CleanSequenceParameters{'SEQUENCES_WITH_AVERAGE_QUALITY_SCORE_THRESHOLD'}";
    unless (-d $outputdir) { mkdir $outputdir || die "Could not create Directory $outputdir $!\n"; }

    my $outputdir1 = "$outputdir/consideredSequences";
    unless (-d $outputdir1) { mkdir $outputdir1 || die "Could not create Directory $outputdir1 $!\n"; }
    
    my $outputdir2 = "$outputdir/discardedSequences";
    unless (-d $outputdir2) { mkdir $outputdir2 || die "Could not create Directory $outputdir2 $!\n"; }
    
    my $statfile = "$outputdir/qualityscore_filtering_statistics.txt";
    open (STAT, ">$statfile") or die ("Could not open file $statfile for writing $!\n");
    print STAT "Sample name\tTotal Sequence\tSequences with average quality score (%age)\tSequences below average quality score (%age)\n";

    #print "\n\tReading the 454 Sequence File at ".localtime()."\n\n";
    my %sequence = getFileData($rawseq_file);
    
    
    #print "\nReading the 454 Sequence Quality Value File at ".localtime()."\n\n";
    my %quality_value = getFileData($qualval_file);
    
    my $file_ct = 0;
    foreach my $file (@fastafiles)
    {
	unless ( ($file eq ".") || ($file eq "..") || ($file eq "other.fasta") || ($file eq ".DS_Store"))
	{
	    $file_ct++;
            my $tempfile = $file;
	    my @file = split('\.',$tempfile);
            #my $outfile = $file[0];
            my $samplename = $file[0];

	    my $header = "";
	    my $outfile1 = $samplename.".fasta";
            my $outfile2 = $samplename.".fasta";

	    open (OUT, ">$outputdir1/$outfile1") or die "Can't open $outputdir1/$outfile1 for writing: $!";
            open (QUALITY, ">$outputdir2/$outfile2") or die "Can't open $outputdir2/$outfile2 for writing: $!";
            
	    my $totalseq_ct = 0;
	    my $quality_ct = 0;

            open (IN, "<$inputdir/$file") or die ("Could not open file $file for reading\n");
	    while (<IN>)
	    {
                chomp;
                # discard blank line
                if (m/^\s*$/g) {
		    next;
		}
		# discard comment line
		elsif(m/^\s*#/g) {
		    next;
		}
		# Taking FASTA Header
		elsif (m/^\>/g)
		{
			$header = $_;
			$header =~ s/\n//g;
			$header =~ s/\r//g;
		}
                # Taking FASTA SEQUENCE
		else
		{
                    $totalseq_ct++;
                    $_ =~ s/\n//g;
		    $_ =~ s/\r//g;
                    $_ =~ s/\s//g;
                    my $seq = $_;
                    my $rawseq = $sequence{"$header"};
                    my $rawqual = $quality_value{"$header"};
                    my @qual = split(' ',$rawqual);
                    my $qualno = scalar(@qual);
                   
                    if ($rawseq =~ /$seq/g) {
			
			my $ipos = 0;
                        my $mlen = 0;
                        my $fpos = 0;
                        my $substr = "";
                        my @qual1 = ();
                        my $qualno1 = 0;
			
                        $ipos = pos($rawseq);
                        $mlen = length($seq);
                        $fpos = $ipos-$mlen;
                        $substr = substr($rawseq,$fpos,$mlen);
                        @qual1 = splice(@qual,$fpos,$mlen);
                        $qualno1 = scalar(@qual1);
                        my $total_qualval = 0;
                        for (my $i=0; $i<scalar(@qual1); $i++)
                        {
                            $total_qualval+=$qual1[$i];
                        }
			my $average_qualval = 0;
                        $average_qualval = $total_qualval/$qualno1;
                        $average_qualval = sprintf "%.2f",$average_qualval;
                                                                                        
                        if ($average_qualval>=$cutoff_qualval)
                        {
                            print OUT "$header\n";
                            print OUT "$seq\n";
                        }
                        else {
                            print QUALITY "$header\n";
                            print QUALITY "$seq\n";
                            $quality_ct++;
                        }
                    }
                }
            }

            my ($percent1,$percent2,$considered_sequences) = (0,0,0);

            $considered_sequences = ($totalseq_ct - $quality_ct);
            if (($considered_sequences>0) && ($totalseq_ct>0)) {
                $percent1 = ($considered_sequences/$totalseq_ct)*100;
                $percent1 = sprintf "%.2f",$percent1;
            }
            if (($quality_ct>0) && ($totalseq_ct>0)) {
                $percent2 = ($quality_ct/$totalseq_ct)*100;
                $percent2 = sprintf "%.2f",$percent2;
            }
            print STAT "$samplename\t$totalseq_ct\t$considered_sequences ($percent1)\t$quality_ct ($percent2)\n";
            
            if ($file_ct == 1) {
                print TSFS "Quality score filtering\t$totalseq_ct\t$considered_sequences\t$quality_ct\n";              
            }
            
        }
        
    }
    
    close OUT;
    close QUALITY;
    close STAT;
    
}


############################################################################################
# sub getNonredundantSequences(all sequences after primers trimming);
#
# Global Input: <sequence files after primers trimming> 
# Global Output: <sequence files with unique sequences>
# Returns: sequence files with unique sequences
#
# This subroutine takes all sequence files and return the unique sequence files
##########################################################################################

sub getNonredundantSequences {
    
    my $inputdir = "";
    my $infile = "";
    my @fastafiles = ();
    
    if ($quality_filtering_flag == 0) {
	$inputdir = "$dir/$CleanSequenceParameters{'SEQUENCES_WITH_AVERAGE_QUALITY_SCORE_THRESHOLD'}/consideredSequences";
	# Opening the fasta sequence directory for reading.
    	opendir(DIR, $inputdir) || die ("Cannot open directory $inputdir in primer trimming $!\n");
    	@fastafiles = readdir(DIR);
    	closedir(DIR);
    }
    else {
	if ($primer_trimming_flag != 1) {
	    $inputdir = "$dir/$CleanSequenceParameters{'PRIMER_CLIPPED_SEQUENCE_DIRECTORY'}/primers-clipped-sequences";
	    # Opening the fasta sequence directory for reading.
	    opendir(DIR, $inputdir) || die ("Cannot open directory $inputdir in primer trimming $!\n");
	    @fastafiles = readdir(DIR);
	    closedir(DIR);
	}
	else {
	    if ($lengthwise_filtering_flag != 1) {
		$inputdir = "$dir/$CleanSequenceParameters{'SEQUENCES_WITHIN_LENGTH_THRESHOLD'}";
		# Opening the fasta sequence directory for reading.
		opendir(DIR, $inputdir) || die ("Cannot open directory $inputdir in primer trimming $!\n");
		@fastafiles = readdir(DIR);
		closedir(DIR);
	    }
	    else {
		if ($sample_wise_sequence_flag == 0) {
			$inputdir = "$dir/$CleanSequenceParameters{'SAMPLE_WISE_SEQUENCE_DIRECTORY'}";
			# Opening the fasta sequence directory for reading.
			opendir(DIR, $inputdir) || die ("Cannot open directory $inputdir in primer rimming $!\n");
			@fastafiles = readdir(DIR);
			closedir(DIR);
		}
		else { 
			if ($singltons_removal_flag == 0) {
				$inputdir = "$dir/$CleanSequenceParameters{'NONSINGLTON_SEQUENCE_DIRECTORY'}";
				$infile = "high-frequency-sequences.fasta";
				push(@fastafiles,$infile);
			}
			else {
				$inputdir = "$dir/$CleanSequenceParameters{'NS_DIRECTORY'}";
				$infile = "sequence-withoutN.fasta";
				push(@fastafiles,$infile);
			}
		}
	    }
	}
    }
    
    my $outputdir = "$dir/$CleanSequenceParameters{'NON_REDUNDANT_SEQUENCE_DIRECTORY'}";
    unless (-d $outputdir) { mkdir $outputdir || die "Could not create Directory $outputdir $!\n"; }
    
    # Opening the fasta sequence directory for reading.
    opendir(DIR, $inputdir) || die("Cannot open directory");
    my @fastafiles= readdir(DIR);
    closedir(DIR);
    my $ctfile = 0;
    foreach my $file (@fastafiles)
    {
	unless ( ($file eq ".") || ($file eq "..") || ($file eq ".DS_Store"))
	{
            my %seq_nonredundent;
	    my @redundent_seq = ();
	    my $ct=0; 
            my $month_name = $file;
            my @month_name = split('-', $month_name);

	    my $outputfile = $month_name[0].".fasta";
	    open (IN, "<$inputdir/$file") or die "Can't open $file for reading: $!";
	    while(<IN>)
	    {
                chomp;
                # discard blank line
                if (m/^\s*$/g) {
                    next;
                }
                # discard comment line
                elsif(m/^\s*#/g) {
                    next;
                }
		# Taking FASTA Header
		elsif (m/^\>/g)
		{
		    #$header = $_;
		}
		#Taking FASTA SEQUENCE
		else
		{
		    $seq_nonredundent{$_} = 0;
		    push @redundent_seq, $_;
		    $ct++;
		}
	    }
	    close IN;
	    my @final_nonredundent_seq = ();
	    foreach my $key (keys %seq_nonredundent)
	    {
		my @vals=();
		my $ct1=0;
		foreach my $seq1 (@redundent_seq)
		{
		    if($key eq $seq1)
		    {
			$ct1++;
		    }
		}
		$vals[0] = $ct1;
		$vals[1] = $key;
		push @final_nonredundent_seq,[@vals];
		@vals = ();
		$ct1=0;
	    }
	    my $final_seq = sortArrayofArrays(\@final_nonredundent_seq);
	    my @final_seq = @$final_seq;
	    my $ct2 = 0;
				 
	    open (NONREDSEQ, ">$outputdir/$outputfile") or die "Can't open $outputfile for reading: $!";
				 
	    for (my $i=0; $i<scalar(@final_seq); $i++)
	    {
		$ct2 = $i+1;
		my $headername = ">".$month_name[0]."seq".$ct2."count".$final_seq[$i][0];
		$final_seq[$i][1]=~ s/\n//g;
		$final_seq[$i][1]=~ s/\r//g;
                $final_seq[$i][1]=~ s/\n//g;
		$final_seq[$i][1]=~ s/\s//g;
		print NONREDSEQ "$headername\n";
		print NONREDSEQ "$final_seq[$i][1]\n";
	    }
	    close NONREDSEQ; 
	}
    }
}


############################################################################################
# sub getSequenceInFastaFormat(fasta file);
#
# Global Input: <fasta file> 
# Global Output: <fasta file>
# Returns: fasta file after removing the \n,\r and \s (if found)
#
# This subroutine takes fasta file and returnfasta file after removing the \n,\r
# and \s (if found)
##########################################################################################

sub getSequenceInFastaFormat
{
    my $inputseq_file = shift;
    
   my $ct=0;
    open (SEQ,"<$inputseq_file") || die ("Could not open file $inputseq_file for reading $!\n");
    while (<SEQ>)
    {
        $ct++;
    }
    close SEQ;
    if ($ct==1)
    {
	open (SEQ,"<$inputseq_file") || die ("Could not open file $inputseq_file for reading $!\n");
	open (TEMP,">temp.txt") || die "Could not create temp file $!\n";
	
	my $header = "";
	my @data = ();
	while(<SEQ>)
	{
	    my $line = $_;
	    chomp $line;
	    $line =~ s/\r/RAM/g;
	    $line =~ s/\n/RAM/g;
	    #$line =~ s/\-//g;
	    @data = split ('RAM',$line);
	}
	close SEQ;
	foreach my $line (@data)
	{
	    if ($line =~ m/^\>/g)
	    {
		$header = $line;
		print TEMP "\n$header\n";
	    }
	    else
	    {
		print TEMP "$line";
	    }
	}
	close TEMP;

	my $outputfile = $inputseq_file;
	open (OUT,">$outputfile") || die ("Could not open file $outputfile for writing $!\n");
		
	open (TEMP,"<temp.txt") || die "Could not read temp file $!\n";
		
	while (<TEMP>)
	{
	    chomp;
	    my $line = $_;
	    # discard blank line
	    if ($line =~ /^\s*$/) {
		next;
	    }
	    # discard comment line
	    elsif($line =~ /^\s*#/) {
		next;
	    }
	    # take FASTA header line
	    elsif ($line =~ m/^\>/g) {
		print OUT "$line\n";
	    }
	    # take FASTA sequence line
	    else {
		$line =~ s/\-//g;
		$line =~ s/\s//g;
		print OUT "$line\n";
	    }
			
	}
	close OUT;
	unlink ("temp.txt");
        return ($outputfile);
    }
    else
    {
	open (TEMP,">temp.txt") || die "Could not create temp file $!\n";
        open (SEQ,"<$inputseq_file") || die ("Could not open file $inputseq_file for reading $!\n");
	while(<SEQ>)
	{
            chomp;
	    my $line = $_;
	    # discard blank line
	    if ($line =~ /^\s*$/g) {
		next;
	    }
	    # discard comment line
	    elsif($line =~ /^\s*#/g) {
                next;
	    }
	    # take FASTA header line
            elsif ($line =~ m/^\>/g) {
                print TEMP "\n$line\n";  
            }
	    # take FASTA sequence line
            else {
		# To format the sequence
		if ($line =~ m/[atgcATGC]/g) {
			print TEMP "$line";
		}
		# To format the quality value
		else {
			print TEMP " $line";	
		}
                #print TEMP " $line"; 
            }
	}
	close TEMP;
                
        my $outputfile = $inputseq_file;
	open (OUT,">$outputfile") || die ("Could not open file $outputfile for writing $!\n");
                
        open (TEMP,"<temp.txt") || die "Could not read temp file $!\n";		
	while (<TEMP>)
	{
            chomp;
	    my $line = $_;
	    # discard blank line
	    if ($line =~ /^\s*$/g) {
		next;
	    }
	    # discard comment line
	    elsif($line =~ /^\s*#/g) {
                next;
	    }
	    # take FASTA header line
            elsif ($line =~ m/^\>/g) {
                print OUT "$line\n";  
            }
	    # take FASTA sequence line
            else {
		$line =~ s/^\s{1}//;
                print OUT "$line\n"; 
	    }
                        
        }
        close OUT;
        unlink("temp.txt");
        return ($outputfile);
    }

}

##########################################################################################
# sub getRevCom(sequence);
#
# Global Input: <sequence> 
# Global Output: <sequence>
# Returns: sequence after doing reverse compliment and solving the nucleotide Ambiguitis
#          if any.
##########################################################################################

sub getRevCom {
    my $seq = shift;
    $seq = reverse($seq);
    $seq =~ tr/[atgcATGC]/[tacgTACG]/;
    $seq = CheckNucleotideAmbiguities($seq);
    return $seq;
}
##########################################################################################
# sub CheckNucleotideAmbiguities(sequence);
#
# Global Input: <sequence> 
# Global Output: <sequence>
# Returns: sequence after solving the nucleotide Ambiguitis
#
##########################################################################################

sub CheckNucleotideAmbiguities {
    my $seq = shift;
        if($seq =~ m/R/g) {
            $seq =~ s/R/(A|G)/g;
        }
        if($seq =~ m/Y/g) {
            $seq =~ s/Y/(C|T)/g;
        }
        if($seq =~ m/S/g) {
            $seq =~ s/S/(G|C)/g;
        }
      
      if($seq =~ m/W/g) {
            $seq =~ s/W/(A|T)/g;
        }
        
        if($seq =~ m/K/g) {
            $seq =~ s/K/(G|T)/g;
        }
        
        if($seq =~ m/M/g) {
            $seq =~ s/M/(A|C)/g;
        
        }
        if($seq =~ m/B/g) {
            $seq =~ s/B/(C|G|T)/g;
        }
        if($seq =~ m/D/g) {
            $seq =~ s/D/(A|G|T)/g;
        
        }
        if($seq =~ m/H/g) {
            $seq =~ s/H/(A|C|T)/g;
        }
        
        if($seq =~ m/V/g) {
            $seq =~ s/V/(A|C|G)/g;
        }
        
        if($seq =~ m/N/g) {
            $seq =~ s/N/(A|C|G|T)/g;
        }
        return $seq;
}
 

####################################################################
# Methods for getting the hashes or the arrays in descending order #
###################################################################

sub sortArrayofArrays {
    my $chr = shift;
    my @array = @$chr;
    my @sorted = sort { $b->[0] <=> $a->[0] } @array;
    return (\@sorted);
}


################################################################
# Methods for getting input parameters of tsfs.pl program      #
################################################################

sub gettsfsoptions {
  my $option_file = shift;
    # See if the CANGSOptions.txt input configuration file exists and contains something.
    die "\n\n\t=> Cannot find configuration file: $option_file.\n\n" unless (-e $option_file);
    die "\n\n\t=> Configuration file, $option_file, appears to be empty!\n\n" if (-z $option_file);
    
  open(OFILE, "<$option_file") || die "Cannot open input file : '$option_file'\n$!";
  my @forward_primer = ();
  my @reverse_primer = ();
  my %sample_identifier = ();
  my %other_parameters = ();
  while (<OFILE>)
  {
        chomp;
        my $line = $_;
        # discard blank line
        if ($line =~ m/^\s*$/g) {
	    next;
	}
	# discard comment line
	elsif($line =~ m/^\s*#/g) {
	    next;
	}
        # get input options line
        else {
          # Parse to get Forward primer(s)
            if($line=~m/FORWARD_PRIMER/gi) {
              $line=~s/FORWARD_PRIMER//gi;
              $line=~s/\t//gi;
              $line=~s/^\s+//gi;
              $line=~s/\s+$//gi;
              if($line) {
                push(@forward_primer,$line);
              }
              
              
            }
            # Parse to get Reverse primer(s)
            elsif($line=~m/REVERSE_PRIMER/gi) {
              $line=~s/REVERSE_PRIMER//gi;
              $line=~s/\t//gi;
              $line=~s/^\s+//gi;
              $line=~s/\s+$//gi;
              if($line) {
                push(@reverse_primer,$line);
              }
	      
            }
            # Parse and get SAMPLE BARCODE
            elsif($line=~m/BARCODE/gi) {
              $line=~s/BARCODE//gi;
              $line=~s/^\s+//gi;
              $line=~s/\s+$//gi;
              if($line) {
                $line=~m/^(.*)\s(.*)$/gi;
		    my $sample_name = $1;
		    my $sample_tag = $2;
		  
		    $sample_name=~s/^\s+//gi;
		    $sample_name=~s/\s+$//gi;
	      
		    $sample_tag=~s/^\s+//gi;
		    $sample_tag=~s/\s+$//gi;
		  
		  
                  $sample_identifier{"$sample_name"} = "$sample_tag";
              }
            }
            ###############################################
            # Parse to get INPUT_SEQUENCE_DIRECTORY
            elsif($line=~m/TSFS_INPUT_DIRECTORY/gi) {
              $line=~s/TSFS_INPUT_DIRECTORY//gi;
              $line=~s/^\s+//gi;
              $line=~s/\s+$//gi;
              if($line) {
                $other_parameters{"TSFS_INPUT_DIRECTORY"} = "$line";
              }
            }
            
           
            # Parse to get Reverse primer(s)
            elsif($line=~m/TSFS_OUTPUT_DIRECTORY/gi) {
              $line=~s/TSFS_OUTPUT_DIRECTORY//gi;
              $line=~s/^\s+//gi;
              $line=~s/\s+$//gi;
              if($line) {
                $other_parameters{"TSFS_OUTPUT_DIRECTORY"} = "$line";
              }
            }
            
            
            # Parse to get Reverse primer(s)
            elsif($line=~m/454_RUN_IDENTIFIER/gi) {
              $line=~s/454_RUN_IDENTIFIER//gi;
              $line=~s/^\s+//gi;
              $line=~s/\s+$//gi;
              if($line) {
                $other_parameters{"454_RUN_IDENTIFIER"} = "$line";
              }
            }
            
            
            
            # Parse to get ADAPTER_B_SEQUENCE
            elsif($line=~m/ADAPTER_B_SEQUENCE/gi) {
              $line=~s/ADAPTER_B_SEQUENCE//gi;
              $line=~s/^\s+//gi;
              $line=~s/\s+$//gi;
              if($line) {
                $other_parameters{"ADAPTER_B_SEQUENCE"} = "$line";
              }
            }
            
            # Parse to get SEQUENCE_COPY_NUMBER
            elsif($line=~m/SEQUENCE_COPY_NUMBER/gi) {
              $line=~s/SEQUENCE_COPY_NUMBER//gi;
              $line=~s/^\s+//gi;
              $line=~s/\s+$//gi;
              if($line) {
                $other_parameters{"SEQUENCE_COPY_NUMBER"} = "$line";
              }
            }
            
            # Parse to get SAMPLE_COUNT
            elsif($line=~m/SAMPLE_COUNT/gi) {
              $line=~s/SAMPLE_COUNT//gi;
              $line=~s/^\s+//gi;
              $line=~s/\s+$//gi;
              if($line) {
                $other_parameters{"SAMPLE_COUNT"} = "$line";
              }
            }
            
            # Parse to get SAMPLE_TAG_LENGTH
            elsif($line=~m/SAMPLE_TAG_LENGTH/gi) {
              $line=~s/SAMPLE_TAG_LENGTH//gi;
              $line=~s/^\s+//gi;
              $line=~s/\s+$//gi;
              if($line) {
                $other_parameters{"SAMPLE_TAG_LENGTH"} = "$line";
              }
            }
            
            
            # Parse to get UPPER_SEQUENCE_LENGTH_CUTOFF_FOR_PRIMER_CLIPPING 
            elsif($line=~m/UPPER_SEQUENCE_LENGTH_CUTOFF_FOR_PRIMER_CLIPPING/gi) {
              $line=~s/UPPER_SEQUENCE_LENGTH_CUTOFF_FOR_PRIMER_CLIPPING//gi;
              $line=~s/^\s+//gi;
              $line=~s/\s+$//gi;
              if($line) {
                $other_parameters{"UPPER_SEQUENCE_LENGTH_CUTOFF_FOR_PRIMER_CLIPPING"} = "$line";
              }
            }
            
            
            # Parse to get LOWER_SEQUENCE_LENGTH_CUTOFF_FOR_PRIMER_CLIPPING
            elsif($line=~m/LOWER_SEQUENCE_LENGTH_CUTOFF_FOR_PRIMER_CLIPPING/gi) {
              $line=~s/LOWER_SEQUENCE_LENGTH_CUTOFF_FOR_PRIMER_CLIPPING//gi;
              $line=~s/^\s+//gi;
              $line=~s/\s+$//gi;
              if($line) {
                $other_parameters{"LOWER_SEQUENCE_LENGTH_CUTOFF_FOR_PRIMER_CLIPPING"} = "$line";
              }
            }
            
            
            # Parse to get SEQUENCE_LENGTH_TO_FIND_HOMOPOLYMER_MUTATION
            elsif($line=~m/SEQUENCE_LENGTH_TO_FIND_HOMOPOLYMER_MUTATION/gi) {
              $line=~s/SEQUENCE_LENGTH_TO_FIND_HOMOPOLYMER_MUTATION//gi;
              $line=~s/^\s+//gi;
              $line=~s/\s+$//gi;
              if($line) {
                $other_parameters{"SEQUENCE_LENGTH_TO_FIND_HOMOPOLYMER_MUTATION"} = "$line";
              }
            }
            
            # Parse to get AVERAGE_CUTOFF_QUALITY_VALUE
            elsif($line=~m/AVERAGE_CUTOFF_QUALITY_VALUE/gi) {
              $line=~s/AVERAGE_CUTOFF_QUALITY_VALUE//gi;
              $line=~s/^\s+//gi;
              $line=~s/\s+$//gi;
              if($line) {
                $other_parameters{"AVERAGE_CUTOFF_QUALITY_VALUE"} = "$line";
              }
            }
            
            # Parse to get SEQUENCES_WITH_AVERAGE_QUALITY_SCORE_THRESHOLD
            elsif($line=~m/SEQUENCES_WITH_AVERAGE_QUALITY_SCORE_THRESHOLD/gi) {
              $line=~s/SEQUENCES_WITH_AVERAGE_QUALITY_SCORE_THRESHOLD//gi;
              $line=~s/^\s+//gi;
              $line=~s/\s+$//gi;
              if($line) {
                $other_parameters{"SEQUENCES_WITH_AVERAGE_QUALITY_SCORE_THRESHOLD"} = "$line";
              }
            }
        } # else loop end for input lines
  }
  my ($fwp,$rep) = ("","");
  if (scalar(@reverse_primer)>0) {
    $rep = join(',', @reverse_primer);
  }
  if (scalar(@forward_primer)>0) {
    $fwp = join(',', @forward_primer);
  }
  $other_parameters{"FORWARD_PRIMER"} = "$fwp";
  $other_parameters{"REVERSE_PRIMER"} = "$rep";
  $other_parameters{"ADAPTER_DIRECTORY"} = "adapterPresentAbsentadapterB";
  $other_parameters{"NS_DIRECTORY"} = "sequencesWithNsWithoutNs";
  $other_parameters{"NONSINGLTON_SEQUENCE_DIRECTORY"} = "singltonsDoubletonsSequences";
  $other_parameters{"SAMPLE_WISE_SEQUENCE_DIRECTORY"} = "redundant-SampleWise-Sequence";
  $other_parameters{"SEQUENCES_WITHIN_LENGTH_THRESHOLD"} = "within-length-sequences";
  $other_parameters{"PRIMER_CLIPPED_SEQUENCE_DIRECTORY"} = "redundant-PrimerClipped-Sequence";
  $other_parameters{"SEQUENCES_WITH_AVERAGE_QUALITY_SCORE_THRESHOLD"} = "quality-score-filtering";
  $other_parameters{"NON_REDUNDANT_SEQUENCE_DIRECTORY"} = "nonRedundant-SampleWise-Sequence";
  
  return(\%sample_identifier,\%other_parameters);
}
        
#### End of the Program tasfs.pl
