# Supplementary material for: CANGS: a user-friendly utility for processing and analyzing 454 GS-FLX data in biodiversity studies
Source: BMC Res Notes. 2010 Jan 11;3:3. doi: 10.1186/1756-0500-3-3 (PMC2830946; doi:10.1186/1756-0500-3-3)
Supplement: Additional file 2 — Input test data set for CANGS. This file contains 454 GS-FLX reads in FASTA file format and quality score file as sample input data set to run all modules of the CANGS utility. [file 1756-0500-3-3-S2.ZIP]

Archive with 3 entries (2 files):
- CANGS-test-dataset/
- CANGS-test-dataset/test-dataset.fna
- CANGS-test-dataset/test-dataset.qual
