# Supplementary material for: CANGS: a user-friendly utility for processing and analyzing 454 GS-FLX data in biodiversity studies
Source: BMC Res Notes. 2010 Jan 11;3:3. doi: 10.1186/1756-0500-3-3 (PMC2830946; doi:10.1186/1756-0500-3-3)
Supplement: Additional file 2 — Input test data set for CANGS. This file contains 454 GS-FLX reads in FASTA file format and quality score file as sample input data set to run all modules of the CANGS utility. [file 1756-0500-3-3-S2.ZIP › CANGS-test-dataset/test-dataset.fna]

>E9LAHD006DJRS9 LEN=234 QL=1 QR=138
CTAGATTAGGGTTCGATTCCGGAGAGGGAGCCTGAGAAATGGCTACCACATCCAAGGAAGGCAGCAGGCGCGTAAATTACCCAATCCTGACACAGGGAGGTAGTGACAATAAATAACAATGCCGGGCCTTTTAACGTTGGCAGTGAATTGGAANANAATTAANACCTTAATCCTAGNNGAATTGAGGTGAGGCAGTNCGNGCACCGCGACTCGATCNGNNGGNNGGCAGGCAGN
>E9LAHD006DRJ1P LEN=243 QL=1 QR=224
TAGGATTAGGGTTCGATTCCGGAGAGGGAGCCTGAGAGACGGCTACCACATCCAAGGAAGGCAGCAGGCGCGCAAATTACCCAATCCTGACACAGGGAGGTAGTGACAATAAATAACAATACAGGGCCTTTTCAGGTCTTGTAATTGGAATGAGAACAATTTAAATCCCTTATCGAGGATCCATTAGAGGGCAAGTCTGGTGCCAGCACCCGCGGTAATTCCAGCTGAGCGGGCTGGCAAGGC
>E9LAHD006DI6V2 LEN=242 QL=1 QR=70
ATGGATTAGGGTTCGATTCCGGAGAGGGAGCCTGAGAGACGGCTACCACATCCAAGGAAGGCAGCAGGCGCGCAAATTACCCAATCCCGACTCGGGGAGGTAGTGACAATAAATAACAGTAGAGGGCCAATTGGGTCTTCTTATTGGAATGAGAACAATTTAAACCCCTTAACGAGGATCAATTAGAGGGCAAGTCTGGTGCCAGCACCCGCGGTAATTCCAGCTGAGCGGGCTGGCAAGGC
>E9LAHD006DOUQI LEN=230 QL=1 QR=58
AGGATTAGGGTTCGATTCCGGAGAGGGAGCCTGAGAAATGGCTACCACTCACGAAGGAGNNNGNGGCGCAAATTACCCAATCCTGACACAGGGAGGTAGTGACAATAAATAACAATGCGNGGTCCTTTAGGTTGTNATAGTAGANGAANAATAATTACTCTNGATACAATTGGAGGGCAAGTCTGGTGCCAGCACCCGCGGTAATTCCAGCTGAGCGGGCTGGCAAGGCN
>E9LAHD006DID62 LEN=240 QL=1 QR=221
ACTGATTAGGGTTCGATTCCGGAGAGGGAGCCTGAGAGACGGCTACCACATCCAAGGAAGGCAGCAGGCGCGCAAATTACCCAATCCCGACTCGGGGAGGTAGTGACAATAAATAACAGTAGAGGGCCAATGGTCTTCTTATTGGAATGAGAACAATTTAAACCCCTTAACGAGGATCAATTAGAGGGCAAGTCTGGTGCCAGCACCCGCGGTAATTCCAGCTGAGCGGGCTGGCAAGGC
>E9LAHD006DKORT LEN=244 QL=1 QR=225
ACAGATTAGGGTTCGATTCCGGAGAGGGAGCCTTAAAAACGGCTACCACATCCAAGGAAGGCAGCAGGCACGCAAATTACCCAATGAACGAAGTTCGAGGTAGTGATGAAAAATAACGATACAGGACTCATCCGAGGCCCTGTAATTGGAATGAGTACACTTTAAAACCGTTCCCGAGGATCTATTGGAGGGCAAGTCTGGTGCCAGCAGCCGCGGTAATTCCAGCTGAGCGGGCTGGCAAGGC
>E9LAHD006DJDQE LEN=236 QL=1 QR=117
ACAGATTAGGGTTCGATTCCGGAGAGGGAGCCTGAGAGACGGCTACCACATCCAAGGAAGGCAGCAGGCGCGCAAATTACCCAATCCCGACTCGGGGAGGTAGTGACAATAAATAACAATANAGGGCCAAGTGTNTTNTTGTAGANGANAATAATTAAACCCTTAACGAGGATCAATTAGAGGGCAAGTCTGGTGCCAGCACCCGCGGTAATTCCAGCTGAGCGGGCTGGCAAGGC
>E9LAHD006DHZDH LEN=241 QL=1 QR=222
ATGGATTAGGGTTCGATTCCGGAGAGGGAGCCTGAGAAACGGCTACCACATCTAAGGAAGGCAGCAGGCGCGCAAATTACCCAATCCTGACGCAGGGAGGTAGTGACAAGAAATAACAATACAGGGCATATCTGTCTTGTAATTGGAATGAGTAAACTTTAAATCACTTTACGAGTATCAATTGGAGGGCAAGTCTGGTGCCAGCACCCGCGGTAATTCCAGCTGAGCGGGCTGGCAAGGC
>E9LAHD006DMRFK LEN=240 QL=1 QR=221
ATGGATTAGGGTTCGATTCCGGAGAGGGAGCCTGAGAAACGGCTACCACATCTAAGGAAGGCAGCAGGCGCGTAAATTACCCAATCCTGACTCAGGGAGGTAGTGACAAGAAATAACGGACCGAGGCTTCACGCTTCGGGATTGCAATGAGTAGAATTTAAACCCCTTTACGAGGATCAATTGGAGGGCAAGTCTGGTGCCAGCACCCGCGGTAATTCCAGCTGAGCGGGCTGGCAAGGC
>E9LAHD006DTP2W LEN=240 QL=1 QR=221
ATGGATTAGGGTTCGATTCCGGAGAGGGAGCCTGAGAGACGGCTACCACATCCAAGGAAGGCAGCAGGCGCGCAAATTACCCAATCCCGATTCGGGGAGGTAGTGACAATAAATAACAATACAGGGCCAACGGTCTTGTTATTGGAATGAGAACAATTTAAATAACTTAACGAGGATCAATTAGAGGGCAAGTCTGGTGCCAGCACCCGCGGTAATTCCAGCTGAGCGGGCTGGCAAGGC
>E9LAHD006DTATI LEN=243 QL=1 QR=221
TAGGATTAGGGTTCGATTCCGGAGAGGGAGCCTGAGAAACGGCTACCACATCTAAGGAAGGCAGCAGGCGCGCAAATTACCCAATCCTGACACAGGGAGGTAGTGACAAGAAATAACAATACAGGGCATTCATGTCTTGTAATTGGAATGAGTAGAATTTAAATCCCTTTATGAGTATCAATTGGAGGGCAAGTCTGGTGCCAGCACCGCCGGTAGTTACTCNCNNGNGGCGNGNGAGACGNN
>E9LAHD006DQSNW LEN=243 QL=1 QR=223
ATCGATTAGGGTTCGATTCCGGAGAGGGAGCCTGAGAAACGGCTACCACTTCTAAGGAAGGCAGCAGGCGCGTAAATTACCCAATCCTGATTCAGGGAGGTAGTGACAAGAAATAACAACCTGGGGACTTTGTCTTTCGGGATTGCAATGAGAACAATCTAACAGACCTTAACGAGGAACAATTGGAGGGCAAGTCTGGTGCCAGCAGCCGCGGTAATTCCAGCTGAGCGGGCTGGCAAGGCN
>E9LAHD006DRUN5 LEN=239 QL=1 QR=220
ATGATTAGGGTTCGATTCCGGAGAGGGAGCCTGAGAGACGGCTACCACATCCAAGGAAGGCAGCAGGCGCGCAAATTACCCAATCCCGACTCGGGGAGGTAGTGACAATAAATAACAGTAGAGGGCCAATGGTCTTCTTATTGGAATGAGAACAATTTAAACCCCTTAACGAGGATCAATTAGAGGGCAAGTCTGGTGCCAGCACCCGCGGTAATTCCAGCTGAGCGGGCTGGCAAGGC
>E9LAHD006DKN01 LEN=232 QL=1 QR=125
ANGATTAGGGTTCGATTCCGGAGAGGGAGCCTGAGAAATGGCTACCACATCCAAGGAAGGCAGCAGGCGCGTAAATTACCCAATCCTGACACAGGGAGGTAGTGACAATAAATAACAATGCCGGGCCTTTATGGTCTGGCAATTGGAATGAGAACAATTTAAATCCTTNTTATGGAGTNATAGTGGNGANATGTGCNCNNCCNCCGGAGTACTCNNNGNGGCGNGNGAGAGN
>E9LAHD006DRK7M LEN=241 QL=1 QR=222
ACTGATTAGGGTTCGATTCCGGAGAGGGAGCCTGAGAAACGGCTACCACATCTAAGGAAGGCAGCAGGCGCGCAAATTACCCAATCCTGACACAGGGAGGTAGTGACAAGAAATAACAATACAGGGCATCCATGTCTTGTAATTGGAATGATTAGAATTTAAATCATTTTATGAGTATCGATTGGAGGGCAAGTCTGGTGCCAGCAGCCGCGGTAATTCCAGCTGAGCGGGCTGGCAAGGC
>E9LAHD006DNWZ7 LEN=240 QL=1 QR=142
CAGATTAGGGTTCGATTCCGGAGAGGGAGCCTGAGAAATGGCTACCACATCCAAGGAAGGCAGCAGGCGCGTAAATTACCCAATCCTGACACAGGGAGGTAGTGACAATAAATAACAATGCCGGGCTTTTAAGTTAGGCAGTGAATTGGAANANAATTAAANACCTTTAATCCTAGNNGAATTGAAGGTGAAGGCAGGTNCGAGCCAGCACCGACGTACTCNNNGNGGCGGNGNGAGAGN
>E9LAHD006DP3OZ LEN=242 QL=1 QR=223
ATCGATTAGGGTTCGATTCCGGAGAGGGAGCCTGAGAAACGGCTACCACATCCAAGGAAGGCAGCAGGCGCGCAAATTACCCAATCCCGATACGGGGAGGTAGTGACAATAAATAACAATACAGAGCTTTTCAAGTTTTGTAATTGTAATGAGAACAATTTAAACCTCTTAACGAGAACCAATTGGAGGGCAAGTCTGGTGCCAGCACCCGCGGTAATTCCAGCTGAGCGGGCTGGCAAGGC
>E9LAHD006DJVKT LEN=239 QL=1 QR=220
AACGATTAGGGTTCGATTCCGGAGAGGGAGCCTGAGAAACGGCTACCACATCTAAGGAAGGCAGCAGGCGCGTAAATTACCCAATCCTGACTCAGGGAGGTAGTGACAAGAAATAACGGACCGGCCTTTTAGGTTCGGGATTGCAATGAGCCGAATTTACACCCCTTAGCGAGGACCCATTGGAGGGCAAGTCTGGTGCCAGCACCCGCGGTAATTCCAGCTGAGCGGGCTGGCAAGGC
>E9LAHD006DIXET LEN=241 QL=1 QR=221
CTAGATTAGGGTTCGATTCCGGAGAGGGAGCCTGAGAAACGGCTACCACATCTAAGGAAGGCAGCAGGCGCGTAAATTACCCAATCCCGATTCGGGGAGGTAGTGACAAGAAATAACGGACCGGGCCTTCGGGCTCCGGGATTGCAATGAGCCGAATTTACACCCCTTAGCGAGGATCGATTGGAGGGCAAGTCTGGTGCCAGCACCCGCGGTAATTCCAGCTGAGCGGGCTGGCAAGGCN
>E9LAHD006DH1RZ LEN=243 QL=1 QR=72
ATGGATTAGGGTTCGATTCCGGAGAGGGAGCCTGAGAAACGGCTACCACATCTAAGGAAGGCAGCAGGCGCGATAAACTAACCACTCNACAGAGGGAGGTGNGAANAAAGAAANAANAGACCGGAGGTTCAATCCAGNGATTGGTAATTGGAAGANAATTAANACTTTAATCAGTTATNAATAGTAGGATAGGAGGNGAGTCTGGNCNCGCGACCGTCGTAATCNGNNGGNGNGGCAGGCAGN
>E9LAHD006DIGYK LEN=245 QL=1 QR=226
TAGGATTAGGGTTCGATTCCGGAGAGGGAGCCTGAGAGACGGCTACCACATCCAAGGAAGGCAGCAGGCGCGCAAATTACCCAATCCTGACACAGGGAGGTAGTGACAATAAATAACAATACTGGACTTTTTCAAGCCTAGTAATTGGAATGAGAACAACTTTTAAATCCCTTATCGAGTATCAATTGGAGGGCAAGTCTGGTGCCAGCACCCGCGGTAATTCCAGCTGAGCGGGCTGGCAAGGC
>E9LAHD006DJYFE LEN=240 QL=1 QR=221
ATGGATTAGGGTTCGATTCCGGAGAGGGAGCCTGAGAGACGGCTACCACATCCAAGGAAGGCAGCAGGCGCGCAAATTACCCAATCCCGACTCGGGGAGGTAGTGACAATAAATAACAGTAGAGGGCCAATGGTCTTCTTATTGGAATGAGAACAATTTAAACCCCTTAACGAGGATCAATTAGAGGGCAAGTCTGGTGCCAGCACCCGCGGTAATTCCAGCTGAGCGGGCTGGCAAGGC
>E9LAHD006DU6JC LEN=243 QL=1 QR=224
AACGATTAGGGTTCGATTCCGGAGAGGGAGCCTTAAAAACGGCTACCACATCCAAGGAAGGCAGCAGGCACGCAAATTACCCAATGAACGAAGTTCGAGGTAGTGACGAAAATAACGATACAGGACTCATCCGAGGCCCTGTAATTGGAATGAGTACACTTTAAAACCGTTCCCGAGGATCTATTGGAGGGCAAGTCTGGTGCCAGCACCCGCGGTAATTCCAGCTGAGCGGGCTGGCAAGGC
>E9LAHD006DUNH8 LEN=239 QL=1 QR=220
ATCGATTAGGGTTCGATTCCGGAGAGGGAGCCTGAGAGACGGCTACCACATCCAAGGAAGGCAGCAGGCGCGCAATTACCCAATCCCGACTCGGGGAGGTAGTGACAATAAATAACAGTAGAGGGCCAATGGTCTTCTTATTGGAATGAGAACAATTTAAACCCCTTAACGAGGATCAATTAGAGGGCAAGTCTGGTGCCAGCACCCGCGGTAATTCCAGCTGAGCGGGCTGGCAAGGC
>E9LAHD006DKLZH LEN=243 QL=1 QR=224
AGCGATTAGGGTTCGATTCCGGAGAGGGAGCCTGAGAAATGGCTACCACATCCAAGGAAGGCAGCAGGCGCGTAAATTACCCAATCCTGACACAGGGAGGTAGTGACAATAAATAACAATGCCGGGCTTTTCAAAGTCTGGCAATTGGAATGAGAACAATTTAAATCCCTTATCGAGGATCAATTGGAGGGCAAGTCTGGTGCCAGCAGCCGCGGTAATTCCAGCTGAGCGGGCTGGCAAGGC
>E9LAHD006DJ3Z7 LEN=242 QL=1 QR=222
AACGATTAGGGTTCGATTCCGGAGAGGGAGCCTGAGAAACGGCTACCACATCTAAGGAAGGCAGCAGGCGCGCAAATTACCCAATCCTGACGCAGGGAGGTAGTGACAAGAAATAACAATACAGGGCATATCTGTCTTGTAATTGGAATGAGTAAACTTTAAATCACTTTACGAGTATCAATTGGAGGGCAAGTCTGGTGCCAGCACCCGCGGTAATTCCAGCTGAGCGGGCTGGCAAGGCN
>E9LAHD006DJ2MC LEN=241 QL=1 QR=222
ACTGATTAGGGTTCGATTCCGGAGAGGGAGCCTGAGAAACGGCTACCACATCTAAGGATGGCAGCAGGCGCGCAAATTACCCAATCCTGACACAGGGAGGTAGTGACAAGAAATAACAATGCAGGGCTTCACAGTCTTGCAATTGGAATGAGTAGATTTTAAATCTCTCTACGAGTAACAATTGGAGGGCAAGTCTGGTGCCAGCAGCCGCGGTAATTCCAGCTGAGCGGGCTGGCAAGGC
>E9LAHD006DKK1B LEN=240 QL=1 QR=221
ATGGATTAGGGTTCGATTCCGGAGAGGGAGCCTGAGAGACGGCTACCACATCCAAGGAAGGCAGCAGGCGCGCAAATTACCCAATCCCGACTCGGGGAGGTAGTGACAATAAATAACAGTAGAGGGCCAACGGTCTTCTTATTGGAATGAGAACAATTTAAACCCCTTAACGAGGATCAATTAGAGGGCAAGTCTGGTGCCAGCACCCGCGGTAATTCCAGCTGAGCGGGCTGGCAAGGC
>E9LAHD006DIQHU LEN=244 QL=1 QR=224
TAGGATTAGGGTTCGATTCCGGAGAGGGAGCCTGAGAGACGGCTACCACATCCAAGGAAGGCAGCAGGCGCGCAAATTACCCAATCCTGACACAGGGAGGTAGTGACAATAAATAACAATACAGGGCCTTTTCAGGTCTTGTAATTGGAATGAGAACAATTTAAATCCCTTATCGAGGATCCATTAGAGGGCAAGTCTGGTGCCAGCACCCGCGGTAATTCCAGCTGAGCGGGCTGGCAAGGCN
>E9LAHD006DQ2LF LEN=243 QL=1 QR=224
ACAGATTAGGGTTCGATTCCGGAGAGGGAGCCTGAGAAATGGCTACCACATCCAAGGAAGGCAGCAGGCGCGTAAATTACCCAATCCTGACACAGGGAGGTAGTGACAATAAATAACAATGCCGGGCTTTTCAAAGTCTGGCAATTGGAATGAGAACAATTTAAATCCCTTATCGAGGATCAATTGGAGGGCAAGTCTGGTGCCAGCAGCCGCGGTAATTCCAGCTGAGCGGGCTGGCAAGGC
>E9LAHD006DL231 LEN=244 QL=1 QR=225
ATAGATTAGGGTTCGATTCCGGAGAGGGAGCCTTAAAAACGGCTACCACATCCAAGGAAGGCAGCAGGCACGCAAATTACCCAATGAACGAAGTTCGAGGTAGTGACGAAAAATAACGATACAGGACTCATCCGAGGCCCTGTAATTGGAATGAGTACACTTTAAAACCGTTCCCGAGGATCTATTGGAGGGCAAGTCTGGTGCCAGCACCCGCGGTAATTCCAGCTGAGCGGGCTGGCAAGGC
>E9LAHD006DQG9L LEN=242 QL=1 QR=223
ATCGATTAGGGTTCGATTCCGGAGAGGGAGCCTGAGAAACGGCTACCACATCTAAGGAAGGCAGCAGGCGCGTAAATTACCCAATCCTGACTCAGGGAGGTAGTGACAAGAAATAACAACTCGGGGCCTCACGGCTTACGAGATTGCAATGAGAACAATTTAAATCTCTTATCTAGGAACAATTGGAGGGCAAGTCTGGTGCCAGCACCCGCGGTAATTCCAGCTGAGCGGGCTGGCAAGGC
>E9LAHD006DS0DH LEN=240 QL=1 QR=221
ATCGATTAGGGTTCGATTCCGGAGAGGGAGCCTGAGAGACGGCTACCACATCCAAGGAAGGCAGCAGGCGCGCAAATTACCCAATCCCGACTCGGGGAGGTAGTGACAATAAATAACAGTAGAGGGCCAATGGTCTTCTTATTGGAATGAGAACAATTTAAACCCCTTAACGAGGATCAATTAGAGGGCAAGTCTGGTGCCAGCACCCGCGGTAATTCCAGCTGAGCGGGCTGGCAAGGC
>E9LAHD006DTYO5 LEN=242 QL=1 QR=222
ATCGATTAGGGTTCGATTCCGGAGAGGGAGCCTGAGAAACGGCTACCACATCTAAGGAAGGCAGCAGGCGCGCAAATTACCCAATCCTGACACAGGGAGGTAGTGACAAGAAATAACAATACAGGGCATCCATGTCTTGTAATTGGAATGATTAGAATTTAAATCATTTTATGAGTATCGATTGGAGGGCAAGTCTGGTGCCAGCACCCGCGGTAATTCCAGCTGAGCGGGCTGGCAAGGCN
>E9LAHD006DN63N LEN=238 QL=1 QR=219
AACGATTAGGGTTCGATTCCGGAGAGGGAGCCTGAGAAACGGCTACCACATCTAAGGAAGGCAGCAGGCGCGTAAATTACCCAATCCTAATTCAGGGAGGTAGTGACAAGAAATAACGGGTCGGGGCTATGCCCCGGGACTGCAATGAGATGAATTTACACCCCTTTTCGAGTAACAATTGGAGGGCAAGTCTGGTGCCAGCACCCGCGGTAATTCCAGCTGAGCGGGCTGGCAAGGC
>E9LAHD006DR5JF LEN=239 QL=1 QR=220
ACNGATTAGGGTTCGATTCCGGAGAGGGAGCCTGAGAAACGGCTACCACATCTAAGGAAGGCAGCAGGCGCGTAAATTACCCAATCCTGACTCAGGGAGGTAGTGACAAGAAATAACGGACCGAGGCTTTTGCTTCGGGATTGCAATGAGTTGAATTTAAACCCCTTGACGAGGATCAATTGGAGGGCAAGTCTGGTGCCAGCACCCGCGGTAATTCCAGCTGAGCGGGCTGGCAAGGC
>E9LAHD006DPVTJ LEN=248 QL=1 QR=62
AGCGATTAGGGTTCGATTCCGGAGAGGGAGCCTGAGAAATGGCTACCACATCCAAGGAAGGCAGCAGGCGGCGTAAATTAACCCAATCCTGACACAGGGAGGTAGTGACAATAAATAAACAATGCCGGGCTTTCAAAGTCTGGCAATTGGAATGAGAACAATTTAAATCCCTTATCGAGGATCAATTGGAGGGCAAGGTCTGGTGCCAGTACCCGCGGTAATTCCAGCTGAGCGGGCTGGCAAGGCNN
>E9LAHD006DU6LA LEN=241 QL=1 QR=222
ATCGATTAGGGTTCGATTCCGGAGAGGGAGCCTGAGAAACGGCTACCACATCTAAGGAAGGCAGCAGGCGCGCAAATTACCCAATCCTGACACAGGGAGGTAGTGACAAGAAATAACAATACAGGGCATCCATGTCTTGTAATTGGAATGGATAGAATTTAAATCCCTTTATGAGTATCGATTGGAGGGCAAGTCTGGTGCCAGCACCCGCGGTAATTCCAGCTGAGCGGGCTGGCAAGGC
>E9LAHD006DO1VR LEN=241 QL=1 QR=222
ACTGATTAGGGTTCGATTCCGGAGAGGGAGCCTGAGAAACGGCTACCACATCTAAGGATGGCAGCAGGCGCGCAAATTACCCAATCCTGACATAGGGAGGTAGTGACAAGAAATAACAATGCAGGGCTTTACAGTCTTGCAATTGGAATGAGTAGATTTTAAAACTCTCTACGAGTAACAATTGGAGGGCAAGTCTGGTGCCAGCACCCGCGGTAATTCCAGCTGAGCGGGCTGGCAAGGC
>E9LAHD006DT4LP LEN=300 QL=1 QR=102
AACGATTAGGGTTCGATTCCGGAGAGGGAGCCTTAAAAACGGCTACCACATCCAAGGAAGGCAGCAGGCACGCAAATTACCCAATGAACGAAGTTACGTAGGTAGGTGACGGAAAAATAAAACGAATAACAAGGAACGTCCATCCGACGGCCCGTCCGTAATTTAGGTAAGTAGAGGTAACACTTTAAAAACCCGTTTAACCCCGGTACCGGAAGTCTTATTGGTAGGGGCGAAGTACTGGTTGGCCACGCAGCCGGCCGGGTAAGTTACCTACGCTGAGCGGGCGTGGCGAAGGACGNN
>E9LAHD006DQ0DD LEN=243 QL=1 QR=224
CTAGATTAGGGTTCGATTCCGGAGAGGGAGCCTGAGAGACGGCTACCACATCCAAGGAAGGCAGCAGGCGCGCAAATTACCCAATCCTGACACAGGGAGGTAGTGACAATAAATAACAATACAGGGCCTTTTCAGGTCTTGTAATTGGAATGAGAACAATTTAAATCCCTTATCGAGGATCCATTAGAGGGCAAGTCTGGTGCCAGCAGCCGCGGTAATTCCAGCTGAGCGGGCTGGCAAGGC
>E9LAHD006DK92W LEN=241 QL=1 QR=222
AGCGATTAGGGTTCGATTCCGGAGAGGGAGCCTGAGAAACGGCTACCACATCTAAGGAAGGCAGCAGGCGCGCAAATTACCCAATCCTGACACAGGGAGGTAGTGACAAGAAATAACAATACAGGGCATCATTGTCTTGTAATTGGAATGAGTAGAATTTAAATCCCTTTGCGAGTATCAATTGGAGGGCAAGTCTGGTGCCAGCACCCGCGGTAATTCCAGCTGAGCGGGCTGGCAAGGC
>E9LAHD006DONJH LEN=239 QL=1 QR=219
ATCGATTAGGGTTCGATTCCGGAGAGGGAGCCTGAGAAACGGCTACCACATCTAAGGAAGGCAGCAGGCGCGTAAATTACCCAATCCTAATTCAGGGAGGTAGTGACAAGAAATAACGGGTCGGAGCTCTGCTCCGGGACCGCAATGAGATGAATTTTCCACCTTTTTTGAGTAACAATTGGAGGGCAAGTCTGGTGCCAGCACCCGCGGTAATTCCAGCTGAGCGGGCTGGCAAGGCN
>E9LAHD006DT40M LEN=239 QL=1 QR=220
AGCGATTAGGGTTCGATTCCGGAGAGGGAGCCTGAGAAACGGCTACCACATCTAAGGAAGGCAGCAGGCGCGTAAATTACCCAATCCTGACTCAGGGAGGTAGTGACAAGAAATAACGGACCGGCCTTTTAGGTTCGGGATTGCAATGAGCCGAATTTACACCCCTTAGCGAGGACCCATTGGAGGGCAAGTCTGGTGCCAGCAGCCGCGGTAATTCCAGCTGAGCGGGCTGGCAAGGC
>E9LAHD006DT4T4 LEN=243 QL=1 QR=224
ATCGATTAGGGTTCGATTCCGGAGAGGGAGCATGAGAAATGGCTACCACATCTACGGAAGGCAGCAGGCGCGCAAATTACCCACTCCTAGAACGGGGAGGTAGTGACGAAAAATAACAATACCGGACTCTATGAGGCTCGGTAATTGAAATGAGTACAGTTTAAAACCCTTAACGAGGATCTATTGGAGGGCAAGTCTGGTGCCAGCACCCGCGGTAATTCCAGCTGAGCGGGCTGGCAAGGC
>E9LAHD006DJM4B LEN=243 QL=1 QR=224
ATCGATTAGGGTTCGATTCCGGAGAGGGAGCCTGAGAAACGGCTACCACATCCAAGGAAGGCAGCAGGCGCGTAAATTACCCAATCCTGACACAGGGAGGTAGTGACAATAAATAACAGTGCCGAGCCCATTCGGGTTTGGCAGTTGGAATGAGAACAATTTAAATCCCTTATCGAGGATCAATTGGAGGGCAAGTCTGGTGCCAGCACCCGCGGTAATTCCAGCTGAGCGGGCTGGCAAGGC
>E9LAHD006DQWOW LEN=242 QL=1 QR=223
TAGGATTAGGGTTCGATTCCGGAGAGGGAGCCTGAGAAACGGCTACCACTTCTAAGGAAGGCAGCAGGCGCGTAAATTACCCAATCCCGATTCGGGGAGGTAGTGACAAGAAATAACAACTCGGGTCCTTTTGGATTACGAGATTGCAATGAGAACAATTTAGACCACTTAACGAGGATCCATTGGAGGGCAAGTCTGGTGCCAGCACCCGCGGTAATTCCAGCTGAGCGGGCTGGCAAGGC
>E9LAHD006DR4OX LEN=363 QL=1 QR=56
ANGATTAGGGTTCGATTCCGGAGAGGGAGCCTGAGAAACGGCTACCACATCTAAGGAGNGNNNGNGGCGCATAACCTAACCACTCNGCAGGAGGGAGGTGNAANAAAGAACTAAATTAAACCAAAGGTCGACTAAGGTCCTAGTTAACCTTTGGTTAACTTTGGGAACTTAAGTTAGGGTAAAACTTTAAAGTAACGTTAAAACTTTTTTAAACGTACCCGTTTAGTCCGAAATTTAGGTAACGGGTAACGTTAAGGGTACGGGTCGGTAAGGTCCTAGGGTCGACCCCGACGGGTAACCTTACCCCGGACGGTAACTTCCGAAGGCCGGGTCGGTAGGGCCGGGAACGGTCGGCAAGGCNNN
>E9LAHD006DN666 LEN=244 QL=1 QR=225
ATGGATTAGGGTTCGATTCCGGAGAGGGAGCATGAGACACGGCTACCACATCCAAGGAAGGCAGCAGGCGCGCAAATTACCCAATCCCGACACGGGGAGGTAGTGACGAAAAATAACAATGCGGGACTCTTTCGAGGCCCCGCAATTGGAATGGGCACACTTTAGATCCTTGAGCGAGGATCGATTGGAGGGCAAGTCTGGTGCCAGCACCCGCGGTAATTCCAGCTGAGCGGGCTGGCAAGGC
>E9LAHD006DKDU2 LEN=243 QL=1 QR=224
AGCGATTAGGGTTCGATTCCGGAGAGGGAGCCTGAGAAATGGCTACCACATCCAAGGAAGGCAGCAGGCGCGTAAATTACCCAATCCTGACACAGGGAGGTAGTGACAATAAATAACAATGCCGGGCTTTTCTAAGTCTGGCAATTGGAATGAGAACAATTTAAATCCCTTATCGAGGATCAATTGGAGGGCAAGTCTGGTGCCAGCACCCGCGGTAATTCCAGCTGAGCGGGCTGGCAAGGC
>E9LAHD006DIQPA LEN=243 QL=1 QR=224
ATGGATTAGGGTTCGATTCCGGAGAGGGAGCCTGAGAAACGGCTACCACATCCAAGGAAGGCAGCAGGCGCGCAAATTACCCAATCCTAATACAGGGAGGTAGTGACAATAAATAACAATGGTGACGGCTCACGCTGTGGCCAATTGGAATGAGAACAATTTAAACCCCTTAACGATGATCAACTGGAGGGCAAGTCTGGTGCCAGCACCCGCGGTAATTCCAGCTGAGCGGGCTGGCAAGGC
>E9LAHD006DN22J LEN=241 QL=1 QR=222
ATCGATTAGGGTTCGATTCCGGAGAGGGAGCCTGAGAAACGGCTACCACATCTAAGGAAGGCAGCAGGCGCGCAAATTACCCAATCCTGACACAGGGAGGTAGTGACAAGAAATAACAATACAGGGCATCCATGTCTTGTAATTGGAATGATTAGAATTTAAATCATTTTATGAGTATCGATTGGAGGGCAAGTCTGGTGCCAGCAGCCGCGGTAATTCCAGCTGAGCGGGCTGGCAAGGC
>E9LAHD006DTOGN LEN=242 QL=1 QR=223
ATCGATTAGGGTTCGATTCCGGAGAGGGAGCCTGAGAAACCGGCTACCACATCTAAGGAAGGCAGCAGGCGCGCAAATTACCCAATCCTGACACAGGGAGGTAGTGACAAGAAATAACAATACAGGGCATCCATGTCTTGTAATTGGAATGATTAGAATTTAAATCATTTTATGAGTATCGATTGGAGGGCAAGTCTGGTGCCAGCACCCGCGGTAATTCCAGCTGAGCGGGCTGGCAAGGC
>E9LAHD006DJMZY LEN=233 QL=1 QR=137
ATGGATTAGGGTTCGATTCCGGAGAGGGAGCCTGAGAAATGGCTACCACATCCAAGGAAGGCAGCAGGCGCGTAAATTACCCAATCCTGACACAGGGAGGTAGTGACAATAAATAACAATGCCGGGCTTTTTAATNTGNGCTAGTAGANGANAATAATTACTNTCTAGNGNGATGAAGGTGAGGCAGTGCGNGCCAGCCGCCGGTACGTTACTCNNNGNGGCGGNGNGAGAGN
>E9LAHD006DIBAU LEN=246 QL=1 QR=226
AGCGATTAGGGTTCGATTCCGGAGAGGGAGCATGAAGAAATGGCTACCACATCTACGGAAGGCAGCAGGCGCGCCAAATTACCCACTCCTAGAACGGGGAGGTAGTGACGAAAAATAACAATACCGGACTCTATGAGGCTCGGTAATTGAAATGAGTACAGTTTAAAACCCTTAACGAGGATCTATTGGAGGGCAAGTCTGGTGCCAGCACCCGCGGTAATTCCAGCTGAGCGGGCTGGCAAGGCN
>E9LAHD006DQGDU LEN=244 QL=1 QR=225
CTAGATTAGGGTTCGATTCCGGAGAGGGAGCATGAGACACGGCTACCACATCCAAGGAAGGCAGCAGGCGCGCAAATTACCCAATCCCGACACGGGGAGGTAGTGACGAAAAATAACAATGCGGGACTCTTTCGAGGCCCCGCAATTGGAATGGGCACACTTTAGATCCTTGAGCGAGGATCGATTGGAGGGCAAGTCTGGTGCCAGCACCCGCGGTAATTCCAGCTGAGCGGGCTGGCAAGGC
>E9LAHD006DMRSQ LEN=243 QL=1 QR=223
TAGGATTAGGGTTCGATTCCGGAGAGGGAGCCTGAGAAACGGCTACCACATCTAAGGAAGGCAGCAGGCGCGTAAATTACCCAATCCTGACTCAGGGAGGTAGTGACAAGAAATAACAACTCGGGGCCTCACGGCTTACGAGATTGCAATGAGAACAATTTAAACCACTTATCTAGGAACAATTGGAGGGCAAGTCTGGTGCCAGCAGCCGCGGTAATTCCAGCTGAGCGGGCTGGCAAGGCN
>E9LAHD006DJ326 LEN=244 QL=1 QR=224
ATGGATTAGGGTTCGATTCCGGAGAGGGAGCCTGAGAGACGGCTACCACATCCAAGGAAGGCAGCAGGCGCGCAAATTACCCAATCCTGACACAGGGAGGTAGTGACAATAAATAACAATACAGGGCCTTTTCAGGTCTTGTAATTGGAATGAGAACAATTTAAATCCCTTATCGAGGATCCATTAGAGGGCAAGTCTGGTGCCAGCACCCGCGGTAATTCCAGCTGAGCGGGCTGGCAAGGCN
>E9LAHD006DT8HV LEN=244 QL=1 QR=225
ACGGATTAGGGTTCGATTCCGGAGAGGGAGCATGAGACACGGCTACCACATCCAAGGAAGGCAGCAGGCGCGCAAATTACCCAATCCCGACACGGGGAGGTAGTGACGAAAAATAACAATGCGGGACTCTTTCGAGGCCCCGCAATTGGAATGGGCACACTTTAGATCCTTGAGCGAGGATCGATTGGAGGGCAAGTCTGGTGCCAGCACCCGCGGTAATTCCAGCTGAGCGGGCTGGCAAGGC
>E9LAHD006DTFAE LEN=245 QL=1 QR=225
AACGATTAGGGTTCGATTCCGGAGAGGGAGCCTTAAAAACGGCTACCACATCCAAGGAAGGCAGCAGGCACGCAAATTACCCAATGAACGAAGTTCGAGGTAGTGACGAAAAATAACGATACAGGACTCATCCGAGGCCCTGTAATTGGAATGAGTACACTTTAAAACCGTTCCCGAGGATCTATTGGAGGGCAAGTCTGGTGCCAGCAGCCGCGGTAATTCCAGCTGAGCGGGCTGGCAAGGCN
>E9LAHD006DHS7O LEN=244 QL=1 QR=225
AGCGATTAGGGTTCGATTCCGGAGAGGGAGCCTGAGAAATGGCTACCACATCCAAGGAAGGCAGCAGGCGCGTAAACTTACCCAATCCTGACACAGGGAGGTAGTGACAATAAATAACAATGCCGGGCTTTTCAAAGTCTGGCAATTGGAATGAGAACAATTTAAATCCCTTATCGAGGATCAATTGGAGGGCAAGTCTGGTGCCAGCACCCGCGGTAATTCCAGCTGAGCGGGCTGGCAAGGC
>E9LAHD006DRYWK LEN=247 QL=1 QR=124
TAGGATTAGGGTTCGGATTCCGGAGAGGGAGGCCTGAGAAACGGCTACCACATCTAAGGAAGGCAGCAGGCGCGCAAATTACCCAATCCTGACACAGGGAGGTAGTGACAAGAAATAACAATACTAGGGCATTAATGTCTTGTAATTGGAATGAGTACGAATTTAAATCCCTTTACCTAGTTATCAATTGGAGGGCAAGTCTGGTGCCAGCAGCCGCGGTAATTCCAGCTGAGCGGGCTGGCAAGGC
>E9LAHD006DVMFM LEN=244 QL=1 QR=224
TAGGATTAGGGTTCGATTCCGGAGAGGGAGCCTGAGAAATGGCTACCACATCCAAGGAAGGCAGCAGGCGCGTAAATTGCCCGAATCCTGACACAGGGAGGTAGTGACAAGAAATAACAATACAGGGCCTTTTAGGTCTTGTAATTGGAATGAGTACAATTTACATCTCTTCACGAGGATCAATTGGAGGGCAAGTCTGGTGCCAGCAGCCGCGGTAATTCCAGCTGAGCGGGCTGGCAAGGCN
>E9LAHD006DOKF3 LEN=255 QL=1 QR=72
ACAGATTAGGGTTCGATTCCGGAGAGGGGAGCCTAGAGAGACGGCTACCACATCCAAGGAAGGCAGCAGGCGCGCAATTACCCAATCCTGACACAGGGAAGGTAGTGACAATAAATAACAATTACCAGGGCCTTTTCAGGTTCTTGTAATTGGAATGTAACGTAACCAATTTAAATCCCTTATCGAGGGATCCATTAGAGGGCAAGTCTGGTGCCAGCAGCCGCGGTAAGTTCCAGCTGAGCGGGCTGGCAAGGC
>E9LAHD006DTPTR LEN=238 QL=1 QR=207
AACGATTAGGGTTCGATTCCAGAGAGGGAGCCTGAGAAACGGCTACCACATCTAAGGAAGGCAGCAGGCGCGTAAATTACCCAATCCTAATTCAGGGAGGTAGTGACAAGAAATAACGGGTCGGGCTATGCCCCGGGACTGCAATGAGATGAATTTACCACCCCTTTTCGAGTAACAATTGGAGGGCAAGTCTGGTGCCAGCACCCGCGGTAATTCCAGCTGAGCGGGCTGGCAAGGC
>E9LAHD006DLBLC LEN=241 QL=1 QR=222
CTAGATTAGGGTTCGATTCCGGAGAGGGAGCCTGAGAAACGGCTACCACATCTAAGGAAGGCAGCAGGCGCGCAAATTACCCAATCCTGACACAGGGAGGTAGTGACAAGAAATAACAATACAGGGCATCCATGTCTTGTAATTGGAATGATTAGAATTTAAATCATTTTATGAGTATCGGTTGGAGGGCAAGTCTGGTGCCAGCAGCCGCGGTAATTCCAGCTGAGCGGGCTGGCAAGGC
>E9LAHD006DRP6C LEN=302 QL=1 QR=92
ATGGATTAGGGTTCGATTCCGGAGAGGGAGCCTGAGAAACGGCTACCACATCTAAGGAAGGCAGCAGGCGCGTAAATTACCCAATCCCGACTCCGGGGAGGTAAGGTGGACAAGAAATAACGGAACCGGAACGTTCCGGGTTCCGGGGATTTTGGCCTAAGGTGTAAGGCCCGAAATTTTACAACCCCTTTAGACGTTAACCGGTATCCGGAAGTTGGAGGGACTAAGGTCGTGGTAGGCCAGGCACGCCGGCCGGTAATTCCCAGGTACTTCGAAGCCGGGCTGGGCCGGAAGGCGNAGNN
>E9LAHD006DO3HF LEN=255 QL=1 QR=65
ACAGATTAGGGTTCGATTCCGGAGAGGGAGCCTGAGAAACGGCTACCACATCTAAGGATGGCAGCAGGCGACGCCAAATTACCCCAATTCCTGGACACAGGGAGGTAGTAGACGAAGGATACGTAACCAATGTAAGGGCATAACTGTCTTTACAACTTTGGAATGAGTAATTTTAAATCCCTTTGCGAGTATCAATTGGAGGCAGTCTGGTGCCAGCACCCGGCGGTAATTCCAGGCTGAGCGGGCTGGCAAGGC
>E9LAHD006DKNAK LEN=243 QL=1 QR=224
ATCGATTAGGGTTCGATTCCGGAGAGGGAGCATGAGAAATGGCTACCACATCTACGGAAGGCAGCAGGCGCGCAAATTACCCACTCCTAGAACGGGGAGGTAGTGACGAAAAATAACAATACCGGACTCTAAGAGGCTCGGTAATTGAAATGAGTACAGTTTAAAACCCTTAACGAGGATCTATTGGAGGGCAAGTCTGGTGCCAGCAGCCGCGGTAATTCCAGCTGAGCGGGCTGGCAAGGC
>E9LAHD006DPAKW LEN=244 QL=1 QR=225
ACAGATTAGGGTTCGATTCCGGAGAGGGAGCCTTAAAAACGGCTACCACATCCAAGGAAGGCAGCAGGCACGCAAATTACCCAATGAACGAAGTTCGAGGTAGTGACGAAAAATAACGATACAGGACTCATCCGAGGCCCTGTAATTGGAATGAGTACACTTTAAAACCGTTCCCGAGGATCTATTGGAGGGCAAGTCTGGTGCCAGCACCCGCGGTAATTCCAGCTGAGCGGGCTGGCAAGGC
>E9LAHD006DRMS9 LEN=246 QL=1 QR=116
AACGATTAGGGTTCGATTCCGGAGAGGGAGCCTGAGAGACGGCTACCACATCCAAGGAAGGCAGCAGGCGCGCAAATTACCCAATCCCGATTCGGGAGGTAGTGACAATAAATAACAATACAGGGCCAACGGTCTTGTTATTGGAATGAGAACAATTTAAATAACTTTAAACGAAGGATCAATTAGAGGGCAAGTCTGGTGCCAGGCACCCGCGGTAATTCCAGCTGAGCGGGCTGGCAAGGCNNN
>E9LAHD006DN6VM LEN=241 QL=1 QR=222
ACAGATTAGGGTTCGATTCCGGAGAGGGAGCCTGAGAAACGGCTACCACATCCAAGGAAGGCAGCAGGCGCGCAAATTACCCAATCCTGACACAGGGAGGTAGTGACAATAAATAACAATGCAGAGCCTTAGGGTTTTGCAATTGGAATGAGTACAATTTAAATCCCTTAACGAGTATCAATTGGAGGGCAAGTCTGGTGCCAGCACCCGCGGTAATTCCAGCTGAGCGGGCTGGCAAGGC
>E9LAHD006DI9JZ LEN=243 QL=1 QR=224
ATGGATTAGGGTTCGATTCCGGAGAGGGAGCCTGAGAAATGGCTACCACATCCAAGGAAGGCAGCAGGCGCGCAAATTACCCAATCCTAATACAGGGAGGTAGTGACAATAAATAACAATGGTGACGGCTCACGCTGTGGCCAATTGGAATGAGAACAATTTAAACCCCTTAACGATGATCAACTGGAGGGCAAGTCTGGTGCCAGCAGCCGCGGTAATTCCAGCTGAGCGGGCTGGCAAGGC
>E9LAHD006DKKB7 LEN=243 QL=1 QR=224
AGCGATTAGGGTTCGATTCCGGAGAGGGAGCCTGAGAAATGGCTACCACATCCAAGGAAGGCAGCAGGCGCGTAAATTACCCAATCCTGACACAGGGAGGTAGTGACAATAAATAACAATGCCGGGCTTTTCAAAGTCTGGCAATTGGAATGAGAACAATTTAAATCCCTTATCGAGGATCAATTGGAGGGCAAGTCTGGTGCCAGCAGCCGCGGTAATTCCAGCTGAGCGGGCTGGCAAGGC
>E9LAHD006DPIH0 LEN=243 QL=1 QR=224
TAGGATTAGGGTTCGATTCCGGAGAGGGAGCCTGAGAGACGGCTACCACATCCAAGGAAGGCAGCAGGCGCGCAAATTACCCAATCCTGACACAGGGAGGTAGTGACAATAAATAACAATACTGGACTTTTTCAAGCCTAGTAATTGGAATGAGAACAATTTAAATCCCTTATCGAGTATCAATTGGAGGGCAAGTCTGGTGCCAGCACCCGCGGTAATTCCAGCTGAGCGGGCTGGCAAGGC
>E9LAHD006DMKS7 LEN=331 QL=1 QR=185
TAGGATTAGGGTTCGATTCCGGAGAGGGAGCCTGAGAAATGGCTACCACATCCAAGGAAGGCAGCAGGCGCGTAAATTACCCAATCCTGACACAGGGAGGTAGTGACAATAAATAACAATGCCGGGCCTTTATTAGGTTCGTAGACTAAGTTAGGAATGGAACGAAACTTAAAATTTTAAACCTTCCCTTTAGTCGGGAAGGTACTAACTTAAGTTAGGGGGACGGGAACTAACGTTCGGTTGGGTCCGACCGAGACCCCGACCCCCGGGTAACGGGTTTAAACCTTACCCGACGTCGTAGGACGGGCCGGGTCGTCGGAACGGAACGGCN
>E9LAHD006DJOO4 LEN=240 QL=1 QR=221
TAGGATTAGGGTTCGATTCCGGAGAGGGAGCCTGAGAGACGGCTACCACATCCAAGGAAGGCAGCAGGCGCGCAAATTACCCAATCCCGATTCGGGGAGGTAGTGACAATAAATAACAATACAGGGCCAACGGTCTTGTTATTGGAATGAGAACAATTTAAATAACTTAACGAGGATCAATTAGAGGGCAAGTCTGGTGCCAGCACCCGCGGTAATTCCAGCTGAGCGGGCTGGCAAGGC
>E9LAHD006DTACW LEN=243 QL=1 QR=221
ATCGATTAGGGTTCGATTCCGGAGAGGGAGCCTGAGAGACGGCTACCACATCCAAGGAAGGCAGCAGGCGCGCAAATTACCCAATCCCGACTCGGGGAGGTAGTGACAATAAATAACAGTAGAGGGCCAATGGTCTTCTTATTGGAATGAGAACAATTTAAACCCCTTAACGAGGATCAATTAGAGGGCAAGTCTGGTGCCAGCACCGCGGTAATTCCACGCTGAGCGGGCGTGGCAAGGCNN
>E9LAHD006DME30 LEN=241 QL=1 QR=221
ATGGATTAGGGTTCGATTCCGGAGAGGGAGCCTGAGAGACGGCTACCACATCCAAGGAAGGCAGCAGGCGCGCAAATTACCCAATCCCGATTCGGGGAGGTAGTGACAATAAATAACAATACAGGGCCAACGGTCTTGTTATTGGAATGAGAACAATTTAAATAACTTAACGAGGATCAATTAGAGGGCAAGTCTGGTGCCAGCACCCGCGGTAATTCCAGCTCGAGCGGGCTGGCAAGGC
>E9LAHD006DO2FT LEN=242 QL=1 QR=120
AGGATTAGGGTTCGATTCCGGAGAGGGAGCCTGAGAAATGGCTACCACATCCAAGGAAGGCAGCAGGCGCGTAAATTACCCAATCCTGACACAGGGAGGTAGTGACAATAAATAACAATTNCGGGCCTTTANAGGGTTGTGAATTGGAATGAGAACAATTTAAATCCCTTATCGAGGATCAATTGGAGGGCAAGTCTGGTGCCAGCACCCGCGGTAATTCCAGCTGAGCGGGCTGGCAAGGC
>E9LAHD006DKN77 LEN=244 QL=1 QR=224
TAGGATTAGGGTTCGATTCCGGAGAGGGAGCCTGAGAGACGGCTACCACATCCAAGGAAGGCAGCAGGCGCGCAAATTACCCAATCCTGACACAGGGAGGTAGTGACAATAAATAACAATACTGGACTTTTTCAAGCCTAGTAATTGGAATGAGAACAATTTAAATCCCTTATCGAGTATCAATTGGAGGGCAAGTCTGGTGCCAGCAGCCGCGGTAATTCCAGCTGAGCGGGCTGGCAAGGCN
>E9LAHD006DMXLA LEN=243 QL=1 QR=224
TAGGATTAGGGTTCGATTCCGGAGAGGGAGCCTGAGAAATGGCTACCACATCCAAGGAAGGCAGCAGGCGCGTAAATTACCCAATCCTGACACAGGGAGGTAGTGACAATAAATAACAATGCCGGGCCTTTCAAGGTTTGGCAATTGGAATGAGAACAATTTAAATCCCTTATCGAGGATCAATTGGAGGGCAAGTCTGGTGCCAGCACCCGCGGTAATTCCAGCTGAGCGGGCTGGCAAGGC
>E9LAHD006DS3OQ LEN=243 QL=1 QR=224
ATAGATTAGGGTTCGATTCCGGAGAGGGAGCCTGAGAGACGGCTACCACATCCAAGGAAGGCAGCAGGCGCGTAAATTACCCAATCCTGACTCAGGGAGGTAGTGACAATAAATAACGATGCCGGGCTCTTTGAGTCTGGCAATTGCAATGAGAACAATTCTAAACCCCTTAGCGAGGATCAATTGGAGGGCAAGTCTGGTGCCAGCACCCGCGGTAATTCCAGCTGAGCGGGCTGGCAAGGC
>E9LAHD006DPYFW LEN=241 QL=1 QR=222
ACTGATTAGGGTTCGATTCCGGAGAGGGAGCCTGAGAAACGGCTACCACATCTAAGGAAGGCAGCAGGCGCGTAAATTACCCAATCCCGACTCGGGGAGGTAGTGACAAGAAATAACGGACCGGGACTTTCGGGTTCCGGGATTGCAATGAGCCGAATTTACACCCCTTAGCGAGGATCGATTGGAGGGCAAGTCTGGTGCCAGCACCCGCGGTAATTCCAGCTGAGCGGGCTGGCAAGGC
>E9LAHD006DJYWT LEN=241 QL=1 QR=222
ATGGATTAGGGTTCGATTCCGGAGAGGGAGCCTGAGAAACGGCTACCACATCTAAGGATGGCAGCAGGCGCGCAAATTACCCAATCCTGACACAGGGAGGTAGTGACAAGAAATAACAATGCAGGGCTTCACAGTCTTGCAATTGGAATGAGTAGATTTTAAATCTCTCTACGAGTAACAATTGGAGGGCAAGTCTGGTGCCAGCACCCGCGGTAATTCCAGCTGAGCGGGCTGGCAAGGC
>E9LAHD006DI327 LEN=242 QL=1 QR=223
ATAGATTAGGGTTCGATTCCGGAGAGGGAGCCTGAGAGACGGCTACCACATCCAAGGAAGGCAGCAGGCGCGCAAATTACCCAATCCCGACACGGGGAGGTAGTGACAAAAAATAACAATGTCTGGCCCTACGGGCTAGGTTTTTGGAATGGGTACAATTTAAATCCCTTAACGAGAACCAATTAGAGGGCAAGTCTGGTGCCAGCACCCGCGGTAATTCCAGCTGAGCGGGCTGGCAAGGC
>E9LAHD006DQZIG LEN=241 QL=1 QR=222
CTAGATTAGGGTTCGATTCCGGAGAGGGAGCCTGAGAAACGGCTACCACATCTAAGGAAGGCAGCAGGCGCGCAAATTACCCAATCCTGACGCAGGGAGGTAGTGACAAGAAATAACAATACAGGGCATATCTGTCTTGTAATTGGAATGAGTAAACTTTAAATCACTTTACGAGTATCAATTGGAGGGCAAGTCTGGTGCCAGCACCCGCGGTAATTCCAGCTGAGCGGGCTGGCAAGGC
>E9LAHD006DTKM2 LEN=322 QL=1 QR=125
ACGGATTAGGGTTCGATTCCGGAGAGGGAGCCTGAGAAATGGCTACCACATCCAAGGAAGGCAGCAGGCGCGTAAATTACCCAATCCTGACACAGGGAGGTAGTGACAATAAATAACAATGTCGGCGTTCTTTCGTTAGGTTTGAACTAAGTTAGGAATGAGAACTTAAATTTAAACCTTACCCTTACTCGGAGGTATACTAAGTTGGGGACGGGACGTAACGTTCGTTGGTCGCCGAGCACGGCCGGTACGGTTTAACTTTCCCGAGTCCGTAGGAACGGGCCGGGGGTCCGTTGGGGAACCGGAAACGGGGCCNNNNNNN
>E9LAHD006DOGZM LEN=242 QL=1 QR=223
AACGATTAGGGTTCGATTCCGGAGAGGGAGCCTGAGAAACGGCTACCACATCCAAGGAAGGCAGCAGGCGCGTAAATTACCCAATCCTGACACAGGGAGGTAGTGACAATAAATATCAATACGGGGCCATTTTGGTTTCGTAATTGGAATGGGTACAAATCAAAACTCTGCACGAGGAACAATTGGAGGGCAAGTCTGGTGCCAGCAGCCGCGGTAATTCCAGCTGAGCGGGCTGGCAAGGC
>E9LAHD006DPVP9 LEN=244 QL=1 QR=225
AACGATTAGGGTTCGATTCCGGAGAGGGAGCCTTAAAAACGGCTACCACATCCAAGGAAGGCAGCAGGCACGCAAATTACCCAATGAACGAAGTTCGAGGTAGTGACGAAAAATAACGATACAGGACTCATCCGAGGCCCTGTAATTGGAATGAGTACACTTTAAAACCGTTCCCGAGGATCTATTGGAGGGCAAGTCTGGTGCCAGCACCCGCGGTAATTCCAGCTGAGCGGGCTGGCAAGGC
>E9LAHD006DIUDS LEN=241 QL=1 QR=222
TAGGATTAGGGTTCGATTCCGGAGAGGGAGCCTGAGAAACGGCTACCACATCTAAGGAAGGCAGCAGGCGCGCAAATTACCCAATCCTGACACAGGGAGGTAGTGACAAGAAATAACAATACAGGGCATCCATGTCTTGTAATTGGAATGAGTAGAATTTAAATCCCTTTATGAGTATCGATTGGAGGGCAAGTCTGGTGCCAGCACCCGCGGTAATTCCAGCTGAGCGGGCTGGCAAGGC
>E9LAHD006DMECZ LEN=240 QL=1 QR=221
ACGGATTAGGGTTCGATTCCGGAGAGGGAGCCTGAGAAACGGCTACCACATCCAAGGAAGGCAGCAGGCGCGTAAATTACCCGATGCAGACTCTGTGAGGTAGTGACAATAAATAACAATGCAGGGCCTTTGGTCATGTAATTGGAATGAGTAGAACTTAGACGACTTTTCGAGGAACGATTGGAGGGCAAGTCTGGTGCCAGCACCCGCGGTAATTCCAGCTGAGCGGGCTGGCAAGGC
>E9LAHD006DOYXH LEN=239 QL=1 QR=220
TAGGATTAGGGTTCGATTCCGGAGAGGGAGCCTGAGAAACGGCTACCACATCTAAGGAAGGCAGCAGGCGCGTAAATTACCCAATCCTGACTCAGGGAGGTAGTGACAAGAAATAACGGACCGAGGCTTTTGCTTCGGGATTGCAATGAGTTGAATTTAAACCCCTTGACGAGGATCAATTGGAGGGCAAGTCTGGTGCCAGCACCCGCGGTAATTCCAGCTGAGCGGGCTGGCAAGGC
>E9LAHD006DMH2F LEN=244 QL=1 QR=224
AGCGATTAGGGTTCGATTCCGGAGAGGGAGCCTGAGAAATGGCTACCACATCCAAGGAAGGCAGCAGGCGCGTAAATTACCCAATCCTGACACAGGGAGGTAGTGACAATAAATAACAATGCCGGGCTTTTCAAAGTCTGGCAATTGGAATGAGAACAATTTAAATCCCTTATCGAGGATCAATTGGAGGGCAAGTCTGGTGCCAGCACCCGCGGTAATTCCAGCTGAGCGGGCTGGCAAGGCN
>E9LAHD006DH2AJ LEN=233 QL=1 QR=85
AACGATTAGGGTTCGATTCCGGAGAGGGAGCCTGAGAAACGGCTACCACATCTAAGGAAGGCAGCAGGCGCGTAAATTACCCAATCCCAATTCGGAGGAGTGNAANAAANAAAGAACCGGGACCGGTTCGGTTCCGGGTCGGTNTNANANGCGACTTAATACCTACCTGNGGAGNNTGTGGGNGGAGATGTGGCNCNNCCGCCGGAGTTACTCNNNGNGGCGGTGNGAGAGNN
>E9LAHD006DT5J6 LEN=244 QL=1 QR=224
ACAGATTAGGGTTCGATTCCGGAGAGGGAGCCTGAGAGACGGCTACCACATCCAAGGAAGGCAGCAGGCGCGCAAATTACCCAATCCTGACACAGGGAGGTAGTGACAATAAATAACAATACTGGACTTTTTCAAGCCTAGTAATTGGAATGAGAACAATTTAAATCCCTTATCGAGTATCAATTGGAGGGCAAGTCTGGTGCCAGCAGCCGCGGTAATTCCAGCTGAGCGGGCTGGCAAGGCN
>E9LAHD006DJS5A LEN=242 QL=1 QR=223
CTAGATTAGGGTTCGATTCCGGAGAGGGAGCCTGAGAAATGGCTACCACATCCAAGGAAGGCAGCAGGCGCGTAAATTACCCAATCCTGACACAGGGAGGTAGTGACAATAAATAACAATGCTGGGCTTTTTTAGTCTGGCACTTGGAATGAGAACAATTTAAATCCCTTATCGAGGATCAATTGGAGGGCAAGTCTGGTGCCAGCACCCGCGGTAATTCCAGCTGAGCGGGCTGGCAAGGC
>E9LAHD006DRRTN LEN=239 QL=1 QR=220
TAGGATTAGGGTTCGATTCCGGAGAGGGAGCCTGAGAAACGGCTACCACATCTAAGGAAGGCAGCAGGCGCGTAAATTACCCAATCCTGACTCAGGGAGGTAGTGACAAGAAATAACGGACCGAGGCTTTTGCTTCGGGATTGCAATGAGTTGAATTTAAACCCCTTGACGAGGATCAATTGGAGGGCAAGTCTGGTGCCAGCAGCCGCGGTAATTCCAGCTGAGCGGGCTGGCAAGGC
>E9LAHD006DLXRT LEN=233 QL=1 QR=114
TAGGATTAGGGTTCGATTCCGGAGAGGGAGCCTGGGAAACGATCTACGGAAGGCAGCAGGCGCGCACATTACCCAATCCTGACACAGGAAGGTAGTGACAAGAAATAACAATACATGGCGATCCATGCTTGTAATTGTAATGATTAAGAATTTAATTATTGTATGAGTATCGATTGGAGGGCAAGTCTGGTGCCAGCACCCGCGGTAATTCCAGCTGAGCGGGCTGGCAAGGC
>E9LAHD006DO9FU LEN=241 QL=1 QR=222
ACAGATTAGGGTTCGATTCCGGAGAGGGAGCCTGAGAAACGGCTACCACATCTAAGGAAGGCAGCAGGCGCGCAAATTACCCAATCCTGACACAGGGAGGTAGTGACAAGAAATAACAATACAGGGCATCACTGTCTTGTAATTGGAATGAGTAGAATTTAAATCCCTTTACGAGTATCAATTGGAGGGCAAGTCTGGTGCCAGCACCCGCGGTAATTCCAGCTGAGCGGGCTGGCAAGGC
>E9LAHD006DLI2Y LEN=242 QL=1 QR=223
ACAGATTAGGGTTCGATTCCGGAGAGGGAGCCTGAGAAACGGCTACCACTTCTAAGGAAGGCAGCAGGCGCGTAAATTACCCAATCCCGATTCGGGGAGGTAGTGACAAGAAATAACAACTCGGGTCCTTCGGGATTACGAGATTGCAATGAGAACAATTTAGACCACTTAGCGAGGATCCATTGGAGGGCAAGTCTGGTGCCAGCACCCGCGGTAATTCCAGCTGAGCGGGCTGGCAAGGC
>E9LAHD006DNU36 LEN=244 QL=1 QR=225
AACGATTAGGGTTCGATTCCGGAGAGGGAGCCTTAAAAACGGCTACCACATCCAAGGAAGGCAGCAGGCACGCAAATTACCCAATGAACGAAGTTCGAGGTAGTGACGAAAAATAACGATACAGGACTCATCCGAGGCCCTGTAATTGGAATGAGTACACTTTAAAACCGTTCCCGAGGATCTATTGGAGGGCAAGTCTGGTGCCAGCACCCGCGGTAATTCCAGCTGAGCGGGCTGGCAAGGC
>E9LAHD006DJ7OG LEN=241 QL=1 QR=221
AACGGATTAGGGTTCGATTCCGGAGAGGGAGCCTGAGAAACGGCTACCACATCTAAGGAAGGCAGCAGGCGCGTAAATTACCCAATCCTGACTCAGGGAGGTAGTGACAAGAAATAACGGACCGAGGCTTTTGCTTCGGGATTGCAATGAGTTGAATTTAAACCCCTTGACGAGGATCAATTGGAGGGCAAGTCTGGTGCCAGCACCCGCGGTAATTCCAGCTGAGCGGGCTGGCAAGGCN
>E9LAHD006DJWT4 LEN=240 QL=1 QR=221
ACAGATTAGGGTTCGATTCCGGAGAGGGAGCCTGAGAGACGGCTACCACATCCAAGGAAGGCAGCAGGCGCGCAAATTACCCAATCCCGATTCGGGGAGGTAGTGACAATAAATAACAATACAGGGCCAATGGTCTTGTTATTGGAATGAGAACAATTTAAATAACTTAACGAGGATCAATTAGAGGGCAAGTCTGGTGCCAGCACCCGCGGTAATTCCAGCTGAGCGGGCTGGCAAGGC
>E9LAHD006DRIRJ LEN=233 QL=1 QR=148
TAGGATTAGGGTTCGATTCCGGAGAGGGAGCCTGAGAAATGGCTACCACATCCAAGGAAGGCAGCAGGCGCGTAAATTACCCAATCCTGACACAGGGAGGTAGTGACAATAAATAACAATGCCGGGCCTTTACGTAGGTTGATAGTAGANGANAATTAAATTAACCTTCCTTNGAGNATAGTGGNGGANATGTGGCNCNNCCNCCGGAGTACTCNNNGNGGCGGNGNGAGAGN
>E9LAHD006DOAQN LEN=244 QL=1 QR=225
ACTGATTAGGGTTCGATTCCGGAGGAGGGAGCCTGAGAAATGGCTACCACATCCAAGGAAGGCAGCAGGCGCGTAAATTACCCAATCCTGACACAGGGAGGTAGTGACAATAAATAACAATGCCGGGCTTTTCAAAGTCTGGCAATTGGAATGAGAACAATTTAAATCCCTTATCGAGGATCAATTGGAGGGCAAGTCTGGTGCCAGCACCCGCGGTAATTCCAGCTGAGCGGGCTGGCAAGGC
>E9LAHD006DPN0I LEN=242 QL=1 QR=224
ACTGATTAGGGTTCGATTCCGGAGAGGGAGCCTGAGAAATGGCTACCACATCCAAGGAAGGCAGCAGGCGCGTAAATTACCCAATCCTGACACAGGGAGGTAGTGACAATAAATAACAATGCCGGGCCTTTAACGGTTTGGCAATTGGAATGAGAACAATTTAAATCCCTTATCGAGGATCAATTGGAGGGCAAGTCTGGTGCCAGCAGCCGCGGTAATTCCAGCTGAGCGGCTGGCAAGGC
>E9LAHD006DRMFS LEN=243 QL=1 QR=224
ATGGATTAGGGTTCGATTCCGGAGAGGGAGCCTGAGAAATGGCTACCACATCCAAGGAAGGCAGCAGGCGCGTAAATTACCCAATCCTGACACAGGGAGGTAGTGACAATAAATAACAATGCCGGGCTTTTTTAAGTCTGGCACTTGGAATGAGAACAATTTAAATCCCTTATCGAGGATCAATTGGAGGGCAAGTCTGGTGCCAGCACCCGCGGTAATTCCAGCTGAGCGGGCTGGCAAGGC
>E9LAHD006DSN3K LEN=244 QL=1 QR=225
ATGGATTAGGGTTCGATTCCAGAGGAGGGAGCCTGAAGAAACGGCTACCACATCTAAGGAAGGCAGCAGGCGCGCAAATTACCCAATCCTGACACAGGGAGGTAGTGAACAAGAAATAACAATACAGGGCATCACTGTCTTGTAATTGGAATGAGTAGAATTTAAATCCCTTTACGAGTATCAATTGGAGGGCAAGTCTGGTGCCAGCACCCGCGGTAATTCCAGCTGAGCGGGCTGGCAAGGC
>E9LAHD006DTGLT LEN=242 QL=1 QR=105
ACNGATTAGGGTTCGATTCCGGAGAGGGAGCCTGAGAAATGGCTACCACATCCAAGGAAGGCAGCAGGCGCGTAAATTACCCAATCCTGACACAGGGAGGTAGTGACAAATAAATAACAATGCCGGGCCTTCAATGTTGGCAATTGGAATGAGAACAATTTAAATCCCTTATCGAGGATCAATTGGAGGGCAAGTCTGGTGCCAGCACCCGCGGTAATTCCAGCTGAGCGGGCTGGCAAGGC
>E9LAHD006DIHZN LEN=241 QL=1 QR=222
ACTGATTAGGGTTCGATTCCGGAGAGGGAGCCTGAGAAACGGCTACCACATCTAAGGAAGGCAGCAGGCGCGCAAATTACCCAATCCTGACACAGGGAGGTAGTGACAAGAAATAACAATACAGGGCATCCATGTCTTGTAATTGGAATGAGTAGATTTTAAACTCCTTTATGAGTATCAATTGGAGGGCAAGTCTGGTGCCAGCAGCCGCGGTAATTCCAGCTGAGCGGGCTGGCAAGGC
>E9LAHD006DOTT6 LEN=241 QL=1 QR=222
ATAGATTAGGGTTCGATTCCGGAGAGGGAGCCTGAGAAATGGCTACCACATCCAAGGAAGGCAGCAGGCGCGTAAATTACCCAATCCTGACACAGGGAGGTAGTGACAATAAATAACAATGTCGGGCCTTCGGGTCTGACAATTGGAATGAGAACAATTTAAATCCCTTATCGAGGATCAATTGGAGGGCAAGTCTGGTGCCAGCACCCGCGGTAATTCCAGCTGAGCGGGCTGGCAAGGC
>E9LAHD006DT4YD LEN=240 QL=1 QR=221
ATGGATTAGGGTTCGATTCCGGAGAGGGAGCCTGAGAGACGGCTACCACATCCAAGGAAGGCAGCAGGCGCGCAAATTACCCAATCCCGACTCGGGGAGGTAGTGACAATAAATAACAGTAGAGGGCCAATGGTCTTCTTATTGGAATGAGAACAATTTAAACCCCTTAACGAGGATCAATTAGAGGGCAAGTCTGGTGCCAGCACCCGCGGTAATTCCAGCTGAGCGGGCTGGCAAGGC
>E9LAHD006DMKKG LEN=244 QL=1 QR=224
CTAGATTAGGGTTCGATTCCGGAGAGGGAGCCTGAGAGACGGCTACCACATCCAAGGAAGGCAGCAGGCGCGCAAATTACCCAATCCTGACACAGGGAGGTAGTGACAATAAATAACAATACAGGGCCTTTTCAGGTCTTGTAATTGGAATGAGAACAATTTAAATCCCTTATCGAGGATCCATTAGAGGGCAAGTCTGGTGCCAGCACCCGCGGTAATTCCAGCTGAGCGGGCTGGCAAGGCN
>E9LAHD006DKZYS LEN=268 QL=1 QR=214
ANGGATTAGGGTTCGATTCCGGAGAGGGAGCCTGAGAAATGGCTACCACATCCAAGGAAGGCAGCAGGCGCGTAAATTACCCAATCCTGACACAGGGAGGTAGTGACAATAAATAACAATGCCGGGCTTTTCAAAGTCTGGCAATTGGAATGAGAACAATTTAAATCCCTTATCGAGGATCAATTGGAGGGCAAGTCTGGTGCCAGCACCGCGGTAGTTACTCGCGTCGTAGGACGGGGCCGGTCGGTCGGAACGGAACGGCNNNNNN
>E9LAHD006DKCT9 LEN=224 QL=1 QR=53
ATGGATTAGGGTTCGATTCCGGAGAGGGAGCCTGAGAAACGGCTACCACATCCAAGGAAGGCAGCAGGCGCGAATAACCTAACCACTCNNCNGGAGGAGGTGCANAANAAANAACAGGTCGCGCGCGTTCGAGCTGCATGANANAGTAATATTCTACCTCTGAGATCGAGTGAGGCAGTNTCGTGCACGCGACCGTCGTAATCCTGCGTGGCGCGGCAGGCAGN
>E9LAHD006DU6QT LEN=235 QL=1 QR=210
ACTGATTAGGGTTCGATTCCGGAGAGGGAGCCTGAGAAACGGCTACCACATCTAAGGATGGCAGCAGGCGCGCAAATTACCCAATCCTGACACAGGGAGGTAGTGACAAGAAATAACAATGCAGGGCTTCACAGTCTTGCAATTGGAATGAGTAGATTTTAAATCTCTCTACGAGTAACAATTGGAGGGCAAGTCTGGTGCCAGCACCGCGTAGTACNNNNGNGGCGNGNGAGNN
>E9LAHD006DPE8Z LEN=241 QL=1 QR=222
AACGATTAGGGTTCGATTCCGGAGAGGGAGCCTGAGAAACGGCTACCACATCTAAGGAAGGCAGCAGGCGCGTAAATTACCCAATCCCGACTCGGGGAGGTAGTGACAAGAAATAACGGACCGGGGCCTTCGGGTTCCGGGATTGCAATGAGCCGAATTTACACCCCTTAGCGAGGATCGATTGGAGGGCAAGTCTGGTGCCAGCACCCGCGGTAATTCCAGCTGAGCGGGCTGGCAAGGC
>E9LAHD006DKAFX LEN=241 QL=1 QR=222
ATGGATTAGGGTTCGATTCCGGAGAGGGAGCCTGAGAAACGGCTACCACATCTAAGGAAGGCAGCAGGCGCGTAAATTACCCAATCCCGACTCGGGGAGGTAGTGACAAGAAATAACGGACCGGGACTTTCGGGTTCCGGGATTGCAATGAGCCGAATTTACACCCCTTAGCGAGGATCGATTGGAGGGCAAGTCTGGTGCCAGCACCCGCGGTAATTCCAGCTGAGCGGGCTGGCAAGGC
>E9LAHD006DNQUQ LEN=241 QL=1 QR=222
CTAGATTAGGGTTCGATTCCGGAGAGGGAGCCTGAGAAACGGCTACCACATCTAAGGAAGGCAGCAGGCGCGCAAATTACCCAATCCTGACACAGGGAGGTAGTGACAAGAAATAACAATACAGGGCATCCATGTCTTGTAATTGGAATGAGTAGAATTTAAATCCCTTTACAAGTATCAATTGGAGGGCAAGTCTGGTGCCAGCACCCGCGGTAATTCCAGCTGAGCGGGCTGGCAAGGC
>E9LAHD006DNX1T LEN=242 QL=1 QR=223
ATCGATTAGGGTTCGATTCCGGAGAGGGAGCCTGAGAAACGGCTACCACATCTAAGGAAGGCAGCAGGCGCGTAAATTACCCAATCCTGACTCAGGGAGGTAGTGACAAGAAATAACAACTCGGGGCCTCACGGCTTACGAGATTGCAATGAGAACAATTTAAATCTCTTATCTAGGAACAATTGGAGGGCAAGTCTGGTGCCAGCACCCGCGGTAATTCCAGCTGAGCGGGCTGGCAAGGC
>E9LAHD006DP338 LEN=243 QL=1 QR=224
TAGGATTAGGGTTCGATTCCGGAGAGGGAGCCTGAGAAACGGCTACCACATCCAAGGAAGGCAGCAGGCGCGCAAATTACCCAATCCTGACACAGGGAGGTAGTGACAATAAATAACAATACAGGACTCTTACGAGTCTTGTAATTGGAATGAGTACAATTTAAATCCATTAACGATTAACAATTGGAGGGCAAGTCTGGTGCCAGCACCCGCGGTAATTCCAGCTGAGCGGGCTGGCAAGGC
>E9LAHD006DUBAS LEN=241 QL=1 QR=222
AGGATTAGGGTTCGATTCCGGAGAGGGAGCCTGAGAAACGGCTACCACTTCTAAGGAAGGCAGCAGGCGCGTAAATTACCCAATCCTGATTCAGGGAGGTAGTGACAAGAAATAACAACTCGGGGCCGCAAGGCTCACGGGATTGCAATGAGAACAATTTAAAACACTTAACGAGGAACGATTGGAGGGCAAGTCTGGTGCCAGCAGCCGCGGTAATTCCAGCTGAGCGGGCTGGCAAGGC
>E9LAHD006DOEUR LEN=243 QL=1 QR=224
ATGGATTAGGGTTCGATTCCGGAGAGGGAGCCTGAGAAATGGCTACCACATCCAAGGAAGGCAGCAGGCGCGTAAATTACCCAATCCTGACACAGGGAGGTAGTGACAATAAATAACAATGCCGGGCTTTTTTAAGTCTGGCACTTGGAATGAGAACAATTTAAATCCCTTATCGAGGATCAATTGGAGGGCAAGTCTGGTGCCAGCAGCCGCGGTAATTCCAGCTGAGCGGGCTGGCAAGGC
>E9LAHD006DJ5EZ LEN=242 QL=1 QR=223
ACTGATTAGGGTTCGATTCCGGAGAGGGAGCCTGAGAAACGGCTACCACATCTAAGGAAGGCAGCAGGCGCGTAAATTACCCAATCCTGACTCAGGGAGGTAGTGACAAGAAATAACAACTCGGGGCCTCACGGCTTACGAGATTGCAATGAGAACAATCCAAACCACTTATCTAGGAACAATTGGAGGGCAAGTCTGGTGCCAGCACCCGCGGTAATTCCAGCTGAGCGGGCTGGCAAGGC
>E9LAHD006DRL6J LEN=243 QL=1 QR=224
CTAGATTAGGGTTCGATTCCGGAGAGGGAGCCTGAGAGACGGCTACCACATCCAAGGAAGGCAGCAGGCGCGCAAATTACCCAATCCTGACACAGGGAGGTAGTGACAATAAATAACAATACTGGACTTTTTCAAGCCTAGTAATTGGAATGAGAACAATTTAAATCCCTTATCGAGTATCAATTGGAGGGCAAGTCTGGTGCCAGCACCCGCGGTAATTCCAGCTGAGCGGGCTGGCAAGGC
>E9LAHD006DSW2F LEN=242 QL=1 QR=223
AGGATTAGGGTTCGATTCCGGAGAGGGAGCCTGAGAAATGGCTACCACATCCAAGGAAGGCAGCAGGCGCGTAAATTACCCAATCCTGACACAGGGAGGTAGTGACAATAAATAACAATGCCGGGCCTTTCAAGGTTTGGCAATTGGAATGAGAACAATTTAAATCCCTTATCGAGGATCAATTGGAGGGCAAGTCTGGTGCCAGCAGCCGCGGTAATTCCAGCTGAGCGGGCTGGCAAGGC
>E9LAHD006DU6IF LEN=242 QL=1 QR=222
ATGGATTAGGGTTCGATTCCGGAGAGGGAGCCTGAGAAATGGCTACCACATCCAAGGAAGGCAGCAGGCGCGTAAATTACCCAATCCTGACACAGGGAGGTAGTGACAATAAATAACAATGTCGGGCCTTCGGGTCTGACAATTGGAATGAGAACAATTTAAATCCCTTATCGAGGATCAATTGGAGGGCAAGTCTGGTGCCAGCACCCGCGGTAATTCCAGCTGAGCGGGCTGGCAAGGCN
>E9LAHD006DLA2T LEN=240 QL=1 QR=221
ACTGATTAGGGTTCGATTCCGGAGAGGGAGCCTGAGAAACGGCTACCACATCTAAGGATGGCAGCAGGCGCGCAAATTACCCAATCCTGACACAGGGAGGTAGTGACAAGATATAACAATGCAGGGCATATTGTCTTGCAATTGGAATGAGTAAATTCTAAACCCCTTTGCGAGTATCGACTGGAGGGCAAGTCTGGTGCCAGCACCCGCGGTAATTCCAGCTGAGCGGGCTGGCAAGGC
>E9LAHD006DIHVN LEN=240 QL=1 QR=221
ANGATTAGGGTTCGATTCCGGAGAGGGAGCCTGAGAAACGGCTACCACATCTAAGGAAGGCAGCAGGCGCGCAAATTACCCAATCCTGACACAGGGAGGTAGTGACAAGAAATAACAATACAGGGCATTCATGTCTTGTAATTGGAATGAGTAGAATTTAAATCCCTTTATGAGTATCAATTGGAGGGCAAGTCTGGTGCCAGCACCCGCGGTAATTCCAGCTGAGCGGGCTGGCAAGGC
>E9LAHD006DNT71 LEN=243 QL=1 QR=224
ACAGATTAGGGTTCGATTCCGGAGAGGGAGCATGAGAAATGGCTACCACATCTACGGAAGGCAGCAGGCGCGCAAATTACCCACTCCTAGAACGGGGAGGTAGTGACGAAAAATAACAATACCGGACTCTATGAGGCTCGGTAATTGAAATGAGTACAGTTTAAAACCCTTAACGAGGATCTATTGGAGGGCAAGTCTGGTGCCAGCACCCGCGGTAATTCCAGCTGAGCGGGCTGGCAAGGC
>E9LAHD006DMNO1 LEN=240 QL=1 QR=220
ATAGATTAGGGTTCGATCCGGAGAGGGAGCCTGAGAAACGGCTACCACATCTAAGGAAGGCAGCAGGCGCGTAAATTACCCAATCCTGACTCAGGGAGGTAGTGACAAGAAATAACGGACCGAGGCTTCACGCTTCGGGATTGCAATGAGTAGAATTTAAACCCCTTTACGAGGATCAATTGGAGGGCAAGTCTGGTGCCAGCACCCGCGGTAATTCCAGCTGAGCGGGCTGGCAAGGCN
>E9LAHD006DLUAC LEN=238 QL=1 QR=219
ATCGATTAGGGTTCGATTCCGGAGAGGGAGCCTGAGAAACGGCTACCACATCTAAGGAAGGCAGCAGGCGCGTAAATTACCCAATCCTAATTCAGGGAGGTAGTGACAAGAAATAACGGGTCGGGGTTCTACCCCGGGACTGCAATGAGATGAATTTACACCCCTTTTCGAGTAACAATTGGAGGGCAAGTCTGGTGCCAGCAGCCGCGGTAATTCCAGCTGAGCGGGCTGGCAAGGC
>E9LAHD006DI0F3 LEN=249 QL=1 QR=108
AACGATTAGGGTTCGATTCCGGAGAGGGAGCCTGAGAAACGGCTACCACATCTAAGGAAGGCAGCAGGCGCGTAAATTAACCCAATCCTGACTCAGGGAGGTAGTGACAAGAAATAACCGGGACCGGCCGTTTTAGGGTTTCGGGGATTTGGCAATGAGCCGAATTTACACCCCTTAGCGAGGACCCATTGGAGGGCAAGGTCTGGTGCCAGCAGCCGCGGTAATTCCAGCTGAGCGGGCTGGCAAGGC
>E9LAHD006DK7DS LEN=240 QL=1 QR=220
AGCGATTAGGGTTCGATTCCGGAGAGGGAGCCTGAGAAACGGCTACCACATCTAAGGAAGGCAGCAGGCGCGTAAATTACCCAATCCTGACTCAGGGAGGTAGTGACAAGAAATAACGGACCGAGGCTTTTGCTTCGGGATTGCAATGAGTTGAATTTAAACCCCTTGACGAGGATCAATTGGAGGGCAAGTCTGGTGCCAGCACCCGCGGTAATTCCAGCTGAGCGGGCTGGCAAGGCN
>E9LAHD006DPH58 LEN=244 QL=1 QR=225
ACAGATTAGGGTTCGATTCCGGAGAGGGAGCCTTAAAAACGGCTACCACATCCAAGGAAGGCAGCAGGCACGCAAATTACCCAATGAACGAAGTTCGAGGTAGTGACGAAAAATAACGATACAGGACTCATCCGAGGCCCTGTAATTGGAATGAGTACACTTTAAAACCGTTCCCGAGGATCTATTGGAGGGCAAGTCTGGTGCCAGCACCCGCGGTAATTCCAGCTGAGCGGGCTGGCAAGGC
>E9LAHD006DQ53I LEN=241 QL=1 QR=222
TAGGATTAGGGTTCGATTCCGGAGAGGGAGCCTGAGAAACGGCTATCACATCTAAGGAAGGCAGCAGGCGCGCAAATTACCCAATCCTGACACAGGGAGGTAGTGACAAGAAATAACAATACAGGGCATCCATGTATTGTAATTGGAATGAGTAGAATTTAAATCCCTTTATGAGTATCGATTGGAGGGCAAGTCTGGTGCCAGCACCCGCGGTAATTCCAGCTGAGCGGGCTGGCAAGGC
>E9LAHD006DR7VP LEN=242 QL=1 QR=223
AGCGATTAGGGTTCGATTCCGGAGAGGGAGCCTGAGAAACGGCTACCACATCCAAGGAAGGCAGCAGGCGCGCAAATTACCCAATCCTGACACAGGGAGGTAGTGACAAAAAATAACAATAGCGGACCTTTTAGGTCTGCTAATTGGAATGAGAACAATTTAAATCCCTTATCGAGGACCCATTGGAGGGCAAGTCTGGTGCCAGCACCCGCGGTAATTCCAGCTGAGCGGGCTGGCAAGGC
>E9LAHD006DVMFC LEN=245 QL=1 QR=224
ACGGATTAGGGTTCGATTCCGGAGAGGGAGCCTGAGAAATGGCTACCACATCCAAGGAAGGCAGCAGGCGCGTAAATTACCCAATCCTGACACAGGGAGGTAGTGACAATAAATAACAATGCCGGGCTTTTTTAAGTCTGGCACTTGGAATGAGAACAATTTAAATCCCTTATCGAGGATCAATTGGAGGGCAAGTCTGGTGCCAGCACCCGCGGTAATTCCAGCTGAGCGGGCTGGCAAGGCNN
>E9LAHD006DKX1N LEN=255 QL=1 QR=143
AGCGATTAGGGTTCGATTCCGGAGAGGGAGCCTGAGAAATGGCTACCACATCCAAGGAAGGCAGCAGGCGCGTAAATTACCCAATCCTGACACAGGGAGGTAGTGACAATAAATAACAATGCCGGGCCTTTCAAAGGTTGNGATAGTAGANGAACAATTAAATTAACCTTACCTTGACGGAGTACATTAGGTAGGGCGAGTACTGGTGGTCACGNACCCGCCGGTAAGTTACTCGCTGAGCGGCGTGCGAGACGN
>E9LAHD006DK4T1 LEN=243 QL=1 QR=224
TAGGATTAGGGTTCGATTCCGGAGAGGGAGCCTGAGAAATGGCTACCACATCCAAGGAAGGCAGCAGGCGCGCAAATTACCCAATCCTGACACAGGGAGGTAGTGACAAAAAATAACAATGCCGGGCTTTTATAAGTCTGGCAATTGGAATGAGTACAATTTAAATCCCTTAACGAGTATCCATTGGAGGGCAAGTCTGGTGCCAGCACCCGCGGTAATTCCAGCTGAGCGGGCTGGCAAGGC
>E9LAHD006DO80H LEN=239 QL=1 QR=220
ATCGATTAGGGTTCGATTCCGGAGAGGGAGCCTGAGAAACGGCTACCACATCTAAGGAAGGCAGCAGGCGCGTAAATTACCCAATCCTGACTCAGGGAGGTAGTGACAAGAAATAACGGACCGGCCTTTTAGGCTCGGGATTGCAATGAGCCGAATTTACACCCCTTAGCGAGGACCCATTGGAGGGCAAGTCTGGTGCCAGCACCCGCGGTAATTCCAGCTGAGCGGGCTGGCAAGGC
>E9LAHD006DTCLI LEN=241 QL=1 QR=222
ATGGATTAGGGTTCGATTCCGGAGAGGGAGCCTGAGAAATGGCTACCACATCCAAGGAAGGCAGCAGGCGCGTAAATTACCCAATCCTGACACAGGGAGGTAGTGACAATAAATAACAATGTCGGGCCTTCGGGTCTGACAATTGGAATGAGAACAATTTAAATCCCTTATCGAGGATCAATTGGAGGGCAAGTCTGGTGCCAGCACCCGCGGTAATTCCAGCTGAGCGGGCTGGCAAGGC
>E9LAHD006DP6AW LEN=243 QL=1 QR=224
ATCGATTAGGGTTCGATTCCGGAGAGGGAGCCTGAGAGACGGCTACCACATCCAAGGAAGGCAGCAGGCGCGCAAATTACCCAATCCTGACACAGGGAGGTAGTGACAATAAATAACAATACAGGGCCTTTTCAGGTCTTGTAATTGGAATGAGAACAATTTAAATCCCTTATCGAGGATCCATTAGAGGGCAAGTCTGGTGCCAGCACCCGCGGTAATTCCAGCTGAGCGGGCTGGCAAGGC
>E9LAHD006DRRQ6 LEN=239 QL=1 QR=220
AACGATTAGGGTTCGATTCCGGAGAGGGAGCCTGAGAAACGGCTACCACATCTAAGGAAGGCAGCAGGCGCGTAAATTACCCAATCCTGACTCAGGGAGGTAGTGACAAGAAATAACGGACCGGCCTTTTAGGTTCGGGATTGCAATGAGCCGAATTTACACCCCTTAGCGAGGACCCATTGGAGGGCAAGTCTGGTGCCAGCACCCGCGGTAATTCCAGCTGAGCGGGCTGGCAAGGC
>E9LAHD006DHPML LEN=238 QL=1 QR=219
CTAGATTAGGGTTCGATTCCGGAGAGGGAGCCTGAGAAACGGCTACCACATCTAAGGAAGGCAGCAGGCGCGTAAATTACCCAATCCTAATTCAGGGAGGTAGTGACAAGAAATAACGGGTCGGGGTTCTACCCCGGGACTGCAATGAGATGAATTTACACCCCTTTTCGAGTAACAATTGGAGGGCAAGTCTGGTGCCAGCACCCGCGGTAATTCCAGCTGAGCGGGCTGGCAAGGC
>E9LAHD006DSY7M LEN=243 QL=1 QR=224
AGCGATTAGGGTTCGATTCCGGAGAGGGAGCCTGAGAAATGGCTACCACATCCAAGGAAGGCAGCAGGCGCGTAAATTACCCAATCCTGACACAGGGAGGTAGTGACAATAAATAACAATGCCGGGCTTTTCAAAGTCTGGCAATTGGAATGAGAACAATTTAAATCCCTTATCGAGGATCAATTGGAGGGCAAGTCTGGTGCCAGCACCCGCGGTAATTCCAGCTGAGCGGGCTGGCAAGGC
>E9LAHD006DH4YI LEN=241 QL=1 QR=222
ATAGATTAGGGTTCGATTCCGGAGAGGGAGCCTGAGAAACGGCTACCACATCTAAGGAAGGCAGCAGGCGCGCAAATTACCCAATCCTGACACAGGGAGGTAGTGACAAGAAATAACAATACAGGGCATCCATGTCTTGTAATTGGAATGATTAGAATTTAAATCATTTTATGAGTATCGATTGGAGGGCAAGTCTGGTGCCAGCAGCCGCGGTAATTCCAGCTGAGCGGGCTGGCAAGGC
>E9LAHD006DL3JF LEN=242 QL=1 QR=223
TAGGATTAGGGTTCGATTCCGGAGAGGGAGCCTGAGAAACGGCTACCACTTCTAAGGAAGGCAGCAGGCGCGTAAATTACCCAATCCCGATTCGGGGAGGTAGTGACAAGAAATAACAACTCGGGTCCTTTTGGATTACGAGATTGCAATGAGAACAATTTAGACCACTTAACGAGGATCCATTGGAGGGCAAGTCTGGTGCCAGCACCCGCGGTAATTCCAGCTGAGCGGGCTGGCAAGGC
>E9LAHD006DQ3KL LEN=237 QL=1 QR=212
TAGGATTAGGGTTCGATTCCGGAGAGGGAGCCTGAGAAATGGCTACCACATCCAAGGAAGGCAGCAGGCGCGTAAATTACCCAATCCTGACACAGGGAGGTAGTGACAATAAATAACAATGCCGGGCCTTTCAAGGTTTGGCAATTGGAATGAGAACAATTTAAATCCCTTATCGAGGATCAATTGGAGGGCAAGTCTGGTGCCAGCACGCGAGTACTCNNNGNGGCGNGNGAGAGN
>E9LAHD006DRMDF LEN=268 QL=1 QR=60
ANGGATTAGGGTTCGATTCCGGAGAGGGAGCCTGAGAAACGGCTACCACATCTAAGGAAGNGNNNGNGGCGCACAACTACCATCNGCAGAGGGAGGTGNANAAGANAATAACAAGGNGAGGATATATNTTNTAATAGTAGTANGAATTAAATTTAATCCTTGNGAGTNTATAGTGGAGGACACGTGTGGTCNCAGCCCGACCCGGGTAACGGTTAACCTTCCGACGTCGTAGGACGGGCCGGGTCGGTCGGGAACGGAACGGCNNNNN
>E9LAHD006DHPQZ LEN=244 QL=1 QR=225
CTAGATTAGGGTTCGATTCCGGAGAGGGAGCATGAGACACGGCTACCACATCCAAGGAAGGCAGCAGGCGCGCAAATTACCCAATCCCGACACGGGGAGGTAGTGACGAAAAATAACAATGCGGGACTCTTTCGAGGCCCCGCAATTGGAATGGGCACACTTTAGATCCTTGAGCGAGGATCGATTGGAGGGCAAGTCTGGTGCCAGCACCAGCGGTAATTCCAGCTGAGCGGGCTGGCAAGGC
>E9LAHD006DO6PN LEN=250 QL=1 QR=72
ACTGATTAGGGTTCGATTCCGGAGAGGGAGCCTGAGAAACGGCTACCACATCTAAGGATGGCAGCAGGCGCGCAAATTAACCCAACTCCTGACATAGGGAGGTAGTGACAAGAAATAAACAATGGAGGGCTTTAACCAGTCTTGCAATTGGAATGNGTAGATTTAAACTACTCTACGAGTAACAATTGGAGGGCAAGTCTGGTGCCAGCACCCGCCGGTAATTCCAGCTGAGCGGGCGTGGCAAGGCGNN
>E9LAHD006DLUA0 LEN=240 QL=1 QR=220
ACAGATTAGGGTTCGATTCCGGAGAGGGAGCCTGAGAAACGGCTACCACATCTAAGGAAGGCAGCAGGCGCGTAAATTACCCAATCCTGACTCAGGGAGGTAGTGACAAGAAATAACGGACCGAGGCTTTTGCTTCGGGATTGCAATGAGTTGAATTTAAACCCCTTGACGAGGATCAATTGGAGGGCAAGTCTGGTGCCAGCAGCCGCGGTAATTCCAGCTGAGCGGGCTGGCAAGGCN
>E9LAHD006DPGZC LEN=240 QL=1 QR=221
ATGGATTAGGGTTCGATTCCGGAGAGGGAGCCTGAGAGACGGCTACCACATCCAAGGAAGGCAGCAGGCGCGCAAATTACCCAATCCCGACTCGGGGAGGTAGTGACAATAAATAACAGTAGAGGGCCAATGGTCTTCTTATTGGAATGAGAACAATTTAAACCCCTTAACGAGGATCAATTAGAGGGCAAGTCTGGTGCCAGCACCCGCGGTAATTCCAGCTGAGCGGGCTGGCAAGGC
>E9LAHD006DMXY5 LEN=241 QL=1 QR=222
TAGGATTAGGGTTCGATTCCGGAGAGGGAGCCTGAGAAACGGCTACCACATCTAAGGAAGGCAGCAGGCGCGCAAATTACCCAATCCTGACACAGGGAGGTAGTGACAAGAAATAACAATACAGGGCATCCATGTCTTGTAATTGGAATGAGTAGAATTTAAATCCCTTTATGAGTATCGATTGGAGGGCAAGTCTGGTGCCAGCACCCGCGGTAATTCCAGCTGAGCGGGCTGGCAAGGC
>E9LAHD006DTKGL LEN=242 QL=1 QR=222
TAGGATTAGGGTTCGATTCCGGAGAGGGAGCCTGAGAAACGGCTACCACATCTAAGGAAGGCAGCAGGCGCGCAAATTACCCAATCCTGACGCAGGGAGGTAGTGACAAGAAATAACAATACAGGGCATATCTGTCTTGTAATTGGAATGAGTAAACTTTAAATCACTTTACGAGTATCAATTGGAGGGCAAGTCTGGTGCCAGCACCCGCGGTAATTCCAGCTGAGCGGGCTGGCAAGGCN
>E9LAHD006DOTNQ LEN=241 QL=1 QR=222
ATGGATTAGGGTTCGATTCCGGAGAGGGAGCCTGAGAAACGGCTACCACATCTAAGGAAGGCAGCAGGCGCGCAAATTACCCAATCCTGACGCAGGGAGGTAGTGACAAGAAATAACAATACAGGGCATATCTGTCTTGTAATTGGAATGAGTAAACTTTAAATCACTTTACGAGTATCAATTGGAGGGCAAGTCTGGTGCCAGCAGCCGCGGTAATTCCAGCTGAGCGGGCTGGCAAGGC
>E9LAHD006DKR05 LEN=244 QL=1 QR=127
ACAGATTAGGGTTCGATTCCGGAGAGGGAGCCTGAGAAACGGCTACCACATCCAAGGAAGGCAGCAGGCGCGCAAATTACCCAATCCTGACTCAGGGAGGTAGCGACAAAGAAATAACGATAGCGGGCTCGTTCGAGTCCGTGCATCGGAATGAGGATAATTTACACCCCTTCTCGAGGATCCATTGGAGGGCAAGTCTGGTGCCAGCACCCGCGGTAATTCCAGCTGAGCGGGCTGGCAAGGC
>E9LAHD006DQQ76 LEN=239 QL=1 QR=214
AACGATTAGGGTTCGATTCCGGAGAGGGAGCCTTAAAAAACGGCTACCACATCCAAGGAAGGCAGCAGGCACGCAAATTACCCAATGAACGAAGTTCGAGGTAGTGACGAAAAATAACGATACAGGACTCATCCGAGGCCCTGTAATTGGAATGAGTACACTTTAAAACCGTTCCCGAGGATCTATTGGAGGGCAAGTCTGGTGCCAGCACCGCGTAGTTACNNNNGNGGCGNGNAGNN
>E9LAHD006DH8YS LEN=240 QL=1 QR=221
ATGGATTAGGGTTCGATTCCGGAGAGGGAGCCTGAGAAATGGCTACCACATCCAAGGAAGGCAGCAGGCGCGTAAATTACCCAATCCTGACACAGGGAGGTAGTGACAATAAATACTATGTCGTGGCCTTCGGGCTATGATTTTGGAATGAGAACAATTTAAATCCTTATCGAGGATCAATTGGAGGGCAAGTCTGGTGCCAGCACCCGNGGTAATTCCAGCTGAGCGGGCTGGCAAGGC
>E9LAHD006DJ6F8 LEN=244 QL=1 QR=206
ACTGATTAGGGTTCGATTCCGGAGAGGGAGCCTGAGAAACGGCTACCACATCTAAGGAAGGCAGCAGGCGCGCAAATTACCCAATCCTGACACAGGGAGGTAGTGACAAGAAATAACAATACAGGGCATCCATGTCTTGTAATTGGAATGATTAGAATTTAAATCCTATTTTATGAGTATCGATTGAGGGCAAGTCTGGTGCCGGCAGCCGCGGTAATTCCAGCTGGAGCGGGCTGGCAAGGCN
>E9LAHD006DNDMA LEN=262 QL=1 QR=97
ATGATTAGGGTTCGATTCCGGAGAGGGAGCCTGAGAAACGGCTACCACATCTAAGGAAGGCAGCAGGCGCGTAAATTACCCAATTCCTAATTCAGGAGAGGTGNANAANAAGTACGGGTCGGCCGATGCCCGGATGNAATGATANCCTTATTACACCTTATAGTAGATAGGAGGCGTAGTCCNGGNACCCGACGGGTAACCTTACCCCCGACGGGTAACTTTCCGAAGGCCGGTCGTAGGGCCGGGAACGGTCGGCAAGGCN
>E9LAHD006DOLN7 LEN=245 QL=1 QR=225
AACGATTAGGGTTCGATTCCGGAGAGGGAGCCTTAAAAACGGCTACCACATCCAAGGAAGGCAGCAGGCACGCAAATTACCCAATGAACGAAGTTCGAGGTAGTGACGAAAAATAACGATACAGGACTCATCCGAGGCCCTGTAATTGGAATGAGTACACTTTAAAACCGTTCCCGAGGATCTATTGGAGGGCAAGTCTGGTGCCAGCACCCGCGGTAATTCCAGCTGAGCGGGCTGGCAAGGCN
>E9LAHD006DPJ3R LEN=243 QL=1 QR=224
AGCGATTAGGGTTCGATTCCGGAGAGGGAGCCTGAGAAACGGCTACCACATCCAAGGAAGGCAGCAGGCGCGCAAATTACCCAATCCCGACACGGGGAGGTAGTGACAATAAATAACAATGCCGGGCTTTTCAAAGTCTGGCAATTGGAATGAGAACAATTTAAATCCCTTATCGAGGATCAATTGGAGGGCAAGTCTGGTGCCAGCAGCCGCGGTAATTCCAGCTGAGCGGGCTGGCAAGGC
>E9LAHD006DT4E0 LEN=241 QL=1 QR=222
ATGGATTAGGGTTCGATTCCGGAGAGGGAGCCTGAGAAACGGCTACCACATCTAAGGATGGCAGCAGGCGCGCAAATTACCCAATCCTGACACAGGGAGGTAGTGACAAGAAATAACAATGCAGGGCTTCACAGTCTTGCAATTGGAATGAGTAGATTTTAAATCTCTCTACGAGTAACAATTGGAGGGCAAGTCTGGTGCCAGCACCCGCGGTAATTCCAGCTGAGCGGGCTGGCAAGGC
>E9LAHD006DRMLN LEN=241 QL=1 QR=222
ACAGATTAGGGTTCGATTCCGGAGAGGGAGCCTGAGAAACGGCTACCACATCTAAGGATGGCAGCAGGCGCGCAAATTACCCAATCCTGACACAGGGAGGTAGTGACAAGAAATAACAATGCAGGGCTTCACAGTCTTGCAATTGGAATGAGTAGATTTTAAATCTCTCTACGAGTAACAATTGGAGGGCAAGTCTGGTGCCAGCACCCGCGGTAATTCCAGCTGAGCGGGCTGGCAAGGC
>E9LAHD006DT7DO LEN=292 QL=1 QR=147
ATGGATTAGGGTTCGATTCCGGAGAGGGAGCCTGAGAAATGGCTACCACATCCAAGGAAGGCAGCAGGCGCGTAAATTACCCAATCCTGACACAGGGAGGTAGTGACAATAAATAACAATGCCGGGGCTTTTTTACAAAGTTCGTGGCTAAGTTAGGTAATGGAAGAAACTAAATTTAAACTTCCCTTACTCGGAAGGTATACTAAGTTAGGGGAGGGGACGAAAGTTCGTTGGGTCGCCGAGCCACCCCGGACGGTTAACTTCCAGCTGAGGCGGGCGTGGACGAAGGCNN
>E9LAHD006DHJK7 LEN=241 QL=1 QR=222
ATAGATTAGGGTTCGATTCCGGAGAGGGAGCCTGAGAAACGGCTACCACATCTAAGGAAGGCAGCAGGCGCGCAAATTACCCAATCCTGACGCAGGGAGGTAGTGACAAGAAATAACAATACAGGGCATATCTGTCTTGTAATTGGAATGAGTAAACTTTAAATCACTTTACGAGTATCAATTGGAGGGCAAGTCTGGTGCCAGCAGCCGCGGTAATTCCAGCTGAGCGGGCTGGCAAGGC
>E9LAHD006DJI5X LEN=244 QL=1 QR=225
CTAGATTAGGGTTCGATTCCGGAGAGGGAGCATGAGACACGGCTACCACATCCAAGGAAGGCAGCAGGCGCGCAAATTACCCAATCCCGACACGGGGAGGTAGTGACGAAAAATAACAATGCGGGACTCTTTCGAGGCCCCGCAATTGGAATGGGCACACTTTAGATCCTTGAGCGAGGATCGATTGGAGGGCAAGTCTGGTGCCAGCAGCCGCGGTAATTCCAGCTGAGCGGGCTGGCAAGGC
>E9LAHD006DQ945 LEN=243 QL=1 QR=224
AGCGATTAGGGTTCGATTCCGGAGAGGGAGCCTGAGAAATGGCTACCACATCCAAGGAAGGCAGCAGGCGCGTAAATTACCCAATCCTGACACAGGGAGGTAGTGACAATAAATAACAATGCCGGGCTTTTCAAAGTCTGGCAATTGGAATGAGAACAATTTAAATCCCTTATCGAGGATCAATTGGAGGGCAAGTCTGGTGCCAGCACCCGCGGTAATTCCAGCTGAGCGGGCTGGCAAGGC
>E9LAHD006DNTHG LEN=241 QL=1 QR=222
ATGGATTAGGGTTCGATTCCGGAGAGGGAGCCTGAGAAACGGCTACCACATCTAAGGAAGGCAGCAGGCGCGCAAATTACCCAATCCTGACGCAGGGAGGTAGTGACAAGAAATAACAATACAGGGCATATCTGTCTTGTAATTGGAATGAGTAAACTTTAAATCACTTTACGAGTATCAATTGGAGGGCAAGTCTGGTGCCAGCACCCGCGGTAATTCCAGCTGAGCGGGCTGGCAAGGC
>E9LAHD006DR4CZ LEN=238 QL=1 QR=219
ATCGATTAGGGTTCGATTCCGGAGAGGGAGCCTGAGAAACGGCTACCACATCTAAGGAAGGCAGCAGGCGCGTAAATTACCCAATCCTAATTCAGGGAGGTAGTGACAAGAAATAACGGGTCGGAGCTCTGCTCCGGGACCGCAATGAGATGAATTTTCCACCTTTTTTGAGTAACAATTGGAGGGCAAGTCTGGTGCCAGCAGCCGCGGTAATTCCAGCTGAGCGGGCTGGCAAGGC
>E9LAHD006DQN1N LEN=241 QL=1 QR=222
AACGATTAGGGTTCGATTCCGGAGAGGGAGCCTGAGAAACGGCTACCACATCTAAGGAAGGCAGCAGGCGCGTAAATTACCCAATCCCGACTCGGGGAGGTAGTGACAAGAAATAACGGACCGGGGCCTTCGGGTTCCGGGATTGCAATGAGCCGAATTTACACCCCTTAGCGAGGATCGATTGGAGGGCAAGTCTGGTGCCAGCACCCGCGGTAATTCCAGCTGAGCGGGCTGGCAAGGC
>E9LAHD006DKTOR LEN=242 QL=1 QR=223
ATGGATTAGGGTTCGATTCCGGAGAGGGAGCCTGAGAAATGGCTACCACATCCAAGGAAGGCAGCAGGCGCGTAAATTACCCAATCCTGACACAGGGAGGTAGTGACAATAAATAACAATTCTGGGCCTTATGGGTCTGGAAATTGGAATGAGAACAATTTAAATCCCTTATCGAGGATCAATTGGAGGGCAAGTCTGGTGCCAGCAGCCGCGGTAATTCCAGCTGAGCGGGCTGGCAAGGC
>E9LAHD006DNCXV LEN=233 QL=1 QR=214
ACTGATTAGGGTTCGATTCCGGAGAGAGAAACGGCTACCACATCTAAGGAAGGCAGCAGGCGCGCAAATTACCCAATCCTGACACAGGGAGGTAGTGACAAGAAATAACAATACAGGGCATCATTGTTTTGTGATTGGAATGAGTAGAATTTAAACCCCTTTGCGAGTATCAATTGGAGGGCAAGTCTGGTGCCAGCACCCGCGGTAATTCCAGCTGAGCGGGCTGGCAAGGC
>E9LAHD006DPXFD LEN=242 QL=1 QR=223
AGCGATTAGGGTTCGATTCCGGAGAGGGAGCCTGAGAAACGGCTACCACATCTAAGGAAGGCAGCAGGCGCGTAAATTACCCAATCCTGACTCAGGGAGGTAGTGACAAGAAATAACAACTCGGGGCCTAACGGCTTACGAGATTGCAATGAGAACAATTTAAATCTCTTATCTAGGAACAATTGGAGGGCAAGTCTGGTGCCAGCACCCGCGGTAATTCCAGCTGAGCGGGCTGGCAAGGC
>E9LAHD006DM3KY LEN=240 QL=1 QR=221
ATCGATTAGGGTTCGATTCCGGAGAGGGAGCCTGAGAGACGGCTACCACATCCAAGGAAGGCAGCAGGCGCGCAAATTACCCAATCCCGACTCGGGGAGGTAGTGACAATAAATAACAGTAGAGGGCCAATGGTCTTCTTATTGGAATGAGAACAATTTAAACCCCTTAACGAGGATCAATTAGAGGGCAAGTCTGGTGCCAGCACCCGCGGTAATTCCAGCTGAGCGGGCTGGCAAGGC
>E9LAHD006DH42T LEN=244 QL=1 QR=225
ATCGATTAGGGTTCGATTCCGGAGAGGGAGCATGAGACACGGCTACCACATCCAAGGAAGGCAGCAGGCGCGCAAATTACCCAATCCCGACACGGGGAGGTAGTGACGAAAAATAACAATGCGGGACTCTTTCGAGGCCCCGCAATTGGAATGGGCACACTTTAGATCCTTGAGCGAGGATCGATTGGAGGGCAAGTCTGGTGCCAGCACCCGCGGTAATTCCAGCTGAGCGGGCTGGCAAGGC
>E9LAHD006DRZHJ LEN=244 QL=1 QR=225
ANCGATTAGGGTTCGATTCCGGAGAGGGAGCATGAGAAATGGCTACCACATCTACGGAAGGCAGCAGGCGCGCAAATTACCCACTCCTAGAACGGGGAGGTAGTGACGAAAAATAACAATACCGGACTCTAATGAGGCTCGGTAATTGAAATGAGTACAGTTTAAAACCCTTAACGAGGATCTATTGGAGGGCAAGTCTGGTGCCAGCACCCGCGGTAATTCCAGCTGAGCGGGCTGGCAAGGC
>E9LAHD006DIH5P LEN=243 QL=1 QR=224
TAGGATTAGGGTTCGATTCCGGAGAGGGAGCCTGAGAAATGGCTACCACATCCAAGGAAGGCAGCAGGCGCGTAAATTACCCAATCCTGACACAGGGAGGTAGTGACAATAAATAACAATGCCGGGCCTTTCAAGGTTTGGCAATTGGAATGAGAACAATTTAAATCCCTTATCGAGGATCAATTGGAGGGCAAGTCTGGTGCCAGCACCCGCGGTAATTCCAGCTGAGCGGGCTGGCAAGGC
>E9LAHD006DRZO8 LEN=238 QL=1 QR=219
AACGATTAGGGTTCGATTCCGGAGAGGGAGCCTGAGAAACGGCTACCACATCTAAGGAAGGCAGCAGGCGCGTAAATTACCCAATCCTAATTCAGGGAGGTAGTGACAAGAAATAACGGGTCGGGGCTATGCCCCGGGACTGCAATGAGATGAATTTACACCCCTTTTCGAGTAACAATTGGAGGGCAAGTCTGGTGCCAGCACCCGCGGTAATTCCAGCTGAGCGGGCTGGCAAGGC
>E9LAHD006DTVE6 LEN=243 QL=1 QR=224
ATGGATTAGGGTTCGATTCCGGAGAGGGAGCCTGAGAAATGGCTACCACATCCAAGGAAGGCAGCAGGCGCGTAAATTACCCAATCCTGACACAGGGAGGTAGTGACAATAAATAACAATGCCGGGCTTTTCAAAGTCTGGCAATTGGAATGAGAACAATTTAAATCCCTTATCGAGGATCAATTGGAGGGCAAGTCTGGTGCCAGCACCCGCGGTAATTCCAGCTGAGCGGGCTGGCAAGGC
>E9LAHD006DSKTF LEN=239 QL=1 QR=218
ACTGATTAGGGTTCGATTCCGGAGAGGGAGCCTGAGAGACGGCTACCACATCCAAGGAAGGCAGCAGGCGCGCAAATTACCCAATCCCGACTCGGGGAGGTAGTGACAATAAATAACAGTAGAGGGCCAATGGTCTTCTTATTGGAATGAGAACAATTTAAACCCCTTAACGAGGATCAATTAGAGGGCAAGTCTGGTGCCAGCACCGCGGAGTTACTCGCTNAGNGGCGNGNGAGAGN
>E9LAHD006DQ619 LEN=245 QL=1 QR=225
ACAGATTAGGGTTCGATTCCGGAGGAGGGAGCATGAGAAATGGCTACCACATCTACGGAAGGCAGCAGGCGCGCAAATTACCCACTCCTAGAACGGGGAGGTAGTGACGAAAAATAACAATACCGGACTCTATGAGGCTCGGTAATTGAAATGAGTACAGTTTAAAACCCTTAACGAGGATCTATTGGAGGGCAAGTCTGGTGCCAGCACCCGCGGTAATTCCAGCTGAGCGGGCTGGCAAGGCN
>E9LAHD006DRYV1 LEN=241 QL=1 QR=223
TAGGATTAGGGTTCGATTCCGGAGAGGGAGCCTGAGAAATGGCTACCACATCCAAGGAAGGCAGCAGGCGCGTAAATTACCCAATCCTGACACAGGGAGGTAGTGACAATAAATAACAATGCCGGGCCTTTCAAGGTTTGGCAATTGGAATGAGAACAATTTAAATCCCTTATCGAGGATCAATTGGAGGCAAGTCTGGTGCCAGCACCCGCGGTAATTCCAGCTGAGCGGCTGGCAAGGC
>E9LAHD006DUHYC LEN=240 QL=1 QR=221
AACGATTAGGGTTCGATTCCGGAGAGGGAGCCTGAGAAACGGCTACCACATCTAAGGAAGGCAGCAGGCGCGCAAATTACCCAATCCTGACACAGGGAGGTAGTGACAAGAAATAACAATACAGGCATTCATGTCTTGTAATTGGAATGAGTAGAATTTAAATCCCTTTATGAGTATCAATTGGAGGGCAAGTCTGGTGCCAGCACCCGCGGTAATTCCAGCTGAGCGGGCTGGCAAGGC
>E9LAHD006DOMET LEN=239 QL=1 QR=220
ACAGATTAGGGTTCGATTCCGGAGAGGGAGCCTGAGAAACGGCTACCACATCTAAGGAAGGCAGCAGGCGCGTAAATTACCCAATCCTGACTCAGGGAGGTAGTGACAAGAAATAACGGACCGGCCTTTTAGGTTCGGGATTGCAATGAGCCGAATTTACACCCCTTAGCGAGGACCCATTGGAGGGCAAGTCTGGTGCCAGCAGCCGCGGTAATTCCAGCTGAGCGGGCTGGCAAGGC
>E9LAHD006DOYQH LEN=238 QL=1 QR=219
ATGGATTAGGGTTCGATTCCGGAGAGGGAGCCTGAGAAACGGCTACCACATCTAAGGAAGGCAGCAGGCGCGTAAATTACCCAATCCTGACTCAGGGAGGTAGTGACAAGAAATAACGGGCCGGGTTCTAAATCCGGGACTGAAATGAGATGAATTTACACCCCTTATTGAGGATCAATTGGAGGGCAAGTCTGGTGCCAGCACCCGCGGTAATTCCAGCTGAGCGGGCTGGCAAGGC
>E9LAHD006DQ3IG LEN=248 QL=1 QR=62
ANGGATTAGGGTTCGATTCCGGAGAGGGAGCCTGAGAAACGGCTACCACCTTCCACGGAAGGCAGCAGGCGCGGTAAATTACCCAAATTCCCTAATTCCAGGGAGGTAGTGGACAAGAAATAATAGGGTACGGTGCTACGCACCGGTACTGCAATGAGACGAATTAGACCCTTATCAGGACCAATTGGAGGCAAGTCTGGTGCCAGCACCCGCGGTAATTCCAGCTGAGCGGCTGGCAAGGCGNNNNN
>E9LAHD006DR5K3 LEN=237 QL=1 QR=173
ACAGATTAGGGTTCGATCCGGAGAGGGAGCATGAGAAATGGCTACCACATCTACGGAAGGCAGCAGGCGCGCAAATTACCCACTCCTAGGAACGGGGAGGTAGTGACGAAAAATAACAATACCGGACTCTAAGAGGCTCGGTAATTGAAATGAGTACAGTTTAAAACCCTTAACGAGGATCTATTGGAGGGCAAGTCTGGTGCCAGCACGCGAGTCNCNTNGNGGCGNGNGAGACGN
>E9LAHD006DU0BF LEN=239 QL=1 QR=220
AACGATTAGGGTTCGATTCCGGAGAGGGAGCCTGAGAAACGGCTACCACATCTAAGGAAGGCAGCAGGCGCGTAAATTACCCAATCCTGACTCAGGGAGGTAGTGACAAGAAATAACGGACCGGCCTTTTAGGTTCGGGATTGCAATGAGCCGAATTTACACCCCTTAGCGAGGACCCATTGGAGGGCAAGTCTGGTGCCAGCACCCGCGGTAATTCCAGCTGAGCGGGCTGGCAAGGC
>E9LAHD006DKQJ9 LEN=241 QL=1 QR=222
ACGGATTAGGGTTCGATTCCGGAGAGGGAGCCTGAGAAACGGCTACCACATCTAAGGAAGGCAGCAGGCGCGTAAATTACCCAATCCCGACTCGGGGAGGTAGTGACAAGAAATAACGGACCGGGGCCTTCGGGTTCCGGGATTGCAATGAGCCGAATTTACACCCCTTAGCGAGGATCGATTGGAGGGCAAGTCTGGTGCCAGCACCCGCGGTAATTCCAGCTGAGCGGGCTGGCAAGGC
>E9LAHD006DSZHJ LEN=243 QL=1 QR=224
AGCGATTAGGGTTCGATTCCGGAGAGGGAGCCTGAGAAATGGCTACCACATCCAAGGAAGGCAGCAGGCGCGTAAATTACCCAATCCTGACACAGGGAGGTAGTGACAATAAATAACAATGCCGGGCTTTTCAAAGTCTGGCAATTGGAATGAGAACAATTTAAATCCCTTATCGAGGATCAATTGGAGGGCAAGTCTGGTGCCAGCACCCGCGGTAATTCCAGCTGAGCGGGCTGGCAAGGC
>E9LAHD006DTM59 LEN=245 QL=1 QR=225
AACGATTAGGGTTCGATTCCGGAGAGGGAGCCTTAAAAACGGCTACCACATCCAAGGAAGGCAGCAGGCACGCAAATTACCCAATGAACGAAGTTCGAGGTAGTGACGAAAAATAACGATACAGGACTCATCCGAGGCCCTGTAATTGGAATGAGTACACTTTAAAACCGTTCCCGAGGATCTATTGGAGGGCAAGTCTGGTGCCAGCACCCGCGGTAATTCCAGCTGAGCGGCTGGCAAGGCNN
>E9LAHD006DLJAW LEN=240 QL=1 QR=221
CTAGATTAGGGTTCGATTCCGGAGAGGGAGCCTGAGAGACGGCTACCACATCCAAGGAAGGCAGCAGGCGCGCAAATTACCCAATCCCGACTCGGGGAGGTAGTGACAATAAATAACAGTAGAGGGCCAACGGTCTTCTTATTGGAATGAGAACAATTTAAACCCCTTAACGAGGATCAATTAGAGGGCAAGTCTGGTGCCAGCAGCCGCGGTAATTCCAGCTGAGCGGGCTGGCAAGGC
>E9LAHD006DQPLY LEN=246 QL=1 QR=150
ACGGATTAGGGTTCGATTCCGGAGAGGGAGCCTGAGAAACGGCTACCACATCTAAGGAAGGCAGCAGGCGCGCAAATTACCCAATCCTGACACAGGGAGGTAGTGACAAGAAATAACAATACAGGGCATCCATGTCTTGTAATTGGACAANGTATAAGTAAATTTAANCTTATTTANGATATCTAGTTGGGAGGANATCGTGGTCNCAGCACCGCGGTAATTCCAGCTGAGCGGGCTGGCAAGGCN
>E9LAHD006DOPUI LEN=240 QL=1 QR=221
ACGGATTAGGGTTCGATTCCGGAGAGGGAGCCTGAGAGACGGCTACCACATCCAAGGAAGGCAGCAGGCGCGCAAATTACCCAATCCCGACTCGGGGAGGTAGTGACAATAAATAACAGTAGAGGGCTTACGGTCTTCTTATTGCAATGAGAACAATTTAAACCCCTTAACGAGGATCAATTAGAGGGCAAGTCTGGTGCCAGCACCCGCGGTAATTCCAGCTGAGCGGGCTGGCAAGGC
>E9LAHD006DK54S LEN=243 QL=1 QR=224
ATAGATTAGGGTTCGATTCCGGAGAGGGAGCCTGAGAGACGGCTACCACATCCAAGGAAGGCAGCAGGCGCGCAAATTACCCAATCCTGACACAGGGAGGTAGTGACAATAAATAACAATACAGGGCCTTTTCAGGTCTTGTAATTGGAATGAGAACAATTTAAATCCCTTATCGAGGATCCATTAGAGGGCAAGTCTGGTGCCAGCACCCGCGGTAATTCCAGCTGAGCGGGCTGGCAAGGC
>E9LAHD006DVFPH LEN=232 QL=1 QR=72
ATGGATTAGGGTTCGATTCCGGAGAGGGAGCCTGAGAAACGGCTACCACATCCAAGGAAGGCAGCAGGCGCGATAACCTAACCACTCNACAGAGGGAGGTGTGAANAAGAANAANANACCGGCGCTTTCGAAGGTCTGGATAGTAGTAGNGAGANATTAAACCTACCTAGANCGATTGAAGGTNAAGGTCAGGTNCGNGCACGCGAACTCGATCNGNNGGNNGGCAGGCAGN
>E9LAHD006DKOHL LEN=241 QL=1 QR=222
ATAGATTAGGGTTCGATTCCGGAGAGGGAGCCTGAGAAACGGCTACCACATCTAAGGAAGGCAGCAGGCGCGCAAATTACCCAATCCTGACGCAGGGAGGTAGTGACAAGAAATAACAATACAGGGCATATCTGTCTTGTAATTGGAATGAGTAAACTTTAAATCACTTTACGAGTATCAATTGGAGGGCAAGTCTGGTGCCAGCAGCCGCGGTAATTCCAGCTGAGCGGGCTGGCAAGGC
>E9LAHD006DM8MW LEN=240 QL=1 QR=221
ATGGATTAGGGTTCGATTCCGGAGAGGGAGCCTGAGAGACGGCTACCACATCCAAGGAAGGCAGCAGGCGCGCAAATTACCCAATCCCGATTCGGGGAGGTAGTGACAATAAATAACAATACAGGGCCAACGGTCTTGTTATTGGAATGAGAACAATTTAAATAACTTAACGAGGATCAATTAGAGGGCAAGTCTGGTGCCAGCACCCGCGGTAATTCCAGCTGAGCGGGCTGGCAAGGC
>E9LAHD006DQSXD LEN=243 QL=1 QR=221
CTAGATTAGGGTTCGATTCCGGAGAGGGAGCCTGAGAAGCGGCTACCACATCTAAGGAAGGCAGCAGGCGCGCAAATTACCCAATCCTGACACAGGGAGGTAGTGACAAGAAATAACAATACAGGGCATCCATGTCTTGTAATTGGAATGATTAGAATTTAAATCATTTTATGAGTATCGATTGGAGGGCAAGTCTGGTGCCAGCACCGCGGTAATTCCAGCTGAGCGGGCGTGGCAAGGCNN
>E9LAHD006DQGB8 LEN=244 QL=1 QR=225
ACAGATTAGGGTTCGATTCCGGAGGAGGGAGCCTGAGAAATGGCTACCACATCCAAGGAAGGCAGCAGGCGCGTAAATTACCCAATCCTGACACAGGGAGGTAGTGACAATAAATAACAATGCCGGGCCTCTATAGGTTTGGCAATTGGAATGAGAACAATTTAAATCCCTTATCGAGGATCAATTGGAGGGCAAGTCTGGTGCCAGCACCCGCGGTAATTCCAGCTGAGCGGGCTGGCAAGGC
>E9LAHD006DQ3WZ LEN=243 QL=1 QR=224
AGCGATTAGGGTTCGATTCCGGAGAGGGAGCCTGAGAAATGGCTACCACATCCAAGGAAGGCAGCAGGCGCGTAAATTACCCAATCCTGACACAGGGAGGTAGTGACAATAAATAACAATGCCGGGCTTTTCAAAGTCTGGCAATTGGAATGAGAACAATTTAAATCCCTTATCGAGGATCAATTGGAGGGCAAGTCTGGTGCCAGCACCCGCGGTAATTCCAGCTGAGCGGGCTGGCAAGGC
>E9LAHD006DRN6W LEN=241 QL=1 QR=222
CTAGATTAGGGTTCGATTCCGGAGAGGGAGCCTGAGAAACGGCTACCACATCTAAGGAAAGCAGCAGGCGCGCAAATTACCCAATCCTGACACAGGGAGGTAGTGACAAGAAATAACAATACAGGGCATCCATGTCTTGTAATTGGAATGATTAGAATTTAAATCATTTTATGAGTATCGATTGGAGGGCAAGTCTGGTGCCAGCACCCGCGGTAATTCCAGCTGAGCGGGCTGGCAAGGC
>E9LAHD006DOSEP LEN=238 QL=1 QR=86
ATAGATTAGGGTTCGATTCCGGAGAGGGAGCCTGAGAAACGGCTACCACATCTAAGGAAGGCAGCAGGCGCGTAAATTACCCAATTCCTAATTCAGGAGAGGTAGTNANAANAAGTACGGGTCGGGCTATGCCCGGCGTCGCAATGAGATGAATTTACACCCTTTTTCGAGTAACAATTGGAGGGCAAGTCTGGTGCCAGCAGCCGCGGTAATTCCAGCTGAGCGGGCTGGCAAGGCN
>E9LAHD006DLLT7 LEN=239 QL=1 QR=220
TAGGATTAGGGTTCGATTCCGGAGAGGGAGCCTGAGAAACGGCTACCACATCTAAGGAAGGCAGCAGGCGCGTAAATTACCCAATCCTGACTCAGGGAGGTAGTGACAAGAAATAACGGACCGAGGCTTTTGCTTCGGGATTGCAATGAGTTGAATTTAAACCCCTTGACGAGGATCAATTGGAGGGCAAGTCTGGTGCCAGCACCCGCGGTAATTCCAGCTGAGCGGGCTGGCAAGGC
>E9LAHD006DLU7M LEN=243 QL=1 QR=223
ACAGATTAGGGTTCGATTCCGGAGAGGGAGCCTGAGAAACGGCTACCACATCCAAGGAAGGCAGCAGGCGCGCAAATTACCCAATCCTGACACAGGGAGGTAGTGACAATAAATAACAATACAGTGCTCTATGAGTATTGTAATTGGAATGAGTACAATTTACATCTCTTAACGAGAACCAATTGGAGGGCAAGTCTGGTGCCAGCACCCGCGGTAATTCCAGCTGAGCGGGCTGGCAAGGCN
>E9LAHD006DP8EW LEN=244 QL=1 QR=224
AGCGATTAGGGTTCGATTCCGGAGAGGGAGCCTGAGAAATGGCTACCACATCCAAGGAAGGCAGCAGGCGCGTAAATTACCCAATCCTGACACAGGGAGGTAGTGACAATAAATAACAATGCCGGGCTTTTCAAAGTCTGGCAATTGGAATGAGAACAATTTAAATCCCTTATCGAGGATCAATTGGAGGGCAAGTCTGGTGCCAGCAGCCGCGGTAATTCCAGCTGAGCGGGCTGGCAAGGCN
>E9LAHD006DN7KC LEN=235 QL=1 QR=216
ATGGATTAGGGTTCGATTCCGGAGAGGGAGCCTGAGAAACGGCTACCACATCTACGGAAGGCAGCAGGCGCGCAAATTGCCCAATCCCGACTCGGGGAGGCAGTGACAAGAAATAACAACTCTAGGTTTTCTTAGAAGTGTAATGAGGATAATTTACAAACCTTACCGAATGCAATTGGAGGGCAAGTCTGGTGCCAGCACCCGCGGTAATTCCAGCTGAGCGGGCTGGCAAGGC
>E9LAHD006DNLEX LEN=244 QL=1 QR=225
TAGGATTAGGGTTCGATTCCGGAGAGGGAGCATGAGAAACGGCTACCACATCTAAGGAAGGCAGCAGGCGCGTAAATTACCCAATCCTGACTCAGGGAGGTAGTGACAAGAAATAGCAAACCGGGGACCTCATGGTCTTACGGTATTGCAATGAGAACAATTTAAAACACTTAGCGAGGAACAAGTGGAGGACAAGTCTGGTGCCAGCACCCGCGGTAATTCCAGCTGAGCGGGCTGGCAAGGC
>E9LAHD006DRS0W LEN=239 QL=1 QR=219
ATCGATTAGGGTTCGATTCCGGAGAGGGAGCCTGAGAAACGGCTACCACATCTAAGGAAGGCAGCAGGCGCGTAAATTACCCAATTCTGATTCAGAGAGGTAGTGACAAGAAATAACGGGTCGGGATTTTTTCCCGGGACTGCAATGAGATGAACTTATACCCCTTTTCGAGTAACAATTGGAGGGCAAGTCTGGTGCCAGCACCCGCGGTAATTCCAGCTGAGCGGGCTGGCAAGGCN
>E9LAHD006DTXAY LEN=237 QL=1 QR=86
ATGGATTAGGGTTCGATTCCGGAGAGGGAGCCTGAGAAAACGGCTACCACATCTAAGGAAGGCAGCAGGCGCGTAAATTAACCCAATCTAATTNAGGGAGGTAGTGACAAGAAATAATGGGTCGGAACTAACTTCCGGGACCGCAANGAGATGAATTTACACCCCTTTTCGNGGNTNAATTGGNGGCAAGTCTGGTGCCAGNACCGCGGTAATTCNGCTGANCGGCTGCAAGCNNNN
>E9LAHD006DJTKX LEN=238 QL=1 QR=219
TAGGATTAGGGTTCGATTCCGGAGAGGGAGCCTGAGAAACGGCTACCACATCTAAGGAAGGCAGCAGGCGCGTAAATTACCCAATTCTAATTCAGAGAGGTAGTGACAAGAAATAACGGGTCGGGGCTATGCCCCGGGACTGCAATGAGATGAATTTACACCCCTTTTCGAGTAACAATTGGAGGGCAAGTCTGGTGCCAGCACCCGCGGTAATTCCAGCTGAGCGGGCTGGCAAGGC
>E9LAHD006DQK0B LEN=240 QL=1 QR=214
ACTGATTAGGGTTCGATTCCGGAGAGGGAGCCTGAGAAATGGCTACCACATCCAAGGAAGGCAGCAGGCGCGTAAATTACCCAATCCTGACACAGGGAGGTAGTGACAATAAATAACAATGCCGGGCTTTTCAAAGTCTGGCAATTGGAATGAGAACAATTTAAATCCCTTATCGAGGATCAATTGGAGGGCAAGTCTGGTGCCAGCACCGCGGAGTTACNCNNNGNGGCGTGNGAGNGN
>E9LAHD006DSFNV LEN=245 QL=1 QR=212
ATGGATTAGGGTTCGATTCCGGAGAGGGAGCCTGAGAAATGGCTACCACATCCAAGGAAGGCAGCAGGCGCGTAAATTACCCAATCCTGACACAGGGAGGTAGTGACAATAAATAACAATGCCGGGCCTCTATAGGTTTGGCAATTGGAATGNGAACAATTTAAATCCCTTATCGAGGATCAATTGGAGGGCAAGTCTGGTGCCAGCAGCCGCGGGTAATTCCAGCTGANCGGGCTGGCAAGGCN
>E9LAHD006DUD93 LEN=244 QL=1 QR=223
ACGGATTAGGGTTCGATTCCGGAGAGGGAGCCTGAGAAATGGCTACCACATCCAAGGAAGGCAGCAGGCGCGTAAATTACCCAATCCTGACACAGGGAGGTAGTGACAATAAATAACAATGTCGGGCTCTTTGAGTCTGACAATTGGAATGAGAACAATTTAAATCCCTTATCGAGGATCAATTGGAGGGCAAGTCTGGTGCCAGCAGCCGCGGTAATTCCAGCTGAGCGGGCTGGCAAGGCNN
>E9LAHD006DMP5Q LEN=243 QL=1 QR=224
ATCGATTAGGGTTCGATTCCGGAGAGGGAGCCTGAGAAACGGCTACCACATCCAAGGAAGGCAGCAGGCGCGTAAATTACCCAATCCTGACACAGGGAGGTAGTGACAATAAATAACAGTGCCGAGCCCATTCGGGTTTGGCAGTTGGAATGAGAACAATTTAAATCCCTTATCGAGGATCAATTGGAGGGCAAGTCTGGTGCCAGCACCCGCGGTAATTCCAGCTGAGCGGGCTGGCAAGGC
>E9LAHD006DK0WV LEN=239 QL=1 QR=220
ACAGATTAGGGTTCGATTCCGGAGAGGGAGCCTGAGAAACGGCTACCACATCTAAGGAAGGCAGCAGGCGCGTAAATTACCCAATCCTGACTCAGGGAGGTAGTGACAAGAAATAACGGACCGGCCTTTTAGGCTCGGGATTGCAATGAGCCGAATTTACACCCCTTAGCGAGGACCCATTGGAGGGCAAGTCTGGTGCCAGCACCCGCGGTAATTCCAGCTGAGCGGGCTGGCAAGGC
>E9LAHD006DRA5K LEN=239 QL=1 QR=220
AACGATTAGGGTTCGATTCCGGAGAGGGAGCCTGAGAAACGGCTACCACATCTAAGGAAGGCAGCAGGCGCGTAAATTACCCAATCCTGACTCAGGGAGGTAGTGACAAGAAATAACGGACCGAGGCTTTTGCTTCGGGATTGCAATGAGTTGAATTTAAACCCCTTGACGAGGATCAATTGGAGGGCAAGTCTGGTGCCAGCAGCCGCGGTAATTCCAGCTGAGCGGGCTGGCAAGGC
>E9LAHD006DM5YL LEN=242 QL=1 QR=208
TAGGATTAGGGTTCGATTCCGGAGAGGGAGCCTGAGAAATGGCTACCACATCCAAGGAAGGCAGCAGGCGCGTAAATTACCCAATCCTGACACAGGGAGGTAGTGACAATAAATAACAATGCCGGGCCTTTCAAGGTTTGGCAATTGGAATGAGAACAATTTAAATCCCTTATCGAGGATCAATTGGAGGGCAAGTCTGGTGCCAGCACCCGCGGTAATTCCAGCTGAGCGGCTGGCAAGGC
>E9LAHD006DSHBR LEN=243 QL=1 QR=224
TAGGATTAGGGTTCGATTCCGGAGAGGGAGCCTGAGAAATGGCTACCACATCCAAGGAAGGCAGCAGGCGCGTAAATTACCCAATCCTGACACAGGGAGGTAGTGACAATAAATAACAATGCCGGGCTTTTCTAAGTCTGGCAATTGGAATGAGAACAATTTAAATCCCTTATCGAGGATCAATTGGAGGGCAAGTCTGGTGCCAGCAGCCGCGGTAATTCCAGCTGAGCGGGCTGGCAAGGC
>E9LAHD006DL60G LEN=244 QL=1 QR=225
ATCGATTAGGGTTCGATTCCGGAGAGGGAGCATGAGACACGGCTACCACATCCAAGGAAGGCAGCAGGCGCGCAAATTACCCAATCCCGACACGGGGAGGTAGTGACGAAAAATAACAATGCGGGACTCTTTCGAGGCCCCGCAATTGGAATGGGCACACTTTAGATCCTTGAGCGAGGATCGATTGGAGGGCAAGTCTGGTGCCAGCACCCGCGGTAATTCCAGCTGAGCGGGCTGGCAAGGC
>E9LAHD006DKW5W LEN=243 QL=1 QR=222
ACGGATTAGGGTTCGATTCCGGAGAGGGAGCATGAGAAATGGCTACCACATCTACGGAAGGCAGCAGGCGCGCAAATTACCCACTCCTAGAACGGGGAGGTAGTGACGAAAAATAACAATACCGGACTCAATGAGGCTCGGTAATTGAAATGAGTACAGTTTAAAACCCTTAACAAGGATCTATTGGAGGGCAAGTCTGGTGCCAGCACCGCGGTAGTTACTCGNTNGNGGCGNGNGAGACGN
>E9LAHD006DOTL8 LEN=244 QL=1 QR=225
CTAGATTAGGGTTCGATTCCGGAGAGGGAGCATGAGACACGGCTACCACATCCAAGGAAGGCAGCAGGCGCGCAAATTACCCAATCCCGACACGGGGAGGTAGTGACGAAAAATAACAATGCGGGACTCTTTCGAGGCCCCGCAATTGGAATGGGCACACTTTAGATCCTTGAGCGAGGATCGATTGGAGGGCAAGTCTGGTGCCAGCACCCGCGGTAATTCCAGCTGAGCGGGCTGGCAAGGC
>E9LAHD006DLD93 LEN=263 QL=1 QR=222
ANGATTAGGGTTCGATTCCGGAGAGGGAGCCTGAGAAATGGCTACCACATCCAAGGAAGGCAGCAGGCGCGTAAATTACCCAATCCTGACACAGGGAGGTAGTGACAATAAATAACAATGCCGGGCTTTTCAAAGTCTGGCAATTGGAATGAGAACAATTTAAATCCCTTATCGAGGATCAATTGGAGGGCAAGTCTGGTGCCAGCACCGCGGAGTTACTCGACTCGTAGACGGGGCCGGTCGGTCGGAACGGAACGGCNNNN
>E9LAHD006DS4IP LEN=244 QL=1 QR=225
CTAGATTAGGGTTCGATTCCGGAGAGGGAGCATGAGACACGGCTACCACATCCAAGGAAGGCAGCAGGCGCGCAAATTACCCAATCCCGACACGGGGAGGTAGTGACGAAAAATAACAATGCGGGACTCTTTCGAGGCCCCGCAATTGGAATGGGCACACTTTAGATCCTTGAGCGAGGATCGATTGGAGGGCAAGTCTGGTGCCAGCACCCGCGGTAATTCCAGCTGAGCGGGCTGGCAAGGC
>E9LAHD006DNA4R LEN=240 QL=1 QR=221
ATGGATTAGGGTTCGATTCCGGAGAGGGAGCCTGAGAGACGGCTACCACATCCAAGGAAGGCAGCAGGCGCGCAAATTACCCAATCCCGATTCGGGGAGGTAGTGACAATAAATAACAATACAGGGCCAACGGTCTTGTTATTGGAATGAGAACAATTTAAATAACTTAACGAGGATCAATTAGAGGGCAAGTCTGGTGCCAGCAGCCGCGGTAATTCCAGCTGAGCGGGCTGGCAAGGC
>E9LAHD006DM4GB LEN=238 QL=1 QR=219
ACAGATTAGGGTTCGATTCCGGAGAGGGAGCCTGAGAAACGGCTACCACATCTAAGGAAGGCAGCAGGCGCGTAAATTACCCAATCCTGACTCAGGGAGGTAGTGACAAGAAATAACGGACCGAGGCTTTGCTTCGGGATTGCAATGAGTAGAATTTAAACCCCTTTACGAGGATCCATTGGAGGGCAAGTCTGGTGCCAGCACCCGCGGTAATTCCAGCTGAGCGGGCTGGCAAGGC
>E9LAHD006DJ457 LEN=243 QL=1 QR=224
ATCGATTAGGGTTCGATTCCGGAGAGGGAGCCTGAGAAACGGCTACCACATCTAAGGAAGGCAGCAGGCGCGTAAATTACCCAATCCTGACACAGGGAGGTAGTGACAATAAATAACAATGCTGGGCTTTTATAAGTCTGGCAATTGGAATGAGAACAATTTAAATCCCTTATCGAGGATCAATTGGAGGGCAAGTCTGGTGCCAGCACCCGCGGTAATTCCAGCTGAGCGGGCTGGCAAGGC
>E9LAHD006DTNS2 LEN=250 QL=1 QR=120
CTAGATTAGGGTTCGATTCCGGAGAGGGAGCCTGAGAAATGGCTACCACATCCAAGGAAGGCAGCAGGCGCGTAAATTACCCAATCCTGACACAGGGAGGTAGTGACAATAAATAACAATGCGGGCTTTTTAAGTCTGGCACTTGGAATGAGACAATTTAATCCCTTTAATCGTAGGNTCAATTGGAGGGTCAAGGTCTGGTTGCCAGGCCACCCGCGGTAACTTCCGAGTCTGAGCGGCTGGCAGGCNN
>E9LAHD006DKWDT LEN=240 QL=1 QR=221
ACTGATTAGGGTTCGATTCCGGAGAGGGAGCCTGAGAGACGGCTACCACATCCAAGGAAGGCAGCAGGCGCGCAAATTACCCAATCCCGACTCGGGGAGGTAGTGACAATAAATAACAGTAGAGGGCCAATGGTCTTCTTATTGGAATGAGAACAATTTAAACCCCTTAACGAGGATCAATTAGAGGGCAAGTCTGGTGCCAGCAGCCGCGGTAATTCCAGCTGAGCGGGCTGGCAAGGC
>E9LAHD006DLO1X LEN=241 QL=1 QR=222
ATAGATTAGGGTTCGATTCCGGAGAGGGAGCCTGAGAAACGGCTACCACATCTAAGGAAGGCAGCAGGCGCGCAAATTACCCAATCCTGACACAGGGAGGTAGTGACAAGAAATAACAATACAGGGCATCCATGTCTTGTAATTGGAATGAATAGAATTTAAATCCTTTTATGAGTATCGATTGGAGGGCAAGTCTGGTGCCAGCAGCCGCGGTAATTCCAGCTGAGCGGGCTGGCAAGGC
>E9LAHD006DSSYI LEN=242 QL=1 QR=162
ACTGATTAGGGTTCGATTCCGGAGAGGGAGCCTGAGAAACGGCTACCACTTCTAAGGAAGGCAGCAGGCGCGTAAATTACCCAATCCCGATTCGGGGAGGTAGTGACAAGAAATAACAACTCGGGTCCTTTTGGATTACGAGATTGCAATGAGAACAATTTAGACCACTTAACGAGGATCCATTGGAGGGCAAGTCTGGTGCCAGCACCCGCGGTAATTCCAGCTGAGCGGGCTGGCAAGGC
>E9LAHD006DPNKX LEN=239 QL=1 QR=220
TAGGATTAGGGTTCGATTCCGGAGAGGGAGCCTGAGAAACGGCTACCACATCTAAGGAAGGCAGCAGGCGCGTAAATTACCCAATCCTGACTCAGGGAGGTAGTGACAAGAAATAACGGACCGAGGCTTTTGCTTCGGGATTGCAATGAGTTGAATTTAAACCCCTTGACGAGGATCAATTGGAGGGCAAGTCTGGTGCCAGCACCCGCGGTAATTCCAGCTGAGCGGGCTGGCAAGGC
>E9LAHD006DI977 LEN=243 QL=1 QR=224
TAGGATTAGGGTTCGATTCCGGAGAGGGAGCCTGAGAGACGGCTACCACATCCAAGGAAGGCAGCAGGCGCGCAAATTACCCAATCCTGACACAGGGAGGTAGTGACAATAAATAACAATACTGGACTTTTTCAAGCCTAGTAATTGGAATGAGAACAATTTAAATCCCTTATCGAGTATCAATTGGAGGGCAAGTCTGGTGCCAGCACCCGCGGTAATTCCAGCTGAGCGGGCTGGCAAGGC
>E9LAHD006DKS9J LEN=245 QL=1 QR=151
AGCGATTAGGGTTCGATTCCGGAGAGGGAGCCTGAGAAGACGGCTACCACATCCAAGGAAGGCAGCAGGCGCGCAAATTACCCAATCCTGACACAGGGAGGTAGTGACAATAAATAACAATACAGGGCCTTTTCAGGTCTTGTAATTGGAATGTAGAACAATTTAAATCCCTTATCGAGGATCCATTAGAGGGCAAGTCTGGTGCCAGCACCCGCGGTAATTCCAGCTGAGCGGGCTGGCAAGGC
>E9LAHD006DQI2K LEN=243 QL=1 QR=224
ACAGATTAGGGTTCGATTCCGGAGAGGGAGCCTGAGAAATGGCTACCACATCCAAGGAAGGCAGCAGGCGCGTAAATTACCCAATCCTGACACAGGGAGGTAGTGACAATAAATAACAATGCCGAGCTTTTATAAGTTTGGCAATTGGAATGAGAACAATTTAAATCTCTTATCGAGGATCCATTGGAGGGCAAGTCTGGTGCCAGCACCCGCGGTAATTCCAGCTGAGCGGGCTGGCAAGGC
>E9LAHD006DSB5W LEN=241 QL=1 QR=222
ACGGATTAGGGTTCGATTCCGGAGAGGGAGCCTGAGAAACGGCTACCACATCTAAGGAAGGCAGCAGGCGCGCAAATTACCCAATCCTGACACAGGGAGGTAGTGACAAGAAATAACAATACAGGGCATCCATGTCTTGTAATTGGAATGATTAGAATTTAAATCATTTTAGGAGTATCGATTGGAGGGCAAGTCTGAAGCCAGCACCCGCGGTAATTCCAGCTGAGCGGGCTGGCAAGGC
>E9LAHD006DJZ1U LEN=242 QL=1 QR=223
ACTGATTAGGGTTCGATTCCGGAGAGGGAGCCTGAGAAATGGCTACCACATCCAAGGAAGGCAGCAGGCGCGTAAATTACCCAATCCTGACACAGGGAGGTAGTGACAATAAATAACAATGCCGGGCTTTTCAAAGTCTGGCAATTGGAATGAGAACAATTTAAATCCCTTATCGAGGATCAATTGGAGGGCAAGTCTGGTGCCAGCAGCCGCGGTAATTCCGCTGAGCGGGCTGGCAAGGC
>E9LAHD006DRUF3 LEN=239 QL=1 QR=116
ATCGATTAGGGTTCGATTCCGGANAGGGAGCCTGAGAAACGGCTACCACATCTAAGGAAGGCAGCAGGCGNGTAATTACCCAATCCTAATTCAGGAGGTAGTGGACAAGAAATAAACGGTACGGGTTCTACCCCGGGACTGNAATGAGNTGAATTTACACCCTTTGAGTAACAATTGGAGGCTAATCGTGGTGCCAGCACCCGCGGTAATTCCNGCTGAGCGGCTGCAAGGCNNNNNNN
>E9LAHD006DI811 LEN=245 QL=1 QR=225
AACGATTAGGGTTCGATTCCGGAGAGGGAGCCTTAAAAAACGGCTACCACATCCAAGGAAGGCAGCAGGCACGCAAATTACCCAATGAACGAAGTTCGAGGTAGTGACGAAAATAACGATACAGGACTCATCCGAGGCCCTGTAATTGGAATGAGTACACTTTAAAACCGTTCCCGAGGATCTATTGGAGGGCAAGTCTGGTGCCAGCACCCGCGGTAATTCCAGCTGAGCGGGCTGGCAAGGCN
>E9LAHD006DQKBZ LEN=225 QL=1 QR=82
CTAGATTAGGGTTCGATTCCGGAGAGGGAGCCTGAGAAACGGCTACCACATCCAAGGAAGGCAGCAGGCGCGAATAACCTAACACTCGNACAGGAGGGTAGGTGNAANAAANAANAANAATGAACCGTCGGTATACTGATNTGAATAGTTAATCCTATGAGTAATCATTTGGAGGNAGTNTGGNGGCAGCNGCGCGATCCAGCNGATCGGNNGNAGCGNNGNAGN
>E9LAHD006DKHE2 LEN=234 QL=1 QR=215
AACGATTAGGGTTCATTCCGGAGAGGGAGCCTGAGAAACGGCTACCACATCTACGGAAGGCAGCAGGCGCGAAAATTGCCCAATCCTGACACGGGGAGGCAGTGACAAGAAATAACAACTCTAGGTTTTCTTAGAAGTGTAATGAGGATAATTTACAAACCTTACCGAATGCAATTGGAGGGCAAGTCTGGTGCCAGCACCCGCGGTAATTCCAGCTGAGCGGGCTGGCAAGGC
>E9LAHD006DH5DE LEN=243 QL=1 QR=224
ATCGATTAGGGTTCGATTCCGGAGAGGGAGCCTGAGAAATGGCTACCACATCCAAGGAAGGCAGCAGGCGCGTAAATTACCCAATCCTGACACAGGGAGGTAGTGACAATAAATAACAATGCCGGGCTTTTATAGGTCTGGCAATTGGAATGAGAACAATTTAAATCCCTTATCGAGGATCAATTGGAGGGCAAGTCTGGTGCCAGCAGCCGCGGTAATTCCAGCTGAGCGGGCTGGCAAGGC
>E9LAHD006DNOS0 LEN=242 QL=1 QR=223
CTAGATTAGGGTTCGATTCCGGAGAGGGAGCCTGAGAGACGGCTACCACATCCAAGGAAGGCAGCAGGCGCGTAAATTACCCAATCCTGACTCAGGGAGGTAGTGACAATAAATAACGATGCCGGGCTCTTTGAGTCTGGCAATTGCAATGAGAACAATCTAAACCCCTTAGCGAGGATCAATTGGAGGGCAAGTCTGGTGCCAGCACCCGCGGTAATTCCAGCTGAGCGGGCTGGCAAGGC
>E9LAHD006DSXXU LEN=242 QL=1 QR=222
ACGGATTAGGGTTCGATTCCGGAGAGGGAGCCTGAGAAACGGCTACCACATCTAAGGAAGGCAGCAGGCGCGTAAATTACCCAATCCCGACTCGGGGAGGTAGTGACAAGAAATAACGGACCGGGACTTTCGGGTTCCGGGATTGCAATGAGCCGAATTTACACCCCTTAGCGAGGATCGATTGGAGGGCAAGTCTGGTGCCAGCACCCGCGGTAATTCCAGCTGAGCGGGCTGGCAAGGCN
>E9LAHD006DR369 LEN=241 QL=1 QR=222
ACCATAGGTTGGTNTTCCGGAGAGGGAGCCTGAGAGACGGCTACCACATCCAAGGAAGGCAGCAGGCGCGTAAATTACCCAATCCTGACTCAGGGAGGTAGTGACAAAAAATAACTTAGTCGGGCCGCTTGCGGTCTGACTTTAGGAATGAGAACAATTTAAATCCCTTATCGAGGATCAATTGGAGGGCAAGTCTGGTGCCAGCAGCCGCGGTAATTCCAGCTGAGCGGGCTGGCAAGGC
>E9LAHD006DP49H LEN=244 QL=1 QR=224
ATGGATTAGGGTTCGATTCCGGAGAGGGAGCCTGAGAAACGGCTACCACATCCAAGGAAGGCAGCAGGCGCGCAAATTACCCAATCCTAATACAGGGAGGTAGTGACAATAAATAACAATGGTGACGGCTCACGCTGTGGCCAATTGGAATGAGAACAATTTAAACCCCTTAACGATGATCAACTGGAGGGCAAGTCTGGTGCCAGCAGCCGCGGTAATTCCAGCTGAGCGGGCTGGCAAGGCN
>E9LAHD006DIZ2N LEN=275 QL=1 QR=177
AACGATTAGGGTTCGATTCCGGAGAGGGAGCCTGAGAAACGGCTACCACATCTAAGGAAGGCAGCAGGCGCGCAAATTACCCAATCCTGACACAGGGAGGTAGTGACAAGAAATAACAATACAGGGCATCATTGTCTTGTAATTGGAATGAGTAGAATTTAAATCCCTTTAGAGTATNATAGTAGGNGAGATGTGCNCGCGACCCGACGGTAACCGTTCCGTAAGTCCTAGGACGTCGGGGACGGTCGGGGCCGTAAGGGGCCGAAGGCNNNNNN
>E9LAHD006DMNS3 LEN=241 QL=1 QR=222
CTAGATTAGGGTTCGATTCCGGAGAGGGAGCCTGAGAAATGGCTACCACATCCAAGGAAGGCAGCAGGCGCGTAAATTACCCAATCCTGACACAGGGAGGTAGTGACAATAAATAACAATGTCGGGCCTTCGGGTCTGACAATTGGAATGAGAACAATTTAAATCCCTTATCGAGGATCAATTGGAGGGCAAGTCTGGTGCCAGCACCCGCGGTAATTCCAGCTGAGCGGGCTGGCAAGGC
>E9LAHD006DMV8S LEN=243 QL=1 QR=224
AACGATTAGGGTTCGATTCCGGAGAGGGAGCCTGAGAGACGGCTACCACATCCAAGGAAGGCAGCAGGCGCGCAAATTACCCAATCCTGACACAGGGAGGTAGTGACAATAAATAACAATACAGGGCCTTTTCAGGTCTTGTAATTGGAATGAGAACAATTTAAATCCCTTATCGAGGATCCATTAGAGGGCAAGTCTGGTGCCAGCACCCGCGGTAATTCCAGCTGAGCGGGCTGGCAAGGC
>E9LAHD006DK23P LEN=240 QL=1 QR=221
ATCGATTAGGGTTCGATTCCGGAGAGGGAGCCTGAGAGACGGCTACCACATCCAAGGAAGGCAGCAGGCGCGCAAATTACCCAATCCCGATTCGGGGAGGTAGTGACAATAAATAACAATACAGGGCCAACGGTCTTGTTATTGGAATGAGAACAATTTAAATAACTTAACGAGGATCAATTAGAGGGCAAGTCTGGTGCCAGCACCCGCGGTAATTCCAGCTGAGCGGGCTGGCAAGGC
>E9LAHD006DM5PC LEN=241 QL=1 QR=222
ACTGATTAGGGTTCGATTCCGGAGAGGGAGCCTGAGAAACGGCTACCACATCTAAGGAAGGCAGCAGGCGCGCAAATTACCCAATCCTGACACAGGGAGGTAGTGACAAGAAATAACAATACAGGGCATCCATGTCTTGTAATTGGAATGAGTAGAATTTAAATCCCTTTACAAGTATCAATTGGAGGGCAAGTCTGGTGCCAGCACCCGCGGTAATTCCAGCTGAGCGGGCTGGCAAGGC
>E9LAHD006DIHW0 LEN=239 QL=1 QR=220
AACGATTAGGGTTCGATTCCGGAGAGGGAGCCTGAGAAACGGCTACCACATCTAAGGAAGGCAGCAGGCGCGTAAATTACCCAATCCTGACTCAGGGAGGTAGTGACAAGAAATAACGGACCGAGGCTTTTGCTTCGGGATTGCAATGAGTTGAATTTAAACCCCTTGACGAGGATCAATTGGAGGGCAAGTCTGGTGCCAGCACCCGCGGTAATTCCAGCTGAGCGGGCTGGCAAGGC
>E9LAHD006DUT4L LEN=241 QL=1 QR=222
ATAGATTAGGGTTCGATTCCGGAGAGGGAGCCTGAGAGACGGCTACCACATCCAAGGAAGGCAGCAGGCGCGCAAATTACCCAATCCCGACACGGGGAGGTAGTGACAAAAAATAACAATGTCTGGCCCTACGGGCTAGGTTTTTGGAATGGGTACAATTTAAATCCCTTAACGAGGATCAATTAGAGGGCAAGTCTGGTGCCAGCACCGCCGGAGTTACTCNNNGNGGCGGTGNGAGAGN
>E9LAHD006DMRUC LEN=238 QL=1 QR=219
ATCGATTAGGGTTCGATTCCGGAGAGGGAGCCTGAGAAACGGCTACCACATCTAAGGAAGGCAGCAGGCGCGTAAATTACCCAATCCTAATTCAGGGAGGTAGTGACAAGAAATAACGGGTCGGAGCTCTGCTCCGGGACCGCAATGAGATGAATTTTCCACCTTTTTTGAGTAACAATTGGAGGGCAAGTCTGGTGCCAGCACCCGCGGTAATTCCAGCTGAGCGGGCTGGCAAGGC
>E9LAHD006DJDCU LEN=238 QL=1 QR=217
ATAGATTAGGGTTCGATTCCGGAGAGGGAGCCTGAGAAACGGCTACCACATCTAAGGAAGGCAGCAGGCGCGTAAATTACCCAATCCTGACTCAGGGAGGTAGTGACAAGAAATAACGGGCCGGGTTCTAAATCCGGGACTGAAATGAGATGAATTTACACCCCTTATTGAGGATCAATTGGAGGGCAAGTCTGGTGCCAGCACCGCGGTAGTTACTCGNTGNGCGGCGNGNGAGAGN
>E9LAHD006DTDD0 LEN=249 QL=1 QR=121
ATGGATTAGGGTTCGATTCCGGAGAGGGAGCCTGAGAAATGGCTACCACATCCAAGGAAGGCAGCAGGCGCGTAAATTACCCAATCCTGACACAGGGAGGTAGTGACAATAAATAACAATATAGGCCGTCCTACGGGTTCTGTACTGTTAGANAGAANAATTAAATTAACCTTACCTTACAGAGTCAATAGTAGGGCGAGTACTGGTGCACGCACCGCCGGAGTTACNCGNNGAGCGGCGTGNGAGANN
>E9LAHD006DOWGG LEN=240 QL=1 QR=221
ATAGATTAGGGTTCGATTCCGGAGAGGGAGCCTGAGAGACGGCTACCACATCCAAGGAAGGCAGCAGGCGCGCAAATTACCCAATCCCGATTCGGGGAGGTAGTGACAATAAATAACAATACAGGGCCAATGGTCTTGTTATTGGAATGAGAACAATTTAAATAACTTAACGAGGATCAATTAGAGGGCAAGTCTGGTGCCAGCACCCGCGGTAATTCCAGCTGAGCGGGCTGGCAAGGC
>E9LAHD006DUOB1 LEN=240 QL=1 QR=221
ATGGATTAGGGTTCGATTCCGGAGAGGGAGCCTGAGAAACGGCTACCACATCCAAGGAAGGCAGCAGGCGCGCAAATTACCCAATCCTGACACAGGGAGGTAGTGACAAAAATAACGATAGCGGGCCTTACGGTTTGCTAATCGGAATGAGAACAATTTAAATCCCTTATCGAGTATCAATTGGAGGGCAAGTCTGGTGCCAGCAGCCGCGGTAATTCCAGCTGAGCGGGCTGGCAAGGC
>E9LAHD006DQNPB LEN=240 QL=1 QR=220
ATAGATTAGGGTTCGATTCCGGAGAGGGAGCCTGAGAAACGGCTACCACATCTAAGGAAGGCAGCAGGCGCGTAAATTACCCAATCCTGACTCAGGGAGGTAGTGACAAGAAATAACGGACCGAGGCTTTTGCTTCGGGATTGCAATGAGTTGAATTTAAACCCCTTGACGAGGATCAATTGGAGGGCAAGTCTGGTGCCAGCAGCCGCGGTAATTCCAGCTGAGCGGGCTGGCAAGGCN
>E9LAHD006DTJLF LEN=238 QL=1 QR=219
ATAGATTAGGGTTCGATTCCGGAGAGGGAGCCTGAGAAACGGCTACCACATCTAAGGAAGGCAGCAGGCGCGTAAATTACCCAATCCTAATTCAGGGAGGTAGTGACAAGAAATAACGGGTCGGAGCTCTGCTCCGGGACCGCAATGAGATGAATTTTCCACCTTTTTTGAGTAACAATTGGAGGGCAAGTCTGGTGCCAGCAGCCGCGGTAATTCCAGCTGAGCGGGCTGGCAAGGC
>E9LAHD006DR087 LEN=240 QL=1 QR=221
ACTGATTAGGGTTCGATTCCGGAGAGGGAGCCTGAGAGACGGCTACCACATCCAAGGAAGGCAGCAGGCGCGCAAATTACCCAATCCCGACTCGGGGAGGTAGTGACAATAAATAACAGTAGAGGGCCAATGGTCTTCTTATTGGAATGAGAACAATTTAAACCCCTTAACGAGGATCAATTAGAGGGCAAGTCTGGTGCCAGCACCCGCGGTAATTCCAGCTGAGCGGGCTGGCAAGGC
>E9LAHD006DTD26 LEN=242 QL=1 QR=223
CTAGATTAGGGTTCGATTCCGGAGAGGGAGCCTGAGAAACGGCTACCACATCCAAGGAAGGCAGCAGGCGCGCAAATTACCCAATCCCGACACGGGGAGGTAGTGACAATAAATAACAATACCGGGCGTTCAACGTCTGGTAATTGGAATGAGTACAATCTAAATCCCTTAACGAGGATCCATTGGAGGGCAAGTCTGGTGCCAGCACCCGCGGTAATTCCAGCTGAGCGGGCTGGCAAGGC
>E9LAHD006DLU5L LEN=244 QL=1 QR=225
ATGGATTAGGGTTCGATTCCGGAGAGGGAGCCTGAGAAACCGGCTACCACATCTAAGGAAGGCAGCAGGCGCGTAAATTACCCAATCCCGGACTCGGGGGAGGTAGTGACAAGAAATAACGGACCGGGACTTTCGGGTTCCGGGATTGCAATGAGCCGAATTTACACCCCTTAGCGAGGATCGATTGGAGGGCAAGTCTGGTGCCAGCACCCGCGGTAATTCCAGCTGAGCGGGCTGGCAAGGC
>E9LAHD006DNP2G LEN=244 QL=1 QR=225
TAGGATTAGGGTTTCGATTCCGGAGAGGGAGCCTGAGAAATGGCTACCACATCCAAGGAAGGCAGCAGGCGCGTAAATTACCCAATCCTGACACAGGGAGGTAGTGACAATAAATAACAATGCCGAGCTTTTATAAGTTTGGCAATTGGAATGAGAACAATTTAAATCTCTTATCGAGGATCCATTGGAGGGCAAGTCTGGTGCCAGCACCCGCGGTAATTCCAGCTGAGCGGGCTGGCAAGGC
>E9LAHD006DJ1AR LEN=243 QL=1 QR=224
AACGATTAGGGTTCGATTCCGGAGAGGGAGCCTGAGAAACGGCTACCACATCTAAGGAAGGCAGCAGGCGCGTAAATTACCCAATCCCGACTCGGGGAGGTAGTGACAAGAAATAACGGACCGGGGGCCTTCGGGTTCCGGGGATTGCAATGAGCCGAATTTACACCCCTTAGCGAGGATCGATTGGAGGGCAAGTCTGGTGCCAGCAGCCGCGGTAATTCCAGCTGAGCGGGCTGGCAAGGC
>E9LAHD006DSNDN LEN=239 QL=1 QR=220
AACGATTAGGGTTCGATTCCGGAGAGGGAGCCTGAGAAACGGCTACCACATCTAAGGAAGGCAGCAGGCGCGTAAATTACCCAATCCTGACTCAGGGAGGTAGTGACAAGAAATAACGGACCGGCCTTTTAGGTTCGGGATTGCAATGAGCCGAATTTACACCCCTTAGCGAGGACCCATTGGAGGGCAAGTCTGGTGCCAGCACCCGCGGTAATTCCAGCTGAGCGGGCTGGCAAGGC
>E9LAHD006DSRXH LEN=243 QL=1 QR=224
ACAGATTAGGGTTCGATTCCGGAGAGGGAGCCTGAGAAATGGCTACCACATCCAAGGAAGGCAGCAGGCGCGTAAATTACCCAATCCTGACACAGGGAGGTAGTGACAATAAATAACAATGCCGGGCTTTTCAAAGTCTGGCAATTGGAATGAGAACAATTTAAATCCCTTATCGAGGATCAATTGGAGGGCAAGTCTGGTGCCAGCACCCGCGGTAATTCCAGCTGAGCGGGCTGGCAAGGC
>E9LAHD006DPMJI LEN=239 QL=1 QR=130
ATAGATTAGGGTTCGATTCCGGAGAGGGAGCCTGAGAAACGGCTACCACATCTAAGGAAGGCAGCAGGCGCGTAAATTACCCAATCCTGACTCAGGGAGGTAGTGACAAGAAATAACGGACCGAGGCTTTNCTTCGGTGGTNTNANAGNGAGAATTAAACCCTTTTAACCCTTAGGAGCNCTAGTAGGCGGAGAGTGTGGCNCNNCCNCCGGAGTTACTCNTNGNGGCGTGNGACGAGN
>E9LAHD006DQ0MH LEN=240 QL=1 QR=219
CTAGATTAGGGTTCGATTCCGGAGAGGGAGCCTGAGAAACGGCTACCACATCTAAGGAAGGCAGCAGGCGCGTAAATTACCCAATCCTAATTCAGGGAGGTAGTGACAAGAAATAATGGGTCGGAACTAACGTTCCGGGACCGCAATGAGATGAATTTACACCCTTTTCGAGGATCAATTGGAGGGCAAGTCTGGTGCCAGCACCCGCGGTAATTCCAGCTGAGCGGGCTGGCAAGGCNN
>E9LAHD006DJ52H LEN=238 QL=1 QR=219
ATGGATTAGGGTTCGATTCCGGAGAGGGAGCCTGAGAAACGGCTACCACATCCAAGGAAGGCAGCAGGCGCGTAAATTACCCAATCCTGACTCAGGGAGGTAGTGACAAGAAATAACGGACCGAGGCTTTGCTTCGGGATTGCAATGAGTAGAATTTAAACCCCTTTACGAGGATCCATTGGAGGGCAAGTCTGGTGCCAGCACCCGCGGTAATTCCAGCTGAGCGGGCTGGCAAGGC
>E9LAHD006DRKR7 LEN=243 QL=1 QR=224
ACTGATTAGGGTTCGATTCCGGAGAGGGAGCCTGAGAGACGGCTACCACATCCAAGGAAGGCAGCAGGCGCGCAAATTACCCAATCCTGACACAGGGAGGTAGTGACAATAAATAACAATACTGGACTTTTTCAAGCCTAGTAATTGGAATGAGAACAATTTAAATCCCTTATCGAGTATCAATTGGAGGGCAAGTCTGGTGCCAGCACCCGCGGTAATTCCAGCTGAGCGGGCTGGCAAGGC
>E9LAHD006DJPBB LEN=244 QL=1 QR=222
CTAGATTAGGGTTCGATTCCGGAGAGGGAGCCTGAGAAATGGCTACCACATCCAAGGAAGGCAGCAGGCGCGTAAATTACCCAATCCTGACACAGGGAGGTAGTGACAATAAATAACAATGTCGGGCCTTCGGGTCTGACAATTGGAATGAGAACAATTTAAATCCCTTATCGAGGATCAATTGGAGGGCAAGTCTGGTGCCAGCACCGCGGTAATTCCACGCTGAGCGGGCGTGGCAAGGCNN
>E9LAHD006DSII4 LEN=239 QL=1 QR=88
AACGATTAGGGTTCGATTCCGGAGAGGGAGCCTGAGAAACGGCTACCACATCTAAGGAAGGCAGCAGGCGCGTAAATTACCCAATTCCAATTCGGAGGAGNGGANAGAANAAGGAACGGACCGGTTCGGGTCCGGTATTGCCCGGAATGNACATANACCTTGACTTAGACCTTTCGATTAGAAGGTGAAGGCAGGTNCGTGCACCGCGAACCTCCGAATCCNGNNGGNNGGCAGGCAGN
>E9LAHD006DU6J3 LEN=216 QL=1 QR=140
AGCGATTAGGGTTCGATTCCGGAGAGGGAGCCTGAGAAATGGCTACCACATCCAAGGAAGGCAGCAGGCGCGTAAATTACCCAATCCTGACACAGGGAGGTAGTGACAATAAATAACAATGCCGGGCTTTACGTAGCATGAATGANNATAANCTANCAGNNGATGAGNAGNNGNCGNGCACGCGATCCAGACTCGAGCGGNGNGGCGAGCGNAGNN
>E9LAHD006DHMGZ LEN=243 QL=1 QR=224
AGCGATTAGGGTTCGATTCCGGAGAGGGAGCCTGAGAAATGGCTACCACATCCAAGGAAGGCAGCAGGCGCGTAAATTACCCAATCCTGACACAGGGAGGTAGTGACAATAAATAACAATGCCGGGCTTTTCAAAGTCTGGCAATTGGAATGAGAACAATTTAAATCCCTTATCGAGGATCAATTGGAGGGCAAGTCTGGTGCCAGCACCCGNGGTAATTCCAGCTGAGCGGGCTGGCAAGGC
>E9LAHD006DM03M LEN=241 QL=1 QR=222
AGCGATTAGGGTTCGATTCCGGAGAGGGAGCCTGAGAAACGGCTACCACATCTAAGGAAGGCAGCAGGCGCGCAAATTACCCAATCCTGACACAGGGAGGTAGTGACAAGAAATAACAATACAGGGCATCCATGTCTTGTAATTGGAATGGATAGAATTTAAATCCCTTTATGAGTATCGATTGGAGGGCAAGTCTGGTGCCAGCACCCGCGGTAATTCCAGCTGAGCGGGCTGGCAAGGC
>E9LAHD006DUBGL LEN=244 QL=1 QR=225
ACGGATTAGGGTTCGATTCCGGAGAGGGAGCATGAGACACGGCTACCACATCCAAGGAAGGCAGCAGGCGCGCAAATTACCCAATCCCGACACGGGGAGGTAGTGACGAAAAATAACAATGCGGGACTCTTTCGAGGCCCCGCAATTGGAATGGGCACACTTTAGATCCTTGAGCGAGGATCGATTGGAGGGCAAGTCTGGTGCCAGCACCCGCGGTAATTCCAGCTGAGCGGGCTGGCAAGGC
>E9LAHD006DTSG3 LEN=217 QL=1 QR=109
ACAGATTAGGGTTCGATTCCGGAGAGGGAGCCTGAGAAACGGCTACCACATCCAAGGAAGGCAGCAGGCGCGTAAATTACCCAATCCTGACNCAGGGAGGTAGTGACAANAAATAACGACNGGCTTGGCTTCGGTATTNGANATGGAANATTAACCTTACAGTAATCCTATTGAGGNANTGNGCAGCNCGNGACTCNNCNGANCGNNGNAGCGNNNN
>E9LAHD006DNFDT LEN=244 QL=1 QR=225
ATGGATTAGGGTTCGATTCCGGAGAGGGGAGCCTGAGAAACGGCTACCACATCCAAGGAAGGCAGCAGGCGCGCAAATTACCCAATCCTGACACAGGGAGGTAGTGACAATAAATAACAATACTGGGCCTTTTCAGGTCTGGTAATTGGAATGAGTACAATCTAAACCCCTTAACGAGGATCAATTGGAGGGCAAGTCTGGTGCCAGCACCCGCGGTAATTCCAGCTGAGCGGGCTGGCAAGGC
>E9LAHD006DT1SV LEN=241 QL=1 QR=222
AACGATTAGGGTTCGATTCCGGAGAGGGAGCCTGAGAAACGGCTACCACATCTAAGGAAGGCAGCAGGCGCGCAAATTACCCAATCCTGACACAGGGAGGTAGTGACAAGAAATAACAATACAGGGCATCATTGTCTTGTAATTGGAATGAGTAGAACTTAAATCCCTTTGCGAGTATCAATTGGAGGGCAAGTCTGGTGCCAGCACCCGCGGTAATTCCAGCTGAGCGGGCTGGCAAGGC
>E9LAHD006DTVMM LEN=243 QL=1 QR=224
ATCGATTAGGGTTCGATTCCGGAGAGGGAGCCTGAGAGACGGCTACCACATCCAAGGAAGGCAGCAGGCGCGCAAATTACCCAATCCTGACACAGGGAGGTAGTGACAATAAATAACAATACAGGGCCTTTTCAGGTCTTGTAATTGGAATGAGAACAATTTAAATCCCTTATCGAGGATCCATTAGAGGGCAAGTCTGGTGCCAGCACCCGCGGTAATTCCAGCTGAGCGGGCTGGCAAGGC
>E9LAHD006DQ9ML LEN=244 QL=1 QR=225
TAGGATTAGGGTTCGATTCCGGAGAGGGAGCCTGAGAAATGGCTACCACATCTAAGGAAGGCAGCAGGCGCGTAAATTACCCAATCCTAATTCAGGGAGGTAGTGACAAGAAATAACAACTCGGGCCCCACATGGGGTTGCGAGATTGCAATGAGAACAATTTAAACCACTTATCGAGTAACAATTGGAGGGCAAGTCTGGTGCCAGCACCCGCGGTAATTCCAGCTGAGCGGGCTGGCAAGGC
>E9LAHD006DM6V6 LEN=242 QL=1 QR=222
ATGGATTAGGGTTCGATTCCGGAGAGGGAGCCTGAGAAACGGCTACCACATCTAAGGATGGCAGCAGGCGCGCAAATTACCCAATCCTGACACAGGGAGGTAGTGACAAGATATAACAATGCAGGGCATAACTGTCTTGCAATTGGAATGAGTAAATTTTAAATCCCTTTGCGAGTATCAATTGGAGGGCAAGTCTGGTGCCAGCACCCGCGGTAATTCCAGCTGAGCGGGCTGGCAAGGCN
>E9LAHD006DM038 LEN=241 QL=1 QR=222
TAGGATTAGGGTTCGATTCCGGAGAGGGAGCCTGAGAAACGGCTACCACATCTAAGGAAGGCAGCAGGCGCGCAAATTACCCAATCCTGACGCAGGGAGGTAGTGACAAGAAATAACAATACAGGGCATATCTGTCTTGTAATTGGAATGAGTAAACTTTAAATCACTTTACGAGTATCAATTGGAGGGCAAGTCTGGTGCCAGCACCCGCGGTAATTCCAGCTGAGCGGGCTGGCAAGGC
>E9LAHD006DJCAW LEN=246 QL=1 QR=225
CTAGATTAGGGTTCGATTCCGGAGAGGGAGCCTGAGAGATGGCTACCACATCCAAGGAAGGCAGCAGGCGCGTAAATTGCCCGAATCCTGACACAGGGAGGTAGTGACAAGAAATAACAATACAGGGCTACATCTAGTCTTGTAATTGGAATGAGTACAATTTACATCTCTTCACGAGGATCAATTGGAGGGCAAGTCTGGTGCCAGCACCCGCGGTAATTCCAGCTGAGCGGGCTGGCAAGGCNN
>E9LAHD006DPO8A LEN=239 QL=1 QR=219
ATAGATTAGGGTTCGATTCCGGAGAGGGAGCCTGAGAAACGGCTACCACATCTAAGGAAGGCAGCAGGCGCGTAAATTACCCAATCCTGACTCAGGGAGGTAGTGACAAGAAATAACGGGCCGGGTTCTAAATCCGGGACTGAAATGAGATGAATTTACACCCCTTATTGAGGATCAATTGGAGGGCAAGTCTGGTGCCAGCAGCCGCGGTAATTCCAGCTGAGCGGGCTGGCAAGGCN
>E9LAHD006DLO2I LEN=298 QL=1 QR=105
AACGGATTAGGGTTCGATTCCGGAGAGGGAGCCTGAGAAACGGCTACCACATCTAAGGAAGGCAGCAGGCGCGTAAATTACCCAATCCCGACTCCGGGGAGGTAAGGTGGACAAGGAAATAAACGGAACCGGGGACCGTTCCGGGTTCCGGGGATTTTGGCCTAAGGTGTAGCCGAAATTTACAACCCCTTTAGACGTAACCGGTATACCGGAAGTTGGTAGGGACTAAGGTCGTGGTAGGTCCAGGCACCGCGGTACGTACTACCGCGTATCGAGGCGTGGNGACGGACGNGNAGNN
>E9LAHD006DL706 LEN=239 QL=1 QR=220
ATGGATTAGGGTTCGATTCCGGAGAGGGAGCCTGAGAAACGGCTACCACATCTAAGGAAGGCAGCAGGCGCGTAAATTACCCAATCCTAATTCAGGGAGGTAGTGACAAGAAATAATGGGTCGGAACTAACGTTCCGGGACCGCAATGAGATGAATTTACACCCCTTTTCGAGGATCAATTGGAGGGCAAGTCTGGTGCCAGCACCCGCGGTAATTCCAGCTGAGCGGGCTGGCAAGGC
>E9LAHD006DH5S9 LEN=262 QL=1 QR=74
ATGATTAGGGTTCGATTCCGGAGAGGGAGCCTGAGAAGACGGCTACCACATCCAAGGAAGGCAGCAGGCGCGACAACTTACCAATCCGACTCGGGAGGTAGTGACAATAAATAAACAAGTAAGAGGGCCCGAATTGGTACTTCTTATTGGAAATTGGAAGAACAATTTAAACCCCCTTAACGTAAGGACTTCAATTAGAGGCAAGTTCTGGTGCCAGCACCCGCGGTAATTCCACGCTAGACGCGGGCTGGCAAGGCNNNNN
>E9LAHD006DLEPI LEN=244 QL=1 QR=225
ATAGATTAGGGTTCGATTCCGGAGAGGGAGCCTTAAAAACGGCTACCACATCCAAGGAAGGCAGCAGGCACGCAAATTACCCAATGAACGAAGTTCGAGGTAGTGACGAAAAATAACGATACAGGACTCATCCGAGGCCCTGTAATTGGAATGAGTACACTTTAAAACCGTTCCCGAGGATCTATTGGAGGGCAAGTCTGGTGCCAGCACCCGCGGTAATTCCAGCTGAGCGGGCTGGCAAGGC
>E9LAHD006DT2R4 LEN=251 QL=1 QR=174
ATAGATTAGGGTTCGATTTCCCGGGAGGAGGGAGCCTGAGAGACGGCTACCACATCCAAGGAAGGCAGCAGGCGCGCAAATTACCCAATCCCGACTCGGGGAGGTAGTGACAATAAATAACAGTAGAGGGCCAATGGTCTTCTTATTGGAATGAGAACAATTTAAACCCCTTAAGAGGATCAATTAGAGGGCAAGGTCTGGTGCCAGCACCCGNGGTAATTCCAGCTGAGCGGGCTGGCAAGGCNNNNNNN
>E9LAHD006DIBBG LEN=230 QL=1 QR=173
ACGGATTAGGGTTCGATTCCGGAGAGGGAGCCTGAGAAACGGCTACCACATCTAAGGAAGGCAGCAGGCGCGCAAATTACCCAATCCTGACACAGGGAGGTAGTGACAAGAAATAACAATACAGGGCATCCATGTCTTGTAATTGGAATGATTAGAATTTAAATCCTTATTAGTATNNTGTGGNGATNTGTGCNNNCCNCGATCNNNAGCGGGCGTGGCGAAGGACGNNN
>E9LAHD006DUDSJ LEN=246 QL=1 QR=225
AACGATTAGGGTTCGATTCCGGAGAGGGAGCCTTAAAAACGGCTACCACATCCAAGGAAGGCAGCAGGCACGCAAATTACCCAATGAACGAAGTTCGAGGTAGTGACGAAAAATAACGATACAGGACTCATCCGAGGCCCTGTAATTGGAATGAGTACACTTTAAAACCGTTCCCGAGGATCTATTGGAGGGCAAGTCTGGTGCCAGCACCCGCGGTAATTCCAGCTGAGCGGGCTGGCAAGGCNN
>E9LAHD006DQ4UV LEN=240 QL=1 QR=221
ATAGATTAGGGTTCGATTCCGGAGAGGGAGCCTGAGAGACGGCTACCACATCCAAGGAAGGCAGCAGGCGCGCAAATTACCCAATCCCGACTCGGGGAGGTAGTGACAATAAATAACAGTAGAGGGCCAACGGTCTTCTTATTGGAATGAGAACAATTTAAACCCCTTAACGAGGATCAATTAGAGGGCAAGTCTGGTGCCAGCACCCGCGGTAATTCCAGCTGAGCGGGCTGGCAAGGC
>E9LAHD006DP74J LEN=243 QL=1 QR=224
AGCGATTAGGGTTCGATTCCGGAGAGGGAGCCTGAGAAATGGCTACCACATCCAAGGAAGGCAGCAGGCGCGTAAATTACCCAATCCTGACACAGGGAGGTAGTGACAATAAATAACAATGCCGGGCTTTTCAAAGTCTGGCAATTGGAATGAGAACAATTTAAATCCCTTATCGAGGATCAATTGGAGGGCAAGTCTGGTGCCAGCACCCGCGGTAATTCCAGCTGAGCGGGCTGGCAAGGC
>E9LAHD006DQH2K LEN=245 QL=1 QR=113
TAGGATTAGGGTTCGATTCCGGAGAGGGAGCATGAGAAATGGCTACCACATCTACGGAAGGCAGCAGGCGCGCAAATTACCCACTCCTAGATCGGGGAGGTAGTGACGAAAAACTAACAATACCGGACTCTATGAGGCTCGGTAATTGAAATGAGTACAGTTTAAAACCCTTAACGAGGATCTATTGGAGGGCAAGTCTGGTGCCAGCACCCGGCGGTAATTCCAGCTGAGCGGGCTGGCAAGGC
>E9LAHD006DMR8Z LEN=238 QL=1 QR=219
ATCGATTAGGGTTCGATTCCGGAGAGGGAGCCTGAGAAACGGCTACCACATCTAAGGAAGGCAGCAGGCGCGTAAATTACCCAATCCTAATTCAGGGAGGTAGTGACAAGAAATAACGGGTCGGGGTTCTACCCCGGGACTGCAATGAGATGAATTTACACCCCTTTTCGAGTAACAATTGGAGGGCAAGTCTGGTGCCAGCAGCCGCGGTAATTCCAGCTGAGCGGGCTGGCAAGGC
>E9LAHD006DKSPH LEN=276 QL=1 QR=186
ATAGATTAGGGTTCGATTCCGGAGAGGGAGCCTGAGAAACGGCTACCACATCTAAGGAAGGCAGCAGGCGCGTAAATTACCCAATCCTGACTCAGGGAGGTAGTGACAAGAAATAACGGACCGAGGCTTTGCTTCGGGAGTTGTCAATGAGGTTGAATTTAAAACCCCCTTTGAACCCGTAAGGGATTACAATTTGGAGGGTCAAAGGTCTAGGGTTGCCGAGCACCCCGGCCGGTAAACTTCCCGAAGCCTGAGCGGGCTGGGCAAGGGCCAGNN
>E9LAHD006DL916 LEN=239 QL=1 QR=220
ATGGATTAGGGTTCGATTCCGGAGAGGGAGCCTGAGAAACGGCTACCACATCTAAGGAAGGCAGCAGGCGCGTAAATTACCCAATCCTGACTCAGGGAGGTAGTGACAAGAAATAACGGACCGAGGCTTTTGCTTCGGGATTGCAATGAGTTGAATTTAAACCCCTTGACGAGGATCAATTGGAGGGCAAGTCTGGTGCCAGCACCCGCGGTAATTCCAGCTGAGCGGGCTGGCAAGGC
>E9LAHD006DT38I LEN=238 QL=1 QR=219
ATGGATTAGGGTTCGATTCCGGAGAGGGAGCCTGAGAAACGGCTACCACATCTAAGGAAGGCAGCAGGCGCGTAAATTACCCAATTCTGATTCAGAGAGGTAGTGACAAGAAATAACGGGTCGGGATTTTTTCCCGGGACTGCAATGAGATGAACTTATACCCCTTTTCGAGTAACAATTGGAGGGCAAGTCTGGTGCCAGCACCCGCGGTAATTCCAGCTGAGCGGGCTGGCAAGGC
>E9LAHD006DRCYA LEN=243 QL=1 QR=224
ATCGATTAGGGTTCGATTCCGGAGAGGGAGCATGAGAAATGGCTACCACATCTACGGAAGGCAGCAGGCGCGCAAATTACCCACTCCTAGATCGGGGAGGTAGTGACGAAAAATAACAATACCGGACTCTATGAGGCTCGGTAATTGAAATGAGTACAGTTTAAAACCCTTAACGAGGATCTATTGGAGGGCAAGTCTGGTGCCAGCAGCCGCGGTAATTCCAGCTGAGCGGGCTGGCAAGGC
>E9LAHD006DOF05 LEN=242 QL=1 QR=223
ACTGATTAGGGTTCGATTCCGGAGAGGGAGCCTGAGAAACGGCTACCACATCTAAGGAAGGCAGCAGGCGCGTAAATTACCCAATCCTGACTCAGGGAGGTAGTGACAAGAAATAACAACTCGGGGCCTCACGGCTTACGAGATTGCAATGAGAACAATTTAAATCTCTTATCTAGGAACAATTGGAGGGCAAGTCTGGTGCCAGCACCCGCGGTAATTCCAGCTGAGCGGGCTGGCAAGGC
>E9LAHD006DPOR7 LEN=243 QL=1 QR=224
ACTGATTAGGGTTCGATTCCGGAGAGGGAGCCTGAGAGACGGCTACCACATCCAAGGAAGGCAGCAGGCGCGCAAATTACCCAATCCTGACACAGGGAGGTAGTGACAATAAATAACAATACAGGGCCTTTTCAGGTCTTGTAATTGGAATGAGAACAATTTAAATCCCTTATCGAGGATCCATTAGAGGGCAAGTCTGGTGCCAGCACCCGCGGTAATTCCAGCTGAGCGGGCTGGCAAGGC
>E9LAHD006DTMCV LEN=238 QL=1 QR=219
ATAGATTAGGGTTCGATTCCGGAGAGGGAGCCTGAGAAACGGCTACCACATCTAAGGAAGGCAGCAGGCGCGTAAATTACCCAATCCTGACTCAGGGAGGTAGTGACAAGAAATAACGGGCCGGGTTCTAAATCCGGGACTGAAATGAGATGAATTTACACCCCTTATTGAGGATCAATTGGAGGGCAAGTCTGGTGCCAGCACCCGCGGTAATTCCAGCTGAGCGGGCTGGCAAGGC
>E9LAHD006DLKDP LEN=238 QL=1 QR=219
ACGGATTAGGGTTCGATTCCGGAGAGGGAGCCTGAGAAACGGCTACCACATCTAAGGAAGGCAGCAGGCGCGTAAATTACCCAATTCTGATTCAGAGAGGTAGTGACAAGAAATAACGGGTCGGGATTTTTTCCCGGGACTGCAATGAGATGAACTTATACCCCTTTTCGAGTAACAATTGGAGGGCAAGTCTGGTGCCAGCACCCGCGGTAATTCCAGCTGAGCGGGCTGGCAAGGC
>E9LAHD006DKQZA LEN=243 QL=1 QR=224
ACAGATTAGGGTTCGATTCCGGAGAGGGAGCATGAGAAATGGCTACCACATCTACGGAAGGCAGCAGGCGCGCAAATTACCCACTCCTAGAACGGGGAGGTAGTGACGAAAAATAACAATACCGGACTCTAAGAGGCTCGGTAATTGAAATGAGTACAGTTTAAAACCCTTAACGAGGATCTATTGGAGGGCAAGTCTGGTGCCAGCACCCGCGGTAATTCCAGCTGAGCGGGCTGGCAAGGC
>E9LAHD006DRRC0 LEN=239 QL=1 QR=220
AACGATTAGGGTTCGATTCCGGAGAGGGAGCCTGAGAAACGGCTACCACATCTAAGGAAGGCAGCAGGCGCGTAAATTACCCAATCCTGACTCAGGGAGGTAGTGACAAGAAATAACGGACCGGCCTTTTAGGTTCGGGATTGCAATGAGCCGAATTTACACCCCTTAGCGAGGACCCATTGGAGGGCAAGTCTGGTGCCAGCAGCCGCGGTAATTCCAGCTGAGCGGGCTGGCAAGGC
>E9LAHD006DHPE9 LEN=246 QL=1 QR=166
TAGGATTAGGGTTCGATTCCGGAGAGGGAGCCTGAGAAACGGCTACCACTTCTAAGGAAGGCAGCAGGCGCGTAAATTACCCAATCCCGATTCGGGGAGGTAGTGACAAGAAATAACAACTCGGGTCCTTCGGGATTACGAGATTGCAATGAGAACAATTTAGACCACTTAACGAGGAATCAATTGGAGGGCAAGTCTGGTGCCAGCAGCCGCGGTAATTCCAGCTGAGCGGGCTGGCAAGGCNNN
>E9LAHD006DRCZS LEN=243 QL=1 QR=224
ACTGATTAGGGTTCGATTCCGGAGAGGGAGCCTGAGAGACGGCTACCACATCCAAGGAAGGCAGCAGGCGCGCAAATTACCCAATCCTGACACAGGGAGGTAGTGACAATAAATAACAATACAGGGCCTTTTCAGGTCTTGTAATTGGAATGAGAACAATTTAAATCCCTTATCGAGGATCCATTAGAGGGCAAGTCTGGTGCCAGCAGCCGCGGTAATTCCAGCTGAGCGGGCTGGCAAGGC
>E9LAHD006DIONQ LEN=244 QL=1 QR=225
AACGATTAGGGTTCGATTCCGGAGAGGGAGCCTTAAAAACGGCTACCACATCCAAGGAAGGCAGCAGGCACGCAAATTACCCAATGAACGAAGTTCGAGGTAGTGACGAAAAATAACGATACAGGACTCATCCGAGGCCCTGTAATTGGAATGAGTACACTTTAAAACCGTTCCCGAGGATCTATTGGAGGGCAAGTCTGGTGCCAGCACCCGCGGTAATTCCAGCTGAGCGGGCTGGCAAGGC
>E9LAHD006DMH8N LEN=241 QL=1 QR=222
ACAGATTAGGGTTCGATTCCGGAGAGGGAGCCTAAGAAACGGCCACCACATCTAAGGAAGGCAGCAGGCGCGCAAATTACAAAATCCTGTCGCAGGGGGGTAGTTACAAGAAATAATAATACAATGCATATTTGTATTGTAATTGGAATGAATAAACTTTAAATCACTTTACGATTATCAATTTGAGGGCAAGTCTGGTGCCAGCACCCGCGGTAATTCCAGCTGAGCGGGCTGGCAAGGC
>E9LAHD006DPDNA LEN=244 QL=1 QR=224
ACAGATTAGGGTTCGATTCCGGAGAGGGAGCCTGAGAGACGGCTACCACATCCAAGGAAGGCAGCAGGCGCGCAAATTACCCAATCCTGACACAGGGAGGTAGTGACAATAAATAACAATACAGGGCCTTTTCAGGTCTTGTAATTGGAATGAGAACAATTTAAATCCCTTATCGAGGATCCATTAGAGGGCAAGTCTGGTGCCAGCACCCGCGGTAATTCCAGCTGAGCGGGCTGGCAAGGCN
>E9LAHD006DMJA2 LEN=241 QL=1 QR=221
CTAGATTAGGGTTCGATTCCGGAGAGGGAGCCTGAGAAACGGCTACCACATCTAAGGAAGGCAGCAGGCGCGTAAATTACCCAATCCTGACTCAGGGAGGTAGTGACAAGAAATAACAACTCGGGGCCTCACGGCTTACGAGATTGCAATGAGAACAATTTAAACCACTTATCTAGGAACAATTGGAGGGCAAGTCTGGTGCCAGCACCGCCGAGTTACTCGNTGNGNGGCGTGNGAGAGN
>E9LAHD006DQMPH LEN=239 QL=1 QR=172
TAGGATTAGGGTTCGATTCCGGAGAGGGAGCCTGAGAAACGGCTACCACTTCTAAGGAAGGCAGCAGGCGCGTAAATTACCCAATCCCGATTCGGGGAGGTAGTGACAAGAAATAACAACTCGGGTCCTTCGGGATTACGAGATTGCAATGAGAACAATTTAGACCACTTAAGNGGAGCNCTGTAGGGNGGATATGTGGCNCNNCCGCCGGTAGTTACTCNNNGNGGCGGNGNGAGAGN
>E9LAHD006DMBDZ LEN=238 QL=1 QR=219
ACGGATTAGGGTTCGATTCCGGAGAGGGAGCCTGAGAAACGGCTACCACATCTAAGGAAGGCAGCAGGCGCGTAAATTACCCAATCCTAATTCAGGGAGGTAGTGACAAGAAATAACGGGTCGGAGCTCTGCTCCGGGACCGCAATGAGATGAATTTTCCACCTTTTTTGAGTAACAATTGGAGGGCAAGTCTGGTGCCAGCACCCGCGGTAATTCCAGCTGAGCGGGCTGGCAAGGC
>E9LAHD006DKAOH LEN=243 QL=1 QR=222
ATCGATTAGGGTTCGATTCCGGAGAGGGAGCCTGAGAAACGGCTACCACATCTAAGGAAGGCAGCAGGCGCGCAAATTACCCAATCCTGACACAGGGAGGTAGTGACAAGAAATAACAATACAGGGCATTCATGTCTTGTAATTGGAATGAGTAGAATTTAAATCCCTTTATGAGTATCAATTGGAGGGCAAGTCTGGTGCCAGCAGCCGCGGTAATTCCAGCTGAGCGGGCTGGCAAGGCNN
>E9LAHD006DMG96 LEN=304 QL=1 QR=71
ACAGATTAGGGTTCGATTCCGGAGAGGGAGCCTGAGAATGGCTACCACATCCAAGGAAGGCAGCAGGCGCGTAATTAACCCAACTCCTCGACACGAGGGAGGTAGTGACAAATAAATAACAATGGTCCGGGACCTTGGGTCCTTGTACTAAGTTAGGTAATAGAGAACTAAACCTTTAAATACCGTTAATTCGAAGGTAGTCGAATTAAGGTAGGGTCGGAAGGTCCTAGGGTTGCCGACCGGCGTAACCCCGTCCCGGGTAAAGTTCCCTAGGACTCGGGAGCGGGGCCTAGGGCCAAGGCNN
>E9LAHD006DHSZ8 LEN=242 QL=1 QR=223
ACGGATTAGGGTTCGATTCCGGAGAGGGAGCCTGAGAAACGGCTACCACTTCTAAGGAAGGCAGCAGGCGCGTAAATTACCCAATCCCGATTCGGGGAGGTAGTGACAAGAAATAACAACTCGGGCCCTTTTGGGTTACGAGATTGCAATGAGGACAATTTAGACCACTTATCGAGGAACAATTGGAGGGCAAGTCTGGTGCCAGCAGCCGCGGTAATTCCAGCTGAGCGGGCTGGCAAGGC
>E9LAHD006DK3D4 LEN=241 QL=1 QR=222
TAGGATTAGGGTTCGATTCCGGAGAGGGAGCCTGAGAAACGGCTACCACTTCTAAGGAAGGCAGCAGGCGCGTAAATTACCCAATCCCGATTCGGGGAGGTAGTGACAAGAAATAACAACTCGGGTCCTTTGGATTACGAGATTGCAATGAGAACAATTTAGACCACTTAACGAGGATCCATTGGAGGGCAAGTCTGGTGCCAGCACCCGCGGTAATTCCAGCTGAGCGGGCTGGCAAGGC
>E9LAHD006DOLFZ LEN=241 QL=1 QR=222
CTAGATTAGGGTTCGATTCCGGAGAGGGAGCCTGAGAGATGGCTACCACATCTAAGGAAGGCAGCAGGCGCGCAAATTACCCAATCCTGACACAGGGAGGTAGTGACAAGAAATAACAATACAGGGCATTAATGTTTTGTAATTGGAATGAATAGAATTTAAATTCCTTTATGAGTATCAATTGGAGGGCAAGTCTGGTGCCAGCACCCGCGGTAATTCCAGCTGAGCGGGCTGGCAAGGC
>E9LAHD006DPMD1 LEN=240 QL=1 QR=221
ATAGATTAGGGTTCGATTCCGGAGAGGGAGCCTGAGAGACGGCTACCACATCCAAGGAAGGCAGCAGGCGCGCAAATTACCCAATCCCGACTCGGGGAGGTAGTGACAATAAATAACAGTAGAGGGCCAATGGTCTTCTTATTGGAATGAGAACAATTTAAACCCCTTAACGAGGATCAATTAGAGGGCAAGTCTGGTGCCAGCACCCGCGGTAATTCCAGCTGAGCGGGCTGGCAAGGC
>E9LAHD006DS034 LEN=242 QL=1 QR=224
TAGGATTAGGGTTCGATTCCGGAGAGGGAGCCTGAGAAATGGCTACCACATCCAAGGAAGGCAGCAGGCGCGTAAATTACCCAATCCTGACACAGGGAGGTAGTGACAATAAATAACAATGCCGGGCCTTTCAAGGTTTGGCAATTGGAATGAGAACAATTTAAATCCCTTATCGAGGATCAATTGGAGGGCAAGTCTGGTGCCAGCACCCGCGGTAATTCCAGCTGAGCGGCTGGCAAGGC
>E9LAHD006DQKR9 LEN=243 QL=1 QR=224
AGCGATTAGGGTTCGATTCCGGAGAGGGAGCCTGAGAAATGGCTACCACATCCAAGGAAGGCAGCAGGCGCGTAAATTACCCAATCCTGACACAGGGAGGTAGTGACAATAAATAACAATGCCGGGCTTTTCAAAGTCTGGCAATTGGAATGAGAACAATTTAAATCCCTTATCGAGGATCAATTGGAGGGCAAGTCTGGTGCCAGCACCCGCGGTAATTCCAGCTGAGCGGGCTGGCAAGGC
>E9LAHD006DQT23 LEN=244 QL=1 QR=225
ATCGATTAGGGTTCGATTCCGGAGAGGGAGCATGAGACACGGCTACCACATCCAAGGAAGGCAGCAGGCGCGCAAATTACCCAATCCCGACACGGGGAGGTAGTGACGAAAAATAACAATGCGGGACTCTTTCGAGGCCCCGCAATTGGAATGGGCACACTTTAGATCCTTGAGCGAGGATCGATTGGAGGGCAAGTCTGGTGCCAGCACCCGCGGTAATTCCAGCTGAGCGGGCTGGCAAGGC
>E9LAHD006DS4DJ LEN=244 QL=1 QR=224
ANCGATTAGGGTTCGATTCCGGAGAGGGAGCCTGAGAAATGGCTACCACATCCAAGGAAGGCAGCAGGCGCGTAAATTACCCAATCCTGACACAGGGAGGTAGTGACAATAAATAACAATGCCGGGCTTTTCAAAGTCTGGCAATTGGAATGAGAACAATTTAAATCCCTTATCGAGGATCAATTGGAGGGCAAGTCTGGTGCCAGCACCCGCGGTAATTCCAGCTGAGCGGGCTGGCAAGGCN
>E9LAHD006DINIC LEN=254 QL=1 QR=170
TAGGATTAGGGTTCGATTCCGGAGAGGGAGCCTGAGAAACGGCTACCACATCTAAGGAAGGCAGCAGGCGCGCAAATTACCCAATCCTGACACAGGGAGGTAGTGACAAGAAATAACAATACAGGGCATCCATTGTCTTGTAATTGGAATGATTAGAACTTTAAATCCTTATTNGATNATGTGGNGANATCGTGGCNCNGCCNCCGGAGTTACCTCGACTCGAGCGGGGCCGGTGGCGGAACGGAACGGCNNNN
>E9LAHD006DI9VP LEN=242 QL=1 QR=223
ACAGATTAGGGTTCGATTCCGGAGAGGGAGCCTGAGAAACGGCTACCACATCCAAGGAAGGCAGCAGGCGCGCAAATTACCCAATCCTGACACAGGGAGGTAGTGACAATAAATAACAATACAGTGCTCTATGAGTATTGTAATTGGAATGAGTACAATTTACATCTCTTAACGAGAACCAATTGGAGGGCAAGTCTGGTGCCAGCACCCGCGGTAATTCCAGCTGAGCGGGCTGGCAAGGC
>E9LAHD006DHPV8 LEN=244 QL=1 QR=225
AACGATTAGGGTTCGATTCCGGAGAGGGAGCCTTAAAAACGGCTACCACATCCAAGGAAGGCAGCAGGCACGCAAATTACCCAATGAACGAAGTTCGAGGTAGTGACGAAAAATAACGATACAGGACTCATCCGAGGCCCTGTAATTGGAATGAGTACACTTTAAAACCGTTCCCGAGGATCTATTGGAGGGCAAGTCTGGTGCCAGCACCCGCGGTAATTCCAGCTGAGCGGGCTGGCAAGGC
>E9LAHD006DQ6E9 LEN=242 QL=1 QR=223
ATGGATTAGGGTTCGATTCCGGAGAGGGAGCCTGAGAAATGGCTACCACATCCAAGGAAGGCAGCAGGCGCGTAAATTACCCAATCCTGACACAGGGAGGTAGTGACAATAAATAACAATGCCGGGCCTTTCAATGTTGGCAATTGGAATGAGAACAATTTAAATCCCTTATCGAGGATCAATTGGAGGGCAAGTCTGGTGCCAGCACCCGCGGTAATTCCAGCTGAGCGGGCTGGCAAGGC
>E9LAHD006DQWNW LEN=240 QL=1 QR=221
ATGGATTAGGGTTCGATTCCGGAGAGGGAGCCTGAGAGACGGCTACCACATCCAAGGAAGGCAGCAGGCGCGCAAATTACCCAATCCCGACTCGGGGAGGTAGTGACAATAAATAACAGTAGAGGGCCAATGGTCTTCTTATTGGAATGAGAACAATTTAAACCCCTTAACGAGGATCAATTAGAGGGCAAGTCTGGTGCCAGCACCCGCGGTAATTCCAGCTGAGCGGGCTGGCAAGGC
>E9LAHD006DIURC LEN=243 QL=1 QR=224
ACCGATTAGGGTTCGATTCCGGAGAGGGAGCCTTAAAAACGGCTACCACATCCAAGGAAGGCAGCAGGCACGCAAATTACCCAATGAACGAAGTTCGAGGTAGTGACGAAAATAACGATACAGGACTCATCCGAGGCCCTGTAATTGGAATGAGTACACTTTAAAACCGTTCCCGAGGATCTATTGGAGGGCAAGTCTGGTGCCAGCACCCGCGGTAATTCCAGCTGAGCGGGCTGGCAAGGC
>E9LAHD006DSQSU LEN=280 QL=1 QR=109
ACAGATTAGGGTTCGATTCCGGAGAGGGAGCCTGAGAAACGGCTACCACATCCAAGGAAGGCAGCAGGCGCGTAAATTACCCAATCCTGACNCAGGGAGGTAGTGACAANAAATAACGACAGGCTTTGGCTTCGGTATGCAGNAATTGGAATTACCTGACAGTAATCCTATGAGGGCAGTATTGGTGGCCAAGCCTACCCGGTCGGGTAACTTCCGACGACCCCGTGGGTAAAGTTCCCGGGACGTCGGTCGAAAGGGGCCGGGCTGGCAAGGCGNNNNN
>E9LAHD006DJB6J LEN=243 QL=1 QR=224
ATGGATTAGGGTTCGATTCCGGAGAGGGAGCCTGAGAAACGGCTACCACATCCAAGGAAGGCAGCAGGCGCGCAAATTACCCAATCCTGACACAGGGAGGTAGTGACAAAAAATAACAATACCTGGCCTTTTCAGGTCGGGTAATTGGAATGAGTACAATTTAAATCCCTTAACGAGGATCCATTGGAGGGCAAGTCTGGTGCCAGCACCCGCGGTAATTCCAGCTGAGCGGGCTGGCAAGGC
>E9LAHD006DTXWV LEN=242 QL=1 QR=223
ANGATTAGGGTTCGATTCCGGAGAGGGAGCATGAGAAATGGCTACCACATCTACGGAAGGCAGCAGGCGCGCAAATTACCCACTCCTAGAACGGGGAGGTAGTGACGAAAAATAACAATACCGGACTCTATGAGGCTCGGTAATTGAAATGAGTACAGTTTAAAACCCTTAACGAGGATCTATTGGAGGGCAAGTCTGGTGCCAGCACCCGCGGTAATTCCAGCTGAGCGGGCTGGCAAGGC
>E9LAHD006DJFX5 LEN=240 QL=1 QR=219
ATAGATTAGGGTTCGATTCCGGAGAGGGAGCCTGAGAAACGGCTACCACATCTAAGGAAGGCAGCAGGCGCGTAAATTACCCAATCCTAATTCAGGGAGGTAGTGACAAGAAATAACGGGTCGGAGCTCTGCTCCGGGACCGCAATGAGATGAATTTTCCACCTTTTTTGAGTAACAATTGGAGGGCAAGTCTGGTGCCAGCAGCCGCGGTAATTCCAGCTGAGCGGGCTGGCAAGGCNN
>E9LAHD006DQ0LR LEN=233 QL=1 QR=211
CTAGATTAGGGTTCGATTCCGGAGAGGGAGCCTGAGAAATGGCTACCACATCCAAGGAAGGCAGCAGGCGCGTAAATTACCCAATCCTGACACAGGGAGGTAGTGACAATAAATAACAATGCTGGGCCTTTTTGGTCTGGCACTTGGAATGAGAACAATTTAAATCCCTTATCGAGGATCAATTGGAGGGCAAGTCTGGTGCCAGCACCGCGTATCNNNNGNGGCGNGNAGNN
>E9LAHD006DSRHE LEN=243 QL=1 QR=224
NTGGATTAGGGTTCGATTCCGGAGAGGGAGCCTGAGAAACGGCTACCACATCCAAGGAAGGCAGCAGGCGCGCAAATTACCCAATCCTGACTCAGGGAGGTAGCGACAAGAAATAACGATAGCGGGCTCGTTCGAGTCCGTGCATCGGAATGAGGATAATTTACACCCCTTCTCGAGGATCCATTGGAGGGCAAGTCTGGTGCCAGCACCCGCGGTAATTCCAGCTGAGCGGGCTGGCAAGGC
>E9LAHD006DR8Y4 LEN=244 QL=1 QR=225
ACTGATTAGGGTTCGATTCCGGAGAGGGAGCATGAGACACGGCTACCACATCCAAGGAAGGCAGCAGGCGCGCAAATTACCCAATCCCGACACGGGGAGGTAGTGACGAAAAATAACAATGCGGGACTCTTTCGAGGCCCCGCAATTGGAATGGGCACACTTTAGATCCTTGAGCGAGGATCGATTGGAGGGCAAGTCTGGTGCCAGCAGCCGCGGTAATTCCAGCTGAGCGGGCTGGCAAGGC
>E9LAHD006DKJXF LEN=242 QL=1 QR=222
AGCGATTAGGGTTCGATTCCGGAGAGGGAGCCTGAGAAACGGCTACCACATCTAAGGAAGGCAGCAGGCGCGCAAATTACCCAATCCTGACGCAGGGAGGTAGTGACAAGAAATAACAATACAGGGCATATCTGTCTTGTAATTGGAATGAGTAAACTTTAAATCACTTTACGAGTATCAATTGGAGGGCAAGTCTGGTGCCAGCACCCGCGGTAATTCCAGCTGAGCGGGCTGGCAAGGCN
>E9LAHD006DT1PS LEN=235 QL=1 QR=121
ATGATTAGGGTTCGATTCCGGAGAGGGAGCCTGAGAAACGGCTACCACATCTAAGGATGGCAGCAGGCGCGCAAATTACCCAATCCTGACACAGGGAGGTAGTGACAAGATATAACAATGCAGGCTTTANTTNTNATAGTAGANGNAAATTTAACTAACCCTTTGCGAATATCAATTGGAGGGCAAGTCTGGTGCCAGCACCGCCGGAGTTACTCNNNGCGGCGGNGNGAGAGNN
>E9LAHD006DU9TD LEN=243 QL=1 QR=224
ACAGATTAGGGTTCGATTCCGGAGAGGGAGCCTGAGAAATGGCTACCACATCCAAGGAAGGCAGCAGGCGCGTAAATTACCCAATCCTGACACAGGGAGGTAGTGACAATAAATAACAATGCCGAGCTTTTATAAGTTTGGCAATTGGAATGAGAACAATTTAAATCTCTTATCGAGGATCCATTGGAGGGCAAGTCTGGTGCCAGCACCCGCGGTAATTCCAGCTGAGCGGGCTGGCAAGGC
>E9LAHD006DRYXV LEN=241 QL=1 QR=125
ATCGATTAGGGTTCGATTCCGGAGAGGGAGCCTGAGAAATGGCTACCACATCCAAGGAAGGCAGCAGGCGCGTAAATTACCCAATCCTGACACAGGGAGGTAGTGACAATAAATAACAATGCCGGNTTCTTAATNTTGGCAATTGGAATGAGAACAATTTAAATCCCTTATCGAGGATCAATTGGAGGGCAAGTCTGGTGCCAGCACCCGCGGTAATTCCAGCTGAGCGGGCTGGCAAGGC
>E9LAHD006DJ3DM LEN=243 QL=1 QR=224
ATGGATTAGGGTTCGATTCCGGAGAGGGAGCCTGAGAAACGGCTACCACATCCAAGGAAGGCAGCAGGCGCGCAAATTACCCAATCCTGACTCAGGGAGGTAGCGACAAGAAATAACGATAGCGGGCTCGTTCGAGTCCGTGCATCGGAATGAGGATAATTTACACCCCTTCTCGAGGATCCATTGGAGGGCAAGTCTGGTGCCAGCAGCCGCGGTAATTCCAGCTGAGCGGGCTGGCAAGGC
>E9LAHD006DLY1T LEN=243 QL=1 QR=224
AACGATTAGGGTTCGATTCCGGAGAGGGAGCCTTAAAAACGGCTACCACATCCAAGGAAGGCAGCAGGCACGCAAATTACCCAATGAACGAAGTTCGAGGTAGTGACGAAAATAACGATACAGGACTCATCCGAGGCCCTGTAATTGGAATGAGTACACTTTAAAACCGTTCCCGAGGATCTATTGGAGGGCAAGTCTGGTGCCAGCACCCGCGGTAATTCCAGCTGAGCGGGCTGGCAAGGC
>E9LAHD006DJR0Y LEN=269 QL=1 QR=228
AGCGATTAGGGTTCGATTCCGGAGAGGGAGCCTGAGAAATGGCTACCACATCCAAGGAAGGCAGCAGGCGCGTAAATTACCCAATCCTGACACAGGGAGGTAGTGACAATAAATAACAATGCCGGGCTTTTTCAAAGTCTGGCAATTGGAATGAGAACAAATTTTAAAATCCCCTTATCGAGGATCAATTGGAGGGCAAGTCTGGTGCCAGCACCCGCGGTAATTCCGAGCTGGACGGGCCGGGTCGGTCGGAACGGAACGGCNNNNNN
>E9LAHD006DNEJ3 LEN=242 QL=1 QR=223
TAGGATTAGGGTTCGATTCCGGAGAGGGAGCCTGAGAAACGGCTACCACTTCTAAGGAAGGCAGCAGGCGCGTAAATTACCCAATCCCGATTCGGGGAGGTAGTGACAAGAAATAACAACTCGGGTCCTTTTGGATTACGAGATTGCAATGAGAACAATTTAGACCACTTAACGAGGATCCATTGGAGGGCAAGTCTGGTGCCAGCACCCGCGGTAATTCCAGCTGAGCGGGCTGGCAAGGC
>E9LAHD006DJ45V LEN=242 QL=1 QR=223
AGCGATTAGGGTTCGATTCCGGAGAGGGAGCCTGAGAAACGGCTACCACATCTAAGGAAGGCAGCAGGCGCGTAAATTACCCAATCCTAATTCAGGGAGGTAGTGACAAGAAATAACAACCCGGGTCCTTACGGACTTTGGGATTGCAATGAGCACAATTTAAATCTCTTAGCAAGGAACAATTGGAGGGCAAGTCTGGTGCCAGCAGCCGCGGTAATTCCAGCTGAGCGGGCTGGCAAGGC
>E9LAHD006DOGL3 LEN=248 QL=1 QR=219
TAGGATTAGGGTTCGGATTCCGGAGAGGGAGGCCTGAGAAACGGCTACCACATCTAAGGAAGGCAGCAGGCGCGCAAATTACCCAATCCTGACGCAGGGAGGTAGTGACAAGAAATAACAATACAGGGCATATCTGTCTTGTAATTGGAATGAGTAAACTTTAAATCAACTTTACGAGTATCAATTGGAGGGCAAGTCTGGTGCCAGCACCCGNGGTAATTCCAGCTGAGCGGGCTGGGCAAGGCNNN
>E9LAHD006DOMTM LEN=241 QL=1 QR=222
CTAGATTAGGGTTCGATTCCGGAGAGGGAGCCTGAGAAACGGCTACCACATCTAAGGAAGGCAGCAGGCGCGCAAATTACCCAATCCTGACACAGGGAGGTAGTGACAAGAAATAACAATACAGGGCATCCATGTCTTGTAATTGGAATGAGTAGAATTTAAATCCCTTTACGAGTATCGATTGGAGGGCAAGTCTGGTGCCAGCACCCGCGGTAATTCCAGCTGAGCGGGCTGGCAAGGC
>E9LAHD006DKEZV LEN=243 QL=1 QR=224
TAGGATTAGGGTTCGATTCCGGAGAGGGAGCCTGAGAGACGGCTACCACATCCAAGGAAGGCAGCAGGCGCGCAAATTACCCAATCCTGACACAGGGAGGTAGTGACAATAAATAACAATACTGGACTTTTTCAAGCCTAGTAATTGGAATGAGAACAATTTAAATCCCTTATCGAGTATCAATTGGAGGGCAAGTCTGGTGCCAGCACCCGCGGTAATTCCAGCTGAGCGGGCTGGCAAGGC
>E9LAHD006DI995 LEN=243 QL=1 QR=223
TAGGATTAGGGTTCGATTCCGGAGAGGGAGCATGAGAAATGGCTACCACATCTACGGAAGGCAGCAGGCGCGCAAATTACCCACTCCTAGATCGGGGAGGTAGTGACGAAAAATAACAATACCGGACTCAATGAGGCTCGGTAATTGAAATGAGTACAGTTTAAAACCCTTAACGAGGATCTATTGGAGGGCAAGTCTGGTGCCAGCACCGCGGTAATTCCAGCTGAGCGGGCTGGCAAGGCN
>E9LAHD006DL7RF LEN=248 QL=1 QR=184
ATAGATTAGGGTTCGATTCCGGAGAGGGAGCCTGAGAAACGGCTACCACATCTAAGGAAGGCAGCAGGCGCGTAAATTACCCAATCCTAATTCAGGGAGGTAGTGACAAGAAATAACGGGTCGGAGCTCTGCTCCGGGACCGCAATGAGATGAATTTTCCACCTTTTTTGTAGTAACAAATTGGTAGGGGCGAAGTACTGGTGCCAGCACCCGCCGGTAATTCCAGCTGAGCGGGCGTGGCAAGGCNN
>E9LAHD006DKZMN LEN=242 QL=1 QR=223
ACGGATTAGGGTTCGATTCCGGAGAGGGAGCCTGAGAAACGGCTACCACATCTAAGGAAGGCAGCAGGCGCGTAAATTACCCAATCCCGACTCGGGGAGGTAGTGACAAGAAATAACGGACCGGGGGCCTTCGGGTTCCGGGATTGCAATGAGCCGAATTTACACCCCTTAGCGAGGATCGATTGGAGGGCAAGTCTGGTGCCAGCACCCGCGGTAATTCCAGCTGAGCGGGCTGGCAAGGC
>E9LAHD006DI4DB LEN=245 QL=1 QR=224
TAGGATTAGGGTTCGATTCCGGAGAGGGAGCCTGAGAAATGGCTACCACATCCAAGGAAGGCAGCAGGCGCGTAAATTACCCAATCCTGACACAGGGAGGTAGTGACAATAAATAACAATGCCGGGCTTATTTAAGTTTGGCAATTGGAATGAGAACAATTTAAATCCCTTATCGAGGATCAATTGGAGGGCAAGTCTGGTGCCAGCACCCGCGGTAATTCCAGCTGAGCGGGCTGGCAAGGCNN
>E9LAHD006DOIMF LEN=241 QL=1 QR=222
ACGGATTAGGGTTCGATTCCGGAGAGGGAGCCTGAGAAACGGCTACCACATCTAAGGAAGGCAGCAGGCGCGCAAATTACCCAATCCTGACACAGGGAGGTAGTGACAAGAAATAACAATACAGGGCATCCATGTCTTGTAATTGGAATGATTAGAATTTAAATCATTTTATGAGTATCGATTGGAGGGCAAGTCTGGTGCCAGCACCCGCGGTAATTCCAGCTGAGCGGGCTGGCAAGGC
>E9LAHD006DNDCY LEN=248 QL=1 QR=133
ACGGATTAGGGTTCGATTCCGGAGAGGGAGCCTGAGAAACGGCTACCACATCTAAGGAAGGCAGCAGGCGCGCAAATTACCCAATCCTGATCAGGGAGGTAGTGACAANAAATAACAATCCAGGCCTTGTTCGAATTGGATTGAATAGAATTAAGCCTTAGAGTAANACTTTGNGGNAATCNGTGCGNANCCNGGTATCCAGCNGCGCGGGACTTCGGCGAACGGTCGAGCGGGCTGGCAAGGCNNNN
>E9LAHD006DU6G8 LEN=243 QL=1 QR=223
CTAGATTAGGGTTCGATTCCGGAGAGGGAGCCTGAGAAACGGCTACCACATCTAAGGATGGCAGCAGGCGCGCAAATTACCCAATCCTGACACAGGGAGGTAGTGAACAAGAAATAACAATGCAGGGCTTCACAGTATTGCAATTGGAATGAGTGGGTTTTAAATCACCCCACGAGTAACAATTGGAGGGCAAGTCTGGTGCCAGCAGCCGCGGTAATTCCAGCTGAGCGGGCTGGCAAGGCN
>E9LAHD006DJOZP LEN=239 QL=1 QR=219
ATAGATTAGGGTTCGATTCCGGAGAGGGAGCCTGAGAAACGGCTACCACATCTAAGGAAGGCAGCAGGCGCGTAAATTACCCAATTCTAATTCAGAGAGGTAGTGACAAGAAATAACGGGTCGGGGCTATGCCCCGGGACTGCAATGAGATGAATTTACACCCCTTTTCGAGTAACAATTGGAGGGCAAGTCTGGTGCCAGCACCCGCGGTAATTCCAGCTGAGCGGGCTGGCAAGGCN
>E9LAHD006DK40T LEN=243 QL=1 QR=224
TAGGATTAGGGTTCGATTCCGGAGAGGGAGCCTGAGAAATGGCTACCACATCCAAGGAAGGCAGCAGGCGCGTAAATTACCCAATCCTGACACAGGGAGGTAGTGACAATAAATAACAATGCCGGGCCTTTCAAGGTTTGGCAATTGGAATGAGAACAATTTAAATCCCTTATCGAGGATCAATTGGAGGGCAAGTCTGGTGCCAGCACCCGCGGTAATTCCAGCTGAGCGGGCTGGCAAGGC
>E9LAHD006DKXNV LEN=244 QL=1 QR=225
ACAGATTAGGGTTCGATTCCGGAGAGGGAGCCTTAAAAACGGCTACCACATCCAAGGAAGGCAGCAGGCACGCAAATTACCCAATGAACGAAGTTCGAGGTAGTGACGAAAAATAACGATACAGGACTCATCCGAGGCCCTGTAATTGGAATGAGTACACTTTAAAACCGTTCCCGAGGATCTATTGGAGGGCAAGTCTGGTGCCAGCAGCCGCGGTAATTCCAGCTGAGCGGGCTGGCAAGGC
>E9LAHD006DJYPW LEN=232 QL=1 QR=211
ATCGATTAGGGTTCGATTCCGGAGAGGGAGCCTGAGAAACGGCTACCACATCTAAGGAAGGCAGCAGGCGCGTAAATTACCCAATCCTAATTCAGGGAGGTAGTGACAAGAAATAACGGGTCGGGGTTCTACCCCGGGACTGCAATGAGATGAATTTACACCCCTTTTCGAGTAACAATTGGAGGGCAAGTCTGGTGCCAGCACCGCGGTAGTACNNNNGNGGCGNGNAGNN
>E9LAHD006DPUTH LEN=240 QL=1 QR=221
ATGGATTAGGGTTCGATTCCGGAGAGGGAGCCTGAGAGACGGCTACCACATCCAAGGAAGGCAGCAGGCGCGCAAATTACCCAATCCCGATTCGGGGAGGTAGTGACAATAAATAACAATACAGGGCCAACGGTCTTGTTATTGGAATGAGAACAATTTAAATAACTTAACGAGGATCAATTAGAGGGCAAGTCTGGTGCCAGCACCCGCGGTAATTCCAGCTGAGCGGGCTGGCAAGGC
>E9LAHD006DJSOR LEN=242 QL=1 QR=223
CTAGATTAGGGTTCGATTCCGGAGAGGGAGCCTGAGAAATGGCTACCACATCCAAGGAAGGCAGCAGGCGCGTAAATTACCCAATCCTGACACAGGGAGGTAGTGACAATAAATAACAATGCTGGGCTTTTTTAGTCTGGCACTTGGAATGAGAACAATTTAAATCCCTTATCGAGGATCAATTGGAGGGCAAGTCTGGTGCCAGCAGCCGCGGTAATTCCAGCTGAGCGGGCTGGCAAGGC
>E9LAHD006DPSUN LEN=246 QL=1 QR=57
ATAGATTAGGGTTCGATTCCGGAGGAGGGAGCCTGAAGAAACGGCTACCACATCTAAGGAAGGCAGCAGGCGCGTAAACTTAACCCAACTCCTGACTCAGGGAGGTAGTGACAAGAAATAACGGACCGAGGCTTTGCTTCGGGATTGCAATGAGTTGAATTTAAACCCCTTGACGAGGATCAATTGGAGGGCAAGTCTGGTGCCAGGCACCCGCGGTAATTCCAGCTGAGCGGGCTGGCAAGGCNN
>E9LAHD006DRE40 LEN=233 QL=1 QR=210
CTAGATTAGGGTTCGATTCCGGAGAGGGAGCCTGAGAAACGGCTACCACATCTAAGGAAGGCAGCAGGCGCGTAAATTACCCAATCCCGACTCGGGGAGGTAGTGACAAGAAATAACGGACCGGGGCCTTCGGGTTCCGGGATTGCAATGAGCCGAATTTACACCCCTTAGCGAGGATCGATTGGAGGGCAAGTCTGGTGCCAGCACCGCGGTATCNNNNGNGGCGNGNAGNN
>E9LAHD006DR2O0 LEN=240 QL=1 QR=220
ACAGATTAGGGTTCGATTCCGGAGAGGGAGCCTGAGAAACGGCTACCACATCTAAGGAAGGCAGCAGGCGCGCAAATTACCCAATCCTGATTCAGGGAGGTAGTGACAATAAATAACAATCCAGGGCTTAGGTCTTGGAATTGGAATGAGAACAATTTAAATCCCTTATCGAGGAACAATTGGAGGGCAAGTCTGGTGCCAGCAGCCGCGGTAATTCCAGCTGAGCGGGCTGGCAAGGCN
>E9LAHD006DKF2B LEN=242 QL=1 QR=222
TAGGATTAGGGTTCGATTCCGGAGAGGGAGCCTGAGAAACGGCTACCACATCTAAGGAAGGCAGCAGGCGCGCAAATTACCCAATCCTGACACAGGGAGGTAGTGACAAGAAATAACAATACAGGGCATCATTGTCTTGTAATTGGAATGAGTAGAACTTAAATCCCTTTGCGAGTATCAATTGGAGGGCAAGTCTGGTGCCAGCAGCCGCGGTAATTCCAGCTGAGCGGGCTGGCAAGGCN
>E9LAHD006DNZ07 LEN=242 QL=1 QR=223
TAGGATTAGGGTTCGATTCCGGAGAGGGAGCCTGAGAAACGGCTACCACTTCTAAGGAAGGCAGCAGGCGCGTAAATTACCCAATCCCGATTCGGGGAGGTAGTGACAAGAAATAACAACTCGGGTCCTTCGGGATTACGAGATTGCAATGAGAACAATTTAGACCACTTAACGAGGATCAATTGGAGGGCAAGTCTGGTGCCAGCACCCGCGGTAATTCCAGCTGAGCGGGCTGGCAAGGC
>E9LAHD006DO9H7 LEN=241 QL=1 QR=222
ATGGATTAGGGTTCGATTCCGGAGAGGGAGCCTGAGAAATGGCTACCACATCCAAGGAAGGCAGCAGGCGCGTAAATTACCCAATCCTGACACAGGGAGGTAGTGACAATAAATAACAATGCCGGGCTTTATAGTCTGGCAATTGGAATGAGAACAATTTAAATCTCTTATCGAGGATCAATTGGAGGGCAAGTCTGGTGCCAGCACCCGCGGTAATTCCAGCTGAGCGGGCTGGCAAGGC
>E9LAHD006DPSC4 LEN=233 QL=1 QR=168
AACGATTAGGGTTCGATTCCGGAGAGGGAGCCTGAGAAACGGCTACCACATCTAAGGAAGGCAGCAGGCGCGTAAATTACCCAATCCCGACTCGGGGAGGTAGTGACAAGAAATAACGGACCGGGCCTTCGGGTTCCGGGATTGCAATGAGCCGAATTTAACCCTACCTGNGGAGNNTGTGGNGGANATGTGGCNCNNCCNCCGGAGTTACTCNNNGCGGCGGTCGNGAGAGN
>E9LAHD006DIA9Q LEN=243 QL=1 QR=224
ACAGATTAGGGTTCGATTCCGGAGAGGGAGCATGAGAAATGGCTACCACATCTACGGAAGGCAGCAGGCGCGCAAATTACCCACTCCTAGAACGGGGAGGTAGTGACGAAAAATAACAATACCGGACTCTAAGAGGCTCGGTAATTGAAATGAGTACAGTTTAAAACCCTTAACGAGGATCTATTGGAGGGCAAGTCTGGTGCCAGCACCCGCGGTAATTCCAGCTGAGCGGGCTGGCAAGGC
>E9LAHD006DT1X0 LEN=242 QL=1 QR=223
ATGGATTAGGGTTCGATTCCGGAGAGGGAGCCTGAGAAACGGCTACCACTTCTAAGGAAGGCAGCAGGCGCGTAAATTACCCAATCCTGATTCAGGGAGGTAGTGACAAGAAATAACAACTCGGGGGCTCACGCCTTACGAGATTGCAATGAGAACAATTTAAAACACTTAACGAGGAACAATTGGAGGGCAAGTCTGGTGCCAGCAGCCGCGGTAATTCCAGCTGAGCGGGCTGGCAAGGC
>E9LAHD006DS5TO LEN=240 QL=1 QR=221
ATCGATTAGGGTTCGATTCCGGAGAGGGAGCCTGAGAGACGGCTACCACATCCAAGGAAGGCAGCAGGCGCGCAAATTACCCAATCCCGACTCGGGGAGGTAGTGACAATAAATAACAGTAGAGGGCCAATGGTCTTCTTATTGGAATGAGAACAATTTAAACCCCTTAACGAGGATCAATTAGAGGGCAAGTCTGGTGCCAGCACCCGCGGTAATTCCAGCTGAGCGGGCTGGCAAGGC
>E9LAHD006DR8JG LEN=241 QL=1 QR=222
ACGGATTAGGGTTCGATTCCGGAGAGGGAGCCTGAGAAATGGCTACCACATCCAAGGAAGGCAGCAGGCGCGTAAATTACCCAATCCTGACACAGGGAGGTAGTGACAATAAATAACAATGCCGGGCTTTATAGTCTGGCAATTGGAATGAGAACAATTTAAATCTCTTATCGAGGATCAATTGGAGGGCAAGTCTGGTGCCAGCAGCCGCGGTAATTCCAGCTGAGCGGGCTGGCAAGGC
>E9LAHD006DH8EZ LEN=242 QL=1 QR=223
TAGGATTAGGGTTCGATTCCGGAGAGGGAGCCTGAGAAATGGCTACCACATCCAAGGAAGGCAGCAGGCGCGTAAATTACCCAATCCTGACACAGGGAGGTAGTGACAATAAATAACAATGCCGGGCCTTTCAAGGTTTGGCAATTGGAATGAGAACAATTTAAATCCCTTATCGAGGATCAATTGGAGGGCAAGTCTGGTGCCAGCACCCGCGTAATTCCAGCTGAGCGGGCTGGCAAGGC
>E9LAHD006DKE6W LEN=244 QL=1 QR=225
ACAGATTAGGGTTCGATTCCGGAGAGGGAGCCTTAAAAACGGCTACCACATCCAAGGAAGGCAGCAGGCACGCAAATTACCCAATGAACGAAGTTCGAGGTAGTGACGAAAAATAACGATACAGGACTCATCCGAGGCCCTGTAATTGGAATGAGTACACTTTAAAACCGTTCCCGAGGATCTATTGGAGGGCAAGTCTGGTGCCAGCACCCGCGGTAATTCCAGCTGAGCGGGCTGGCAAGGC
>E9LAHD006DK944 LEN=242 QL=1 QR=223
ATGGATTAGGGTTCGATTCCGGAGAGGGAGCCTGAGAAACGGCTACCACTTCTAAGGAAGGCAGCAGGCGCGTAAATTACCCAATCCTGATTCAGGGAGGTAGTGACAAGAAATAACAACTCGGGGGCTCACGCCTTACGAGATTGCAATGAGAACAATTTAAAACACTTAACGAGGAACAATTGGAGGGCAAGTCTGGTGCCAGCACCCGCGGTAATTCCAGCTGAGCGGGCTGGCAAGGC
>E9LAHD006DM4UF LEN=244 QL=1 QR=225
AACGATTAGGGTTCGATTCCGGAGAGGGAGCCTGAGAAATGGCTACCACATCTAAGGAAGGCAGCAGGCGCGTAAATTACCCAATCCTAATTCAGGGAGGTAGTGACAAGAAATAACAACTCGGGCCCCACATGGGGTTGCGAGATTGCAATGAGAACAATTTAAACCACTTATCGAGTAACAATTGGAGGGCAAGTCTGGTGCCAGCAGCCGCGGTAATTCCAGCTGAGCGGGCTGGCAAGGC
>E9LAHD006DNHKU LEN=323 QL=1 QR=75
ATAGATTAGGGTTCGATTCCGGAGAGGGAGCCTGAGAAAGTGGCCTACCAACATTACCGAAAGGGAAGGCAGCGAGGCCGGACGTTAAACTTACCCAATCCTTGACGACGAGGGAGGTAGTGAACAAGTAAAGTAACAATGTCGGGCCTTCCGGGGTCCGTGAACAATTGGAATGAGTAACAACTTTTAATCCCTTAATACGTAGGGAAGGTCCAAATTGGTAGGGGTCGAACGTACGTGGTGGCCCAGGACTACCCCGGCCGGGTAACGTTTACCGTAACGGCCGGTCGTAGGGCCGGGACCGGTCGGCGAAGGACGNNNNN
>E9LAHD006DNQRA LEN=238 QL=1 QR=219
ACAGATTAGGGTTCGATTCCGGAGAGGGAGCCTGAGAAACGGCTACCACATCTAAGGAAGGCAGCAGGCGCGTAAATTACCCAATCCTGACTCAGGGAGGTAGTGACAAGAAATAACGGGCCGGGTTTAATATCCGGGACTGAAATGAGATGAATTTACACCCCTTATTGAGGATCAATTGGAGGGCAAGTCTGGTGCCAGCACCCGCGGTAATTCCAGCTGAGCGGGCTGGCAAGGC
>E9LAHD006DITZK LEN=241 QL=1 QR=222
ACTGATTAGGGTTCGATTCCGGAGAGGGAGCCTGAGAAACGGCTACCACATCTAAGGATGGCAGCAGGCGCGCAAATTACCCAATCCTGACATAGGGAGGTAGTGACAAGAAATAACAATGCAGGGCTTTACAGTCTTGCAATTGGAATGAGTAGATTTTAAAACTCTCTACGAGTAACAATTGGAGGGCAAGTCTGGTGCCAGCACCCGCGGTAATTCCAGCTGAGCGGGCTGGCAAGGC
>E9LAHD006DLDO0 LEN=223 QL=1 QR=120
AGCGATTAGGGTTCGATTCCGGAGAGGGAGCCTGAGAAACGGCTACCACATCCAAGGAAGGCAGCAGGCGCGCAAATTACCCAATCCTGANACAGGGAGGTAGTGACAATAAATAACAATNNAGGCTTTTAAGTTNTATNAATTGGAATNATTAANATTAATACNTAACATACGAGTNAGGCAGGTNCGNGCACGCGACTCGATCNGNNGGNNGGCAGGCAGN
>E9LAHD006DMY1T LEN=241 QL=1 QR=222
ACTGATTAGGGTTCGATTCCGGAGAGGGAGCCTGAGAAACGGCTACCACATCTAAGGATGGCAGCAGGCGCGCAAATTACCCAATCCTGACATAGGGAGGTAGTGACAAGAAATAACAATGCAGGGCTTTACAGTCTTGCAATTGGAATGAGTAGATTTTAAAACTCTCTACGAGTAACAATTGGAGGGCAAGTCTGGTGCCAGCACCCGCGGTAATTCCAGCTGAGCGGGCTGGCAAGGC
>E9LAHD006DTVRA LEN=240 QL=1 QR=221
ATCGATTAGGGTTCGATTCCGGAGAGGGAGCCTGAGAGACGGCTACCACATCCAAGGAAGGCAGCAGGCGCGCAAATTACCCAATCCCGACTCGGGGAGGTAGTGACAATAAATAACAGTAGAGGGCCAATGGTCTTCTTATTGGAATGAGAACAATTTAAACCCCTTAACGAGGATCAATTAGAGGGCAAGTCTGGTGCCAGCACCCGCGGTAATTCCAGCTGAGCGGGCTGGCAAGGC
>E9LAHD006DP4AT LEN=235 QL=1 QR=216
ACAGATTAGGGTTCGATTCCGGAGAGGGAGCCTGAGAAACGGCTACCACATCTACGGAAGGCAGCAGGCGCGCAAATTGCCCAATCCCGACTCGGGGAGGCAGTGACAAGAAATAACAACTCTAGGTTTTCTTAGAAGTGTAATGAGGATAATTTACAAACCTTACCGAATGCAATTGGAGGGCAAGTCTGGTGCCAGCACCCGCGGTAATTCCAGCTGAGCGGGCTGGCAAGGC
>E9LAHD006DSK11 LEN=209 QL=1 QR=91
ATGGATTAGGGTTCGATTCCGGAGAGGGAGCCTGAGAAACGGCTACCACATCTAAGGAAGGCAGCAGGCGCGTAAATTACCCAATCCTAGTACTCGAGGGAGGTAGNANAANAATAGGCGAGCTTGCTCGGATGNATGATTANACTTTAACCTTAGAGNACNTGGNGNATGTGGNCNGCCNCCGAGTACTCANCNGNGGCGGNNGNAGN
>E9LAHD006DNUK6 LEN=241 QL=1 QR=222
CTAGATTAGGGTTCGATTCCGGAGAGGGAGCCTGAGAAACGGCTACCACATCTAAGGAAGGCAGCAGGCGCGCAAATTACCCAATCCTGACACAGGGAGGTAGTGACAAGAAATAACAATACAGGGCATCCATGTCTTGTAATTGGAATGATTAGAATTTAAATCATTTTATGAGTATCGATTGGAGGGCAAGTCTGGTGCCAGCAGCCGCGGTAATTCCAGCTGAGCGGGCTGGCAAGGC
>E9LAHD006DN865 LEN=241 QL=1 QR=222
TAGGATTAGGGTTCGATTCCGGAGAGGGAGCCTGAGAAACGGCTACCACATCTAAGGAAGGCAGCAGGCGCGCAAATTACCCAATCCTGACACAGGGAGGTAGTGACAAGAAATAACAATACAGGGCATTCATGTCTTGTAATTGGAATGAGTAGAATTTAAATCCCTTTATGAGTATCAATTGGAGGGCAAGTCTGGTGCCAGCACCCGCGGTAATTCCAGCTGAGCGGGCTGGCAAGGC
>E9LAHD006DQHPV LEN=239 QL=1 QR=220
AGCGATTAGGGTTCGATTCCGGAGAGGGAGCCTGAGAAACGGCTACCACATCTAAGGAAGGCAGCAGGCGCGTAAATTACCCAATCCTGACTCAGGGAGGTAGTGACAAGAAATAACGGACCGGCCTTTTAGGTTCGGGATTGCAATGAGCCGAATTTACACCCCTTAGCGAGGACCCATTGGAGGGCAAGTCTGGTGCCAGCACCCGCGGTAATTCCAGCTGAGCGGGCTGGCAAGGC
>E9LAHD006DKJUM LEN=239 QL=1 QR=219
ACGGATTAGGGTTCGATTCCGGAGAGGGAGCCTGAGAAACGGCTACCACATCTAAGGAAGGCAGCAGGCGCGTAAATTACCCAATCCTGACTCAGGGAGGTAGTGACAAGAAATAACGGGCCGGGTTCTAAATCCGGGACTGAAATGAGATGAATTTACACCCCTTATTGAGGATCAATTGGAGGGCAAGTCTGGTGCCAGCAGCCGCGGTAATTCCAGCTGAGCGGGCTGGCAAGGCN
>E9LAHD006DRFA5 LEN=243 QL=1 QR=224
TAGGATTAGGGTTCGATTCCGGAGAGGGAGCCTGAGAAATGGCTACCACATCCAAGGAAGGCAGCAGGCGCGTAAATTACCCAATCCTGACACAGGGAGGTAGTGACAATAAATAACAATGCCGGGCTTATTTAAGTTTGGCAATTGGAATGAGAACAATTTAAATCCCTTATCGAGGATCAATTGGAGGGCAAGTCTGGTGCCAGCACCCGCGGTAATTCCAGCTGAGCGGGCTGGCAAGGC
>E9LAHD006DL162 LEN=244 QL=1 QR=225
ATCGATTAGGGTTCGATTCCGGAGAGGGAGCATGAGACACGGCTACCACATCCAAGGAAGGCAGCAGGCGCGCAAATTACCCAATCCCGACACGGGGAGGTAGTGACGAAAAATAACAATGCGGGACTCTTTCGAGGCCCCGCAATTGGAATGGGCACACTTTAGATCCTTGAGCGAGGATCGATTGGAGGGCAAGTCTGGTGCCAGCACCCGCGGTAATTCCAGCTGAGCGGGCTGGCAAGGC
>E9LAHD006DJZ37 LEN=240 QL=1 QR=221
ATGGATTAGGGTTCGATTCCGGAGAGGGAGCCTGAGAGACGGCTACCACATCCAAGGAAGGCAGCAGGCGCGCAAATTACCCAATCCCGACTCGGGGAGGTAGTGACAATAAATAACAGTAGAGGGCCAATGGTCTTCTTATTGGAATGAGAACAATTTAAACCCCTTAACGAGGATCAATTAGAGGGCAAGTCTGGTGCCAGCACCCGNGGTAATTCCAGCTGAGCGGGCTGGCAAGGC
>E9LAHD006DOSDF LEN=239 QL=1 QR=220
AACGATTAGGGTTCGATTCCGGAGAGGGAGCCTGAGAAACGGCTACCACATCTAAGGAAGGCAGCAGGCGCGTAAATTACCCAATCCTGACTCAGGGAGGTAGTGACAAGAAATAACGGACCGGCCTTTTAGGTTCGGGATTGCAATGAGCCGAATTTACACCCCTTAGCGAGGACCCATTGGAGGGCAAGTCTGGTGCCAGCAGCCGCGGTAATTCCAGCTGAGCGGGCTGGCAAGGC
>E9LAHD006DO2PW LEN=228 QL=1 QR=128
AACGATTAGGGTTCGATTCCGGAGAGGGAGCCTGAGAAACGGCTACCACATCTAAGGAAGGCAGCAGGCGCGTAAATTACCCAATCCTGACTCAGGGAGGTAGTGACAAGAAATAACGGACCGGCGTTGTTTGGNTTGGNTANNAATCGAATTGAACCTTAACCTGAGACCGATTGAAGTGAAGGCAGTNCGNGCACGCGACCTCGAATCNGNNGGNNGGCAGGCAGN
>E9LAHD006DLAYI LEN=244 QL=1 QR=225
ACTGATTAGGGTTCGATTCCGGAGAGGGAGCCTGAGAGATGGCTACCACATCCAAGGAAGGCAGCAGGCGCGTAAATTGCCCGAATCCTGACACAGGGAGGTAGTGACAAGAAATAACAATACAGGGCTACATCTAGTCTTGTAATTGGAATGAGTACAATTTACATCTCTTCACGAGGATCAATTGGAGGGCAAGTCTGGTGCCAGCACCCGCGGTAATTCCAGCTGAGCGGGCTGGCAAGGC
>E9LAHD006DO0EF LEN=247 QL=1 QR=80
ACAGATTAGGGTTCGATTCCGGAGAGGGAGCCTGAGAAACGGCTACCACATCTAAGGAAGGCAGCAGGCGCGTAAATTAACCCAACTCCTGGACTCCAGGGAGGTAGTGAACAAAGAAATAACGGACCGAGGCTTTGCTTCGGGATTGCAATGATTGAATTAACCCTTGAACGACGGAATCAATTGGAGGGCAAGGTCTGGTGCCAGCCAGCCGCCGGTAATTCCAGCTGAGCGGGCTGGCAAGGCN
>E9LAHD006DOW0J LEN=244 QL=1 QR=225
ACAGATTAGGGTTCGATTCCGGAGAGGGAGCCTTAAAAACGGCTACCACATCCAAGGAAGGCAGCAGGCACGCAAATTACCCAATGAACGAAGTTCGAGGTAGTGACGAAAAATAACGATACAGGACTCATCCGAGGCCCTGTAATTGGAATGAGTACACTTTAAAACCGTTCCCGAGGATCTATTGGAGGGCAAGTCTGGTGCCAGCACCCGCGGTAATTCCAGCTGAGCGGGCTGGCAAGGC
>E9LAHD006DK2Y4 LEN=245 QL=1 QR=225
ATCGATTAGGGTTCGATTCCGGAGAGGGAGCCTGAGAGATGGCTACCACATCCAAGGAAGGCAGCAGGCGCGTAAATTGCCCGAATCCTGACACAGGGAGGTAGTGACAAGAAATAACAATACAGGGCTACATCTAGTCTTGTAATTGGAATGAGTACAATTTACATCTCTTCACGAGGATCAATTGGAGGGCAAGTCTGGTGCCAGCACCCGCGGTAATTCCAGCTGAGCGGGCTGGCAAGGCN
>E9LAHD006DS7Y3 LEN=235 QL=1 QR=216
ACAGATTAGGGTTCGATTCCGGAGAGGGAGCCTGAGAAACGGCTACCACATCTACGGAAGGCAGCAGGCGCGCAAATTGCCCAATCCCGACTCGGGGAGGCAGTGACAAGAAATAACAACTCTAGGTTTTCTTAGAAGTGTAATGAGGATAATTTACAAACCTTACCGAATGCAATTGGAGGGCAAGTCTGGTGCCAGCAGCCGAGGTAATTCCAGCTGAGCGGGCTGGCAAGGC
>E9LAHD006DPYP1 LEN=244 QL=1 QR=120
ATCGATTAGGGTTCGATTCCGGAGAGGGAGCCTGAGAAATGGCTACCACATCCAAGGAAGGCAGCAGGCGCGTAAATTACCCAATCCTGACACAGGGAGGTAGTGACAATAAATAACAATGCCGAGCCTTTAACGGTTTGGCAATTGGAATGAGAACAATTTAAATCCCTTATCGAGGATCAATTGGAGGGCAAGTCTGGTGCCAGCAGCCGCGGTAATTCCAGCTGAGCGGGCTGGCAAGGCN
>E9LAHD006DOX2Q LEN=242 QL=1 QR=222
ATAGATTAGGGTTCGATTCCGGAGAGGGAGCCTGAGAAACGGCTACCACATCTAAGGATGGCAGCAGGCGCGCAAATTACCCAATCCTGACACAGGGAGGTAGTGACAAGATATAACAATGCAGGGCATAACTGTCTTGCAATTGGAATGAGTAAATTTTAAATCCCTTTGCGAGTATCAATTGGAGGGCAAGTCTGGTGCCAGCACCCGCGGTAATTCCAGCTGAGCGGGCTGGCAAGGCN
>E9LAHD006DKXNP LEN=239 QL=1 QR=219
ATAGATTAGGGTTCGATTCCGGAGAGGGAGCCTGAGAAACGGCTACCACATCTAAGGAAGGCAGCAGGCGCGTAAATTACCCAATCCTAATTCAGGGAGGTAGTGACAAGAAATAACGGGTCGGAGCTCTGCTCCGGGACCGCAATGAGATGAATTTTCCACCTTTTTTGAGTAACAATTGGAGGGCAAGTCTGGTGCCAGCACCCGCGGTAATTCCAGCTGAGCGGGCTGGCAAGGCN
>E9LAHD006DJS69 LEN=244 QL=1 QR=225
ACAGATTAGGGTTCGATTCCGGAGAGGGAGCCTTAAAAACGGCTACCACATCCAAGGAAGGCAGCAGGCACGCAAATTACCCAATGAACGAAGTTCGAGGTAGTGACGAAAAATAACGATACAGGACTCATCCGAGGCCCTGTAATTGGAATGAGTACACTTTAAAACCGTTCCCGAGGATCTATTGGAGGGCAAGTCTGGTGCCAGCACCCGCGGTAATTCCAGCTGAGCGGGCTGGCAAGGC
>E9LAHD006DR5PT LEN=241 QL=1 QR=222
TAGGATTAGGGTTCGATTCCGGAGAGGGAGCCTGAGAAACGGCTACCACATCTAAGGAAGGCAGCAGGCGCGTAAATTACCCAATCCCGACTCGGGGAGGTAGTGACAAGAAATAACGGACCGGGACTTTCGGGTTCCGGGATTGCAATGAGCCGAATTTACACCCCTTAGCGAGGATCGATTGGAGGGCAAGTCTGGTGCCAGCAGCCGCGGTAATTCCAGCTGAGCGGGCTGGCAAGGC
>E9LAHD006DI7MT LEN=234 QL=1 QR=215
ACGGATAGGGTTCGATTCCGGAGAGGGAGCCTGAGAAACGGCTACCACATCTACGGAAGGCAGCAGGCGCGCAAATTGCCCAATCCTGACACGGGGAGGCAGTGACAAGAAATAACAACTCTAGGTTTTCTTAGAAGTGTAATGAGGATAATTTACAAACCTTACCGAATGCAATTGGAGGGCAAGTCTGGTGCCAGCACCCGCGGTAATTCCAGCTGAGCGGGCTGGCAAGGC
>E9LAHD006DTJA4 LEN=238 QL=1 QR=219
ATGGATTAGGGTTCGATTCCGGAGAGGGAGCCTGAGAAACGGCTACCACTTCCACGGAAGGCAGCAGGCGCGTAAATTACCCAATCCTAATTCAGGGAGGTAGTGACAAGAAATAATGGGTCGGTGCTACGCACCGGGACTGCAATGAGACGAATTTAGACCCCTTATCGAGGACCAATTGGAGGGCAAGTCTGGTGCCAGCACCCGCGGTAATTCCAGCTGAGCGGGCTGGCAAGGC
>E9LAHD006DLSSD LEN=243 QL=1 QR=224
ATGGATTAGGGTTCGATTCCGGAGAGGGAGCCTGAGAAATGGCTACCACATCCAAGGAAGGCAGCAGGCGCGTAAATTACCCAATCCTGACACAGGGAGGTAGTGACAATAAATAACAATGCCGGGCTTTTCAAAGTCTGGCAATTGGAATGAGAACAATTTAAATCCCTTATCGAGGATCAATTGGAGGGCAAGTCTGGTGCCAGCACCCGCGGTAATTCCAGCTGAGCGGGCTGGCAAGGC
>E9LAHD006DK0D5 LEN=241 QL=1 QR=222
AACGATTAGGGTTCGATTCCGGAGAGGGAGCCTGAGAAACGGCTACCACATCTAAGGAAGGCAGCAGGCGCGCAAATTACCCAATCCTGACACAGGGAGGTAGTGACAAGAAATAACAATACAGGGCATCATTGTCTTGTAATTGGAATGAGTAGAACTTAAATCCCTTTGCGAGTATCAATTGGAGGGCAAGTCTGGTGCCAGCAGCCGCGGTAATTCCAGCTGAGCGGGCTGGCAAGGC
>E9LAHD006DIKJ5 LEN=253 QL=1 QR=214
ACAGATTAGGGTTCGATTCCGGAGAGGGAGCCTGAGAAACGGCTACCACATCTACGGAAGGCAGCAGGCGCGCAAATTGCCCAATCCCGACTCGGGGAGGCAGTGACAAGAAATAACAACTCTAGGTTTTCTTAGAAGTGTAATGAGGATAATTTACAAACCTTACCGAATGCAATTGGAGGGCAAGTCTGGTGCCAGGCACCCGCGGGTATTTCCCGAGCTGGACGGCCGGGTCGTCGGACGAAGGCNNNNN
>E9LAHD006DPOMA LEN=241 QL=1 QR=222
CTAGATTAGGGTTCGATTCCGGAGAGGGAGCCTGAGAAATGGCTACCACATCCAAGGAAGGCAGCAGGCGCGTAAATTACCCAATCCTGACACAGGGAGGTAGTGACAATAAATAACAATGTCGGGCCTTCGGGTCTGACAATTGGAATGAGAACAATTTAAATCCCTTATCGAGGATCAATTGGAGGGCAAGTCTGGTGCCAGCAGCCGCGGTAATTCCAGCTGAGCGGGCTGGCAAGGC
>E9LAHD006DTV9B LEN=243 QL=1 QR=224
ATCGATTAGGGTTCGATTCCGGAGAGGGAGCCTGAGAAACGGCTACCACATCCAAGGATGGCAGCAGGCGCGCAAATTACCCAATCCTGACACAGGGAGGTAGTGACAATAAATATCAATAGTCGCCTTTTTACAGGAGACTAATTGAAATGAGAACAATTTAAACCCCTTAACGAGGATCCATTGGAGGGCAAGTCTGGTGCCAGCACCCGCGGTAATTCCAGCTGAGCGGGCTGGCAAGGC
>E9LAHD006DR8RH LEN=241 QL=1 QR=222
CTAGATTAGGGTTCGATTCCGGAGAGGGAGCCTGAGAAACGGCTACCACATCTAAGGAAAGCAGCAGGCGCGCAAATTACCCAATCCTGACACAGGGAGGTAGTGACAAGAAATAACAATACAGGGCATCCATGTCTTGTAATTGGAATGATTAGAATTTAAATCATTTTATGAGTATCGATTGGAGGGCAAGTCTGGTGCCAGCACCCGCGGTAATTCCAGCTGAGCGGGCTGGCAAGGC
>E9LAHD006DQ7YG LEN=242 QL=1 QR=85
ACAGATTAGGGTTCGATTCCGGAGAGGGAGCCTGAGAAACGGCTACCACATCTAAGGAAGGCAGCAGGCGCGCAAATTACCCAATCCTGACGCAGGGAGGTAGTGACAAGAAATAACAATACAGGGCATATCTGTCTTGTAATTGGAATGAGTAAACTTTAAATCACTTTACGAGTATCAATTGGAGGGCAAGTCTGGTGCCAGCACCCGCGGTAATTCCAGCTGAGCGGGCTGGCAAGGCN
>E9LAHD006DKBBQ LEN=244 QL=1 QR=225
CTAGATTAGGGTTCGATTCCGGAGAGGGAGCATGAGACACGGCTACCACATCCAAGGAAGGCAGCAGGCGCGCAAATTACCCAATCCCGACACGGGGAGGTAGTGACGAAAAATAACAATGCGGGACTCTTTCGAGGCCCCGCAATTGGAATGGGCACACTTTAGATCCTTGAGCGAGGATCGATTGGAGGGCAAGTCTGGTGCCAGCAGCCGCGGTAATTCCAGCTGAGCGGGCTGGCAAGGC
>E9LAHD006DN638 LEN=243 QL=1 QR=224
AACGATTAGGGTTCGATTCCGGAGAGGGAGCCTTAAAAACGGCTACCACATCCAAGGAAGGCAGCAGGCACGCAAATTACCCAATGAACGAAGTTCGAGGTAGTGACGAAAATAACGATACAGGACTCATCCGAGGCCCTGTAATTGGAATGAGTACACTTTAAAACCGTTCCCGAGGATCTATTGGAGGGCAAGTCTGGTGCCAGCACCCGCGGTAATTCCAGCTGAGCGGGCTGGCAAGGC
>E9LAHD006DTKG1 LEN=243 QL=1 QR=224
TAGGATTAGGGTTCGATTCCGGAGAGGGAGCCTGAGAGACGGCTACCACATCCAAGGAAGGCAGCAGGCGCGCAAATTACCCAATCCTGACACAGGGAGGTAGTGACAATAAATAACAATACTGGACTTTTTCAAGCCTAGTAATTGGAATGAGAACAATTTAAATCCCTTATCGAGTATCAATTGGAGGGCAAGTCTGGTGCCAGCACCCGCGGTAATTCCAGCTGAGCGGGCTGGCAAGGC
>E9LAHD006DTI7R LEN=242 QL=1 QR=223
TAGGATTAGGGTTCGATTCCGGAGAGGGAGCCTGAGAAACGGCTACCACATCCAAGGAAGGCAGCAGGCGCGCAAATTACCCAATCCCGACACGGGGAGGTAGTGACAATAAATAACAATGCAGAGCCCTATGGGTTTTGTAATTGGAATGAGTACAATTTAAATCCCTTAACGAGGAACAATTGGAGGGCAAGTCTGGTGCCAGCACCCGCGGTAATTCCAGCTGAGCGGGCTGGCAAGGC
>E9LAHD006DLYYW LEN=240 QL=1 QR=221
ATAGATTAGGGTTCGATTCCGGAGAGGGAGCCTGAGAAACGGCTACCACATCTAAGGATGGCAGCAGGCGCGCAAATTACCCAATCCTGACACAGGGAGGTAGTGACAAGATATAACAATGCAGGGCATATTGTCTTGCAATTGGAATGAGTAAATTCTAAACCCCTTTGCGAGTACCCACTGGAGGGCAAGTCTGGTGCCAGCACCCGCGGTAATTCCAGCTGAGCGGGCTGGCAAGGC
>E9LAHD006DM8IA LEN=242 QL=1 QR=127
ACAGATTAGGGTTCGATTCCGGAGAGGGAGCCTGAGAAATGGCTACCACATCCAAGGAAGGCAGCAGGCGCGTAAATTACCCAATCCTGACACAGGGAGGTAGTGACAATAAATAACAATGCCGGGCTTTATAGTGTTGGCAATTGGAATGAGAACAATTTAAATCCCTTATCGAGGATCAATTGGAGGGCAAGTCTGGTGCCAGCACCCGCGGTAATTCCAGCTGAGCGGGCTGGCAAGGC
>E9LAHD006DKOBK LEN=233 QL=1 QR=213
CTAGATTAGGGTTCGATTCCGGAGAGGGAGCCTGAGAAATGGCTACCACATCCAAGGAAGGCAGCAGGCGCGTAAATTACCCAATCCTGACACAGGGGAGGTAGTGACAATAAATAACAATGTCGGGCCTTCGGGTCTGACAATTGGAATGAGAACAATTTAAATCCCTTATCGAGGATCAATTGGAGGGCAAGTCTGGTGCCAGCACCGCGGTATCNNNNGNGGCNGNAGNN
>E9LAHD006DTSAO LEN=239 QL=1 QR=219
ATAGATTAGGGTTCGATTCCGGAGAGGGAGCCTGAGAAACGGCTACCACATCTAAGGAAGGCAGCAGGCGCGTAAATTACCCAATCCTAATTCAGGGAGGTAGTGACAAGAAATAACGGGTCGGGGTTCTACCCCGGGACTGCAATGAGATGAATTTACACCCCTTTTCGAGTAACAATTGGAGGGCAAGTCTGGTGCCAGCAGCCGCGGTAATTCCAGCTGAGCGGGCTGGCAAGGCN
>E9LAHD006DMX5D LEN=242 QL=1 QR=224
TAGGATTAGGGTTCGATTCCGGAGAGGGAGCCTGAGAAATGGCTACCACATCCAAGGAAGGCAGCAGGCGCGTAAATTACCCAATCCTGACACAGGGAGGTAGTGACAATAAATAACAATGCCGGGCCTTTCAAGGTTTGGCAATTGGAATGAGAACAATTTAAATCCCTTATCGAGGATCAATTGGAGGGCAAGTCTGGTGCCAGCACCCGCGGTAATTCCAGCTGAGCGGCTGGCAAGGC
>E9LAHD006DT7UW LEN=238 QL=1 QR=219
ATCGATTAGGGTTCGATTCCGGAGAGGGAGCCTGAGAAACGGCTACCACATCTAAGGAAGGCAGCAGGCGCGTAAATTACCCAATCCTAATTCAGGGAGGTAGTGACAAGAAATAACGGGTCGGAGCTCTGCTCCGGGACCGCAATGAGATGAATTTTCCACCTTTTTTGAGTAACAATTGGAGGGCAAGTCTGGTGCCAGCACCCGCGGTAATTCCAGCTGAGCGGGCTGGCAAGGC
>E9LAHD006DVCI1 LEN=244 QL=1 QR=225
ACAGATTAGGGTTCGATTCCGGAGAGGGAGCCTGAGAAACGGCTACCACATCCAAGGAAGGCAGCAGGCGCGCAAATTACCCACTCCCGGCACGGGGAGGTAGTGACGAAAAATAACGATACGGGACTCTTCCGAGGCCCCGTGATTGGAATGAGTACACTTTAAATCCTTTAACGAGGAACCATTGGAGGGCAAGTCTGGTGCCAGCAGCTGCGGTAATTCCAGCTGAGCGGGCTGGCAAGGC
>E9LAHD006DNEVM LEN=235 QL=1 QR=118
ATGATTAGGGTTCGATTCCGGAGAGGGAGCCTGAGAAACGGCTACCACATCTAAGGAAGGCAGCAGGCGCGTAAATTACCCAATCCTGACTCAGGGAGGTAGTGACAAGAAATAACGGCCGGGTCCTTTAAGCCGGCGGNTANNANNGACTATTACCCTACCTTGNGGAGTCCAATTGGAGGGCAAGTCTGGTGCCAGCACCCGCGGTAATTCCAGCTGAGCGGGCTGGCAAGGC
>E9LAHD006DLC2C LEN=243 QL=1 QR=224
ATAGATTAGGGTTCGATTCCGGAGAGGGAGCCTGAGAAACGGCTACCACATCCAAGGAAGGCAGCAGGCGCGCAAATTACCCAATCCTGACTCAGGGAGGTAGCGACAAGAAATAACGATAGCGGGCTCGTTCGAGTCCGTGCATCGGAATGAGGATAATTTACACCCCTTCTCGAGGATCCATTGGAGGGCAAGTCTGGTGCCAGCAGCCGCGGTAATTCCAGCTGAGCGGGCTGGCAAGGC
>E9LAHD006DT1VI LEN=241 QL=1 QR=222
TAGGATTAGGGTTCGATTCCGGAGAGGGAGCCTGAGAAACGGCTACCACATCTAAGGAAGGCAGCAGGCGCGCAAATTACCCAATCCTGACACAGGGAGGTAGTGACAAGAAATAACAATACAGGGCATCCATGTCTTGTAATTGGAATGATTAGAATTTAAATCATTTTATGAGTATCGATTGGAGGGCAAGTCTGGTGCCAGCACCCGCGGTAATTCCAGCTGAGCGGGCTGGCAAGGC
>E9LAHD006DLR2Y LEN=241 QL=1 QR=222
TAGGATTAGGGTTCGATTCCGGAGAGGGAGCCTGAGAAACGGCTACCACATCTAAGGAAGGCAGCAAGCGCGCAAATTACCCAATCCTGACGCAGGGAGGTAGTGACAAGAAATAACAATACAGGGCATATCTGTATTGTAATTGGAATGAGTAAACTTTAAATCACTTTACGAGTATCAATTGGAGGGCAAGTCTGGTGCCAGCACCCGCGGTAATTCCAGCTGAGCGGGCTGGCAAGGC
>E9LAHD006DPZ5Z LEN=243 QL=1 QR=224
TAGGATTAGGGTTCGATTCCGGAGAGGGAGCCTGAGAGACGGCTACCACATCCAAGGAAGGCAGCAGGCGCGCAAATTACCCAATCCTGACACAGGGAGGTAGTGACAATAAATAACAATACAGGGCCTTTTCAGGTCTTGTAATTGGAATGAGAACAATTTAAATCCCTTATCGAGGATCCATTAGAGGGCAAGTCTGGTGCCAGCACCCGCGGTAATTCCAGCTGAGCGGGCTGGCAAGGC
>E9LAHD006DTB0H LEN=243 QL=1 QR=224
TAGGATTAGGGTTCGATTCCGGAGAGGGAGCCTGAGAAATGGCTACCACATCCAAGGAAGGCAGCAGGCGCGTAAATTACCCAATCCTGACACAGGGAGGTAGTGACAATAAATAACAATGCCGGGCCTTTCAAGGTTTGGCAATTGGAATGAGAACAATTTAAATCCCTTATCGAGGATCAATTGGAGGGCAAGTCTGGTGCCAGCACCCGCGGTAATTCCAGCTGAGCGGGCTGGCAAGGC
>E9LAHD006DO242 LEN=239 QL=1 QR=220
AACGATTAGGGTTCGATTCCGGAGAGGGAGCCTGAGAAACGGCTACCACATCTAAGGAAGGCAGCAGGCGCGTAAATTACCCAATCCTGACTCAGGGAGGTAGTGACAAGAAATAACGGACCGGCCTTTTAGGCTCGGGATTGCAATGAGCCGAATTTACACCCCTTAGCGAGGACCCATTGGAGGGCAAGTCTGGTGCCAGCACCCGCGGTAATTCCAGCTGAGCGGGCTGGCAAGGC
>E9LAHD006DSRO1 LEN=251 QL=1 QR=76
TAGGATTAGGGTTCGGATTCCGGAGGAGGGAGGCCTGAGAAACGGCTACCACATCTAAGGAAGGCAGCAGGCGCGTAAATTACCCAATCCTGACTCAGGGAGGTAGGTGGACAAGAAATAAACGGACCGGCCTTTTAGGTTCGGGATTGCAATGAGCCGAATTTACACCCCTTAGCGAAGGACCCATTGGAGGGCAAGTCTGGTGCCAGCACCCGCGGTAATTCCAGCTGAGCGGGCTGGCAAGGCNNNNN
>E9LAHD006DK750 LEN=223 QL=1 QR=124
AAGGATTAGGGTTCGATTCCGGAGAGGGAGCCTGAGAAACGGCTACCACATCTAAGGAAGGCAGCAGGCGCGTAAATTACCCAATCCTGACTCAGGGAGGTAGTGACAAGAAATAACGGACCGGCGTTGTTTGGNTTGGNTANNAANCGATTTNACCTTAACCTGAGACCGATGAGTGAGGCAGTNCGNGCACGCGACCTCGATCNGNNGGNNGGCAGGCAGN
>E9LAHD006DINHI LEN=243 QL=1 QR=224
ATCGATTAGGGTTCGATTCCGGAGAGGGAGCCTGAGAAATGGCTACCACATCCAAGGAAGGCAGCAGGCGCGTAAATTACCCAATCCTGACACAGGGAGGTAGTGACAATAAATAACAATGCCGGGCTTTTATAAGTCTGGCAATTGGAATGAGAACAATTTAAATCCCTTATCGAGGATCAATTGGAGGGCAAGTCTGGTGCCAGCACCCGCGGTAATTCCAGCTGAGCGGGCTGGCAAGGC
>E9LAHD006DK9SQ LEN=243 QL=1 QR=224
CTAGATTAGGGTTCGATTCCGGAGAGGGAGCCTGAGAAATGGCTACCACATCCAAGGAAGGCAGCAGGCGCGTAAATTACCCAATCCTGACACAGGGAGGTAGTGACAATAAATAACAATGCCGGGCTTTTTTAAGTCTGGCACTTGGAATGAGAACAATTTAAATCCCTTATCGAGGATCAATTGGAGGGCAAGTCTGGTGCCAGCACCCGCGGTAATTCCAGCTGAGCGGGCTGGCAAGGC
>E9LAHD006DMIK1 LEN=242 QL=1 QR=220
AACGATTAGGGTTCGATTCCGGAGAGGGAGCCTGAGAAACGGCTACCACATCTAAGGAAGGCAGCAGGCGCGTAAATTACCCAATCCTGACTCAGGGAGGTAGTGACAAGAAATAACGGACCGGCCTTTTAGGTTCGGGATTGCAATGAGCCGAATTTACACCCCTTAGCGAGGACCCATTGGAGGGCAAGTCTGGTGCCAGCACCCGCGGTAATTCCAGCTGAGCGGGCTGGCAAGGCNNN
>E9LAHD006DLWOH LEN=241 QL=1 QR=222
TAGGATTAGGGTTCGATTCCGGAGAGGGAGCCTGAGAAACGGCTACCACATCTAAGGAAGGCAGCAGGCGCGCAAATTACCCAATCCTGACGCAGGGAGGTAGTGACAAGGAATAACAATACAGGGCATATCTGTCTTGTAATTGGAATGAGTAAACTTTAAATCACTTTACGAGTATCAATTGGAGGGCAAGTCTGGTGCCAGCACCCGCGGTAATTCCAGCTGAGCGGGCTGGCAAGGC
>E9LAHD006DTMJ4 LEN=226 QL=1 QR=136
ATGGATTAGGGTTCGATTCCGGAGAGGGAGCCTGAGAAATGGCTACCACATCCAAGGAAGGCAGCAGGCGCGTAAATTACCCAATCCTGACACAGGGAGGTAGTGACAATAAATAACAATGCCGGGCTTTTTACAATCGTGGCTAGTAGANGANAATAATTACTCCTNGAGANATAGTGGNGNATNTGGCNCNNCCNCCGAGTACTCNNNGNGGCGGNGNGAGAGN
>E9LAHD006DNMKD LEN=234 QL=1 QR=60
NTAGATTAGGGTTCGATTCCGGAGAGGGAGCCTGAGAAAACGGCTACCACTCNCGAAGGAGNNNGNGGCGAATTAACCTAACACTACTTNACGNGAGGTGTACAGAAANAAATAAGGTACGGTCGNGTACTCACCGGACTTGGNTANNAANGAATTAGAACCTTTAACCTTCGAGGACATAGTGGNGATATGTGCNCNNCCNCCGGTAGTTACTCNTGAGCGGCGTGNGAGAGN
>E9LAHD006DJU46 LEN=263 QL=1 QR=89
ATGGATTAGGGTTCGATTCCGGAGAGGGAGCCTGAGAAGAGGCTACCACATCCAAGGAAGGCAGCAGGCGCGCAAATTACCCAATCCTANACACGGAGGGAGGTGNGAACAAATAAANAAACGANACGTTACCGGCGTTCCAGTTGTATATGGAANAGTTAACCTAACGAATTAAGCCCGTATCGGAGGGNACGATTAGGNGGCCAAGGTCACCGGNGGACTCGAGACCGTCGGAATCCGGATCGCGAAGGCGGNTGGCAGCN
>E9LAHD006DH2N8 LEN=240 QL=1 QR=220
ATGGATTAGGGTTCGATTCCGGAGAGGGAGCCTGAGAAACGGCTACCACATCTAAGGAAGGCAGCAGGCGCGTAAATTACCCAATCCTGACTCAGGGAGGTAGTGACAAGAAATAACGGACCGAGGCTTTTGCTTCGGGATTGCAATGAGTTGAATTTAAACCCCTTGACGAGGATCAATTGGAGGGCAAGTCTGGTGCCAGCAGCCGCGGTAATTCCAGCTGAGCGGGCTGGCAAGGCN
>E9LAHD006DKFDK LEN=243 QL=1 QR=223
AGCGATTAGGGTTCGATTCCGGAGAGGGAGCCTGAGAAACGGCTACCACATCCAAGGAAGGCAGCAGGCGCGCAAATTACCCAATTCCGACACGGAGAGGTAGTGACAATAAATAACAATGCAGGGCCTTTATGGCTTTGCAATTGGAATGAGAACAATTTAAATCCCTTATCGAGGAACAATTGGAGGGCAAGTCTGGTGCCAGCACCCGCGGTAATTCCAGCTGAGCGGGCTGGCAAGGCN
>E9LAHD006DRCDW LEN=244 QL=1 QR=225
CTAGATTAGGGTTCGATTCCGGAGAGGGAGCCTGAGAGACGGCTACCACATCCAAGGAAGGCAGCAGGCGCGCAAATTACCCAATCCTGACACAGGGAGGTAGTGAACAATAAATAACAATACAGGGCCTTTTCAGGTCTTGTAATTGGAATGAGAACAATTTAAATCCCTTATCGAGGATCCATTAGAGGGCAAGTCTGGTGCCAGCACCCGCGGTAATTCCAGCTGAGCGGGCTGGCAAGGC
>E9LAHD006DPH3B LEN=244 QL=1 QR=225
AACGATTAGGGTTCGATTCCGGAGAGGGAGCCTTAAAAACGGCTACCACATCCAAGGAAGGCAGCAGGCACGCAAATTACCCAATGAACGAAGTTCGAGGTAGTGACGAAAAATAACGATACAGGACTCATCCGAGGCCCTGTAATTGGAATGAGTACACTTTAAAACCGTTCCCGAGGATCTATTGGAGGGCAAGTCTGGTGCCAGCACCCGCGGTAATTCCAGCTGAGCGGGCTGGCAAGGC
>E9LAHD006DNTCB LEN=241 QL=1 QR=222
ACAGATTAGGGTTCGATTCCGGAGAGGGAGCCTGAGAAACGGCTACCACATCTAAGGAAGGCAGCAGGCGCGCAAATTACCCAATCCTGACACAGGGAGGTAGTGACAAGAAATAACAATACAGGGCATCCATGTCTTGTAATTGGAATGATTAGAATTTAAATCATTTTAGGAGTATCGATTGGAGGGCAAGTCTGGTGCCAGCACCCGCGGTAATTCCAGCTGAGCGGGCTGGCAAGGC
>E9LAHD006DIUNF LEN=244 QL=1 QR=225
AACGATTAGGGTTCGATTCCGGAGAGGGAGCCTTAAAAACGGCTACCACATCCAAGGAAGGCAGCAGGCACGCAAATTACCCAATGAACGAAGTTCGAGGTAGTGACGAAAAATAACGATACAGGACTCATCCGAGGCCCTGTAATTGGAATGAGTACACTTTAAAACCGTTCCCGAGGATCTATTGGAGGGCAAGTCTGGTGCCAGCAGCCGCGGTAATTCCAGCTGAGCGGGCTGGCAAGGC
>E9LAHD006DJO05 LEN=244 QL=1 QR=224
AGCGATTAGGGTTCGATTCCGGAGAGGGAGCCTGAGAAATGGCTACCACATCCAAGGAAGGCAGCAGGCGCGTAAATTACCCAATCCTGACACAGGGAGGTAGTGACAATAAATAACAATGCCGGGCTTTTCAAAGTCTGGCAATTGGAATGAGAACAATTTAAATCCCTTATCGAGGATCAATTGGAGGGCAAGTCTGGTGCCAGCACCCGCGGTAATTCCAGCTGAGCGGGCTGGCAAGGCN
>E9LAHD006DOAMG LEN=244 QL=1 QR=225
TAGGATTAGGGTTCGGATTCCGGAGAGGGAGCCTGAGAAATGGCTACCACATCCAAGGAAGGCAGCAGGCGCGTAAATTACCCAATCCTGACACAGGGAGGTAGTGACAATAAATAACAATGCCGGGCCTTTCAAGGTTTGGCAATTGGAATGAGAACAATTTAAATCCCTTATCGAGGATCAATTGGAGGGCAAGTCTGGTGCCAGCAGCCGCGGTAATTCCAGCTGAGCGGGCTGGCAAGGC
>E9LAHD006DR2XP LEN=256 QL=1 QR=49
AGCGATTAGGGTTCGATTCCGGAGAGGGAGCATGAAGAATGGCTACCACAATCTACGGAAGGCAGCAGGCGACGCCAAATTTACCCCACTCCTAGAACGGGGGAGGTAGTGACGAAAATAACAATACCGGTACTCTATGAGGCTCGGTTAATTGAAATGAGTACAGTTTAAAACCCTTTAACGAGGTATCTATTGGAGGGCAAGGTCTGGTGCCAGGCACCCGCGGTAATTCCAGCTGAGCGGGCTGGCAAGGCNN
>E9LAHD006DSY8P LEN=244 QL=1 QR=225
ACAGATTAGGGTTCGATTCCGGAGAGGGAGCCTTAAAAACGGCTACCACATCCAAGGAAGGCAGCAGGCACGCAAATTACCCAATGAACGAAGTTCGAGGTAGTGACGAAAAATAACGATACAGGACTCATCCGAGGCCCTGTAATTGGAATGAGTACACTTTAAAACCGTTCCCGAGGATCTATTGGAGGGCAAGTCTGGTGCCAGCACCCGCGGTAATTCCAGCTGAGCGGGCTGGCAAGGC
>E9LAHD006DMFD4 LEN=245 QL=1 QR=224
ACTGATTAGGGTTCGATTCCGGAGAGGGAGCCTGAGAAACGGCTACCACTTCTAAGGAAGGCAGCAGGCGCGTAAATTACCCAATCCTGACACAGGGAGGTAGTGACAAGAAATAACAACTCGGGGACTTCACGTCTTACGAGATTGCAATGAGAACAATTTAAAATACTTAACGAGGATCAATTGGAGGGCAAGTCTGGTGCCAGCACCCGNGGTAATTCCAGCTGAGCGGCTGGCAAGGCNNN
>E9LAHD006DL8JK LEN=241 QL=1 QR=222
CTAGATTAGGGTTCGATTCCGGAGAGGGAGCCTGAGAAATGGCTACCACATCCAAGGAAGGCAGCAGGCGCGTAAATTACCCAATCCTGACACAGGGAGGTAGTGACAATAAATAACAATGTCGGGCCTTCGGGTCTGACAATTGGAATGAGAACAATTTAAATCCCTTATCGAGGATCAATTGGAGGGCAAGTCTGGTGCCAGCACCCGCGGTAATTCCAGCTGAGCGGGCTGGCAAGGC
>E9LAHD006DLI39 LEN=244 QL=1 QR=225
ACAGATTAGGGTTCGATTCCGGAGAGGGAGCCTTAAAAACGGCTACCACATCCAAGGAAGGCAGCAGGCACGCAAATTACCCAATGAACGAAGTTCGAGGTAGTGACGAAAAATAACGATACAGGACTCATCCGAGGCCCTGTAATTGGAATGAGTACACTTTAAACCGTTCCCGAGGATCTATTGGAGGGCAAGTCTGGTGCCAGCCACCCGCGGTAATTCCAGCTGAGCGGGCTGGCAAGGC
>E9LAHD006DNU1X LEN=243 QL=1 QR=224
AGCGATTAGGGTTCGATTCCGGAGAGGGAGCCTGAGAAATGGCTACCACATCCAAGGAAGGCAGCAGGCGCGTAAATTACCCAATCCTGACACAGGGAGGTAGTGACAATAAATAACAATGCCGGGCTTTTCAAAGTCTGGCAATTGGAATGAGAACAATTTAAATCCCTTATCGAGGATCAATTGGAGGGCAAGTCTGGTGCCAGCACCCGCGGTAATTCCAGCTGAGCGGGCTGGCAAGGC
>E9LAHD006DJVUD LEN=243 QL=1 QR=223
AACGATTAGGGTTCGATTCCGGAGAGGGAGCCTTAAAACGGCTACCACATCCAAGGAAGGCAGCAGGCACGCAAATTACCCAATGAACGAAGTTCGAGGTAGTGACGAAAATAACGATACAGGACTCATCCGAGGCCCTGTAATTGGAATGAGTACACTTTAAAACCGTTCCCGAGGATCTATTGGAGGGCAAGTCTGGTGCCAGCAGCCGCGGTAATTCCAGCTGAGCGGGCTGGCAAGGCN
>E9LAHD006DH5P1 LEN=240 QL=1 QR=221
ACGGATTAGGGTTCGATTCCGGAGAGGGAGCCTGAGAAACGGCTACCACATCCAAGGAAGGCAGCAGGCGCGTAAATTACCCGATGCAGACTCTGTGAGGTAGTGACAATAAATAACAATGCAGGGCCTTTGGTCATGTAATTGGAATGAGTAGAACTTAGACGACTTTTCGAGGAACGATTGGAGGGCAAGTCTGGTGCCAGCACCCGCGGTAATTCCAGCTGAGCGGGCTGGCAAGGC
>E9LAHD006DRE11 LEN=242 QL=1 QR=222
ACTGATTAGGGTTCGATTCCGGAGAGGGAGCCTGAGAAACGGCTACCACATCTAAGGATGGCAGCAGGCGCGCAAATTACCCAATCCTGACACAGGGAGGTAGTGACAAGAAATAACAATGCAGGGCTTCACAGTCTTGCAATTGGAATGAGTAGATTTTAAATCTCTCTACGAGTAACAATTGGAGGGCAAGTCTGGTGCCAGCACCCGCGGTAATTCCAGCTGAGCGGGCTGGCAAGGCN
>E9LAHD006DKWTF LEN=243 QL=1 QR=224
AACGATTAGGGTTCGATTCCGGAGAGGGAGCCTGAGAAACGGCTACCACATCCAAGGAAGGCAGCAGGCGCGTAAATTACCCAATCCTGACACAGGGAGGTAGTGACAATAAATAACAATGCCGGGCTTTTTCAAGTCTGGCAATTGGAATGAGAACAATTTAAATCCCTTATCGAGGATCAATTGGAGGGCAAGTCTGGTGCCAGCACCCGCGGTAATTCCAGCTGAGCGGGCTGGCAAGGC
>E9LAHD006DIOP0 LEN=238 QL=1 QR=219
ATCGATTAGGGTTCGATTCCGGAGAGGGAGCCTGAGAAACGGCTACCACATCTAAGGAAGGCAGCAGGCGCGTAAATTACCCAATTCTAATTCAGAGAGGTAGTGACAAGAAATAACGGGTCGGGGCTATGCCCCGGGACTGCAATGAGATGAATTTACACCCCTTTTCGAGTAACAATTGGAGGGCAAGTCTGGTGCCAGCACCCGCGGTAATTCCAGCTGAGCGGGCTGGCAAGGC
>E9LAHD006DQI1M LEN=243 QL=1 QR=224
ACAGATTAGGGTTCGATTCCGGAGAGGGAGCCTGAGAAACGGCTACCACATCCAAGGAAGGCAGCAGGCGCGCAAATTACCCAATCCCAATTCGGGGAGGTAGTGACAATAAATACTGATACAGGGCTCTTTTGGGTCTTGTAATTGGAATGAGTACAATTTAAATCCCTTAACGAGGAACAATTGGAGGGCAAGTCTGGTGCCAGCAGCCGCGGTAATTCCAGCTGAGCGGGCTGGCAAGGC
>E9LAHD006DJ060 LEN=268 QL=1 QR=219
ACGGATTAGGGTTCGATTCCGGAGAGGGAGCCTGAGAAACGGCTACCACATCCAAGGAAGGCAGCAGGCGCGTAAATTACCCGATGCAGACTCTGTGAGGTAGTGACAATAAATAACAATGCAGGGCCTTTGGTCATGTAATTGGAATGAGTAGAACTTAGACGACTTTTCGAGGAACGATTGGAGGGCAAGTCTGGTGCCAGCACCGCGGTAGTTACTCGCTNAGGACGGGGCCGGGTCGGTCCGGAAACGGGAACCGGCNNNNNNN
>E9LAHD006DOPYP LEN=244 QL=1 QR=225
ATGGATTAGGGTTCGATTCCGGAGAGGGAGCCTGAGAAACGGCTACCACATCCAAGGAAGGCAGCAGGCGCGCAAATTACCCACTCCCGACTCGGGGAGGTAGTGACGAAAAATAACAATACAGGACTCTTTCGAGGCCCTGTAATTGGAATGAGTACACTTTAAATCCTTTAACGAGGATCCATTGGAGGGCAAGTCTGGTGCCAGCACCCGCGGTAATTCCAGCTGAGCGGGCTGGCAAGGC
>E9LAHD006DT47F LEN=237 QL=1 QR=219
ATGGATTAGGGTTCGATTCCGGAGAGGGAGCCTGAGAGACGGCTACCACATCCAAGGAAGGCAGCAGGCGCGCAAATTACCCAATCCCGATTCGGGGAGGTAGTGACAATAAATAACAATACAGGGCCAACGGTCTTGTTATTGGAATGAGAACAATTTAAATAACTTAACGAGGATCAATTAGAGGGCAAGTCTGGTGCCAGCACCGCGGAGTTACTCNNNGNGGCGTGNGAGAGN
>E9LAHD006DKKJK LEN=241 QL=1 QR=222
TAGGATTAGGGTTCGATTCCGGAGAGGGAGCCTGAGAAACGGCTACCACATCTAAGGAAGGCAGCAGGCGCGCAAATTACCCAATCCTGACACAGGGAGGTAGTGACAAGAAATAACAATACAGGGCATCATTGTCTTGTAATTGGAATGAGTAGAACTTAAATCCCTTTGCGAGTATCAATTGGAGGGCAAGTCTGGTGCCAGCACCCGCGGTAATTCCAGCTGAGCGGGCTGGCAAGGC
>E9LAHD006DSU9Z LEN=238 QL=1 QR=219
ATCGATTAGGGTTCGATTCCGGAGAGGGAGCCTGAGAAACGGCTACCACATCTAAGGAAGGCAGCAGGCGCGTAAATTACCCAATCCTAATTCAGGGAGGTAGTGACAAGAAATAACGGGTCGGGGTTCTACCCCGGGACTGCAATGAGATGAATTTACACCCCTTTTCGAGTAACAATTGGAGGGCAAGTCTGGTGCCAGCAGCCGCGGTAATTCCAGCTGAGCGGGCTGGCAAGGC
>E9LAHD006DOJJ3 LEN=216 QL=1 QR=88
ACTGATTAGGGTTCGATTCCGGAGAGGGAGCCTGAGAGACGGCTACCACATCCAAGGAAGGCAGCAGGCGCGCAAATTACCCAATCCCNTCGGAGAGGNGGANANAANAACAATAACAAGGCCAAGGCTTNTAGTTGTATATGAANATAANAACTAATAAGACTANATAGAGCAGTNGGNCNNGCGCGATCACGCTATCNGGCTGNAGGCNGNNGN
>E9LAHD006DQ6D6 LEN=241 QL=1 QR=222
ATGGATTAGGGTTCGATTCCGGAGAGGGAGCCTGAGAAACGGCTACCACATCTAAGGAAGGCAGCAGGCGCGCAAATTACCCAATCCTGACGCAGGGAGGTAGTGACAAGAAATAACAATACAGGGCATATCTGTCTTGTAATTGGAATGAGTAAACTTTAAATCACTTTACGAGTATCAATTGGAGGGCAAGTCTGGTGCCAGCACCCGCGGTAATTCCAGCTGAGCGGGCTGGCAAGGC
>E9LAHD006DJ4H2 LEN=241 QL=1 QR=125
TAGGATTAGGGTTCGATTCCGGAGAGGGAGCCTGAGAGACGGCTACCACATCCAAGGAAGGCAGCAGGCGCGCAAATTACCCAATCCTGACACAGGGAGGTAGTGACAATAAATAACAATACNGGCCTTTTCAAGGTCCTTGTAATTGGAATGAGAACAATTTAAATCCCTTATCGAGGATCAATTGAGGGCAAGTCTGGTGCCAGCACGCGGAGTTACTCGNTGNGNGGCGNGNGAGAGN
>E9LAHD006DP6RE LEN=242 QL=1 QR=222
TAGGATTAGGGTTCGATTCCGGAGAGGGAGCCTGAGAAACGGCTACCACATCTAAGGAAGGCAGCAGGCGCGCAAATTACCCAATCCTGACACAGGGAGGTAGTGACAAGAAATAACAATACAGGGCATCCATGTCTTGTAATTGGAATGATTAGAATTTAAATCATTTTATGAGTATCGATTGGAGGGCAAGTCTGGTGCCAGCAGCCGCGGTAATTCCAGCTGAGCGGGCTGGCAAGGCN
>E9LAHD006DNSQF LEN=243 QL=1 QR=223
TAGGATTAGGGTTCGATTCCGGAGAGGGAGCCTGAGAAACGGCTACCACATCCAAGGAAGGCAGCAGGCGCGTAAATTACCCAATCCTGACACAGGGAGGTAGTGACAATAAATATCAATACGGGGCCATTTTGGTTTCGTAATTGGAATGGGTGCAAATCAAAACTCTGCACGAGGAACAATTGGAGGGCAAGTCTGGTGCCAGCACCCGCGGTAATTCCAGCTGAGCGGGCTGGCAAGGCN
>E9LAHD006DQTWL LEN=243 QL=1 QR=223
ACAGATTAGGGTTCGATTCCGGAGAGGGAGCCTGAGAAACGGCTACCACATCCAAGGAAGGCAGCAGGCGCGCAAATTACCCAATCCCGACACGGGGAGGTAGTGACAATAAATAACAATGCAGAGCCCTATGGGTTTTGTAATTGGAATGAGTACAATTTAAATCCCTTAACGAGGAACAATTGGAGGGCAAGTCTGGTGCCAGCACCCGCGGTAATTCCAGCTGAGCGGGCTGGCAAGGCN
>E9LAHD006DSNTH LEN=244 QL=1 QR=225
AACGATTAGGGTTCGATTCCGGAGAGGGAGCCTTAAAAACGGCTACCACATCCAAGGAAGGCAGCAGGCACGCAAATTACCCAATGAACGAAGTTCGAGGTAGTGACGAAAAATAACGATACAGGACTCATCCGAGGCCCTGTAATTGGAATGAGTACACTTTAAAACCGTTCCCGAGGATCTATTGGAGGGCAAGTCTGGTGCCAGCACCCGCGGTAATTCCAGCTGAGCGGGCTGGCAAGGC
>E9LAHD006DI86E LEN=242 QL=1 QR=223
ATGGATTAGGGTTCGATTCCGGAGAGGGAGCCTGAGAAATGGCTACCACATCCAAGGAAGGCAGCAGGCGCGTAAATTACCCAATCCTGACACAGGGAGGTAGTGACAATAAATAACAATTCTGGGCCTTACGGGTCTGGAAATTGGAATGAGAACAATTTAAATCCCTTATCGAGGATCAATTGGAGGGCAAGTCTGGTGCCAGCACCCGCGGTAATTCCAGCTGAGCGGGCTGGCAAGGC
>E9LAHD006DQHHX LEN=241 QL=1 QR=222
TAGGATTAGGGTTCGATTCCGGAGAGGGAGCCTGAGAAACGGCTACCACATCCAAGGAAGGCAGCAGGCGCGCAAATTACCCAATCCTGACACAGGGAGATAGTGACAAGAAATAACAATACAGGGCATCCATGTCTTGTAATTGGGATGAGTAGAAGTTAAATCCCTTTATGAGTATCAATTGGACAGCAAGTCTGGTGCCAGCACCCGCGGTAATTCCAGCTGAGCGGGCTGGCAAGGC
>E9LAHD006DRK76 LEN=243 QL=1 QR=224
AGCGATTAGGGTTCGATTCCGGAGAGGGAGCCTGAGAAATGGCTACCACATCCAAGGAAGGCAGCAGGCGCGTAAATTACCCAATCCTGACACAGGGAGGTAGTGACAATAAATAACAATGCCGGGCTTTTCAAAGTCTGGCAATTGGAATGAGAACAATTTAAATCCCTTATCGAGGATCAATTGGAGGGCAAGTCTGGTGCCAGCACCCGCGGTAATTCCAGCTGAGCGGGCTGGCAAGGC
>E9LAHD006DUETO LEN=244 QL=1 QR=225
ATGGATTAGGGTTCGATTCCGGAGAGGGAGCATGAGACACGGCTACCACATCCAAGGAAGGCAGCAGGCGCGCAAATTACCCAATCCCGACACGGGGAGGTAGTGACGAAAAATAACAATGCGGGACTCTTTCGAGGCCCCGCAATTGGAATGGGCACACTTTAGATCCTTGAGCGAGGATCGATTGGAGGGCAAGTCTGGTGCCAGCACCCGCGGTAATTCCAGCTGAGCGGGCTGGCAAGGC
>E9LAHD006DQK7R LEN=241 QL=1 QR=160
TAGGATTAGGGTTCGATTCCGGAGAGGGAGCCTGAGAAACGGCTACCACATCTAAGGAAGGCAGCAGGCGCGTAAATTACCCAATCCCGACTCGGGGAGGTAGTGACAAGAAATAACGGACCGGGACTTTCGGGTTCCGGGATTGCAATGAGCCGAATTTACACCCCTTAGCGAGGATCGATTGGAGGGCAAGTCTGGTGCCAGCACCCGCGGTAATTCCAGCTGAGCGGGCTGGCAAGGC
>E9LAHD006DL0SK LEN=244 QL=1 QR=225
ATGGATTAGGGTTCGATTCCGGAGAGGGAGCCTGAGAAACGGCTACCACATCCAAGGAAGGCAGCAGGCGCGCAAATTACCCAATCCTGATTCAGGGAGGTAGCGAACAAGAAATAACGATAGTGGGCTCGTTCGAGTCCGCGCATCGGAATGAGGATAATTTACACCCCTTCTCGAGGATCCATTGGAGGGCAAGCCTGGTGCCAGCAGCCGCGGTAATTCCAGCTGAGCGGGCTGGCAAGGC
>E9LAHD006DID3V LEN=244 QL=1 QR=225
ATGGATTAGGGTTCGATTCCGGAGAGGGAGCCTGAGAGATGGCTACCACATCCAAGGAAGGCAGCAGGCGCGTAAATTGCCCGAATCCTGACACAGGGAGGTAGTGACAAGAAATAACAATACAGGGCTACATCTAGTCTTGTAATTGGAATGAGTACAATTTACATCTCTTCACGAGGATCAATTGGAGGGCAAGTCTGGTGCCAGCACCCGCGGTAATTCCAGCTGAGCGGGCTGGCAAGGC
>E9LAHD006DJCWR LEN=239 QL=1 QR=122
ATCGATTAGGGTTCGATTCCGGAGAGGGAGCCTGAGAAACGGCTACCACATCTAAGGAAGGCAGCAGGCGCGTAAATTACCCAATTCTGATTCAGAGAGGTAGTGACAAGAAATAACGGGTCGGATTTTTCCCGGGACTGCAATGAGATGAACTTATACCCTTTTCGAGTAACAATTGGAGGGCAAGTCTGGTGCCAGCACCCGCGGTAATTCCAGCTGAGCGGGCTGGGCAAGGCNNN
>E9LAHD006DOC9C LEN=241 QL=1 QR=222
AACGATTAGGGTTCGATTCCGGAGAGGGAGCCTGAGAAACGGCTACCACATCTAAGGAAGGCAGCAGGCGCGCAAATTACCCAATCCTGACACAGGGAGGTAGTGACAAGAAATAACAATACAGGGCATCCATGTCTTGTAATTGGAATGAGTAGAATTTAAATCCCTTTATGAGTATCGATTGGAGGGCAAGTCTGGTGCCAGCACCCGCGGTAATTCCAGCTGAGCGGGCTGGCAAGGC
>E9LAHD006DQQRC LEN=276 QL=1 QR=52
AGCGATTAGGGTTCGATTCCGGAGAGGGAGCCTGAGAAATGGCCTACCACATCCAAGGAAGGCAGCAGGCGCGTAATTAACCCAACTACCTGACACAGGAGGTAGTGACAATAAATAACAATAGACCGGGCTTTTCCAAAGGTCTGGCAATTGGGTAATGAAGTAACAAATTTTAAATCCCTTTAATTACGACGGTATCAAATTTGGAGGGACTAAGGTCGTGGTAGTCCAGGCACCCGCGGTAATTCCAGCGTAGAGCGGGCTGGCAAGGCNNNN
>E9LAHD006DNHWC LEN=244 QL=1 QR=225
AGGCGATTAGGGTTCGATTCCGGAGAGGGAGCCTGAGAAATGGCTACCACATCCAAGGAAGGCAGCAGGCGCGTAAATTACCCAATCCTGACACAGGGAGGTAGTGACAATAAATAACAATGCCGGGCTTTTCAAAGTCTGGCAATTGGAATGAGAACAATTTAAATCCCTTATCGAGGATCAATTGGAGGGCAAGTCTGGTGCCAGCACCCGCGGTAATTCCAGCTGAGCGGGCTGGCAAGGC
>E9LAHD006DPMEV LEN=238 QL=1 QR=219
AACGATTAGGGTTCGATTCCGGAGAGGGAGCCTGAGAAACGGCTACCACATCTAAGGAAGGCAGCAGGCGCGTAAATTACCCAATTCTGATTCAGAGAGGTAGTGACAAGAAATAACGGGTCGGGATTATGTCCCGGGACTGCAATGAGATGAATTTATACCCCTTTTCGAGTAACAATTGGAGGGCAAGTCTGGTGCCAGCACCCGCGGTAATTCCAGCTGAGCGGGCTGGCAAGGC
>E9LAHD006DL5FF LEN=241 QL=1 QR=222
ATCGATTAGGGTTCGATTCCGGAGAGGGAGCCTGAGAAACGGCTACCACATCTAAGGAAGGCAGCAGGCGCGCAAATTACCCAATCCTGACACAGGGAGGTAGTGACAAGAAATAACAATACAGGGCATCCATGTCTTGTAATTGGAATGAGTAGAATTCAAATCCCTTTACAAGTATCAATTGGAGGGCAAGTCTGGTGCCAGCACCCGCGGTAATTCCAGCTGAGCGGGCTGGCAAGGC
>E9LAHD006DST4L LEN=242 QL=1 QR=223
AACGATTAGGGTTCGATTCCGGAGAGGGAGCCTGAGAAACGGCTACCACATCCAAGGAAGGCAGCAGGCGCGTAAATTACCCAATCCTGACACAGGGAGGTAGTGACAATAAATATCAATACGGGGCCATTTTGGTTTCGTAATTGGAATGGGTGCAAATCAAAACTCTGCACGAGGAACAATTGGAGGGCAAGTCTGGTGCCAGCACCCGCGGTAATTCCAGCTGAGCGGGCTGGCAAGGC
>E9LAHD006DOVUZ LEN=238 QL=1 QR=202
ACTGATTAGGGTTCGATTCCGGAGAGGGAGCCTGAGAAACGGCTACCACATCTAAGGAAGGCAGCAGGCGCGTAAATTACCCAATCCTGACTCAGGGAGGTAGTGACAAGAAATAACGGACCGGCCTTTAGGTTCGGATTGCAATGAGCCGAATTTACACCCCTTAGCGAGGACCCATTGGAGGGCAAGTCTGGTGCCAGCACCCGCGGTAATTCCAGCTGAGCGGGCTGGCAAGGCN
>E9LAHD006DP9MR LEN=243 QL=1 QR=224
ACAGATTAGGGTTCGATTCCGGAGAGGGAGCCTGAGAAATGGCTACCACATCCAAGGAAGGCAGCAGGCGCGTAAATTACCCAATCCTGACACAGGGAGGTAGTGACAATAAATAACAATGCCGGGCCTCTATAGGTTTGGCAATTGGAATGAGAACAATTTAAATCCCTTATCGAGGATCAATTGGAGGGCAAGTCTGGTGCCAGCAGCCGCGGTAATTCCAGCTGAGCGGGCTGGCAAGGC
>E9LAHD006DJN6W LEN=239 QL=1 QR=220
TAGGATTAGGGTTCGATTCCGGAGAGGGAGCCTGAGAAACGGCTACCACATCTAAGGAAGGCAGCAGGCGCGTAAATTACCCAATCCTGACTCAGGGAGGTAGTGACAAGAAATAACGGACCGAGGCTTTTGCTTCGGGATTGCAATGAGTTGAATTTAAACCCCTTGACGAGGATCAATTGGAGGGCAAGTCTGGTGCCAGCACCCGCGGTAATTCCAGCTGAGCGGGCTGGCAAGGC
>E9LAHD006DUHU1 LEN=244 QL=1 QR=224
TAGGATTAGGGTTCGATTCCGGAGAGGGAGCCTGAGAGACGGCTACCACATCCAAGGAAGGCAGCAGGCGCGCAAATTACCCAATCCTGACACAGGGAGGTAGTGACAATAAATAACAATACTGGACTTTTTCAAGCCTAGTAATTGGAATGAGAACAATTTAAATCCCTTATCGAGTATCAATTGGAGGGCAAGTCTGGTGCCAGCACCCGCGGTAATTCCAGCTGAGCGGGCTGGCAAGGCN
>E9LAHD006DT102 LEN=240 QL=1 QR=220
TAGGATTAGGGTTCGATTCCGGAGAGGGAGCCTGAGAAACGGCTACCACATCTAAGGAAGGCAGCAGGCGCGTAAATTACCCAATCCTGACTCAGGGAGGTAGTGACAAGAAATAACGGACCGAGGCTTTTGCTTCGGGATTGCAATGAGTTGAATTTAAACCCCTTGACGAGGATCAATTGGAGGGCAAGTCTGGTGCCAGCAGCCGCGGTAATTCCAGCTGAGCGGGCTGGCAAGGCN
>E9LAHD006DS5V8 LEN=221 QL=1 QR=90
ATAGATTAGGGTTCGATTCCGGAGAGGGAGCCTGAGAAACGGCTACCACATCTAAGGAAGGCAGCAGGCGCGTAAATTACCCAATTCCTATNTGGAGGAGNGGANAGAANAAGGAGGTTACGGTCCCGGGATTTCGGCANNANNGAATTNAACCTTTNACCTTACATTAGAGGTGAAGGCAGGTNCGNGCACGCGACTCGATCNGNNGGNNGGCAGGCAGN
>E9LAHD006DJZE7 LEN=243 QL=1 QR=224
ATGGATTAGGGTTCGATTCCGGAGAGGGAGCCTGAGAAACGGCTACCACATCCAAGGAAGGCAGCAGGCGCGCAAATTACCCAATCCTGATTCAGGGAGGTAGCGACAAGAAATAACGATAGTGGGCTCGTTCGAGTCCGCGCATCGGAATGAGGATAATTTACACCCCTTCTCGAGGATCCATTGGAGGGCAAGCCTGGTGCCAGCAGCCGCGGTAATTCCAGCTGAGCGGGCTGGCAAGGC
>E9LAHD006DIECY LEN=243 QL=1 QR=223
CTAGATTAGGGTTCGATTCCGGAGAGGGAGCCTGAGAAACGGCTACCACATCCAAGGAAGGCAGCAGGCGCGCAAATTACCCAATCCTGACACAGGGAGGTAGTGACAATAAATAACAATACAGAGCTCTTTGAGTTTTGTAATTGTAATGAGTACAATTTAAATCTCTTAACGAGAACCAATTGGAGGGCAAGTCTGGTGCCAGCACCCGCGGTAATTCCAGCTGAGCGGGCTGGCAAGGCN
>E9LAHD006DTSF8 LEN=242 QL=1 QR=223
ATCGATTAGGGTTCGATTCCGGAGAGGGCGCCTGAGAAATGGCGACCACATCCAAGGAAGGCAGCAGGCGCGTAAATTACCCAATCCTGACACAGGGAGGTAGTGACAATAAATAACAATGCCGGGCCTTTTGGGTCTAGCAATTGGAATGAGAACAATTTAAATCCCTTATCGAGGATCAATTGGAGGGCAAGTCTGGTGCCAGCAGCCGCGGTAATTCCAGCTGAGCGGGCTGGCAAGGC
>E9LAHD006DSJUM LEN=242 QL=1 QR=223
TAGGATTAGGGTTCGATTCCGGAGAGGGAGCCTGAGAAACGGCTACCACTTCTAAGGAAGGCAGCAGGCGCGTAAATTACCCAATCCTGACACAGGGAGGTAGTGACAAGAAATAACAACTCGGGGCCTCACGGCTTACGAGATTGCAATGAGAACAATTTAAAATACTTAACGAGGAACCATTGGAGGGCAAGTCTGGTGCCAGCACCCGCGGTAATTCCAGCTGAGCGGGCTGGCAAGGC
>E9LAHD006DPT4W LEN=239 QL=1 QR=220
ATGGATTAGGGTTCGATTCGGAGAGGGAGCCTGAGAGACGGCTACCACATCCAAGGAAGGCAGCAGGCGCGCAAATTACCCAATCCCGACTCGGGGAGGTAGTGACAATAAATAACAGTAGAGGGCCAATGGTCTTCTTATTGGAATGAGAACAATTTAAACCCCTTAACGAGGATCAATTAGAGGGCAAGTCTGGTGCCAGCACCCGCGGTAATTCCAGCTGAGCGGGCTGGCAAGGC
>E9LAHD006DTX74 LEN=229 QL=1 QR=89
TAGGATTAGGGTTCGATTCCGGAGAGGGAGCCTGAGAAACGGCTACCACATCTAAGGAAGGCAGCAGGCGCGTAAATTACCCAATCCTAGTCNGGAGGGAGGTGNAANAAANAAAGGTACGGGCCGAGNGTTCCGGCTTGGNTANNAANNGTATTAACTAACCCCTTTGAGAGAATGAGGTGAAGGCAGTNCGNGCACGCGAATCCNGATCAGCGNNGGCGAGNGNAGN
>E9LAHD006DO20I LEN=240 QL=1 QR=221
ACGGATTAGGGTTCGATTCCGGAGAGGGAGCCTGAGAGACGGCTACCACATCCAAGGAAGGCAGCAGGCGCGCAAATTACCCAATCCCGATTCGGGGAGGTAGTGACAATAAATAACAATACAGGGCCAACGGTCTTGTTATTGGAATGAGAACAATTTAAATAACTTAACGAGGATCAATTAGAGGGCAAGTCTGGTGCCAGCACCCGCGGTAATTCCAGCTGAGCGGGCTGGCAAGGC
>E9LAHD006DTSUR LEN=241 QL=1 QR=222
ATAGATTAGGGTTCGATTCCGGAGAGGGAGCCTGAGAAATGGCTACCACATCCAAGGAAGGCAGCAGGCGCGTAAATTACCCAATCCTGACACAGGGAGGTAGTGACAATAAATAACAATGTCGGGCCTTCGGGTCTGACAATTGGAATGNGAACAATTTAAATCCCTTATCGAGGATCAATTGGAGGGCAAGTCTGGTGCCAGCAGCCGCGGTAATTCCAGCTGAGCGGGCTGGCAAGGC
>E9LAHD006DP4UK LEN=243 QL=1 QR=224
ATGGATTAGGGTTCGATTCCGGAGAGGGAGCCTGAGAAATGGCTACCACATCCAAGGAAGGCAGCAGGCGCGTAAATTACCCAATCCTGACACAGGGAGGTAGTGACAATAAATAACAATGCCGGGCTTTTCAAAGTCTGGCAATTGGAATGAGAACAATTTAAATCCCTTATCGAGGATCAATTGGAGGGCAAGTCTGGTGCCAGCACCCGCGGTAATTCCAGCTGAGCGGGCTGGCAAGGC
>E9LAHD006DT46Q LEN=242 QL=1 QR=223
CTAGATTAGGGTTCGATTCCGGAGAGGGAGCCTGAGAAATGGCTACCACATCCAAGGAAGGCAGCAGGCGCGTAAATTACCCAATCCTGACACAGGGAGGTAGTGACAATAAATAACAATGCTGGGCCTTTTTGGTCTGGCACTTGGAATGAGAACAATTTAAATCCCTTATCGAGGATCAATTGGAGGGCAAGTCTGGTGCCAGCACCCGCGGTAATTCCAGCTGAGCGGGCTGGCAAGGC
>E9LAHD006DIK8X LEN=241 QL=1 QR=222
TAGGATTAGGGTTCGATTCCGGAGAGGGAGCCTGAGAAACGGCTACCACATCTAAGGAAGGCAGCAGGCGCGCAAATTACCCAATCCTGACACAGGGAGGTAGTGACAAGAAATAACAATACAGGGCATCCATGTCTTGTAATTGGAATGAGTAGAATTTAAATCCCTTTATGAGTATCGATTGGAGGGCAAGTCTGGTGCCAGCACCCGCGGTAATTCCAGCTGAGCGGGCTGGCAAGGC
>E9LAHD006DOMDD LEN=242 QL=1 QR=223
ATCGATTAGGGTTCGATTCCGGAGAGGGAGCCTGAGAAACGGCTACCACATCCAAGGAAGGCAGCAGGCGCGCAAATTACCCAATCCCGATACGGGGAGGTAGTGACAATAAATAACAATACAGAGCTTTTCAAGTTTTGTAATTGTAATGAGAACAATTTAAACCTCTTAACGAGAACCAATTGGAGGGCAAGTCTGGTGCCAGCAGCCGCGGTAATTCCAGCTGAGCGGGCTGGCAAGGC
>E9LAHD006DI23Y LEN=241 QL=1 QR=222
ACAGATTAGGGTTCGATTCCGGAGAGGGAGCCTGAGAGACGGCTACCACATCCAAGGAAGGCAGCAGGCGCGTAAATTACCCAATCCTGACTCAGGGAGGTAGTGACAAAAATAACTTAGTCGGGCCTTTTAGGTCTGACTTTAGGAATGAGAACAATTTAAATCCCTTATCGAGGATCAATTGGAGGGCAAGTCTGGTGCCAGCACCCGCGGTAATTCCAGCTGAGCGGGCTGGCAAGGC
>E9LAHD006DKLQH LEN=239 QL=1 QR=84
ATGGATTAGGGTTCGATTCCGGAGAGGGAGCCTGAGAAACGGCTACCACATCTAAGGAAGGCAGCAGGCGCGTAAATTACCCAATCCCTGACCTCAGGGAGGTAGTGACAAGAAATAACGGACCGAGGCCTTCGGGCATCGGGGATTGCAATGAGCCGAATTTACACCCCTTAGCGAAGTAATCCGATTGGAGGGCAAGTCTGGTGCCAGCACGCGCGTATCACGNNNGNGNNGNAGNN
>E9LAHD006DJMW6 LEN=228 QL=1 QR=88
ATCGATTAGGGTTCGATTCCGGAGAGGGAGCCTGAGAAACGGCTACCACATCCAAGGAAGGCAGCAGGCGCGCAAATTACCCAATCCCGNACGGAGAGGNGANANAANAANAATACANANGTTCAATTTCAATTGTATTGATACGAATTAACNTTAAGATTAACCACTTTGAGGCAATCAGTGCGNNNCGGNGACTCNNNCGNGGACGGTCCNGGCAGCNGNNGNAGN
>E9LAHD006DQKJG LEN=242 QL=1 QR=222
CTAGATTAGGGTTCGATTCCGGAGAGGGAGCCTGAGAAACGGCTACCACATCTAAGGAAGGCAGCAGGCGCGCAAATTACCCAATCCTGACACAGGGAGGTAGTGACAAGAAATAACAATACAGGGCATCCATGTCTTGTAATTGGAATGATTAGAATTTAAATCATTTTATGAGTATCGATTGGAGGGCAAGTCTGGTGCCAGCACCCGCGGTAATTCCAGCTGAGCGGGCTGGCAAGGCN
>E9LAHD006DMP4P LEN=241 QL=1 QR=222
ATCGATTAGGGTTCGATTCCGGAGAGGGAGCCTGAGAAACGGCTACCACATCTAAGGAAGGCAGCAGGCGCGCAAATTACCCAATCCTGACACAGGGAGGTAGTGACAAGAAATAACAATACAGGGCATCCATGTCTTGTAATTGGAATGAGTAGATTTTAAACTCCTTTATGAGTATCAATTGGAGGGCAAGTCTGGTGCCAGCAGCCGCGGTAATTCCAGCTGAGCGGGCTGGCAAGGC
>E9LAHD006DSGI2 LEN=243 QL=1 QR=224
AGCGATTAGGGTTCGATTCCGGAGAGGGAGCATGAGAAATGGCTACCACATCTACGGAAGGCAGCAGGCGCGCAAATTACCCACTCCTAGAACGGGGAGGTAGTGACGAAAAATAACAATACCGGACTCAATGAGGCTCGGTAATTGAAATGAGTACAGTTTAAAACCCTTAACGAGGATCTATTGGAGGGCAAGTCTGGTGCCAGCACCCGCGGTAATTCCAGCTGAGCGGGCTGGCAAGGC
>E9LAHD006DIQGI LEN=243 QL=1 QR=224
TAGGATTAGGGTTCGATTCCGGAGAGGGAGCCTGAGAAATGGCTACCACATCCAAGGAAGGCAGCAGGCGCGTAAATTACCCAATCCTGACACAGGGAGGTAGTGACAATAAATAACAATGCCGGGCTTATTTAAGTTTGGCAATTGGAATGAGAACAATTTAAATCCCTTATCGAGGATCAATTGGAGGGCAAGTCTGGTGCCAGCACCCGCGGTAATTCCAGCTGAGCGGGCTGGCAAGGC
>E9LAHD006DIT2K LEN=290 QL=1 QR=120
ACGGATTAGGGTTCGATTCCGGAGAGGGAGCCTGAGAAATGGCTACCACATCCAAGGAAGGCAGCAGGCGCGTAAATTACCCAATCCTGACACAGGGAGGTAGTGACAATAAATAACAATGCCGGCTTTAGTTAGGTGAGATAGTAGAGTAGAACTAAATTAAACTTAACCTTACCTAGTAGGAGTACTAAGTTAGGTAGGGACGAACTAGTGGTCGGCCGACGACCGCCGGACCGGTACGTTACGTACNCGTGAGGCGGGCCGGGTCGGTACGGAACGGACGGNNNNNN
>E9LAHD006DLVUI LEN=241 QL=1 QR=222
ATGGATTAGGGTTCGATTCCGGAGAGGGAGCCTGAGAAACGGCTACCACATCTAAGGAAGGCAGCAGGCGCGCAAATTACCCAATCCTGACGCAGGGAGGTAGTGACAAGAAATAACAATACAGGGCATATCTGTCTTGTAATTGGAATGAGTAAACTTTAAATCACTTTACGAGTATCAATTGGAGGGCAAGTCTGGTGCCAGCACCCGCGGTAATTCCAGCTGAGCGGGCTGGCAAGGC
>E9LAHD006DSHO6 LEN=213 QL=1 QR=154
AGCGATTAGGGTTCGATTCCGGAGAGGGAGCCTGAGAAATGGCTACCACATCCAAGGAAGGCAGCAGGCGCGTAAATTACCCAATCCTGACACAGGGAGGTAGTGACAATAAATAACAATGCCGGGCTTTAAGTTGGCAGTGAATGANANATAANCTTANCNNNATGAGNAGNNGNCNGCACGCGAACTCGAATCNGNNGGNTGGCAGGCAGN
>E9LAHD006DIBJ0 LEN=243 QL=1 QR=222
AACGATTAGGGTTCGATTCCGGAGAGGGAGCCTGAGAAACGGCTACCACATCTAAGGAAGGCAGCAGGCGCGTAAATTACCCAATCCCGACTCGGGGAGGTAGTGACAAGAAATAACGGACCGGGGCCTTCGGGTTCCGGGATTGCAATGAGCCGAATTTACACCCCTTAGCGAGGATCGATTGGAGGGCAAGTCTGGTGCCAGCAGCCGCGGTAATTCCAGCTGAGCGGGCTGGCAAGGCNN
>E9LAHD006DIRRQ LEN=273 QL=1 QR=72
CTAGATTAGGGTTCGATTCCGGAGAGGGAGCCTGAGAAACGGCTACCACATCTAAGGAAGGCAGCAGGCGCGTAAATTAACCCAACTACCTCGACTCCAGGGAGGGTAGGTGACAAGAAAATAAACGGGACCGGGTTACTAAATCCGGGGACCTGAAACTGAGGATTGGAATTTACACCCTTATTGTAGGAATTACAATTAGGTAGGCAAGTCTGGTGTCCGAGGCACCGCGGTATTCACGCTGACGCGGGACTCGGCAAGGCGNGNGNNNNN
>E9LAHD006DQ0C6 LEN=243 QL=1 QR=224
TAGGATTAGGGTTCGATTCCGGAGAGGGAGCCTGAGAAATGGCTACCACATCCAAGGAAGGCAGCAGGCGCGTAAATTACCCAATCCTGACACAGGGAGGTAGTGACAATAAATAACAATGCCGGGCCTTTCAAGGTTTGGCAATTGGAATGTAAACAATTTAAATTCCTTATCGAAGATCAATTGGAGGGCAAGTCTGGTGCCAGCACCCGCGGTAATTCCAGCTGAGCGGGCTGGCAAGGC
>E9LAHD006DPRWF LEN=242 QL=1 QR=222
TAGGATTAGGGTTCGATTCCGGAGAGGGAGCCTGAGAAACGGCTACCACATCTAAGGAAGGCAGCAGGCGCGCAAATTACCCAATCCTGACACAGGGAGGTAGTGACAAGAAATAACAATACAGGGCATTCATGTCTTGTAATTGGAATGAGTAGAATTTAAATCCCTTTATGAGTATCAATTGGAGGGCAAGTCTGGTGCCAGCACCCGCGGTAATTCCAGCTGAGCGGGCTGGCAAGGCN
>E9LAHD006DM85Y LEN=240 QL=1 QR=195
TAGGATTAGGGTTCGATTCCGGAGAGGGAGCCTGAGAAATGGCTACCACATCCAAGGAAGGCAGCAGGCGCGTAAATTACCCAATCCTGACACAGGGAGGTAGTGACAATAAATAACAATGCCGGGCCTTTCAAGGTTTGGCAATTGGAATGAGAACAATTTAAATCCTTATCGAGGATCAATTGGAGGGCAAGTCTGGTGCCAGNACCGCGGTAATTCCAGCTGAGCGGCTGGCAAGGC
>E9LAHD006DH48M LEN=241 QL=1 QR=222
ATGGATTAGGGTTCGATTCCGGAGAGGGAGCCTGAGAAACGGCTACCACATCTAAGGAAGGCAGCAGGCGCGTAAATTACCCAATCCTGACTCAGGGAGGTAGTGACAAGAAATAACGGACCGAGGCCTTCGGGCATCGGGATTGCAATGAGCCGAATTTACACCCCTTAGCGAAGATCGATTGGAGGGCAAGTCTGGTGCCAGCAGCCGCGGTAATTCCAGCTGAGCGGGCTGGCAAGGC
>E9LAHD006DM5PL LEN=304 QL=1 QR=73
ATGGATTAGGGTTCGATTCCGGAGAGGGAGCCTGAGAAACGGCGTACCAACCAATCTTAACGGAAAGGGACGAGCAGGACGGCCGGTAAATTAACCCTAAACTACCTCGACTCAGGGAGGGTAGGTGACAAGAAATAAACGGAACCGGACCTTTAGGTTCCGGGGACTTTGGTCGAATGTAGGACCGAATTTAACAACCCCCTTAAGTACCGACGGTACCCATTGGAGGGCCAAGTTCGTGGGTGACCGAGCGAGCCCGCGGTAATTCCGACGGCCGTTAGTACGCGGGCTGGCAAGGCNNNNN
>E9LAHD006DINOZ LEN=242 QL=1 QR=223
CTAGATTAGGGTTCGATTCCGGAGAGGGAGCCTGAGAAACGGCTACCACTTCTAAGGAAGGCAGCAGGCGCGTAAATTACCCAATCCTGACTCAGGGAGGTAGTGACAAGAAATAACAACTCGGGGACTTCATGTCTTACGAGATTGCAATGAGAACAATTTAAAAACTTAACGAGGAACAATTGGAGGGCAAGTCTGGTGCCAGCAGCCGCGGTAATTCCAGCTGAGCGGGCTGGCAAGGC
>E9LAHD006DTSPY LEN=243 QL=1 QR=224
ATAGATTAGGGTTCGATTCCGGAGAGGGAGCCTGAGAGACGGCTACCACATCCAAGGAAGGCAGCAGGCGCGCAAATTACCCAATCCTGACACAGGGAGGTAGTGACAATAAATAACAATACAGGGCCTTTTCAGGTCTTGTAATTGGAATGAGAACAATTTAAATCCCTTATCGAGGATCCATTAGAGGGCAAGTCTGGTGCCAGCAGCCGCGGTAATTCCAGCTGAGCGGGCTGGCAAGGC
>E9LAHD006DL0OO LEN=242 QL=1 QR=223
TAGGATTAGGGTTCGATTCCGGAGAGGGAGCCTGAGAAACGGCTACCACATCTAAGGAAGGCAGCAGGCGCGTAAATTACCCAATCCTGACTCAGGGAGGTAGTGACAAGAAATAACAACTCGGGGCCTCACGGCTTACGAGATTGCAATGAGAACAATTTAAACCACTTATCTAGGAACAATTGGAGGGCAAGTCTGGTGCCAGCAGCCGCGGTAATTCCAGCTGAGCGGGCTGGCAAGGC
>E9LAHD006DN2D0 LEN=243 QL=1 QR=224
AGCGATTAGGGTTCGATTCCGGAGAGGGAGCCTGAGAAACGGCTACCACATCCAAGGAAGGCAGCAGGCGCGCAAATTACCCAATCCCGACACGGGGAGGTAGTGACAATACATAACGATACAGGGCCCTTTCGGGTCTTGTAATTGGAATGAGTACAATGTAAATACCTTAACGAGGAACAATTGGAGGGCAAGTCTGGTGCCAGCACCCGCGGTAATTCCAGCTGAGCGGGCTGGCAAGGC
>E9LAHD006DKM1H LEN=241 QL=1 QR=221
ACTGATTAGGGTTCGATTCCGGAGAGGGAGCCTGAGAAACGGCTACCACATCTAAGGAAGGCAGCAGGCGCGCAAATTACCCAATCCTGACACAGGGAGGTAGTGACAAGAAATAACAATACAGGGCAAACTGTCTTGTAATTGGAATGAGTAGAATTTAAATCCCTTTGCGAGTATCAATTGGAGGGCAAGTCTGGTGCCAGCAGCCGCGGTAATTCCAGCTGAGCGGGCTGGCAAGGCN
>E9LAHD006DJDBX LEN=243 QL=1 QR=224
ATGGATTAGGGTTCGATTCCGGAGAGGGAGCCTGAGAAATGGCTACCACATCCAAGGAAGGCAGCAGGCGCGTAAATTACCCAATCCTGACACAGGGAGGTAGTGACAATAAATAACAATGCCGGGCCTTTATAGGTCTGGCAATTGGAATGAGAACAATTTAAATCCCTTATCGAGGATCAATTGGAGGGCAAGTCTGGTGCCAGCAGCCGCGGTAATTCCAGCTGAGCGGGCTGGCAAGGC
>E9LAHD006DQWPR LEN=242 QL=1 QR=92
AGCGATTAGGGTTCGATTCCGGAGAGGGAGCATGAGAAATGGCTACCACATCTACGGAAGGCAGCAGGCGCGCAAATTACCCACTCCTAGAAGGNGGGAGGTGNGAAANAAANAANAACGACCGCTNTAGAGGCTCGGTAATTGAAATGAGTACAAGTTTAAAACCTTAACGAGGATCTATTGGAGGGCAAGTCTGGTGCCAGCACCCGGCGGTAATTCCAGCTGAGGCGGGCTGGCAAGGC
>E9LAHD006DJ524 LEN=236 QL=1 QR=60
ATAGATTAGGGTTCGATTCCGGAGAGGGAGCCTGAGAAACGGCTACCACATCTAAGGAAGNGNNNGNGGCGCATAACCTAACCACTCNACACGAGGGAGTGNANAANAANAATAACAAGGNGAGGCCATATNTCTAATAGTAGANANAGAATAATTCTTAAACTTGNGATACCAATTGGAGGGCAAGTCTGGTGCCAGCACCCGCGGTAATTCCAGCTGAGCGGGCTGGCAAGGCN
>E9LAHD006DNLIJ LEN=261 QL=1 QR=239
ACGGATTAGGGTTCGATTCCGGAGAGGGAGCCTGAGAAACGGCTACCACATCTAAGGAAGGCAGCAGGCGCGTAAATTACCCAATTCTGATTCAGAGAGGTAGTGACAAGAAATAACGGGTCGGGATTTTTTCCCGGGACTGCAATGAGATGAACTTATACCCCTTTTCGAGTAACAATTGGAGGGCAAGTCTGGTGCCAGCACCGCCGGAGTTACTCGCGTCGTAGGACGGGGCCGGTCGGTCGGAACGGACGGCNNNNN
>E9LAHD006DKG7K LEN=232 QL=1 QR=167
ANCGATTAGGGTTCGATTCCGGAGAGGGAGCCTGAGAAACGGCTACCACATCTAAGGAAGGCAGCAGGCGCGCAAATTACCCAATCCTGCACAGGGAGGTAGTGACAAGAAATAACAATACAGGGCATCCATGTCTTGTAATTGGAATGATTAGAATTTAAATATTATTTNGATANTGTGGGAGGANATGTGGCNCNNCCNCCGGAGTTACTCNNNGAGGCGGNGNGAGAGN
>E9LAHD006DQ2WU LEN=243 QL=1 QR=224
TAGGATTAGGGTTCGATTCCGGAGAGGGAGCCTGAGAAACGGCTACCACATCCAAGGAAGGCAGCAGGCGCGTAAATTACCCAATCCTGACACAGGGAGGTAGTGACAATAAATAACAATGCCGGGCTTTTTCAAGTCTGGCAATTGGAATGAGAACAATTTAAATCCCTTATCGAGGATCAATTGGAGGGCAAGTCTGGTGCCAGCACCCGCGGTAATTCCAGCTGAGCGGGCTGGCAAGGC
>E9LAHD006DLQRA LEN=239 QL=1 QR=220
ATAGATTAGGGTTCGATTCCGGAGAGGGAGCCTGAGAAACGGCTACCACATCTAAGGAAGGCAGCAGGCGCGTAAATTACCCAATCCTGACTCAGGGAGGTAGTGACAAGAAATAACGGACCGAGGCTTTTGCTTCGGGATTGCAATGAGTTGAATTTAAACCCCTTGACGAGGATCAATTGGAGGGCAAGTCTGGTGCCAGCAGCCGCGGTAATTCCAGCTGAGCGGGCTGGCAAGGC
>E9LAHD006DRSYC LEN=568 QL=1 QR=76
ACTGATTAGGGTTCGATTCCGGAGGAGGGAGCCTGAGAAGACGGCTACCACATCCAAGGAAGGCAGCAGGCGCGACAACTACCACTCCCGACTCGGGAGGTAGTGACAATAAATAAACAACGTAAGTACGGGGCCCGAACCGGTTTCGTTTACCTTTTAAGTTTCGGGAAATTTGGGTAAAAGGAAAACCCGTAAAAACGGTTTTTTTAAAAAAACCCCCCCCCCCTTTTTAAAAACCGGGTTAAAACGGGGGGTTTAAAACCCTTTTTAACCCCGTAAAAAACGGTTTTTTAAAACGGGGGAAAGGGGGGGTTACCCCTAAAAAAAGGGGTTTTTTCCCCGGGTTAACGGGGGGGTTTACGGTAACCCCCCCGGTTAAAACGGGGTTCCCGGTAAACCCCCCCCCCGGGGTACCCCGGGGGTTTAAAAAACTTTTTTCCCCCCCCGGAAAACCGGGGTCCCCCGGTTTTTAAAGGGTTAAACCCGGGACCCCGGGGGGGGTCCTTTTCGGGGGGGAACCCCGAAAACGGGGGGGGCCCCTTGGACCGAAAGGTCCGGNGNNGNNNNN
>E9LAHD006DSZDA LEN=238 QL=1 QR=219
ACAGATTAGGGTTCGATTCCGGAGAGGGAGCCTGAGAAACGGCTACCACTTCCACGGAAGGCAGCAGGCGCGTAAATTACCCAATCCTAATTCAGGGAGGTAGTGACAAGAAATAATGGGTCGGTGCTACGCACCGGGACTGCAATGAGACGAATTTAGACCCCTTATCGAGGACCAATTGGAGGGCAAGTCTGGTGCCAGCAGCCGCGGTAATTCCAGCTGAGCGGGCTGGCAAGGC
>E9LAHD006DUW8Q LEN=241 QL=1 QR=222
ATGGATTAGGGTTCGATTCCGGAGAGGGAGCCTGAGAAACGGCTACCACATCTAAGGAAGGCAGCAGGCGCGTAAATTACCCAATCCCGACTCGGGGAGGTAGTGACAAGAAATAACGGACCGGGACTTTCGGGTTCCGGGATTGCAATGAGCCGAATTTACACCCCTTAGCGAGGATCGATTGGAGGGCAAGTCTGGTGCCAGCACCCGCGGTAATTCCAGCTGAGCGGGCTGGCAAGGC
>E9LAHD006DNW01 LEN=241 QL=1 QR=222
AGCGATTAGGGTTCGATTCCGGAGAGGGAGCCTGAGAAACGGCTACCACATCTAAGGAAGGCAGCAGGCGCGTAAATTACCCAATCCCGACTCGGGGAGGTAGTGACAAGAAATAACGGACCGGGGCCTTCGGGTTCCGGGATTGCAATGAGCCGAATTTACACCCCTTAGCGAGGATCGATTGGAGGGCAAGTCTGGTGCCAGCACCCGCGGTAATTCCAGCTGAGCGGGCTGGCAAGGC
>E9LAHD006DMGL2 LEN=238 QL=1 QR=134
TAGGATTAGGGTTCGATTCCGGAGAGGGAGCCTGAGAANGGCTACCACATCCAAGGAAGGCAGCAGGCGCGTAAATTACCCAATCCTGACACAGGGAGGTAGTGACAATAAATAACAATGCCGGGCTTTAGTTATTGGCAATTGGAATGAGAACAATTTAAATCCCTTATCGAGGATCAATTGGAGGGCAAGTCTGGTGCCAGCACCGCGAGTTACNCGNTGNGNGGCGTGNGAGAGN
>E9LAHD006DOO1B LEN=228 QL=1 QR=84
ATGATTAGGGTTCGATTCCGGAGAGGGAGCCTGAGAAACGGCTACCACATCTAAGGAAGGCAGCAGGCGCGTAAATTACCCAATCCCNNCGGCGAGGNGGANAGAANAAGAACGACTACGTCGGGCTNCGATTGAGCTATCAACCTTGNGAACGAATCCAACTGTAGCAAGGACAGTTGGCGGNAGTCCNGGTATCCAGCNCCGNGAGTCCNGCAGGNNGGNTGCAGN
>E9LAHD006DR2NG LEN=242 QL=1 QR=223
ACTGATTAGGGTCGATTCCGGAGAGGGAGCCTGAGAAATGGCTACCACATCCAAGGAAGGCAGCAGGCGCGTAAATTACCCAATCCTGACACAGGGAGGTAGTGACAATAAATAACAATGCCGGGCTTTTCAAAGTCTGGCAATTGGAATGAGAACAATTTAAATCCCTTATCGAGGATCAATTGGAGGGCAAGTCTGGTGCCAGCACCCGCGGTAATTCTAGCTGAGCGGGCTGGCAAGGC
>E9LAHD006DJ2BE LEN=238 QL=1 QR=218
ACTGATTAGGGTTCGATTCCGGAGAGGGAGCCTGAGAAACGGCTACCACATCTAAGGAAGGCAGCAGGCGCGTAAATTACCCAATCCTAATTCAGGGAGGTAGTGACAAGAAATAACGGGTCGGAGCTCTGCTCCGGGACCGCAATGAGATGAATTTTCCACCTTTTTGAGTAACAATTGGAGGGCAAGTCTGGTGCCAGCAGCCGCGGTAATTCCAGCTGAGCGGGCTGGCAAGGCN
>E9LAHD006DK60G LEN=239 QL=1 QR=220
ACAGATTAGGGTTCGATTCCGGAGAGGGAGCCTGAGAAACGGCTACCACATCTAAGGAAGGCAGCAGGCGCGTAAATTACCCAATCCTGACTCAGGGAGGTAGTGACAAGAAATAACGGACCGAGGCTTTTGCTTCGGGATTGCAATGAGTTGAATTTAAACCCCTTGACGAGGATCAATTGGAGGGCAAGTCTGGTGCCAGCAGCCGCGGTAATTCCAGCTGAGCGGGCTGGCAAGGC
>E9LAHD006DPX4M LEN=243 QL=1 QR=215
AGCGATTAGGGTTCGATTCCGGAGAGGGAGCCTGAGAAATGGCTACCACATCCAAGGAAGGCAGCAGGCGCGTAAATTACCCAATCCTGACACAGGGAGGTAGTGACAATAAATAACAATGCCGGGCCTTTTNAAGGTCTGGCAATTGGAATGAGAACAATTTAAATCCCTTATCGAGGATCAATTGGAGGGCAAGTCTGGTGCCAGCACCGCGGTAGTTACTCNTNGCGGCGGNGNGAGAGN
>E9LAHD006DRT06 LEN=239 QL=1 QR=220
AACGATTAGGGTTCGATTCCGGAGAGGGAGCCTGAGAAACGGCTACCACATCTAAGGAAGGCAGCAGGCGCGTAAATTACCCAATCCTGACTCAGGGAGGTAGTGACAAGAAATAACGGACCGGCCTTTTAGGTTCGGGATTGCAATGAGCCGAATTTACACCCCTTAGCGAGGACCCATTGGAGGGCAAGTCTGGTGCCAGCACCCGCGGTAATTCCAGCTGAGCGGGCTGGCAAGGC
>E9LAHD006DSBXF LEN=242 QL=1 QR=221
TAGGATTAGGGTTCGATTCCGGAGAGGGAGCCTGAGAAACGGCTACCACATCTAAGGAAGGCAGCAGGCGCGTAAATTACCCAATCCTGACTCAGGGAGGTAGTGACAAGAAATAACGGACCGAGGCTTTTGCTTCGGGATTGCAATGAGTTGAATTTAAACCCCTTGACGAGGATTCAATTGGAGGGCAAGTCTGGTGCCAGCACCCGCGGTAATTCCAGCTGAGCGGGCTGGCAAGGCNN
>E9LAHD006DPYGW LEN=237 QL=1 QR=85
ATCGATTAGGGTTCGATTCCGGAGAGGGAGCCTGAGAAACGGCTACCACATCTAAGGAAGGCAGCAGGCGCGTAAATTACCCAATCCNTCGGNGAGGNGGANAGAANAAGGAACGGACCGTCCGGGCCTTTCGGGTGGTNTNANANGCGACTTAACTTACCCTACCTGCGGAGTCCGATTGGAGGGCAAGTCTGGTGCCAGCACGCGTACGTACTCNNCNGNGGCGNGCGAGACGCN
>E9LAHD006DLC31 LEN=244 QL=1 QR=225
AACGATTAGGGTTCGATTCCGGAGAGGGAGCCTTAAAAACGGCTACCACATCCAAGGAAGGCAGCAGGCACGCAAATTACCCAATGAACGAAGTTCGAGGTAGTGACGAAAAATAACGATACAGGACTCATCCGAGGCCCTGTAATTGGAATGAGTACACTTTAAAACCGTTCCCGAGGATCTATTGGAGGGCAAGTCTGGTGCCAGCACCCGCGGTAATTCCAGCTGAGCGGGCTGGCAAGGC
>E9LAHD006DSTB3 LEN=244 QL=1 QR=225
TAGGATTAGGGTTCGATTCCGGAGAGGGAGCCTGAGAGATGGCTACCACATCCAAGGAAGGCAGCAGGCGCGTAAATTGCCCGAATCCTGACACAGGGAGGTAGTGACAAGAAATAACAATACAGGGCTACATCTAGTCTTGTAATTGGAATGAGTACAATTTACATCTCTTCACGAGGATCAATTGGAGGGCAAGTCTGGTGCCAGCACCCGCGGTAATTCCAGCTGAGCGGGCTGGCAAGGC
>E9LAHD006DMA8Z LEN=242 QL=1 QR=222
ACTGATTAGGGTTCGATTCCGGAGAGGGAGCCTGAGAAACGGCTACCACATCTAAGGAAGGCAGCAGGCGCGCAAATTACCCAATCCTGACACAGGGAGGTAGTGACAAGAAATAACAATACAGGGCATCCATGTCTTGTAATTGGAATGAATAGAATTTAAATCCTTTTATGAGTATCGATTGGAGGGCAAGTCTGGTGCCAGCAGCCGCGGTAATTCCAGCTGAGCGGGCTGGCAAGGCN
>E9LAHD006DN86B LEN=243 QL=1 QR=224
AGCGATTAGGGTTCGATTCCGGAGAGGGAGCCTGAGAAATGGCTACCACATCCAAGGAAGGCAGCAGGCGCGTAAATTACCCAATCCTGACACAGGGAGGTAGTGACAATAAATAACAATGCCGGGCTTTTCAAAGTCTGGCAATTGGAATGAGAACAATTTAAATCCCTTATCGAGGATCAATTGGAGGGCAAGTCTGGTGCCAGCACCGCCGGAGTTACTCGNTGNGNGGCGNGNGAGAGN
>E9LAHD006DJL0U LEN=231 QL=1 QR=129
ACAGATTAGGGTTCGATTCCGGAGAGGGAGCCTGAGAAACGGCTACCACATCTAAGGAAGGCAGCAGGCGCGTAAATTACCCAATCCTGACTCAGGGAGGTAGTGACAAGAAATAACGGACCGGACGTTAGTTTGGNTTGGNTAGNAATCGAATTTGAACCTTTAACCTGAGACGATTCGAAGTGAGGCAGGTNCGNGCACGCGACCTCGATCNGNNGGNNGGCAGGCAGN
>E9LAHD006DHS2O LEN=241 QL=1 QR=222
TAGGATTAGGGTTCGATTCCGGAGAGGGAGCCTGAGAAACGGCTACCACATCTAAGGAAGGCAGCAGGCGCGCAAATTACCCAATCCTGACACAGGGAGGTAGTGACAAGAAATAACAATACAGGGCATTCATGTCTTGTAATTGGAATGAGTAGAATTTAAATCCCTTTATGAGTATCAATTGGAGGGCAAGTCTGGTGCCAGCACCCGCGGTAATTCCAGCTGAGCGGGCTGGCAAGGC
>E9LAHD006DMIUV LEN=241 QL=1 QR=222
ATCGATTAGGGTTCGATTCCGGAGAGGGAGCCTGAGAAACGGCTACCACATCTAAGGAAGGCAGCAGGCGCGCAAATTACCCAATCCTGACACAGGGAGGTAGTGACAAGAAATAACAATACAGGGCATTCATGTCTTGTAATTGGAATGAGTAGAATTTAAATCCCTTTATGAGTATCAATTGGAGGGCAAGTCTGGTGCCAGCACCCGCGGTAATTCCAGCTGAGCGGGCTGGCAAGGC
>E9LAHD006DOG2X LEN=243 QL=1 QR=224
ACAGATTAGGGTTCGATTCCGGAGAGGGAGCCTTAAAAACGGCTACCACATCCAAGGAAGGCAGCAGGCACGCAAATTACCCAATGAACGAAGTTCGAGGTAGTGACGAAAATAACGATACAGGACTCATCCGAGGCCCTGTAATTGGAATGAGTACACTTTAAAACCGTTCCCGAGGATCTATTGGAGGGCAAGTCTGGTGCCAGCACCCGCGGTAATTCCAGCTGAGCGGGCTGGCAAGGC
>E9LAHD006DOXUC LEN=242 QL=1 QR=223
CTAGATTAGGGTTCGATTCCGGAGAGGGAGCCTGAGAAATGGCTACCACATCCAAGGAAGGCAGCAGGCGCGTAAATTACCCAATCCTGACACAGGGAGGTAGTGACAATAAATAACAATGCTGGGCTTTTTTAGTCTGGCACTTGGAATGAGAACAATTTAAATCCCTTATCGAGGATCAATTGGAGGGCAAGTCTGGTGCCAGCACCCGCGGTAATTCCAGCTGAGCGGGCTGGCAAGGC
>E9LAHD006DSEZM LEN=259 QL=1 QR=217
ACTGATTAGGGTTCGATTCCGGAGAGGGAGCCTGAGAAACGGCTACCACATCTAAGGAAGGCAGCAGGCGCGTAAATTACCCAATCCTAATTCAGGGAGGTAGTGACAAGAAATAACGGGTCGGGGTTCTACCCCGGGACTGCAATGAGATGAATTTACACCCCTTTTCGAGTAACAATTGGAGGGCAAGTCTGGTGCCAGCACCGCCGGAGTTACTCGCTCGAGACGGGGCCGGGTCGGTCGGAACGGAACGGCNNNN
>E9LAHD006DS9S6 LEN=235 QL=1 QR=217
ATGGATTAGGGTTCGATTCCGGAGAGGGAGCCTGAGAAATGGCTACCACATCCAAGGAAGGCAGCAGGCGCGTAAATTACCCAATCCTGACACAGGGAGGTAGTGACAATAAATAACAATGCCGGGCTTTTAGGTCTGGCAACTTGGAATGAGAACAATTTAAATCCCTTATCGAGGATCAATTGGAGGGCAAGTCTGGTGCCAGCACCGCGGTATTCNNTNAGCGGCTGNAGCN
>E9LAHD006DPTPZ LEN=243 QL=1 QR=224
ACGGATTAGGGTTCGATTCCGGAGAGGGAGCATGAGAAATGGCTACCACATCTACGGAAGGCAGCAGGCGCGCAAATTACCCACTCCTAGAACGGGGAGGTAGTGACGAAAAATAACAATACCGGACTCAATGAGGCTCGGTAATTGAAATGAGTACAGTTTAAAACCCTTAACAAGGATCTATTGGAGGGCAAGTCTGGTGCCAGCACCCGCGGTAATTCCAGCTGAGCGGGCTGGCAAGGC
>E9LAHD006DO9UK LEN=247 QL=1 QR=84
ACAGATTAGGGTTCGATTCCGGAGAGGGAGCCTTAAAACGGCTACCACATCCAAGGAAGGCAGCAGGCACGCAAATTACCCAATGAACCGAAGTTCGAGGTAGTGACGGAAAAATAACGATACAGGACTCATCCGAGGCCCTGTAATTGGAATGAGTACACTTTAAAACCGTTACCCGAGGATCTATTGGAGGGCAAGTCTGGTGCCAGCACCCGCGGTAATTCCAGCTGAGCGGGCTGGCAAGGCN
>E9LAHD006DTD4V LEN=278 QL=1 QR=131
ACTGATTAGGGTTCGATTCCGGAGAGGGAGCCTGAGAAACGGCTACCACATCTAAGGATGGCAGCAGGCGCGCAAATTACCCAATCCTGACACAGGGAGGTAGTGAACAAGAAATAACAATGCGAGGGCTTCACAGTCTTGCAAGTTGGAATGAGTAATAATTTAACTCTCTACTAACGAAGTAACTAAGTTGGGAGGACTAAGTTCGTGGTACGCCGACGACCCGACCCGGTACGTTAACTCCAGCGTGGACGGCCGGGTCGTACGGACGAAGGCNN
>E9LAHD006DP0SK LEN=244 QL=1 QR=225
ATCGATTAGGGTTCGATTCCGGAGAGGGAGCATGAGACACGGCTACCACATCCAAGGAAGGCAGCAGGCGCGCAAATTACCCAATCCCGACACGGGGAGGTAGTGACGAAAAATAACAATGCGGGACTCTTTCGAGGCCCCGCAATTGGAATGGGCACACTTTAGATCCTTGAGCGAGGATCGATTGGAGGGCAAGTCTGGTGCCAGCACCCGCGGTAATTCCAGCTGAGCGGGCTGGCAAGGC
>E9LAHD006DLDTC LEN=243 QL=1 QR=224
ATCGATTAGGGTTCGATTCCGGAGAGGGAGCCTGAGAAATGGCTACCACATCCAAGGAAGGCAGCAGGCGCGTAAATTACCCAATCCTGACACAGGGAGGTAGTGACAATAAATAACAATGCCGGGCTTTTCAAAGTCTGGCAATTGGAATGAGAACAATTTAAATCCCTTATCGAGGATCAATTGGAGGGCAAGTCTGGTGCCAGCACCCGCGGTAATTCCAGCTGAGCGGGCTGGCAAGGC
>E9LAHD006DJ1JG LEN=242 QL=1 QR=223
ATGGATTAGGGTTCGATTCCGGAGAGGGAGCCTGAGAAACGGCTACCACATCCAAGGAAGGCAGCAGGCGCGTAAATTACCCAATCCTGACACAGGGAGGTAGTGACAATAAATATCAATACGGGGCCATTTTGGTTTCGTAATTGGAATGGGTGCAAATCAAAACTCTGCACGAGGAACAATTGGAGGGCAAGTCTGGTGCCAGCACCCGCGGTAATTCCAGCTGAGCGGGCTGGCAAGGC
>E9LAHD006DI0XT LEN=248 QL=1 QR=76
ATGGATTAGGGTTCGATTCCGGAGAGGGAGCCTGAGAATGGCTACCACATCCAAGGAAGGCAGCAGGCGCGTAATTAACCCAACTCCTCGACACGAGGGAGGTAGTGACAATAAATAACAATGGCCGGGCTTTTCAAAGTCTGGCAATTGGAATGAGAACAATTTAAATCCCTTATCGAGGATCAATTGGAGGGCAAGTCTGGTGCCAGCACCCGCGGTAATTCCAGGCTGGAGCGGGCTGGCAAGGC
>E9LAHD006DI83R LEN=241 QL=1 QR=222
ACAGATTAGGGTTCGATTCCGGAGAGGGAGCCTGAGAAACGGCTACCACATCTAAGGATGGCAGCAGGCGCGCAAATTACCCAATCCTGACACAGGGAGGTAGTGACAAGATATAACAATGTAGGGCATAACTGTCTTACAATTGGAATGAGTAAATTTTAAATCCCTTTGCGAGTATCAATTGGAGGGCAAGTCTGGTGCCAGCACCCGCGGTAATTCCAGCTGAGCGGGCTGGCAAGGC
>E9LAHD006DIRF7 LEN=242 QL=1 QR=223
TAGGATTAGGGTTCGATTCCGGAGAGGGAGCCTGAGAAACGGCTACCACTTCTAAGGAAGGCAGCAGGCGCGTAAATTACCCAATCCCGATTCGGGGAGGTAGTGACAAGAAATAACAACTCGGGTCCTTCGGGATTACGAGATTGCAATGAGAACAATTTAGACCACTTAACGAGGATCCATTGGAGGGCAAGTCTGGTGCCAGCACCCGCGGTAATTCCAGCTGAGCGGGCTGGCAAGGC
>E9LAHD006DJJFX LEN=241 QL=1 QR=222
AGCGATTAGGGTTCGATTCCGGAGAGGGAGCCTGAGAAACGGCTACCACATCTAAGGAAGGCAGCAGGCGCGCAAATTACCCAATCCTGACACAGGGAGGTAGTGACAAGAAATAACAATACAGGGCATCCATGTCTTGTAATTGGAATGATTAGAATTTAAATCATTTTATGAGTATCGATTGGAGGGCAAGTCTGGTGCCAGCACCCGCGGTAATTCCAGCTGAGCGGGCTGGCAAGGC
>E9LAHD006DN4M5 LEN=242 QL=1 QR=223
ATCGATTAGGGTTCGATTCCGGAGAGGGAGCCTGAGAAACGGCTACCACATCTAAGGAAGGCAGCAGGCGCGTAAATTACCCAATCCTGACACAGGGAGGTAGTGACAATAAATAACAATGCCGGGCTTTTTAAGTCTGGCAATTGGAATGAGAACAATTTAAATCCCTTATCGAGGATCAATTGGAGGGCAAGTCTGGTGCCAGCACCCGCGGTAATTCCAGCTGAGCGGGCTGGCAAGGC
>E9LAHD006DM69H LEN=241 QL=1 QR=222
CTAGATTAGGGTTCGATTCCGGAGAGGGAGCCTGAGAAACGGCTACCACATCTAAGGAAGGCAGCAGGCGCGCAAATTACCCAATCCTGACACAGGGAGGTAGTGACAAGAAATAACAATACAGGGCATCATTGTCTTGTAATTGGAATGAGTAGAACTTAAATCCCTTTGCGAATATCAATTGGAGGGCAAGTCTGGTGCCAGCACCCGCGGTAATTCCAGCTGAGCGGGCTGGCAAGGC
>E9LAHD006DKBAU LEN=258 QL=1 QR=215
ATGGATTAGGGTTCGATTCCGGAGAGGGAGCCTGAGAAACGGCTACCACATCTAAGGAAGGCAGCAGGCGCGTAAATTACCCAATTCTAATTCAGAGAGGTAGTGACAAGAAATAACGGGTCGGGGCTATGCCCCGGGACTGCAATGAGATGAATTTACACCCCTTTTCGAGTAACAATTGGAGGGCAAGTCTGGTGCCAGCACCGCGGTAGTTACTCGCTCGTAGGACGGGCCGGTGGTCGAACGGACGCNNNNNNN
>E9LAHD006DP62B LEN=239 QL=1 QR=219
ATAGATTAGGGTTCGATTCCGGAGAGGGAGCCTGAGAAACGGCTACCACATCTAAGGAAGGCAGCAGGCGCGTAAATTACCCAATCCTGACTCAGGGAGGTAGTGACAAGAAATAACGGGCCGGGTTCTAAATCCGGGACTGAAATGAGATGAATTTACACCCCTTATTGAGGATCAATTGGAGGGCAAGTCTGGTGCCAGCAGCCGCGGTAATTCCAGCTGAGCGGGCTGGCAAGGCN
>E9LAHD006DQTA6 LEN=240 QL=1 QR=221
ATGGATTAGGGTTCGATTCCGGAGAGGGAGCCTGAGAGACGGCTACCACATCCAAGGAAGGCAGCAGGCGCGCAAATTACCCAATCCCGATTCGGGGAGGTAGTGACAATAAATAACAATACAGGGCCAACGGTCTTGTTATTGGAATGAGAACAATTTAAATAACTTAACGAGGATCAATTAGAGGGCAAGTCTGGTGCCAGCACCCGCGGTAATTCCAGCTGAGCGGGCTGGCAAGGC
>E9LAHD006DMI8A LEN=243 QL=1 QR=224
ATGGATTAGGGTTCGATTCCGGAGAGGGAGCCTGAGAAATGGCTACCACATCCAAGGAAGGCAGCAGGCGCGTAAATTACCCAATCCTGACACAGGGAGGTAGTGACAATAAATAACAATGCCGGGCTTTTTTAAGTCTGGCACTTGGAATGAGAACAATTTAAATCCCTTATCGAGGATCAATTGGAGGGCAAGTCTGGTGCCAGCACCCGCGGTAATTCCAGCTGAGCGGGCTGGCAAGGC
>E9LAHD006DM7PI LEN=242 QL=1 QR=223
TAGGATTAGGGTTCGATTCCGGAGAGGGAGCCTGAGAAACGGCTACCACTTCTAAGGAAGGCAGCAGGCGCGTAAATTACCCAATCCCGATTCGGGGAGGTAGTGACAAGAAATAACAACTCGGGTCCTTTTGGATTACGAGATTGCAATGAGAACAATTTAGACCACTTAACGAGGATCCATTGGAGGGCAAGTCTGGTGCCAGCACCCGCGGTAATTCCAGCTGAGCGGGCTGGCAAGGC
>E9LAHD006DJ1BC LEN=240 QL=1 QR=67
ATAGGGTTCGGATTCCGGAGAGGGAGCCTGAGAAACGGCTACCACATCTAAGGAAGGCAGCAGGCGCGCAAATTAACCCAATCCTGACACAGGGAGGTAGTGACAAGAAATAACAATACAGGGCATCCATGTCTTGAATTGGAATGAATAGAATTTAAATCCTTTTATGAGTATCATTGGAGGGCAAGTCTGGTTGGCCAGCACCCGCCGGTAATTCCAGCTGAGCGGGCTGGCAAGGCN
>E9LAHD006DMN4L LEN=243 QL=1 QR=223
ATGATTAGGGTTCGATTCCGGAGAGGGAGCCTGAGAAATGGCTACCACATCCAAGGAAGGCAGCAGGCGCGTAAATTACCCAATCCTGACACAGGGAGGTAGTGACAATAAATAACAATGCCGGGCTTTTTTAAGTCTGGCACTTGGAATGAGAACAATTTAAATCCCTTATCGAGGATCAATTGGAGGGCAAGTCTGGTGCCAGCACCCGCGGTAATTCCAGCTGAGCGGGCTGGCAAGGCN
>E9LAHD006DQ81N LEN=244 QL=1 QR=225
ACAGATTAGGGTTCGATTCCGGAGAGGGAGCCTTAAAAACGGCTACCACATCCAAGGAAGGCAGCAGGCACGCAAATTACCCAATGAACGAAGTTCGAGGTAGTGACGAAAAATAACGATACAGGACTCATCCGAGGCCCTGTAATTGGAATGAGTACACTTTAAAACCGTTCCCGAGGATCTATTGGAGGGCAAGTCTGGTGCCAGCAGCCGCGGTAATTCCAGCTGAGCGGGCTGGCAAGGC
>E9LAHD006DJWMN LEN=241 QL=1 QR=222
ATCGATTAGGGTTCGATTCCGGAGAGGGAGCCTGAGAAACGGCTACCACATCTAAGGAAGGCAGCAGGCGCGTAAATTACCCAATCCCGACTCGGGGAGGTAGTGACAAGAAATAACGGACCGGGACTTTCGGGTTCCGGGATTGCAATGAGCCGAATTTACACCCCTTAGCGAGGATCGATTGGAGGGCAAGTCTGGTGCCAGCACCCGCGGTAATTCCAGCTGAGCGGGCTGGCAAGGC
>E9LAHD006DHYWK LEN=290 QL=1 QR=56
TAGGATTAGGGTTCGATTCCGGAGAGGGAGCCTGAGAAGACGGCTACCACATCCAAGGAAGGCAGCAGGCGCGCCAAATTACCCCAATCCTGACACAGGGAGGTAGTGAACAATAAATAACAATTACTGGACTTTTTCAAGCCTAGTAATTGGAATGAACGTAACAATTTAAATCCCTTATCGAGTATCAATTGGAGGGCAAGTCTGGTGCCCAACGACCGCCCGGTAAGTTACCTTACCGACGTCGGTAGGACGGGGCCGGGTACGGGTCGGAACGGAACGGCNNNNNN
>E9LAHD006DMRE4 LEN=243 QL=1 QR=224
AACGATTAGGGTTCGATTCCGGAGAGGGAGCCTGAGAAATGGCTACCACATCCAAGGAAGGCAGCAGGCGCGTAAATTACCCAATCCTGACACAGGGAGGTAGTGACAATAAATAACAATGCCGGGCCTTTCAAGGTTTGGCAATTGGAATGAGAACAATTTAAATCCCTTATCGAGGATCAATTGGAGGGCAAGTCTGGTGCCAGCACCCGCGGTAATTCCAGCTGAGCGGGCTGGCAAGGC
>E9LAHD006DO9WF LEN=256 QL=1 QR=75
TAGGATTAGGGTTCGATTCCGGAGAGGGAGCCTGAGAAGACGGCTACCACATCCAAGGAAGGCAGCAGGCGCGACAACTACCATCNACACGAGGGAGGTAGTGAACAAAATTAAAACTAAACCAAGTACCGGTGGTTCCTTTTACAGTCGTGAATTGGAATGAGAACCAATTTTAAATCCCTTATCGAGGATCAATTGGAGGGCAAGTCTGGTGCCAGCACCGCGGTAATTCCAGCTGAGCGGGCTGGCAAGGCNN
>E9LAHD006DRY1Y LEN=243 QL=1 QR=224
ATGGATTAGGGTTCGATTCCGGAGAGGGAGCCTGAGAAATGGCTACCACATCCAAGGAAGGCAGCAGGCGCGTAAATTACCCAATCCTGACACAGGGAGGTAGTGACAATAAATAACAATGCCGGGCCTTTATAGGTCTGGCAATTGGAATGAGAACAATTTAAATCCCTTATCGAGGATCAATTGGAGGGCAAGTCTGGTGCCAGCACCCGCGGTAATTCCAGCTGAGCGGGCTGGCAAGGC
>E9LAHD006DN7RN LEN=244 QL=1 QR=224
ATCGATTAGGGTTCGATTCCGGAGAGGGAGCCTGAGAAACGGCTACCACTTCTAAGGAAGGCAGCAGGCGCGTAAATTACCCAATCCTGACACAGGGAGGTAGTGACAAGAAATAACAACTCGGGGACTTCACGTCTTACGAGATTGCAATGAGAACAATTTAAAATACTTAACGAGGATCAATTGGAGGGCAAGTCTGGTGCCAGCACCCGCGGTAATTCCAGCTGAGCGGGCTGGCAAGGCN
>E9LAHD006DIEE9 LEN=242 QL=1 QR=223
ACAGATTAGGGTTCGATCCGGAGAGGGAGCACGAGAAATGGCTACCACATCTACGGAAGGCAGCAGGCGCGCAAATTACCCACTCCTAGAACGGGGAGGTAGTGACGAAAAATAACAATACCGGACTCTATGAGGCTCGGTAATTGAAATGAGTACAGTTTAAAACCCTTAACGAGGATCTATTGGAGGGCAAGTCTGGTGCCAGCAGCCGCGGTAATTCCAGCTGAGCGGGCTGGCAAGGC
>E9LAHD006DR0F7 LEN=244 QL=1 QR=224
ANCGATTAGGGTTCGATTCCGGAGAGGGAGCATGAGAAATGGCTACCACATCTACGGAAGGCAGCAGGCGCGCAAATTACCCACTCCTAGAACGGGGAGGTAGTGACGAAAAATAACAATACCGGACTCAATGAGGCTCGGTAATTGAAATGAGTACAGTTTAAAACCCTTAACGAGGATCTATTGGAGGGCAAGTCTGGTGCCAGCACCCGCGGTAATTCCAGCTGAGCGGGCTGGCAAGGCN
>E9LAHD006DN4TP LEN=258 QL=1 QR=223
AGCGATTAGGGTTCGATTCCGGAGAGGGAGCCTGAGAAACGGCTACCACATCTAAGGATGGCAGCAGGCGCGCAAATTACCCAATCCTGACACAGGGAGGTAGTGACAAGATATAACAATGCAGGGCATAACTGTCTTGCAATTGGAATGAGTAAATTTTAAAATCCCTTTGCGAGTATCAATTGGAGGGCAAGTCTGGTGCCAGCACCGCCGGAGTTACTCANTGACGGGCCGGGTCGGTCGGAACGGAACGGCNNN
>E9LAHD006DJP3Y LEN=250 QL=1 QR=78
ACTGATTAGGGTTCGATTCCGGAGAGGGAGCCTGAGAAATGGCTACCACATCCAAGGAAGGCAGCAGGCGCGTAAATTACCCAATCCTGACACAGGGNGGTAGTGACAATAAATAACAATGCCGAGCCTTTAATGGTTTGGCAATTGGAATGAGAACAATTTAAACTCCCTTANCGAGGATCAAGTTGGAGGGCAAGTCTGGTGCCAGCACCCGNGGTAATCCAGCTGAGCGGGCTGGCAAGGCNNNNNN
>E9LAHD006DMU12 LEN=243 QL=1 QR=224
ACAGATTAGGGTTCGATTCCGGAGAGGGAGCATGAGAAATGGCTACCACATCTACGGAAGGCAGCAGGCGCGCAAATTACCCACTCCTAGAACGGGGAGGTAGTGACGAAAAATAACAATACCGGACTCTATGAGGCTCGGTAATTGAAATGAGTACAGTTTAAAACCCTTAACGAGGATCTATTGGAGGGCAAGTCTGGTGCCAGCACCCGCGGTAATTCCAGCTGAGCGGGCTGGCAAGGC
>E9LAHD006DRJUV LEN=241 QL=1 QR=222
CTAGATTAGGGTTCGATTCCGGAGAGGGAGCCTGAGAGATGGCTACCACATCTAAGGAAGGCAGCAGGCGCGCAAATTACCCAATCCTGACACAGGGAGGTAGTGACAAGAAATAACAATACAGGGCATTAATGTTTTGTAATTGGAATGAATAGAATTTAAATTCCTTTATGAGTATCAATTGGAGGGCAAGTCTGGTGCCAGCACCCGCGGTAATTCCAGCTGAGCGGGCTGGCAAGGC
>E9LAHD006DMWAK LEN=241 QL=1 QR=222
CTAGATTAGGGTTCGATTCCGGAGAGGGAGCCTGAGAAACGGCTACCACATCTAAGGAAGGCAGCAGGCGCGCAAATTACCCAATCCTGACACAGGGAGGTAGTGACAAGAAATAACTATACAGGGCATCCATGTCTTGTAATTGGAATGAGTAGAATTTAAATCATTTTATGAGTATCGATTGGAGGGCAAGTCTGGTGCCAGCAGCCGCGGTAATTCCAGCTGAGCGGGCTGGCAAGGC
>E9LAHD006DLWZL LEN=241 QL=1 QR=222
TAGGATTAGGGTTCGATTCCGGAGAGGGAGCCTGAGAAACGGCTACCACATCTAAGGAAGGCAGCAGGCGCGCAAATTACCCAATCCTGACACAGGGAGGTAGTGACAAGAAATAACAATACAGGGCATTCATGTCTTGTAATTGGAATGAGTAGAATTTAAATCCCTTTATGAGTATCAATTGGAGGGCAAGTCTGGTGCCAGCAGCCGCGGTAATTCCAGCTGAGCGGGCTGGCAAGGC
>E9LAHD006DL6EL LEN=238 QL=1 QR=219
AACGATTAGGGTTCGATTCCGGAGAGGGAGCCTGAGAAACGGCTACCACATCTAAGGAAGGCAGCAGGCGCGTAAATTACCCAATCCTAATTCAGGGAGGTAGTGACAAGAAATAACGGGTCGGGGCTATGCCCCGGGACTGCAATGAGATGAATTTACACCCCTTTTCGAGTAACAATTGGAGGGCAAGTCTGGTGCCAGCACCCGCGGTAATTCCAGCTGAGCGGGCTGGCAAGGC
>E9LAHD006DK81L LEN=227 QL=1 QR=87
AACGATTAGGGTTCGATTCCGGAGAGGGAGCCTGAGAAACGGCTACCACATCTAAGGAAGGCAGCAGGCGCGTAAATTACCCAATCCNNCGGNGAGGTGGANAGAANAAGGAACGGACGTCGGTCCGGTTAGTTGGNTANNAANCGATCACCTTANCCTAGCCAGTCCGAGGTGAAGGCAGTNCGNGCACCGCGAACCTCCGAATCCTGNNGGNGTGGGCAGGCAGN
>E9LAHD006DTU3Y LEN=239 QL=1 QR=220
AACGATTAGGGTTCGATTCCGGAGAGGGAGCCTGAGAAACGGCTACCACATCTAAGGAAGGCAGCAGGCGCGTAAATTACCCAATCCTGACTCAGGGAGGTAGTGACAAGAAATAACGGACCGGCCTTTTAGGTTCGGGATTGCAATGAGCCGAATTTACACCCCTTAGCGAGGACCCATTGGAGGGCAAGTCTGGTGCCAGCACCCGCGGTAATTCCAGCTGAGCGGGCTGGCAAGGC
>E9LAHD006DOX61 LEN=239 QL=1 QR=220
AACGATTAGGGTTCGATTCCGGAGAGGGAGCCTGAGAAACGGCTACCACATCTAAGGAAGGCAGCAGGCGCGTAAATTACCCAATCCTGACTCAGGGAGGTAGTGACAAGAAATAACGGACCGGCCTTTTAGGTTCGGGATTGCAATGAGCCGAATTTACACCCCTTAGCGAGGACCCATTGGAGGGCAAGTCTGGTGCCAGCACCCGCGGTAATTCCAGCTGAGCGGGCTGGCAAGGC
>E9LAHD006DSNID LEN=242 QL=1 QR=223
ACAGATTAGGGTTCGATTCCGGAGAGGGAGCCTGAGAGACGGCTACCACATCCAAGGAAGGCAGCAGGCGCGTAAATTACCCAATCCTGACTCAGGGAGGTAGTGACAAAAAATAACTTAGTCGGGCCTTTTAGGTCTGACTTTAGGAATGAGAACAATTTAAATCCCTTATCGAGGATCAATTGGAGGGCAAGTCTGGTGCCAGCAGCCGCGGTAATTCCAGCTGAGCGGGCTGGCAAGGC
>E9LAHD006DJ8YX LEN=238 QL=1 QR=219
ATCGATTAGGGTTCGATTCCGGAGAGGGAGCCTGAGAAACGGCTACCACATCTAAGGAAGGCAGCAGGCGCGTAAATTACCCAATTCTGATTCAGAGAGGTAGTGACAAGAAATAACGGGTCGGGATTTTTTCCCGGGACTGCAATGAGATGAACTTATACCCCTTTTCGAGTAACAATTGGAGGGCAAGTCTGGTGCCAGCACCCGCGGTAATTCCAGCTGAGCGGGCTGGCAAGGC
>E9LAHD006DOMYQ LEN=242 QL=1 QR=222
ACGGATTAGGGTTCGATTCCGGAGAGGGAGCCTGAGAGATGGCTACCACATCTAAGGAAGGCAGCAGGCGCGCAAATTACCCAATCCTGACACAGGGAGGTAGTGACAAGAAATAACAATACAGGGCATTAATGTTTTGTAATTGGAATGAATAGAATTTAAATTCCTTTATGAGTATCAATTGGAGGGCAAGTCTGGTGCCAGCACCCGCGGTAATTCCAGCTGAGCGGGCTGGCAAGGCN
>E9LAHD006DTDLB LEN=244 QL=1 QR=225
AACGATTAGGGTTCGATTCCGGAGAGGGAGCCTTAAAAACGGCTACCACATCCAAGGAAGGCAGCAGGCACGCAAATTACCCAATGAACGAAGTTCGAGGTAGTGACGAAAAATAACGATACAGGACTCATCCGAGGCCCTGTAATTGGAATGAGTACACTTTAAAACCGTTCCCGAGGATCTATTGGAGGGCAAGTCTGGTGCCAGCACCCGCGGTAATTCCAGCTGAGCGGGCTGGCAAGGC
>E9LAHD006DMPOP LEN=244 QL=1 QR=224
ACTGATTAGGGTTCGATTCCGGAGAGGGAGCCTGAGAAACGGCTACCACTTCTAAGGAAGGCAGCAGGCGCGTAAATTACCCAATCCTGACACAGGGAGGTAGTGACAAGAAATAACAACTCGGGGACTTCACGTCTTACGAGATTGCAATGAGAACAATTTAAAATACTTAACGAGGATCAATTGGAGGGCAAGTCTGGTGCCAGCACCCGCGGTAATTCCAGCTGAGCGGGCTGGCAAGGCN
>E9LAHD006DML1T LEN=240 QL=1 QR=117
CTAGATTAGGGTTCGATTCCGGAGAGGGAGCCTGAGAAACGGCTACCACATCTAAGGAAGGCAGCAGGCGCGTAAATTACCCAATCCTAATTCAGGGAGGTAGTGACAAGAAATAATGGGTCGGAACTAACGTTCCGGGACCGCAATGAGATGAATTTACACCCCTTTTCGAGGATCAATTGGAGGGCAAGTCTGGTGCCAGCACCCGCGGTAATTCCAGCTGAGCGGGCTGGCAAGGCN
>E9LAHD006DN28J LEN=242 QL=1 QR=223
CTAGATTAGGGTTCGATTCCGGAGAGGGAGCCTGAGAAATGGCTACCACATCCAAGGAAGGCAGCAGGCGCGTAAATTACCCAATCCTGACACAGGGAGGTAGTGACAATAAATAACAATGCCGGGCTTTTTAAGTCTGGCACTTGGAATGAGAACAATTTAAATCCCTTATCGAGGATCAATTGGAGGGCAAGTCTGGTGCCAGCACCCGCGGTAATTCCAGCTGAGCGGGCTGGCAAGGC
>E9LAHD006DSUCK LEN=246 QL=1 QR=226
AACGATTAGGGTTCGATTCCGGAGAGGGAGCCTTAAAAAACGGCTACCACATCCAAGGAAGGCAGCAGGCACGCAAATTACCCAATGAACGAAGTTCGAGGTAGTGACGAAAAATAACGATACAGGACTCATCCGAGGCCCTGTAATTGGAATGAGTACACTTTAAAACCGTTCCCGAGGATCTATTGGAGGGCAAGTCTGGTGCCAGCAGCCGCGGTAATTCCAGCTGAGCGGGCTGGCAAGGCN
>E9LAHD006DP20O LEN=243 QL=1 QR=224
ACGGATTAGGGTTCGATTCCGGAGAGGGAGCCTGAGAAATGGCTACCACATCCAAGGAAGGCAGCAGGCGCGTAAATTACCCAATCCTGACACAGGGAGGTAGTGACAATAAATAACAATGCCGGGCCTTTAACGGTTTGGCAATTGGAATGAGAACAATTTAAATCCCTTATCGAGGATCAATTGGAGGGCAAGTCTGGTGCCAGCACCCGCGGTAATTCCAGCTGAGCGGGCTGGCAAGGC
>E9LAHD006DSEIZ LEN=237 QL=1 QR=127
TAGGATTAGGGTTCGATTCCGGGAGAGGGAGCCTGAGAAATGGCTACCACATCCAAGGAAGGCAGCAGGCGCGTAAATTACCCAATCCTGACACAGGGAGGTAGTGACAATAAATAACAATGCCGGGCCTTNTAAGTTTGGCAATTGGAATGAGAACAATTTAAATCCCTTATCGAGGATCAATTGGAGGGCAAGTCTGGTGCCAGCACGCGAGTACTCNNNGNGGCGNGNGAGAGN
>E9LAHD006DNVAA LEN=245 QL=1 QR=152
ATGGATTAGGGTTCGATTCCGGAGAGGGAGCCTGAGAAATGGCTACCACATCCAAGGAAGGCAGCAGGCGCGTAAATTACCCAATCCTGACACAGGGAGGTAGTGCAATAAATAACAATACTAGGCCCTCACGGGTTCTGGTACTTGGAATGAGAACAATTTAAATCCCTTATCGAGGATCAATTGGAGGGCAAGTCTGGTTGCCAGCACCCGGCGGTAATTCCAGCTGAGCGGGCTGGCAAGGC
>E9LAHD006DQ9IH LEN=243 QL=1 QR=223
TAGGATTAGGGTTCGATTCCGGAGAGGGAGCCTGAGAAACGGCTACCACTTCTAAGGAAGGCAGCAGGCGCGTAAATTACCCAATCCCGATTCGGGGAGGTAGTGACAAGAAATAACAACTCGGGTCCTTCGGGATTACGAGATTGCAATGAGAACAATTTAGACCACTTAACGAGGATCCATTGGAGGGCAAGTCTGGTGCCAGCACCCGCGGTAATTCCAGCTGAGCGGGCTGGCAAGGCN
>E9LAHD006DJ5XI LEN=240 QL=1 QR=221
AGCGATTAGGGTTCGATTCCGGAGAGGGAGCCTGAGAACGGCTACCACATCTAAGGAAAGCAGCAGGCGCGCAAATTACCCAATCCTGACACAGGGAGGTAGTGACAAGAAATAACAATACAGGGCATCCATGTCTTGTAATTGGAATGATTAGAATCTAAATCATTTTATGAGTATCGATTGGAGGGCAAGTCTGGTGCCAGCACCCGCGGTAATTCCAGCTGAGCGGGCTGGCAAGGC
>E9LAHD006DTS1H LEN=243 QL=1 QR=214
ANGATTAGGGTTCGATTCCGGAGAGGGAGCCTGAGAAATGGCTACCACATCCAAGGAAGGCAGCAGGCGCGTAAATTACCCAATCCTGACACAGGGAGGTAGTGACAATAAATAACAATGCCGGGCTTTTCAAAGTCTGGCAATTGGAATGAGAACAATTTAAATCCCTTATCGAGGATCAATTGGAGGGCAAGTCTGGTGCCAGCACCGCCGGAGTTACTCGNTCGAGCGGCGTGNGAGAGN
>E9LAHD006DRW96 LEN=238 QL=1 QR=219
CTAGATTAGGGTTCGATTCCGGAGAGGGAGCCTGAGAAACGGCTACCACATCTAAGGAAGGCAGCAGGCGCGTAAATTACCCAATCCTAATTCAGGGAGGTAGTGACAAGAAATAACGGGTCGGGGTTCTACCCCGGGACTGCAATGAGATGAATTTACACCCCTTTTCGAGTAACAATTGGAGGGCAAGTCTGGTGCCAGCACCCGCGGTAATTCCAGCTGAGCGGGCTGGCAAGGC
>E9LAHD006DQ639 LEN=245 QL=1 QR=226
ACTGATTAGGGTTCGATTCCGGAGAGGGAGCCTGAGAAATGGCTACCACATCCAAGGAAGGCAGCAGGCGCGTAAATTACCCAATCCTGACACAGGGAGGTAGTGACAATAAATAACAATGCCGGGCCTCTATAGGTTTGGCAATTGGAATGAGAACAATTTAAATCCCTTATCGAGGATCAATTGGAGGGCAAGTCTGGTGCCAGCCACCCGGCGGTAATTCCAGCTGAGCGGGCTGGCAAGGC
>E9LAHD006DOPOH LEN=290 QL=1 QR=138
TAGGATTAGGGTTCGATTCCGGAGAGGGAGCCTGAGAAACGGCTACCACATCTAAGGAAGGCAGCAGGCGCGCAAATTACCCAATCCTGACACAGGGAGGTAGTGACAAGAAATAACAATACAGGGCAGCATTAGTTCTTGTTAATTAGGTAAGTAGTAGGTAAGGAAATTTAAAATTAACCCTTTACCCGTTAAGTAATTCAATTAGGTAGGGGCGAAGTACTTGGTTGGCCACGACACCCCGCCGGGTAAGTTTACCTACGCTGAGGCGGGCGTGGCGAAGGACGNNN
>E9LAHD006DRH7D LEN=235 QL=1 QR=170
ATGATTAGGGTTCGATTCCGGAGAGGGAGCCTGAGAAACGGCTACCACATCTAAGGAAGGCAGCAGGCGCGCAAATTACCCAATCCTGACACAGGGAGGTAGTGACAAGAAATAACAATACAGGGCATCCATGTCTTGTAATTGGAATGATTAGAATTTAAATCTTATTTNGATATNTAGTGGNGGANATGTGGTCNCNGCCNCCGGAGTTACTCNNCNGNGGCGGNGNGAGAGN
>E9LAHD006DU3VJ LEN=241 QL=1 QR=222
ACTGATTAGGGTTCGATTCCGGAGAGGGAGCCTGAGAAATGGCTACCACATCCAAGGAAGGCAGCAGGCGCGTAAATTACCCAATCCTGACACAGGGAGGTAGTGACAATAAATAACAATGTCGGGCCTTCGGGTCTGACAATTGGAATGAGAACAATTTAAATCCCTTATCGAGGATCAATTGGAGGGCAAGTCTGGTGCCAGCAGCCGCGGTAATTCCAGCTGAGCGGGCTGGCAAGGC
>E9LAHD006DRGLG LEN=240 QL=1 QR=221
ATGGATTAGGGTTCGATTCCGGAGAGGGAGCCTGAGAGACGGCTACCACATCCAAGGAAGGCAGCAGGCGCGCAAATTACCCAATCCCGATTCGGGGAGGTAGTGACAATAAATAACAATACAGGGCCAACGGTCTTGTTATTGGAATGAGAACAATTTAAATAACTTAACGAGGATCAATTAGAGGGCAAGTCTGGTGCCAGCAGCCGCGGTAATTCCAGCTGAGCGGGCTGGCAAGGC
>E9LAHD006DS7RQ LEN=243 QL=1 QR=224
AGCGATTAGGGTTCGATTCCGGAGAGGGAGCCTGAGAAATGGCTACCACATCCAAGGAAGGCAGCAGGCGCGTAAATTACCCAATCCTGACACAGGGAGGTAGTGACAATAAATAACAATGCCGGGCTTTTCAAAGTCTGGCAATTGGAATGAGAACAATTTAAATCCCTTATCGAGGATCAATTGGAGGGCAAGTCTGGTGCCAGCACCCGCGGTAATTCCAGCTGAGCGGGCTGGCAAGGC
>E9LAHD006DP8B7 LEN=242 QL=1 QR=221
AGCGATTAGGGTTCGATTCCGGAGAGGGAGCCTGAGAAATGGCTACCACATCCAAGGAAGGCAGCAGGCGCGTAAATTACCCAATCCTGACACAGGGAGGTAGTGACAATAAATAACAATGCCGGGCTTTTCAAAGTCTGGCAATTGGAATGAGAACAATTTAAATCCCTTATCGAGGATCAATTGGAGGGCAAGTCTGGTGCCAGCACCGCGGAGTTACTCNNNGNGGCGGNGNGAGAGNN
>E9LAHD006DQZEY LEN=242 QL=1 QR=222
ACTGATTAGGGTTCGATTCCGGAGAGGGAGCCTGAGAAACGGCTACCACATCTAAGGAAGGCAGCAGGCGCGCAAATTACCCAATCCTGACACAGGGAGGTAGTGACAAGAAATAACAATACAGGGCATTCATGTCTTGTAATTGGAATGAGTAGAATTTAAATCCCTTTATGAGTATCAATTGGAGGGCAAGTCTGGTGCCAGCAGCCGCGGTAATTCCAGCTGAGCGGGCTGGCAAGGCN
>E9LAHD006DG9SB LEN=230 QL=1 QR=112
AGCGATTAGGGTTCGATTCCGGAGAGGGAGCCTGAGAAATGGCCTACCACATCCAAGGAAGGCAGCAGGCGCGTAAATTCCCAATCCTGACACAGGGAGTAGTGACAATAATAACATGCCGGCTTTGAAGCAGTNAATGANNATANCTACAGNNGATTGAGTGAGGCAGTCNCGNGCCACGCTACCGTCGATCCGAGGCGTCGGACGTCGGGCTAGGCAGGCNNNGANGN
>E9LAHD006DJDJ6 LEN=239 QL=1 QR=219
ATGGATTAGGGTTCGATTCCGGAGAGGGAGCCTGAGAAACGGCTACCACTTCCACGGAAGGCAGCAGGCGCGTAAATTACCCAATCCTAATTCAGGGAGGTAGTGACAAGAAATAATGGGTCGGTGCTACGCACCGGGACTGCAATGAGACGAATTTAGACCCCTTATCGAGGACCAATTGGAGGGCAAGTCTGGTGCCAGCACCCGCGGTAATTCCAGCTGAGCGGGCTGGCAAGGCN
>E9LAHD006DLD9U LEN=243 QL=1 QR=224
ACGGATTAGGGTTCGATTCCGGAGAGGGAGCATGAGAAATGGCTACCACATCTACGGAAGGCAGCAGGCGCGCAAATTACCCACTCCTAGAACGGGGAGGTAGTGACGAAAAATAACAATACCGGACTCAATGAGGCTCGGTAATTGAAATGAGTACAGTTTAAAACCCTTAACAAGGATCTATTGGAGGGCAAGTCTGGTGCCAGCACCCGCGGTAATTCCAGCTGAGCGGGCTGGCAAGGC
>E9LAHD006DH145 LEN=241 QL=1 QR=220
CTAGATTAGGGTTCGATTCCGGAGAGGGAGCCTGAGAAACGGCTACCACATCTAAGGAAGGCAGCAGGCGCGTAAATTACCCAATCCTAATTCAGGGAGGTAGTGACAAGAAATAATGGGTCGGAACTAACGTTCCGGGACCGCAATGAGATGAATTTACACCCCTTTTCGAGGATCAATTGGAGGGCAAGTCTGGTGCCAGCACCCGCGGTAATTCCAGCTGAGCGGGCTGGCAAGGCNN
>E9LAHD006DUNBM LEN=243 QL=1 QR=224
ATCGATTAGGGTTCGATTCCGGAGAGGGAGCCTGAGAAATGGCTACCACATCCAAGGAAGGCAGCAGGCGCGTAAATTACCCAATCCTGACACAGGGAGGTAGTGACAATAAATAACAATGCCGGGCTTTTCAAAGTCTGGCAATTGGAATGAGAACAATTTAAATCCCTTATCGAGGATCAATTGGAGGGCAAGTCTGGTGCCAGCACCCGCGGTAATTCCAGCTGAGCGGGCTGGCAAGGC
>E9LAHD006DN6DV LEN=240 QL=1 QR=220
CTAGATTAGGGTTCGATTCCGGAGAGGGAGCCTGAGAAACGGCTACCACATCTAAGGAAGGCAGCACGCGCAAATTACCCAATCCTGACACAGGGAGGTAGTGACAAGAAATAACAATACAGGGCATCCATGTCTTGTAATTGGAATGATTAGAATTTAAATCATTTTATGAGTATCGATTGGAGGGCAAGTCTGGTGCCAGCACCCGCGGTAATTCCAGCTGAGCGGGCTGGCAAGGCN
>E9LAHD006DQ302 LEN=241 QL=1 QR=222
ACAGATTAGGGTTCGATTCCGGAGAGGGAGCATGAGAAATGGCTACCACATCTACGGAAGGCAGCAGGCGCGCAAATTACCCACTCCTAGAACGGGGAGGTAGTGACGAAAATAACAATACCGGACTCTATGAGGCTCGGTAATTGAAATGAGTACAGTTTAAACCCTTAACGAGGATCTATTGGAGGGCAAGTCTGGTGCCAGCACCCGCGGTAATTCCAGCTGAGCGGGCTGGCAAGGC
>E9LAHD006DNT3L LEN=242 QL=1 QR=223
ATCGCTTAGGGTTCGATTCCGGAGAGGGAGCCTGAGAAATGGCTACCACTTCCAAGGAAGGCAGCAGGCGCGCAAATTACCCAATCCTGACACAGGGAGGTAGTGACAATAAATAACAATGCGGGGCTCTCTGAGTTTCGCAATTGGAATGAGAACAACGTAAACACCTTAGCGAGTATCAATTGGAGGGCAAGTCTGGTGCCAGCAGCCGCGGTAATTCCAGCTGAGCGGGCTGGCAAGGC
>E9LAHD006DRRHM LEN=243 QL=1 QR=224
CTAGATTAGGGTTCGATTCCGGAGAGGGAGCATGAGAAATGGCTACCACATCTACGGAAGGCAGCAGGCGCGCAAATTACCCACTCCTAGATCGGGGAGGTAGTGACGAAAAATAACAATACCGGACTCTAAGAGGCTCGGTAATTGAAATGAGTACAGTTTAAAACCTTTAACGAGGATCTATTGGAGGGCAAGTCTGGTGCCAGCAGCCGCGGTAATTCCAGCTGAGCGGGCTGGCAAGGC
>E9LAHD006DTDB8 LEN=240 QL=1 QR=221
ATGGATTAGGGTTCGATTCCGGAGAGGGAGCCTGAGAGACGGCTACCACATCCAAGGAAGGCAGCAGGCGCGCAAATTACCCAATCCCGATTCGGGGAGGTAGTGACAATAAATAACAATACAGGGCCAACGGTCTTGTTATTGGAATGAGAACAATTTAAATAACTTAACGAGGATCAATTAGAGGGCAAGTCTGGTGCCAGCAGCCGCGGTAATTCCAGCTGAGCGGGCTGGCAAGGC
>E9LAHD006DP7ZW LEN=235 QL=1 QR=125
ANGATTAGGGTTCGATTCCGGAGAGGGAGCCTGAGAAATGGCTACCACATCCAAGGAAGGCAGCAGGCGCGTAAATTACCCAATCCTGACACAGGGAGGTAGTGACAATAAATAACAATGCCGGGCTTTCGAAGTNGANAGTAGANGANAATAATTAACTCCTNGAGNATAGTGGNGGANATCGTGGCGCCAGCGACCCCGGCGGTAATTCCAGCTGAGCGGGCTGGCAAGGCNN
>E9LAHD006DTD2R LEN=244 QL=1 QR=224
ACAGATTAGGGTTCGATTCCGGAGAGGGAGCCTGAGAAATGGCTACCACATCCAAGGAAGGCAGCAGGCGCGTAAATTACCCAATCCTGACACAGGGAGGTAGTGACAATAAATAACAATGCCGGGCTTTTCAAAGTCTGGCAATTGGAATGAGAACAATTTAAATCCCTTATCGAGGATCAATTGGAGGGCAAGTCTGGTGCCAGCACCCGCGGTAATTCCAGCTGAGCGGGCTGGCAAGGCN
>E9LAHD006DNXZW LEN=243 QL=1 QR=224
AGCGATTAGGGTTCGATTCCGGAGAGGGAGCCTGAGAAATGGCTACCACATCCAAGGAAGGCAGCAGGCGCGTAAATTACCCAATCCTGACACAGGGAGGTAGTGACAATAAATAACAATGCCGGGCTTTTCAAAGTCTGGCAATTGGAATGAGAACAATTTAAATCCCTTATCGAGGATCAATTGGAGGGCAAGTCTGGTGCCAGCACCCGCGGTAATTCCAGCTGAGCGGGCTGGCAAGGC
>E9LAHD006DI5XQ LEN=245 QL=1 QR=120
AACGATTAGGGTTCGATTCCGGAGAGGGAGCCTTAAAAACGGCTACCACATCCAAGGAAGGCAGCAGGCACGCAAATTACCCAATGAACGAAGTTCGAGGTAGTGACGAAAAATAACGATACAGGACTCATCCGAGGCCCTGTAATTGGAATGAGTACACTTTAAAACCGTTCCCGAGGATCTATTGGAGGGCAAGTCTGGTGCCAGCAGCCGCGGTAATTCCAGCTGAGCGGGCTGGCAAGGCN
>E9LAHD006DJAD8 LEN=245 QL=1 QR=226
TAGGATTAGGGTTCGGATTCCGGAGAGGGAGGCCTGAGAAATGGCTACCACATCCAAGGAAGGCAGCAGGCGCGTAAATTACCCAATCCTGGACACAGGGAGGTAGTGACAATAAATAACAATGCCGGGCCTTTCAAGGTTTGGCAATTGGAATGAGAACAATTTAAATCCCTTATCGAGGATCAATTGGAGGGCAAGTCTGGTGCCAGCACCCGCGGTATTCCAGCTGAGCGGGCTGGCAAGGC
>E9LAHD006DPM9M LEN=240 QL=1 QR=221
ATGGATTAGGGTTCGATTCCGGAGAGGGAGCCTGAGAGACGGCTACCACATCCAAGGAAGGCAGCAGGCGCGCAAATTACCCAATCCCGACTCGGGGAGGTAGTGACAATAAATAACAGTAGAGGGCCAATGGTCTTCTTATTGGAATGAGAACAATTTAAACCCCTTAACGAGGATCAATTAGAGGGCAAGTCTGGTGCCAGCAGCCGCGGTAATTCCAGCTGAGCGGGCTGGCAAGGC
>E9LAHD006DIXIY LEN=243 QL=1 QR=224
ACTGATTAGGGTTCGATTCCGGAGAGGGAGCCTGAGAGACGGCTACCACATCCAAGGAAGGCAGCAGGCGCGCAAATTACCCAATCCTGACACAGGGAGGTAGTGAACAATAAATAACAATACTGGACTTTTTCAAGCCTAGTAATTGGAATGAGAACAATTTAAATCCCTTATCGAGTATCAATTGGAGGGCAAGTCTGGTGCCAGCACCGCGGTAATTCCAGCTGAGCGGGCTGGCAAGGC
>E9LAHD006DPJ6W LEN=240 QL=1 QR=220
ATGATTAGGGTTCGATTCCGGAGAGGGAGCCTGAGAGACGGCTACCACATCCAAGGAAGGCAGCAGGCGCGCAAATTACCCAATCCCGACTCGGGGAGGTAGTGACAATAAATAACAGTAGAGGGCCAATGGTCTTCTTATTGGAATGAGAACAATTTAAACCCCTTAACGAGGATCAATTAGAGGGCAAGTCTGGTGCCAGCACCCGCGGTAATTCCAGCTGAGCGGGCTGGCAAGGCN
>E9LAHD006DIK9L LEN=235 QL=1 QR=215
CTAGATTAGGGTTCGATTCCGGAGAGGGAGCCTGAGAGATGGCTACCACATCCAAGGAAGGCAGCAGGCGCGTAAATTGCCCGAATCCTGACACAGGGAGGTAGTGACAAGAAATAACAATACAGGGCTACATCTAGTCTTGTAATTGGAATGAGTACAATTTACATCTCTTCACGAGGATCAATTGGAGGGCAAGTCTGGTGCCAGCACCGCGGAGTCNNNNGNGGCNGNAGNN
>E9LAHD006DPHGV LEN=242 QL=1 QR=223
ATGGATTAGGTTCGATTCCGGAGAGGGAGCCTGAGAAATGGCTACCACATCCAAGGAAGGCAGCAGGCGCGTAAATTACCCAATCCTGACACAGGGAGGTAGTGACAATAAATAACAATGCCGGGCTTTTCAAAGTCTGGCAATTGGAATGAGAACAATTTAAATCCCTTATCGAGGATCAATTGGAGGGCAAGTCTGGTGCCAGCACCCGCGGTAATTCCAGCTGAGCGGGCTGGCAAGGC
>E9LAHD006DO3F2 LEN=240 QL=1 QR=219
ACAGATTAGGTTCGATTCCGGAGAGGGAGCCTGAGAAACGGCTACCACATCTAAGGAAGGCAGCAGGCGCGCAAATTACCCAATCCTGATTCAGGGAGGTAGTGACAATAAATAACAATCCAGGGCTTAGGTCTTGGAATTGGAATGAGAACAATTTAAATCCCTTATCGAGGAACAATTGGAGGGCAAGTCTGGTGCCAGCACCCGCGGTAATTCCAGCTGAGCGGGCTGGCAAGGCNN
>E9LAHD006DSJ7R LEN=241 QL=1 QR=222
ACAGATTAGGGTTCGATTCCGGAGAGGGAGCCTGAGAAACGGCTACCACATCTAAGGAAGGCAGCAGGCGCGCAAATTACCCAATCCTGACACAGGGAGGTAGTGACAAGAAATAACAATACAGGGCATCATTGTCTTGTAATTGGAATGAGTAGAACTTAAATCCCTTTGCGAGTATCAATTGGAGGGCAAGTCTGGTGCCAGCACCCGCGGTAATTCCAGCTGAGCGGGCTGGCAAGGC
>E9LAHD006DSAP8 LEN=243 QL=1 QR=224
ACAGATTAGGGTTCGATTCCGGAGAGGGAGCCTGAGAAATGGCTACCACATCCAAGGAAGGCAGCAGGCGCGTAAATTACCCAATCCTGACACAGGGAGGTAGTGACAATAAATAACAATGCCGGGCTTTTCTAAGTCTGGCAATTGGAATGAGAACAATTTAAATCCCTTATCGAGGATCAATTGGAGGGCAAGTCTGGTGCCAGCAGCCGCGGTAATTCCAGCTGAGCGGGCTGGCAAGGC
>E9LAHD006DTCJ7 LEN=241 QL=1 QR=222
ATCGATTAGGGTTCGATTCCGGAGAGGGAGCCTGAGAAACGGCTACCACATCTAAGGAAGGCAGCAGGCGCGTAAATTACCCAATCCTGACTCAGGGAGGTAGTGACAAGAAATAACGGACCGAGGCCTTCGGGCATCGGGATTGCAATGAGCCGAATTTACACCCCTTAGCGAAGATCGATTGGAGGGCAAGTCTGGTGCCAGCAGCCGCGGTAATTCCAGCTGAGCGGGCTGGCAAGGC
>E9LAHD006DN9UH LEN=242 QL=1 QR=223
CTAGATTAGGGTTCGATTCCGGAGAGGGAGCCTGAGAAATGGCTACCACATCCAAGGAAGGCAGCAGGCGCGTAAATTACCCAATCCTGACACAGGGAGGTAGTGACAATAAATAACAATGCTGGGCTTTTTTAGTCTGGCACTTGGAATGAGAACAATTTAAATCCCTTATCGAGGATCAATTGGAGGGCAAGTCTGGTGCCAGCACCCGCGGTAATTCCAGCTGAGCGGGCTGGCAAGGC
>E9LAHD006DJ5K3 LEN=241 QL=1 QR=222
ATCGATTAGGGTTCGATTCCGGAGAGGGAGCCTGAGAAACGGCTACCACATCTAAGGAAGGCAGCAGGCGCGCAAACTACCCAATCCTGACACAGGGAGGTAGTGACAAGAAATAACAATACAGGGCATCCATGTCTTGTAATTGGAATGATTAGAATTTAAATCATTTTATGAGTATCGATTGGAGGGCAAGTCTGGTGCCAGCACCCGCGGTAATTCCAGCTGAGCGGGCTGGCAAGGC
>E9LAHD006DJXZD LEN=241 QL=1 QR=222
TAGGATTAGGGTTCGATTCCGGAGAGGGAGCCTGAGAAACGGCTACCACATCTAAGGAAGGCAGCAGGCGCGCAAATTACCCAATCCTGACGCAGGGAGGTAGTGACAAGAAATAACAATACAGGGCATATCTGTCTTGTAATTGGAATGAGTAAACTTTAAATCACTTTACGAGTATCAATTGGAGGGCAAGTCTGGTGCCAGCACCCGCGGTAATTCCAGCTGAGCGGGCTGGCAAGGC
>E9LAHD006DNP5A LEN=240 QL=1 QR=221
ATCGATTAGGGTTCGATTCCGGAGAGGGAGCCTGAGAGACGGCTACCACATCCAAGGAAGGCAGCAGGCGCGCAAATTACCCAATCCCGATTCGGGGAGGTAGTGACAATAAATAACAATACAGGGCCAACGGTCTTGTTATTGGAATGAGAACAATTTAAATAACTTAACGAGGATCAATTAGAGGGCAAGTCTGGTGCCAGCACCCGCGGTAATTCCAGCTGAGCGGGCTGGCAAGGC
>E9LAHD006DKM9E LEN=240 QL=1 QR=221
ATGGATTAGGGTTCGATTCCGGAGAGGGAGCCTGAGAGACGGCTACCACATCCAAGGAAGGCAGCAGGCGCGCAAATTACCCAATCCCGACTCGGGGAGGTAGTGACAATAAATAACAGTAGAGGGCCAATGGTCTTCTTATTGGAATGAGAACAATTTAAACCCCTTAACGAGGATCAATTAGAGGGCAAGTCTGGTGCCAGCACCCGCGGTAATTCCAGCTGAGCGGGCTGGCAAGGC
>E9LAHD006DUBJ9 LEN=241 QL=1 QR=222
TAGGATTAGGGTTCGATTCCGGAGAGGGAGCCTGAGAAACGGCTACCACATCTAAGGAAGGCAGCAGGCGCGCAAATTACCCAATCCTGACACAGGGAGGTAGTGACAAGAAATAACAATACAGGGCATTAATGTCTTGTAATTGGAATGAGTAGAATTTAAATCCCTTTACTAGTATCAATTGGAGGGCAAGTCTGGTGCCAGCACCCGCGGTAATTCCAGCTGAGCGGGCTGGCAAGGC
>E9LAHD006DJX8Q LEN=244 QL=1 QR=225
AACGATTAGGGTTCGATTCCGGAGAGGGAGCCTGAGAGATGGCTACCACATCCAAGGAAGGCAGCAGGCGCGTAAATTGCCCGAATCCTGACACAGGGAGGTAGTGACAAGAAATAACAATACAGGGCTACATCTAGTCTTGTAATTGGAATGAGTACAATTTACATCTCTTCACGAGGATCAATTGGAGGGCAAGTCTGGTGCCAGCACCCGCGGTAATTCCAGCTGAGCGGGCTGGCAAGGC
>E9LAHD006DIH29 LEN=241 QL=1 QR=222
TAGGATTAGGGTTCGATTCCGGAGAGGGAGCCTGAGAAACGGCTACCACATCTAAGGAAGGCAGCAGGCGCGCAAATTACCCAATCCTGACACAGGGAGGTAGTGACAAGAAATAACAATACAGGGCATCATTGTCTTGTAATTGGAATGAGTAGAATTTAAATCCCTTTGCGAGTATCAATTGGAGGGCAAGTCTGGTGCCAGCAGCCGCGGTAATTCCAGCTGAGCGGGCTGGCAAGGC
>E9LAHD006DOT0P LEN=247 QL=1 QR=228
AACGATTAGGGTTCGATTCCGGAGAGGGAGCCTGAGAAACGGCTACCACATCCAAGGAAGGCAGCAGGCGCGCAAATTACCCAATCCTGACTCAGGGAGGTAGCGACAAGAAATAACCGATAGCGGGCTCGTTCGAGTCCGTGCATCGGAATGAGGATAATTTTAACACCCCCTTCTCGAGGATCCATTGGAGGGCAAGTCTGGTGCCAGCAGCCGCGGTAATTCCAGCTGAGCGGGCTGGCAAGGC
>E9LAHD006DQN88 LEN=241 QL=1 QR=222
TAGGATTAGGGTTCGATTCCGGAGAGGGAGCCTGAGAAACGGCTACCACATCTAAGGAAGGCAGCAGGCGCGCAAATTACCCAATCCTGACGCAGGGAGGTAGTGACAAGAAATAACAATACAGGGCATATCTGTCTTGTAATTGGAATGAGTAAACTTTAAATCACTTTACGAGTATCAATTGGAGGGCAAGTCTGGTGCCAGCACCCGCGGTAATTCCAGCTGAGCGGGCTGGCAAGGC
>E9LAHD006DOOBW LEN=245 QL=1 QR=226
ATCGATTAGGGTTCGATTCCGGAGAGGGAGCCTGAGAGATGGCTACCACATCCAAGGAAGGCAGCAGGCGCGTAAATTACCCAATCCTGACATAGAGAGGTAGTGACAATAAATAACAATACTGGGCTCTTTCGAGTCCGGTAATTGGAATGAGAACAGTCCTAAACTCCTTCAACGAGGATCCATTGGAGGGCAAGTCTGGTGCCAGCACCCGCGGTAATTCCAGCTGAGCGGGCTGGCAAGGC
>E9LAHD006DKOBZ LEN=239 QL=1 QR=219
ATCGATTAGGGTTCGATTCCGGAGAGGGAGCCTGAGAAACGGCTACCACATCTAAGGAAGGCAGCAGGCGCGTAAATTACCCAATTCTGATTCAGAGAGGTAGTGACAAGAAATAACGGGTCGGGATTTTTTCCCGGGACTGCAATGAGATGAACTTATACCCCTTTTCGAGTAACAATTGGAGGGCAAGTCTGGTGCCAGCACCCGCGGTAATTCCAGCTGAGCGGGCTGGCAAGGCN
>E9LAHD006DJS9Z LEN=244 QL=1 QR=224
AACGATTAGGGTTCGATTCCGGAGAGGGAGCCTGAGAAATGGCTACCACATCCAAGGAAGGCAGCAGGCGCGTAAATTACCCAATCCTGACACAGGGAGGTAGTGACAATAAATAACAATGCCGGGCTTTTCTAAGTCTGGCAATTGGAATGAGAACAATTTAAATCCCTTATCGAGGATCAATTGGAGGGCAAGTCTGGTGCCAGCACCCGCGGTAATTCCAGCTGAGCGGGCTGGCAAGGCN
>E9LAHD006DHVW7 LEN=242 QL=1 QR=223
CTAGATTAGGGTTCGATTCCGGAGAGGGAGCCTGAGAAATGGCTACCACATCCAAGGAAGGCAGCAGGCGCGTAAATTACCCAATCCTGACACAGGGAGGTAGTGACAATAAATAACAATGCTGGGCTTTTTTAGTCTGGCACTTGGAATGAGAACAATTTAAATCCCTTATCGAGGATCAATTGGAGGGCAAGTCTGGTGCCAGCACCCGCGGTAATTCCAGCTGAGCGGGCTGGCAAGGC
>E9LAHD006DJJEI LEN=244 QL=1 QR=80
ACAGATTAGGGTTCGATTCCGGAGAGGGAGCCTGAGAAATGGCTACCACATCCAAGGAAGGCAGCAGGCGCGTAAATTAACCAATCCTGACACAGGGAGGTAGTGACAATAAATAACAATGCCGGGCCTCTATAGGTTTGGCAATTGGAATGAACGAACAATTTAAATCCCTTATCGAGGATCAATTGGAGGCAAGTCTGGTGCCAGCACCCGCGGTAATTCCAGCTGAGCGGGCTGGCAAGGC
>E9LAHD006DMFRW LEN=244 QL=1 QR=224
TAGGATTAGGGTTCGATTCCGGAGAGGGAGCCTGAGAGACGGCTACCACATCCAAGGAAGGCAGCAGGCGCGCAAATTACCCAATCCTGACACAGGGAGGTAGTGACAATAAATAACAATACTGGACTTTTTCAAGCCTAGTAATTGGAATGAGAACAATTTAAATCCCTTATCGAGTATCAATTGGAGGGCAAGTCTGGTGCCAGCACCCGCGGTAATTCCAGCTGAGCGGGCTGGCAAGGCN
>E9LAHD006DTBSJ LEN=240 QL=1 QR=208
TAGGATTAGGGTTCGATTCCGGAGAGGGAGCCTGAGAAACGGCTACCACATCTAAGGAAGGCAGCAGGCGCGTAAATTAACCCAATCCTGACTCAGGGAGGTAGTGACAAGAAATAACGGACCGAGGCTTTGCTTCGGGATTGCAATGAGTTGAATTTAAACCCCCTTGACGAGGATCAATTGGAGGGCAAGTCTGGTGCCAGCACCCGCGGTAATTCCAGCTGAGCGGGCTGGCAAGGC
>E9LAHD006DO8Q7 LEN=241 QL=1 QR=222
ACGGATTAGGGTTCGATTCCGGAGAGGGAGCCTGAGAAACGGCTACCACATCTAAGGAAGGCAGCAGGCGCGCAAATTACCCAATCCTGACACAGGGAGGTAGTGACAAGAAATAACAATACAGGGCATCCATGTCTTGTAATTGGAATGATTAGAATTTAAATCATTTTATGAGTATCGATTGGAAGGCAAGTCTGGTGCCAGCACCCGCGGTAATTCCAGCTGAGCGGGCTGGCAAGGC
>E9LAHD006DJWEE LEN=242 QL=1 QR=223
ACTGATTAGGGTTCGATTCCGGAGAGGGAGCCTGAGAGATGGCTACCACATCCAAGGAAGGCAGCAGGCGCGTAAATTACCCAATCCTGACACAGGGAGGTAGTGACAAGAAATAACAATGCCCCGGCCTTCGGGCTGGGCAATTGGAATGAGAAAAATTTAAATCCCTTATCAAGGATCAATTGGAGGGCAAGTCTGGTGCCAGCACCCGCGGTAATTCCAGCTGAGCGGGCTGGCAAGGC
>E9LAHD006DTJLU LEN=244 QL=1 QR=225
ATCGATTAGGGTTCGATTCCGGAGAGGGAGCATGAGACACGGCTACCACATCCAAGGAAGGCAGCAGGCGCGCAAATTACCCAATCCCGACACGGGGAGGTAGTGACGAAAAATAACAATGCGGGACTCTTTCGAGGCCCCGCAATTGGAATGGGCACACTTTAGATCCTTGAGCGAGGATCGATTGGAGGGCAAGTCTGGTGCCAGCACCCGCGGTAATTCCAGCTGAGCGGGCTGGCAAGGC
>E9LAHD006DHVYW LEN=242 QL=1 QR=223
TAGGATTAGGGTTCGATTCCGGAGAGGGAGCCTGAGAAACGGCTACCACTTCTAAGGAAGGCAGCAGGCGCGTAAATTACCCAATCCCGATTCGGGGAGGTAGTGACAAGAAATAACAACTCGGGTCCTTTTGGATTACGAGATTGCAATGAGAACAATTTAGACCACTTAACGAGGATCCATTGGAGGGCAAGTCTGGTGCCAGCACCCGCGGTAATTCCAGCTGAGCGGGCTGGCAAGGC
>E9LAHD006DT79D LEN=241 QL=1 QR=222
ACTGATTAGGGTTCGATTCCGGAGAGGGAGCCTGAGAAACGGCTACCACATCTAAGGATGGCAGCAGGCGCGCAAATTACCCAATCCTGACATAGGGAGGTAGTGACAAGAAATAACAATGCAGGGCTTTACAGTCTTGCAATTGGAATGAGTAGATTTTAAAACTCTCTACGAGTAACAATTGGAGGGCAAGTCTGGTGCCAGCACCCGCGGTAATTCCAGCTGAGCGGGCTGGCAAGGC
>E9LAHD006DLB9H LEN=243 QL=1 QR=224
ATGGATTAGGGTTCGATTCCGGAGAGGGAGCCTGAGAAACGGCTACCACATCCAAGGAAGGCAGCAGGCGCGCAAATTACCCAATCCTGATTCAGGGAGGTAGCGACAAGAAATAACGATAGTGGGCTCGTTCGAGTCCGCGCATCGGAATGAGGATAATTTACACCCCTTCTCGAGGATCCATTGGAGGGCAAGCCTGGTGCCAGCACCCGCGGTAATTCCAGCTGAGCGGGCTGGCAAGGC
>E9LAHD006DJLJ0 LEN=241 QL=1 QR=222
ATAGATTAGGGTTCGATTCCGGAGAGGGAGCCTGAGAAACGGCTACCACATCTAAGGAAGGCAGCAGGCGCGCAAATTACCCAATCCTGACGCAGGGAGGTAGTGACAAGAAATAACAATACAGGGCATATCTGTCTTGTAATTGGAATGAGTAAACTTTAAATCACTTTACGAGTATCAATTGGAGGGCAAGTCTGGTGCCAGCAGCCGCGGTAATTCCAGCTGAGCGGGCTGGCAAGGC
>E9LAHD006DO435 LEN=243 QL=1 QR=224
ATGGATTAGGGTTCGATTCCGGAGAGGGAGCCTGAGAAATGGCTACCACATCCAAGGAAGGCAGCAGGCGCGTAAATTACCCAATCCTGACACAGGGAGGTAGTGACAATAAATAACAATGCCGGGCTTTTTTAAGTCTGGCACTTGGAATGAGAACAATTTAAATCCCTTATCGAGGATCAATTGGAGGGCAAGTCTGGTGCCAGCAGCCGCGGTAATTCCAGCTGAGCGGGCTGGCAAGGC
>E9LAHD006DROGY LEN=239 QL=1 QR=220
TAGGATTAGGGTTCGATTCCGGAGAGGGAGCCTGAGAAACGGCTACCACATCTAAGGAAGGCAGCAGGCGCGTAAATTACCCAATCCTGACTCAGGGAGGTAGTGACAAGAAATAACGGACCGAGGCTTTTGCTTCGGGATTGCAATGAGTTGAATTTAAACCCCTTGACGAGGATCAATTGGAGGGCAAGTCTGGTGCCAGCACCCGCGGTAATTCCAGCTGAGCGGGCTGGCAAGGC
>E9LAHD006DJR5M LEN=237 QL=1 QR=134
ANGATTAGGGTTCGATTCCGGAGAGGGAGCATGAGAAATGGCTACCACATCTACGGAAGGCAGCAGGCGCGCAAATTACCCACTCCTAGAACGGGGAGGTAGTGACGAAAAATAACAATACCGGACTCTAANGGNGCGTAGTTATAANAANGANATTAAACCTTTAAACCTAAGGAGNTNTTGTGGNGGANATGTGGCACNNNCGCCGGTAGTTACTCGNTNGNGGCGTGNGAGAGN
>E9LAHD006DN94V LEN=243 QL=1 QR=224
ATGGATTAGGGTTCGATTCCGGAGAGGGAGCCTGAGAAATGGCTACCACATCCAAGGAAGGCAGCAGGCGCGTAAATTACCCAATCCTGACACAGGGAGGTAGTGACAATAAATAACAATGCCGGGCTTTTTTAAGTCTGGCACTTGGAATGAGAACAATTTAAATCCCTTATCGAGGATCAATTGGAGGGCAAGTCTGGTGCCAGCACCCGCGGTAATTCCAGCTGAGCGGGCTGGCAAGGC
>E9LAHD006DUD60 LEN=238 QL=1 QR=219
ATGGATTAGGGTTCGATTCCGGAGAGGGAGCCTGAGAAACGGCTACCACATCTAAGGAAGGCAGCAGGCGCGTAAATTACCCAATCCTGACTCAGGGAGGTAGTGACAAGAAATAACGGGCCGGGTTCTAAATCCGGGACTGAAATGAGATGAATTTACACCCCTTATTGAGGATCAATTGGAGGGCAAGTCTGGTGCCAGCACCCGCGGTAATTCCAGCTGAGCGGGCTGGCAAGGC
>E9LAHD006DJ28H LEN=240 QL=1 QR=221
ATAGATTAGGGTTCGATTCCGGAGAGGGAGCCTGAGAGACGGCTACCACATCCAAGGAAGGCAGCAGGCGCGCAAATTACCCAATCCCGACTCGGGGAGGTAGTGACAATAAATAACAGTAGAGGGCCAATGGTCTTCTTATTGGAATGAGAACAATTTAAACCCCTTAACGAGGATCAATTAGAGGGCAAGTCTGGTGCCAGCAGCCGCGGTAATTCCAGCTGAGCGGGCTGGCAAGGC
>E9LAHD006DRGA3 LEN=241 QL=1 QR=222
TAGGATTAGGGTTCGATTCCGGAGAGGGAGCCTGAGAAACGGCTACCACATCTAAGGAAGGCAGCAGGCGCGCAAATTACCCAATCCTGACACAGGGAGGTAGTGACAAGAAATAACAATACAGGGCATCATTGTCTTGTAATTGGAATGAGTAGAATTTAAATCCCTTTACGAGTATCAATTGGAGGGCAAGTCTGGTGCCAGCACCCGCGGTAATTCCAGCTGAGCGGGCTGGCAAGGC
>E9LAHD006DQ3EC LEN=241 QL=1 QR=222
CTAGATTAGGGTTCGATTCCGGAGAGGGAGCCTGAGAAACGGCTACCACATCTAAGGAAAGCAGCAGGCGCGCAAATTACCCAATCCTGACACAGGGAGGTAGTGACAAGAAATAACAATACAGGGCATCCATGTCTTGTAATTGGAATGATTAGAATTTAAATCATTTTATGAGTATCGATTGGAGGGCAAGTCTGGTGCCAGCACCCGCGGTAATTCCAGCTGAGCGGGCTGGCAAGGC
>E9LAHD006DM7L9 LEN=243 QL=1 QR=224
AGCGATTAGGGTTCGATTCCAGAGAGGGAGCATGAGAAATGGCTACCACATCTACGGAAGGCAGCAGGCGCGCAAATTACCCACTCCTAGAACGGGGAGGTAGTGACGAAAAATAACAATACCGGACTCTATGAGGCTCGGTAATTGAAATGAGTACAGTTTAAAACCCTTAACGAGGATCTATTGGAGGGCAAGTCTGGTGCCAGCACCCGCGGTAATTCCAGCTGAGCGGGCTGGCAAGGC
>E9LAHD006DSDYF LEN=242 QL=1 QR=223
AACGATTAGGGTTCGATTCCGGAGAGGGAGCCTTAAAAACGGCTACCACATCCAAGGAAGGCAGCAGGCACGCAAATTACCCAATGAACGAAGTTCGAGGTAGTGACGAAAAATAACGATACAGGACTCATCCGAGGCCCTGTAATTGGAATGAGTACACTTTAAAACCGTTCCCGAGGATCTATTGGAGGGCAAGTCTGGTGCCAGCACCGCGGAGTTACTCGNNNGNGGCGTGNGAGAGN
>E9LAHD006DSZ9Z LEN=244 QL=1 QR=224
AGCGATTAGGGTTCGATTCCGGAGAGGGAGCCTGAGAAATGGCTACCACATCCAAGGAAGGCAGCAGGCGCGTAAATTACCCAATCCTGACACAGGGAGGTAGTGACAATAAATAACAATGCCGGGCTTTTCAAAGTCTGGCAATTGGAATGAGAACAATTTAAATCCCTTATCGAGGATCAATTGGAGGGCAAGTCTGGTGCCAGCACCCGCGGTAATTCCAGCTGAGCGGGCTGGCAAGGCN
>E9LAHD006DIHOD LEN=242 QL=1 QR=222
TAGGATTAGGGTTCGATTCCGGAGAGGGAGCCTGAGAAACGGCTACCACATCTAAGGAAGGCAGCAGGCGCGTAAATTACCCAATCCCGACTCGGGGAGGTAGTGACAAGAAATAACGGACCGGGACTTTCGGGTTCCGGGATTGCAATGAGCCGAATTTACACCCCTTAGCGAGGATCGATTGGAGGGCAAGTCTGGTGCCAGCACCCGCGGTAATTCCAGCTGAGCGGGCTGGCAAGGCN
>E9LAHD006DLQ63 LEN=243 QL=1 QR=224
ATGGATTAGGGTTCGATTCCGGAGAGGGAGCCTGAGAGACGGCTACCACATCCAAGGAAGGCAGCAGGCGCGCAAATTACCCAATCCTGACACAGGGAGGTAGTGACAATAAATAACAATACAGGGCCTTTTCAGGTCTTGTAATTGGAATGAGAACAATTTAAATCCCTTATCGAGGATCCATTAGAGGGCAAGTCTGGTGCCAGCACCCGCGGTAATTCCAGCTGAGCGGGCTGGCAAGGC
>E9LAHD006DPQNY LEN=246 QL=1 QR=226
AACGATTAGGGTTCGATTCCGGAGAGGGAGCCTTTAAAAACGGCTACCACATCCAAGGAAGGCAGCAGGCACGCAAATTACCCAATGAACGAAGTTCGAGGTAGTGACGAAAAATAACGATACAGGACTCATCCGAGGCCCTGTAATTGGAATGAGTACACTTTAAAACCGTTCCCGAGGATCTATTGGAGGGCAAGTCTGGTGCCAGCACCCGCGGTAATTCCAGCTGAGCGGGCTGGCAAGGCN
>E9LAHD006DKPFQ LEN=243 QL=1 QR=224
ACAGATTAGGGTTCGATTCCGGAGAGGGAGCATGAGACACGGCTACCACATCCAAGGAAGGCAGCAGGCGCGCAAATTACCCAATCCCGACACGGGGAGGTAGTGACGAAAATAACAATGCGGGACTCTTTCGAGGCCCCGCAATTGGAATGGGCACACTTTAGATCCTTGAGCGAGGATCGATTGGAGGGCAAGTCTGGTGCCAGCACCCGCGGTAATTCCAGCTGAGCGGGCTGGCAAGGC
>E9LAHD006DSQA9 LEN=243 QL=1 QR=224
AGCGATTAGGGTTCGATTCCGGAGAGGGAGCCTGAGAAATGGCTACCACATCCAAGGAAGGCAGCAGGCGCGTAAATTACCCAATCCTGACACAGGGAGGTAGTGACAATAAATAACAATGCCGGGCTTTTCAAAGTCTGGCAATTGGAATGAGAACAATTTAAATCCCTTATCGAGGATCAATTGGAGGGCAAGTCTGGTGCCAGCACCCGCGGTAATTCCAGCTGAGCGGGCTGGCAAGGC
>E9LAHD006DKRBW LEN=243 QL=1 QR=224
ATGGATTAGGGTTCGATTCCGGAGAGGGAGCCTGAGAGACGGCTACCACATCCAAGGAAGGCAGCAGGCGCGCAAATTACCCAATCCTGACACAGGGAGGTAGTGACAATAAATAACAATACAGGGCCTTTTCAGGTCTTGTAATTGGAATGAGAACAATTTAAATCCCTTATCGAGGATCCATTAGAGGGCAAGTCTGGTGCCAGCAGCCGCGGTAATTCCAGCTGAGCGGGCTGGCAAGGC
>E9LAHD006DI5V6 LEN=227 QL=1 QR=122
ATGGATTAGGGTTCGATTCCGGANAGGGAGCCTGAGAAACGGCTACCACATCTAAGGAAGGCAGCAGGCGCGTAAATTACCCAATCCTGACTCAGGGAGGTAGTGACAAGAAATAACGGACCGGCGTTAGTTTGGNTTGGNTANNAANCGAATTANACCTTAACCTCGAGGACCNCTGTGGNGANAGTGTGCNCNNCCNCCGAGTACTCNNNGNGGCGNGNGAGAGN
>E9LAHD006DMGGP LEN=241 QL=1 QR=222
ACTGATTAGGGTTCGATTCCGGAGAGGGAGCCTGAGAAACGGCTACCACATCTAAGGAAGGCAGCAGGCGCGCAAATTACCCAATCCTGACACAGGGAGGTAGTGACAAGAAATAACAATACAGGGCATCCATGTCTTGTAATTGGAATGAGTAGAATTTAAATCCCTTTACGAGTATCGATTGGAGGGCAAGTCTGGTGCCAGCACCCGCGGTAATTCCAGCTGAGCGGGCTGGCAAGGC
>E9LAHD006DMA45 LEN=242 QL=1 QR=223
TAGGATTAGGGTTCGATTCCGGAGAGGGAGCCTGAGAAACGGCTACCACATCCAAGGAAGGCAGCAGGCGCGTAAATTACCCAATCCTGACACAGGGAGGTAGTGACAATAAATATCAATACGGGGCCATTTTGGTTTCGTAATTGGAATGGGTGCAAATCAAAACTCTGCACGAGGAACAATTGGAGGGCAAGTCTGGTGCCAGCACCCGCGGTAATTCCAGCTGAGCGGGCTGGCAAGGC
>E9LAHD006DS6GE LEN=239 QL=1 QR=220
AGCGATTAGGGTTCGATTCCGGAGAGGGAGCCTGAGAAACGGCTACCACATCTAAGGAAGGCAGCAGGCGCGTAAATTACCCAATCCTGACTCAGGGAGGTAGTGACAAGAAATAACGGACCGGCCTTTTAGGTTCGGGATTGCAATGAGCCGAATTTACACCCCTTAGCGAGGACCCATTGGAGGGCAAGTCTGGTGCCAGCACCCGCGGTAATTCCAGCTGAGCGGGCTGGCAAGGC
>E9LAHD006DI9PD LEN=241 QL=1 QR=222
ACAGATTAGGGTTCGATTCCGGAGAGGGAGCCTTAAAACGGCTACCACATCCAAGGAAGGCAGCAGGCACGCAAATTACCCAATGAACGAAGTTCGAGGTAGTGACGAAAATAACGATACAGGACTCATCCGAGGCCCTGTAATTGGAATGAGTACACTTTAAACCGTTCCCGAGGATCTATTGGAGGGCAAGTCTGGTGCCAGCACCCGCGGTAATTCCAGCTGAGCGGGCTGGCAAGGC
>E9LAHD006DVCTG LEN=244 QL=1 QR=224
ACGGATTAGGGTTCGATTCCGGAGAGGGAGCCTGAGAAATGGCTACCACATCCAAGGAAGGCAGCAGGCGCGTAAATTACCCAATCCTGACACAGGGAGGTAGTGACAATAAATAACAATGCCGAGCTTTTATAAGTTTGGCAATTGGAATGAGAACAATTTAAATCTCTTATCGAGGATCCATTGGAGGGCAAGTCTGGTGCCAGCACCCGCGGTAATTCCAGCTGAGCGGGCTGGCAAGGCN
>E9LAHD006DOLOQ LEN=239 QL=1 QR=220
CTAGATTAGGGTTCGATTCCGGAGAGGGAGCCTGAGAAATGGCTACCACATCCAAGGAAGGCAGCAGGCGCGTAAATTACCCAATCCTGACACAGGGAGGTAGTGACAATAAATAACAATGCCGGGCCTTCGTGTTGCAATTGGAATGAGAACAATTTAAATCCCTTATCGAGGATCAATTGGAGGGCAAGTCTGGTGCCAGCACCCGCGGTAATTCCAGCTGAGCGGGCTGGCAAGGC
>E9LAHD006DOSD0 LEN=240 QL=1 QR=221
ATGGATTAGGGTTCGATTCCGGAGAGGGAGCCTGAGAGACGGCTACCACATCCAAGGAAGGCAGCAGGCGCGCAAATTACCCAATCCCGACTCGGGGAGGTAGTGACAATAAATAACAGTAGAGGGCCAATGGTCTTCTTATTGGAATGAGAACAATTTAAACCCCTTAACGAGGATCAATTAGAGGGCAAGTCTGGTGCCAGCACCCGCGGTAATTCCAGCTGAGCGGGCTGGCAAGGC
>E9LAHD006DQ65K LEN=245 QL=1 QR=225
ACAGATTAGGGTTCGATTCCGGAGAGGGAGCCTTAAAAACGGCTACCACATCCAAGGAAGGCAGCAGGCACGCAAATTACCCAATGAACGAAGTTCGAGGTAGTGACGAAAAATAACGATACAGGACTCATCCGAGGCCCTGTAATTGGAATGAGTACACTTTAAAACCGTTCCCGAGGATCTATTGGAGGGCAAGTCTGGTGCCAGCACCCGCGGTAATTCCAGCTGAGCGGGCTGGCAAGGCN
>E9LAHD006DKSLS LEN=243 QL=1 QR=223
AACGATTAGGGTTCGATTCCGGAGAGGGAGCCTTAAAACGGCTACCACATCCAAGGAAGGCAGCAGGCACGCAATTACCCAATGAACGAAGTTCGAGGTAGTGACGAAAAATAACGATACAGGACTCATCCGAGGCCCTGTAATTGGAATGAGTACACTTTAAAACCGTTCCCGAGGATCTATTGGAGGGCAAGTCTGGTGCCAGCACCCGCGGTAATTCCAGCTGAGCGGGCTGGCAAGGCN
>E9LAHD006DOSZD LEN=237 QL=1 QR=157
ATGGATTAGGGTTCGATTCCGGAGAGGGAGCCTGAGAAATGGCTACCACATCCAAGGAAGGCAGCAGGCGCGTAAATTACCCAATCCTGACACAGGGAGGTAGTGACAATAAATAACAATGCCGGGCTTNTAAGTTTGGCAATTGGAATGAGAACAATTTAATCCTTATCGAGGATCAATTGGAGGCAAGTCTGGTGCCAGCACCCGCGGTAATTCCAGCTGAGCGGCTGGCAAGGC
>E9LAHD006DL9NZ LEN=228 QL=1 QR=135
AACGGATTAGGGTTCGATTCCGGAGAGGGAGCCTGAGAAACGGCTACCACATCTAAGGAAGGCAGCAGGCGCGTAAATTACCCAATCCTAATTCAGGGAGGTAGTGACAAGAAATAACGGGTCGGGGTCTACCGGNCCGGCANGANNGAATTNACCTTTTCACCTTACATTAGAGGTGAAGGTCAGGTNCGNGCAGCCNGGTACTCGATCNGNNGGNNGGCAGGCAGN
>E9LAHD006DMMJ7 LEN=282 QL=1 QR=67
ATCGATTAGGGTTCGATTCCGGAGAGGGAGCCTGAGAAACGGCTACCACATCTAAGGAAGGCAGCGGNGCGTAATTAACCTAACNCTACTTANAGGAGGTAGTGACAANAATAAACGGGTTACCGGGGAGGCTCCTTCGCTCCCGGGTACCCGGGCCAATAGAGGAATGAATTTTTACCTTACCCTTTTTTACGTTTAGGTAAACAAACTTAGGTAGGGGCGAAGTACTTGGTTGGCCACGCACGCCCGGCGGTTAATTCCAGCTGAGCGGGCTGGCAAGGC
>E9LAHD006DP7FH LEN=243 QL=1 QR=224
TAGGATTAGGGTTCGATTCCGGAGAGGGAGCCTGAGAAATGGCTACCACATCCAAGGAAGGCAGCAGGCGCGTAAATTACCCAATCCTGACACAGGGAGGTAGTGACAATAAATAACAATGCCGGGCCTTTCAAGGTTTGGCAATTGGAATGAGAACAATTTAAATCCCTTATCGAGGATCAATTGGAGGGCAAGTCTGGTGCCAGCACCCGCGGTAATTCCAGCTGAGCGGGCTGGCAAGGC
>E9LAHD006DLO1G LEN=247 QL=1 QR=105
ATCGATTAGGGTTCGATTCCGGAGAGGGAGCATGAGAAATGGCTACCACATCTACGGAAGGCAGCAGGCGCGCAAATTACCCACTCCTAGATCGGGGAGGTAGTGACGAAAAATAACAATACCGGACTCTTATGAGGCTCGGTAATTGAAATGAGTACAGTTTAAAACCCTTAACGAGGATCTATTGGAGGGCAAGGTCTGGTGCCAGCACCCGCGGTAATTCCAGCTGAGCGGGCTGGCAAGGCNN
>E9LAHD006DJVZ1 LEN=243 QL=1 QR=224
TAGGATTAGGGTTCGATTCCGGAGAGGGAGCCTGAGAGACGGCTACCACATCCAAGGAAGGCAGCAGGCGCGCAAATTACCCAATCCTGACACAGGGAGGTAGTGACAATAAATAACAATACTGGACTTTTTCAAGCCTAGTAATTGGAATGAGAACAATTTAAATCCCTTATCGAGTATCAATTGGAGGGCAAGTCTGGTGCCAGCACCCGCGGTAATTCCAGCTGAGCGGGCTGGCAAGGC
>E9LAHD006DQ3BM LEN=241 QL=1 QR=222
AGCGATTAGGGTTCGATTCCGGAGAGGGAGCCTGAGAAACGGCTACCACATCTAAGGAAGGCAGCAGGCGCGTAAATTACCCAATCCCGATTCGGGGAGGTAGTGACAAGAAATAACGGACCGGGGCCTTCGGGCTCCGGGATTGCAATGAGCCGAATTTACACCCCTTAGCGAGGATCGATTGGAGGGCAAGTCTGGTGCCAGCACCCGCGGTAATTCCAGCTGAGCGGGCTGGCAAGGC
>E9LAHD006DUG2L LEN=306 QL=1 QR=269
ACGGATTAGGGTTCGATTCCGGAGAGGGAGCCTGAGAAACGGCTACCACATCTAAGGAAGGCAGCAGGCGCGCAAATTACCCAATCCTGACACAGGGAGGTAGTGACAAGAAATAACAATACAGGGCATCCATTGTCTTGTAATTGGAATGAGTAGAATTTAAATCCCCTTTTAGACGGTAAGTTACGTACTTAAGGTTAGGGGACGGGAACGTAACGTTCGGTTGGGTCCGACCGACGACGACCCCGGCCGGGTTAAATTTCCCAAGGCCTTGGAAGGCCGGGGGCCTTGGGCCAAAGGGCCNNN
>E9LAHD006DQVN2 LEN=241 QL=1 QR=222
CTAGATTAGGGTTCGATTCCGGAGAGGGAGCCTGAGAAACGGCTACCACATCTAAGGAAGGCAGCAGGCGCGTAAATTACCCAATCCCGATTCGGGGAGGTAGTGACAAGAAATAACGGACCGGGGCCTTCGGGCTCCGGGATTGCAATGAGCCGAATTTACACCCCTTAGCGAGGATCGATTGGAGGGCAAGTCTGGTGCCAGCACCCGCGGTAATTCCAGCTGAGCGGGCTGGCAAGGC
>E9LAHD006DM914 LEN=232 QL=1 QR=125
ACGGATTAGGGTTCGATTCCGGAGAAGGAGCCTGAGAAACGGCTACTACATCTAAGGAAGGCAGCAGGCGCGTAAATTACCCAATCCTGAATCAGGGAGGTAGTGACAAGATATAACAACNCGACAANAAGCGNTATTGTAGTGGAGGTTTCCAAACCGAACTCAGTACGATTGGAGGGCAAGTCTGGTGCCAGCAGCCGCGGTAATTCCAGCTGAGCGGGCTGGCAAGGCN
>E9LAHD006DQXQ1 LEN=226 QL=1 QR=133
AGCGATTAGGGTTCGATTCCGGAGAGGGAGCCTGAGAAATGGCTACCACATCCAAGGAAGGCAGCAGGCGCGTAAATTACCCAATCCTGACACAGGGAGGTAGTGACAATAAATAACAATGCGGGCCTTTCGGAAGTNTGATAGTAGANGANAATAATTACTCTNGAGNATAGTGGNGGANAGTGTGGTCNCNNCCNCCGAGTACTCNNNGAGGCGGNGTGAGAGN
>E9LAHD006DLNYY LEN=241 QL=1 QR=221
ACGGATTAGGGTTCGATTCCGGAGAGGGAGCCTGAGAAACGGCTACCACATCCAAGGAAGGCAGCAGGCGCGTAAATTACCCGATGCAGACTCTGTGAGGTAGTGACAATAAATAACAATGCAGGGCCTTTGGTCATGTAATTGGAATGAGTAGAACTTAGACGACTTTTCGAGGAACGATTGGAGGGCAAGTCTGGTGCCAGCACCCGCGGTAATTCCAGCTGAGCGGGCTGGCAAGGCN
>E9LAHD006DL92F LEN=242 QL=1 QR=223
ATCGATTAGGGTTCGATTCCGGAGAGGGAGCCTGAGAAACGGCTACCACATCCAAGGAAGGCAGCAGGCGCGCAAATTACCCAATCCCGACACGGGGAGGTAGTGACAATAAATAACAATGCAGAGCCCTATGGGTTTTGTAATTGGAATGAGTACAATTTAAATCCCTTAACGAGGAACAATTGGAGGGCAAGTCTGGTGCCAGCAGCCGCGGTAATTCCAGCTGAGCGGGCTGGCAAGGC
>E9LAHD006DRU9N LEN=233 QL=1 QR=72
ACTGATTAGGGTTCGATTCCGGAGAGGGAGCCTGAGAAACGGCTACCACATCTAAGGAAGGCAGCAGGCGCGAATAACTAACCACTCNACAGAGGGAGGTGNAANAATAANAANANCGNGGTTATATCGNATTGTATAGTAGAANATTAATACTAATTAACTCGTTANAGTAATGAAGGTGAGGCAGGTGTCGNGCCACGCGACCGTCGTATCNGNGNGGCGCGGCAGGCAGN
>E9LAHD006DRRB9 LEN=241 QL=1 QR=222
ATGGATTAGGGTTCGATTCCGGAGAGGGAGCCTGAGAAACGGCTACCACATCTAAGGAAGGCAGCAGGCGCGTAAATTACCCAATCCCGACTCGGGGAGGTAGTGACAAGAAATAACGGACCGGGACTTTCGGGTTCCGGGATTGCAATGAGCCGAATTTACACCCCTTAGCGAGGATCGATTGGAGGGCAAGTCTGGTGCCAGCACCCGCGGTAATTCCAGCTGAGCGGGCTGGCAAGGC
>E9LAHD006DNQM4 LEN=240 QL=1 QR=221
ATGGATTAGGGTTCGATTCCGGAGAGGGAGCCTGAGAAATGGCTACCACATCCAAGGAAGGCAGCAGGCGCGTAAATTACCCAATCCTGACACAGGGAGGTAGTGACAATAAATAACAATGCCGGGCTTTTAGTTTGGCAATTGGAATGAGAACAATTTAAATCCCTTATCGAGGATCAATTGGAGGGCAAGTCTGGTGCCAGCAGCCGCGGTAATTCCAGCTGAGCGGGCTGGCAAGGC
>E9LAHD006DI038 LEN=256 QL=1 QR=218
AACGATTAGGGTTCGATTCCGGAGAGGGAGCCTTAAAAACGGCTACCACATCCAAGGAAGGCAGCAGGCACGCAAATTACCCAATGAACGAAGTTCGAGGTAGTGACGAAAAATAACGATACAGGACTCATCCGAGGCCCTGTAATTGGAATGAGTACACTTTAAAACCGTTCCCGAGGATCTATTGGAGGGCAAGTCTGGTGCCAGCACCGCGGATCNNCNGAGACGGGGCCGGTCGGTCGAACGGACGGCNNNN
>E9LAHD006DRR0V LEN=243 QL=1 QR=224
TAGGATTAGGGTTCGATTCCGGAGAGGGAGCCTGAGAAATGGCTACCACATCCAAGGAAGGCAGCAGGCGCGTAAATTACCCAATCCTGACACAGGGAGGTAGTGACAATAAATAACAATGCCGGGCCTTTAACGGTTTGGCAATTGGAATGAGAACAATTTAAATCCCTTATCGAGGATCAATTGGAGGGCAAGTCTGGTGCCAGCACCCGCGGTAATTCCAGCTGAGCGGGCTGGCAAGGC
>E9LAHD006DQ4S9 LEN=302 QL=1 QR=98
ATCGATTAGGGTTCGATTCCGGAGAGGGAGCATGAGAAATGGCTACCACATCTACGGAAGGCAGCAGGCGCGCAAATTACCCACTCCTAGAAGTCGGGAGGTAGTGAAACGTAAAAACTAAACAACGTAACCGGACCTCTAATAGGACGGTCGTACGGTTAATTAGAATGAGTACTAACGTTTAAAACCCTTAACGGAGGATCTTAGTTAGGGAGGGACGAACGTTCGTTGGTCGCCGAGCCACCGGACCGGTACGGTTAACTTCCGAGTCGTAGGGACGGGCCGGGTCGTAGGACGAAGGC
>E9LAHD006DPLDW LEN=241 QL=1 QR=222
ACAGATTAGGGTTCGATTCCGGAGAGGGAGCCTGAGAAACGGCTACCACATCTAAGGATGGCAGCAGGCGCGCAAATTACCCAATCCTGACACAGGGAGGTAGTGACAAGATATAACAATGTAGGGCATAACTGTCTTACAATTGGAATGAGTAAATTTTAAATCCCTTTGCGAGTATCAATTGGAGGGCAAGTCTGGTGCCAGCACCCGCGGTAATTCCAGCTGAGCGGGCTGGCAAGGC
>E9LAHD006DKTJ9 LEN=247 QL=1 QR=125
ATCGATTAGGGTTCGATTCCGGAGAGGGAGCATGAGAAATGGCTACCACATCTACGGAAGGCAGCAGGCGCGCAAATTACCCACTCCTAGAACGGGGAGGTAGTGACGAAAAATAACAATACCGGTACTCTATGAGGCTCGGTAATTGAAATGAGTACAGTTTAAAACCCTTAACCGAGGATCTATTGGAGGGCAAGTCTGGTGCCCAGCACCCCGCGGTAATTCCAGCTGAGCGGGCTGGCAAGGC
>E9LAHD006DKYTO LEN=243 QL=1 QR=223
CTAGATTAGGGTTCGATTCCGGAGAGGGAGCCTGAGAAACGGCTACCACTTCTAAGGAAGGCAGCAGGCGCGTAAATTACCCAATCCCGATTCGGGGAGGTAGTGACAAGAAATAACAACTCGGGTCCTTCGGGATTACGAGATTGCAATGAGAACAATTTAGACCACTTAACGAGGATCAATTGGAGGGCAAGTCTGGTGCCAGCAGCCGCGGTAATTCCAGCTGAGCGGGCTGGCAAGGCN
>E9LAHD006DJV4W LEN=244 QL=1 QR=224
TAAGGATTAGGGTTCGATTCCGGAGAGGGAGCCTGAGAAACGGCTACCACATCCAAGGAAGGCAGCAGGCGCGTAAATTACCCAATCCTGACACAGGGAGGTAGTGACAATAAATATCAATACGGGGCCATTTTGGTTTCGTAATTGGAATGGGTGCAAATCAAAACTCTGCACGAGGAACAATTGGAGGGCAAGTCTGGTGCCAGCACCCGCGGTAATTCCAGCTGAGCGGGCTGGCAAGGCN
>E9LAHD006DQUMJ LEN=241 QL=1 QR=222
AACGATTAGGGTTCGATTCCGGAGAGGGAGCCTGAGAAACGGCTACCACATCTAAGGAAGGCAGCAGGCGCGTAAATTACCCAATCCCGACTCGGGGAGGTAGTGACAAGAAATAACGGACCGGGGCCTTCGGGTTCCGGGATTGCAATGAGCCGAATTTACACCCCTTAGCGAGGATCGATTGGAGGGCAAGTCTGGTGCCAGCAGCCGCGGTAATTCCAGCTGAGCGGGCTGGCAAGGC
>E9LAHD006DUEBG LEN=239 QL=1 QR=212
TAGGATTAGGGTTCGATTCCGGAGAGGGAGCCTGAGAAATGGCTACCACATCCAAGGAAGGCAGCAGGCGCGTAAATTACCCAATCCTGACACAGGGAGGTAGTGACAATAAATAACAATGCCGGGCCTTATTAAGGTTTGGCAATTGGAATGAGAACAATTTAAATCCCTTATCGAGGATCAATTGGAGGGCAAGTCTGGTGCCAGCACCGCGAGTACTCNNNGNGGCGNGNGAGAGN
>E9LAHD006DMXMO LEN=239 QL=1 QR=220
ATGGATTAGGGTTCGATTCCGGAGAGGGAGCCTGAGAAACGGCTACCACATCTAAGGAAGGCAGCAGGCGCGTAAATTACCCAATCCTGACTCAGGGAGGTAGTGACAAGAAATAACGGACCGGCCTTTTAGGTTCGGGATTGCAATGAGCCGAATTTACACCCCTTAGCGAGGACCCATTGGAGGGCAAGTCTGGTGCCAGCACCCGCGGTAATTCCAGCTGAGCGGGCTGGCAAGGC
>E9LAHD006DI011 LEN=297 QL=1 QR=59
CAGATTAGGGTTCGATTCCGGAGAGGGAGCCTGAGAAACGGCTACCACATCTAAGGAAGNGNNNGNGGCGCAACTAACCTACCACTCGNGACAGGAGGGAGGTAGTACGAACGAAAGTAACTAATAACAAGGCGTAAGGCCAATACTNTTCTTAACTAGTAGANTAGAAATTTAATCCTNTATGTAGTACTAACGTTAGGTAGGGGACCGGAACGGTTAACGTTCGGTTGGTCCGACCGACGACCCGGCCGGTAAGTTACCTACGCTGAGCGGGCCGGTCGGCGAACGGACGNNNNN
>E9LAHD006DPKIP LEN=239 QL=1 QR=220
CTAGATTAGGGTTCGATTCCGGAGAGGGAGCCTGAGAAACGGCTACCACATCTAAGGAAGGCAGCAGGCGCGTAAATTACCCAATCCTAATTCAGGGAGGTAGTGACAAGAAATAATGGGTCGGAACTAACGTTCCGGGACCGCAATGAGATGAATTTACACCCCTTTTCGAGGATCAATTGGAGGGCAAGTCTGGTGCCAGCACCCGCGGTAATTCCAGCTGAGCGGGCTGGCAAGGC
>E9LAHD006DNHM2 LEN=238 QL=1 QR=130
AGCGATTAGGGTTCGATTCCGGAGAGGGAGCCTGAGAAACGGCTACCACATCTAAGGAAGGCAGCAGGCGCGCAAATTACCAAATCCTGACNCAGGGAGGTAGTGACAAGAAATAACAATACAGGGCATCNTGTCTTGTAATTGGAATGATTAATTAATTAANACTTATTATNNAATTGGAGTGAAGGTCAGGTNCGAGCACCGCGTAACCTCGAATCCNGNNGGNTGGGCAGGCAGN
>E9LAHD006DR869 LEN=227 QL=1 QR=142
TAGGATTAGGGTTCGATTCCGGAGAGGGAGCCTGAGAAATGGCTACCACATCCAAGGAAGGCAGCAGGCGCGTAAATTACCCAATCCTGACACAGGGAGGTAGTGACAATAAATAACAATGCCGGGCCTTTACGTTAGGTGATAGTAGANGAANAATTAATTACCTCTNGGAGNATAGTGGNGANATGTGCNCNNCCNCCGGAGTACTCNNNGNGGCGNGNGAGAGN
>E9LAHD006DQWP6 LEN=243 QL=1 QR=224
ATGGATTAGGGTTCGATTCCGGAGAGGGAGCCTGAGAAACGGCTACCACATCCAAGGAAGGCAGCAGGCGCGCAAATTACCCAATCCTGATACAGGGAGGTAGTGACAATAAATAACAATACCGGGCGTTTACACGTCTGGTAATTGCAATGAGTACAATTTAAATCCCTTAACGAGGAACAATTGGAGGGCAAGTCTGGTGCCAGCACCCGCGGTAATTCCAGCTGAGCGGGCTGGCAAGGC
>E9LAHD006DKIEP LEN=242 QL=1 QR=223
TAGGATTAGGGTTCGATTCCGGAGAGGGAGCCTGAGAAACGGCTACCACATCCAAGGAAGGCAGCAGGCGCGTAAATTACCCAATCCTGACACAGGGAGGTAGTGACAATAAATATCAATACGGGGCCATTTTGGTTTCGTAATTGGAATGGGTGCAAATCAAAACTCTGCACGAGGAACAATTGGAGGGCAAGTCTGGTGCCAGCACCCGCGGTAATTCCAGCTGAGCGGGCTGGCAAGGC
>E9LAHD006DOCMB LEN=240 QL=1 QR=221
ATGGATTAGGGTTCGATTCCGGAGAGGGAGCCTGAGAAACGGCTACCACATCTAAGGAAGGCAGCAGGCGCGTAAATTACCCAATCCTGACTCAGGGAGGTAGTGACAAGAAATAACGGACCGAGGCTTCACGCTTCGGGATTGCAATGAGTAGAATTTAAACCCCTTTACGAGGATCAATTGGAGGGCAAGTCTGGTGCCAGCAGCCGCGGTAATTCCAGCTGAGCGGGCTGGCAAGGC
>E9LAHD006DKBW3 LEN=243 QL=1 QR=224
ACAGATTAGGGTTCGATTCCGGAGAGGGAGCCTGAGAAATGGCTACCACATCCAAGGAAGGCAGCAGGCGCGTAAATTACCCAATCCTGACACAGGGAGGTAGTGACAATAAATAACAATGCCGGGCTTTTCAAAGTCTGGCAATTGGAATGAGAACAATTTAAATCCCTTATCGAGGATCAATTGGAGGGCAAGTCTGGTGCCAGCACCCGCGGTAATTCCAGCTGAGCGGGCTGGCAAGGC
>E9LAHD006DJFA0 LEN=244 QL=1 QR=224
TAGGATTAGGGTTCGATTCCGGAGAGGGAGCCTGAGAAATGGCTACCACATCCAAGGAAGGCAGCAGGCGCGTAAATTACCCAATCCTGACACAGGGAGGTAGTGACAATAAATAACAATGCCGGGCCTTTCAAGGTTTGGCAATTGGAATGAGAACAATTTAAATCCCTTATCGAGGATCAATTGGAGGGCAAGTCTGGTGCCAGCACCCGCGGTAATTCCAGCTGAGCGGGCTGGCAAGGCN
>E9LAHD006DPJZO LEN=240 QL=1 QR=220
TAGGATTAGGGTTCGATTCCGGAGAGGGAGCCTGAGAAACGGCTACCACATCTAAGGAAGGCAGCAGGCGCGTAAATTACCCAATCCTGACTCAGGGAGGTAGTGACAAGAAATAACGGACCGAGGCTTTTGCTTCGGGATTGCAATGAGTTGAATTTAAACCCCTTGACGAGGATCAATTGGAGGGCAAGTCTGGTGCCAGCAGCCGCGGTAATTCCAGCTGAGCGGGCTGGCAAGGCN
>E9LAHD006DNCCK LEN=221 QL=1 QR=121
ATGGATTAGGGTTCGATTCCGGAGAGGGAGCCTGAGAAATGGCTACCACATCCAAGGAAGGCAGCAGGCGCGTAAATTACCCAATCCTGACACAGGGAGGTAGTGACAATAAATAACCGAATTGTCCGGGCTTTGACGTNTGNATGATANACTAACTAATTAACTCTNTGAGNCTAGTGGNGNANCNGTCNCNNNGCGNGTATCNGNNGNGNGGNNGNAGN
>E9LAHD006DQZ67 LEN=242 QL=1 QR=223
TAGGATTAGGGTTCGATTCCGGAGAGGGAGCCTGAGAAATGGCTACCACATCCAAGGAAGGCAGCAGGCGCGTAAATTACCCAATCCTGACACAGGGAGGTAGTGACAATAAATAACAATACGGGTGTTTTCAACACTTGTAATTGGAATGAGTACAATTTAAATCCCTTAACGAGGATCAATTGGAGGGCAAGTCTGGTGCCAGCACCCGCGGTAATTCCAGCTGAGCGGGCTGGCAAGGC
>E9LAHD006DLK39 LEN=246 QL=1 QR=227
ATGGATTAGGGTTCGATTCCGGAGAGGGAGCCTGAGAAACCGGCTACCACATCCAAGGAAGGCAGCAGGCGCGCAAATTACCCAATCCTGATTCAGGGAGGTAGCGACAAGAAATAACGATAGTGGGCTCGTTCGAGTCCGCGCATCGGAATGAGGATAATTTACACCCCTTCTCGAGGATCCATTGGAGGGCAAGCCTGGTGCCAGCACCCCGGCGGTAATTCCAGCTGAGCGGGCTGGCAAGGC
>E9LAHD006DNV35 LEN=244 QL=1 QR=225
ATAGATTAGGGTTCGATTCCGGAGAGGGAGCCTGAGAGATGGCTACCACATCCAAGGAAGGCAGCAGGCGCGTAAATTGCCCGAATCCTGACACAGGGAGGTAGTGACAAGAAATAACAATACAGGGCTACATCTAGTCTTGTAATTGGAATGAGTACAATTTACATCTCTTCACGAGGATCAATTGGAGGGCAAGTCTGGTGCCAGCACCCGCGGTAATTCCAGCTGAGCGGGCTGGCAAGGC
>E9LAHD006DLZUU LEN=243 QL=1 QR=224
ATGGATTAGGGTTCGATTCCGGAGAGGGAGCCTGAGAGACGGCTACCACATCCAAGGAAGGCAGCAGGCGCGCAAATTACCCAATCCTGACACAGGGAGGTAGTGACAATAAATAACAATACTGGACTTTTTCAAGCCTAGTAATTGGAATGAGAACAATTTAAATCCCTTATCGAGTATCAATTGGAGGGCAAGTCTGGTGCCAGCACCCGCGGTAATTCCAGCTGAGCGGGCTGGCAAGGC
>E9LAHD006DPGYE LEN=241 QL=1 QR=222
ACTGATTAGGGTTCGATTCCGGAGAGGGGGCCTGAGAAATGGCCACCACATCCAAGGAAGGCAGCAGGCGCGTAAATTATCCACTTCCAGAGCGGAGAGATAGTGACAATAAATAACAATGCTCGACTCTTTTGAGCCGAGCAATTGGAATGAGTACAACGTAAAGAACTTAACGAGAACCAATTGGAGGGCAAGTCTGGTGCCAGCACCGCGAGTTACTCGNNGNGCGGCGTGNGAGAGN
>E9LAHD006DQD8L LEN=241 QL=1 QR=222
CTAGATTAGGGTTCGATTCCGGAGAGGGAGCCTGAGAAACGGCTACCACATCTAAGGAAGGCAGCAGGCGCGCAAATTACCCAATCCTGACACAGGGAGGTAGTGACAAGAAATAACAATACAGGGCATCCATGTCTTGTAATTGGAATGATTAGAATTTAAATCATTTTAGGAGTATCGATTGGAGGGCAAGTCTGGTGCCAGCACCCGCGGTAATTCCAGCTGAGCGGGCTGGCAAGGC
>E9LAHD006DS1IZ LEN=244 QL=1 QR=225
AACGATTAGGGTTCGATTCCGGAGAGGGAGCCTTAAAAACGGCTACCACATCCAAGGAAGGCAGCAGGCACGCAAATTACCCAATGAACGAAGTTCGAGGTAGTGACGAAAAATAACGATACAGGACTCATCCGAGGCCCTGTAATTGGAATGAGTACACTTTAAAACCGTTCCCGAGGATCTATTGGAGGGCAAGTCTGGTGCCAGCACCCGCGGTAATTCCAGCTGAGCGGGCTGGCAAGGC
>E9LAHD006DN4FO LEN=242 QL=1 QR=223
CTAGATTAGGGTTCGATTCCGGAGAGGGAGCCTGAGAAACGGCTACCACATCCAAGGAAGGCAGCAGGCGCGCAAATTACCCAATCCCGACACGGGGAGGTAGTGACAATAAATAACAATACCGGGCGTTCAACGTCTGGTAATTGGAATGAGTACAATCTAAATCCCTTAACGAGGATCCATTGGAGGGCAAGTCTGGTGCCAGCACCCGCGGTAATTCCAGCTGAGCGGGCTGGCAAGGC
>E9LAHD006DSE0H LEN=243 QL=1 QR=224
TAGGATTAGGGTTCGATTCCGGAGAGGGAGCCTGAGAGACGGCTACCACAACCAAGGTAGGCAGCAGGCGCGTAAATTACCCAATCCTGATTCAGGGAGGTAGTGACAAAAAATAACTTAGTCGGGCCGGTTTCGGTCTGACTTTAGGAATGAGAACAATTTAAATCCCTTATCGAGGATCAATTGGAGGGCAAGTCTGGTGCCAGCACCAGCGGTAATTCCAGCTGAGCGGGCTGGCAAGGC
>E9LAHD006DUM8E LEN=239 QL=1 QR=220
AACGATTAGGGTTCGATTCCGGAGAGGGAGCCTGAGAAACGGCTACCACATCTAAGGAAGGCAGCAGGCGCGTAAATTACCCAATCCTGACTCAGGGAGGTAGTGACAAGAAATAACGGACCGAGGCTTTTGCTTCGGGATTGCAATGAGTTGAATTTAAACCCCTTGACGAGGATCAATTGGAGGGCAAGTCTGGTGCCAGCAGCCGCGGTAATTCCAGCTGAGCGGGCTGGCAAGGC
>E9LAHD006DI28K LEN=241 QL=1 QR=222
TAGGATTAGGGTTCGATTCCGGAGAGGGAGCCTGAGAAACGGCTACCACATCTAAGGAAGGCAGCAGGCGCGCAAATTACCCAATCCTGACACAGGGAGGTAGTGACAAGAAATAACAATACAGGGCATTCATGTCTTGTAATTGGAATGAGTAGAATTTAAATCCCTTTATGAGTATCAATTGGAGGGCAAGTCTGGTGCCAGCACCCGCGGTAATTCCAGCTGAGCGGGCTGGCAAGGC
>E9LAHD006DT5O6 LEN=244 QL=1 QR=225
CTAGATTAGGGTTCGATTCCGGAGAGGGAGCCTGAGAGATGGCTACCACATCCAAGGAAGGCAGCAGGCGCGTAAATTGCCCGAATCCTGACACAGGGAGGTAGTGACAAGAAATAACAATACAGGGCTACATCTAGTCTTGTAATTGGAATGAGTACAATTTACATCTCTTCACGAGGATCAATTGGAGGGCAAGTCTGGTGCCAGCACCCGCGGTAATTCCAGCTGAGCGGGCTGGCAAGGC
>E9LAHD006DQY64 LEN=239 QL=1 QR=220
ATGGATTAGGGTTCGATTCCGGAGAGGGAGCCTGAGAAACGGCTACCACATCTAAGGAAGGCAGCAGGCGCGTAAATTACCCAATCCTGACTCAGGGAGGTAGTGACAAGAAATAACGGACCGAGGCCTTCGGGCATCGGGATTGCAATGAGCCGAATTTACACCCCTTAGCGAAGATCGATTGGAGGGCAAGTCTGGTGCCAGCACCGCGGTAGTTACTCNNNGNGGCGNGNGAGAGN
>E9LAHD006DSZDM LEN=242 QL=1 QR=223
ATGGATTAGGGTTCGATTCCGGAGAGGGAGCCTGAGAGACGGCTACCACATCCAAGGAAGGCAGCAGGCGCGCAAATTACCCAATCCCGACACGGGGAGGTAGTGACAAAAAATAACAATGTCTGGCCCTACGGGCTAGGTTTTTGGAATGGGTACAATTTAAATCCCTTAACGAGAACCAATTAGAGGGCAAGTCTGGTGCCAGCACCCGCGGTAATTCCAGCTGAGCGGGCTGGCAAGGC
>E9LAHD006DPM6S LEN=243 QL=1 QR=224
ACTGATTAGGGTTCGATTCCGGAGAGGGAGCATGAGAAATGGCTACCACATCTACGGAAGGCAGCAGGCGCGCAAATTACCCACTCCTAGATCGGGGAGGTAGTGACGAAAAATAACAATACCGGACTCTATGAGGCTCGGTAATTGAAATGAGTACAGTTTAAAACCCTTAACGAGGATCTATTGGAGGGCAAGTCTGGTGCCAGCAGCCGCGGTAATTCCAGCTGAGCGGGCTGGCAAGGC
>E9LAHD006DSQW6 LEN=243 QL=1 QR=224
ATCGATTAGGGTTCGATTCCGGAGAGGGAGCCTGAGAAACGGCTACCACATCCAAGGAAGGCAGCAGGCGCGCAAATTACCCAATCCTGACTCAGGGAGGTAGCGACAAGAAATAACGATAGCGGGCTCGTTCGAGTCCGTGCATCGGAATGAGGATAATTTACACCCCTTCTCGAGGATCCATTGGAGGGCAAGTCTGGTGCCAGCACCCGCGGTAATTCCAGCTGAGCGGGCTGGCAAGGC
>E9LAHD006DT1GI LEN=234 QL=1 QR=85
CTAGATTAGGGTTCGATTCCGGAGAGGGAGCCTGAGAAACGGCTACCACATCTAAGGAAGGCAGCAGGCGCGCAAATTACCCAATCCCNACGGACGAGGNGGAGAANACAANAANACGAATACTGGNGACCNCAATTGGTACTTGGATGAATTGATCTATAATCCTTAGGCAGATTCGAAGTGAAGGCAGGTNCGTGCCAGCCACCGAGTACTCNNCNGNGGCGGNGNGAGAGN
>E9LAHD006DUBQN LEN=245 QL=1 QR=225
AACGATTAGGGTTCGATTCCGGAGAGGGAGCCTTAAAACGGCTACCAACATCCAAGGAAGGCAGCAGGCACGCAAATTACCCAATGAACGAAGTTCGAGGTAGTGACGAAAAATAACGATACAGGACTCATCCGAGGCCCTGTAATTGGAATGAGTACACTTTAAAACCGTTCCCGAGGATCTATTGGAGGGCAAGTCTGGTGCCAGCAGCCGCGGTAATTCCAGCTGAGCGGGCTGGCAAGGCN
>E9LAHD006DHY4F LEN=243 QL=1 QR=224
AGCGATTAGGGTTCGATTCCGGAGAGGGAGCCTGAGAAACGGCTACCACATCCAAGGAAGGCAGCAGGCGCGCAAATTACCCAATCCTGACACAGGGAGGTAGTGACAAAAAATAACAATACCTGGCCTTTTTAGGTCGGGTAATTGGAATGAGTACAATTTAAATCCCTTAACGAGGATCCATTGGAGGGCAAGTCTGGTGCCAGCACCCGCGGTAATTCCAGCTGAGCGGGCTGGCAAGGC
>E9LAHD006DLYHJ LEN=241 QL=1 QR=222
CTAGATTAGGGTTCGATTCCGGAGAGGGAGCCTGAGAAACGGCTACCACATCTAAGGAAGGCAGCAGGCGCGCAAATTACCCAATCCTGACACAGGGAGGTAGTGACAAGAAATAACAATACAGGGCATCCATGTCTTGTAATTGCAATGATTAGAATTTAAATCATTTTATGAGTATCGATTGGAGGGCAAGTCTGGTGCCAGCACCCGCGGTAATTCCAGCTGAGCGGGCTGGCAAGGC
>E9LAHD006DJ2QH LEN=245 QL=1 QR=225
ATGGGATTAGGGTTCGATTCCGGAGAGGGAGCCTGAGAAATGGCTACCACATCCAAGGAAGGCAGCAGGCGCGTAAATTACCCAATCCTGACACAGGGAGGTAGTGACAATAAATAACAATGCCGGGCTTTTCAAAGTCTGGCAATTGGAATGAGAACAATTTAAATCCCTTATCGAGGATCAATTGGAGGGCAAGTCTGGTGCCAGCAGCCGCGGTAATTCCAGCTGAGCGGGCTGGCAAGGCN
>E9LAHD006DNI7Z LEN=254 QL=1 QR=52
ATGGATTAGGGTTCGATTCCGGAGAGGGAGCCTGAGAAACGGCTACCACATCTAAGGAAGGCAGCAGGCGCGCAAATTACCCAATCCTGACACGAGGGAGGTAGTGAACAAAGAAATAAACAAGTACAGGGCANCCATGTCTTGTAATTGGAATGAATAGAATTTAAACTCCTTTATGAGTATACGATTGGGAGGGCAAGTCGTGGTGCCAGCCACCCGGACGGTAACTTCCAGCTGAGGCGGGCTGGCAAGGC
>E9LAHD006DRBO2 LEN=245 QL=1 QR=77
ACAGATTAGGGTTCGATTCCGGAGAGGGAGCCTTAAAACGGCTACCACATCCAAGGAAGGCAGCAGGCACGCAAATTACCCAATGAACCGAAGTTCGGAGGTAGTGACGAAAAATAACGATACAGGACTCATCCGAGGCCCTGTAATTGGAATTGAGTACACTTTAAACCGTTCCCGAGGATCTATTGGAGGGCAAGTCTGGTGCCAGCACCCGCGGTAATTCCAGCTGAGCGGGCTGGCAAGGC
>E9LAHD006DKAZL LEN=239 QL=1 QR=219
ACTGATTAGGGTTCGATTCCGGAGAGGGAGCCTGAGAAACGGCTACCACATCTAAGGAAGGCAGCAGGCGCGTAAATTACCCAATCCTAATTCAGGGAGGTAGTGACAAGAAATAACGGGTCGGGGTTCTACCCCGGGACTGCAATGAGATGAATTTACACCCCTTTTCGAGTAACAATTGGAGGGCAAGTCTGGTGCCAGCAGCCGCGGTAATTCCAGCTGAGCGGGCTGGCAAGGCN
>E9LAHD006DNENF LEN=242 QL=1 QR=223
CTAGATTAGGGTTCGATTCCGGAGAGGGAGCCTGAGAAACGGCTACCACATCCAAGGAAGGCAGCAGGCGCGCAAATTACCCAATCCCGACACGGGGAGGTAGTGACAATAAATAACAATACCGGGCGTTCAACGTCTGGTAATTGGAATGAGTACAATCTAAATCCCTTAACGAGGATCCATTGGAGGGCAAGTCTGGTGCCAGCAGCCGCGGTAATTCCAGCTGAGCGGGCTGGCAAGGC
>E9LAHD006DUN02 LEN=239 QL=1 QR=220
ATCGATTAGGGTTCGATTCCGGAGAGGGAGCCTGAGAAACGGCTACCACATCTAAGGAAGGCAGCAGGCGCGTAAATTACCCAATCCTGACTCAGGGAGGTAGTGACAAGAAATAACGGACCGGCCTTTTAGGCTCGGGATTGCAATGAGCCGAATTTACACCCCTTAGCGAGGACCCATTGGAGGGCAAGTCTGGTGCCAGCACCCGCGGTAATTCCAGCTGAGCGGGCTGGCAAGGC
>E9LAHD006DUG4N LEN=244 QL=1 QR=224
ATGGATTAGGGTTCGATTCCGGAGAGGGAGCATGAGAAATGGCTACCACATCTACGGAAGGCAGCAGGCGCGCAAATTACCCACTCCTAGAACGGGGAGGTAGTGACGAAAAATAACAATACCGGACTCTAAGAGGCTCGGTAATTGAAATGAGTACAGTTTAAAACCCTTAACGAGGATCTATTGGAGGGCAAGTCTGGTGCCAGCAGCCGCGGTAATTCCAGCTGAGCGGGCTGGCAAGGCN
>E9LAHD006DSB6B LEN=244 QL=1 QR=225
CTAGATTAGGGTTCGATTCCGGAGAGGGAGCCTGAGAGATGGCTACCACATCCAAGGAAGGCAGCAGGCGCGTAAATTGCCCGAATCCTGACACAGGGAGGTAGTGACAAGAAATAACAATACAGGGCTACATCTAGTCTTGTAATTGGAATGAGTACAATTTACATCTCTTCACGAGGATCAATTGGAGGGCAAGTCTGGTGCCAGCACCCGCGGTAATTCCAGCTGAGCGGGCTGGCAAGGC
>E9LAHD006DOMZB LEN=238 QL=1 QR=219
ATAGATTAGGGTTCGATTCCGGAGAGGGAGCCTGAGAAACGGCTACCACATCTAAGGAAGGCAGCAGGCGCGTAAATTACCCAATCCTAATTCAGGGAGGTAGTGACAAGAAATAACGGGTCGGAGCTCTGCTCCGGGACCGCAATGAGATGAATTTTCCACCTTTTTTGAGTAACAATTGGAGGGCAAGTCTGGTGCCAGCACCCGCGGTAATTCCAGCTGAGCGGGCTGGCAAGGC
>E9LAHD006DN9K0 LEN=238 QL=1 QR=219
CTAGATTAGGGTTCGATTCCGGAGAGGGAGCCTGAGAAACGGCTACCACATCTAAGGAAGGCAGCAGGCGCGTAAATTACCCAATCCTAATTCAGGGAGGTAGTGACAAGAAATAACGGGTCGGAGCTCTGCTCCGGGACCGCAATGAGATGAATTTTCCACCTTTTTTGAGTAACAATTGGAGGGCAAGTCTGGTGCCAGCACCCGCGGTAATTCCAGCTGAGCGGGCTGGCAAGGC
>E9LAHD006DJ4RG LEN=238 QL=1 QR=219
ATGGATTAGGGTTCGATTCCGGAGAGGGAGCCTGAGAAACGGCTACCACATCTAAGGAAGGCAGCAGGCGCGTAAATTACCCAATCCTGACTCAGGGAGGTAGTGACAAGAAATAACGGGCCGGGTTCTAAATCCGGGACTGAAATGAGATGAATTTACACCCCTTATTGAGGATCAATTGGAGGGCAAGTCTGGTGCCAGCACCCGCGGTAATTCCAGCTGAGCGGGCTGGCAAGGC
>E9LAHD006DPIYA LEN=243 QL=1 QR=224
TAGGATTAGGGTTCGATTCCGGAGAGGGAGCCTGAGAAATGGCTACCACATCCAAGGAAGGCAGCAGGCGCGTAAATTACCCAATCCTGACACAGGGAGGTAGTGACAATAAATAACAATGCCGGGCCTTTATAGGTCTGGCAATTGGAATGAGAACAATTTAAATCCCTTATCGAGGATCAATTGGAGGGCAAGTCTGGTGCCAGCAGCCGCGGTAATTCCAGCTGAGCGGGCTGGCAAGGC
>E9LAHD006DTAT6 LEN=239 QL=1 QR=220
AACGATTAGGGTTCGATTCCGGAGAGGGAGCCTGAGAAACGGCTACCACATCTAAGGAAGGCAGCAGGCGCGTAAATTACCCAATCCTGACTCAGGGAGGTAGTGACAAGAAATAACGGACCGGCCTTTTAGGTTCGGGATTGCAATGAGCCGAATTTACACCCCTTAGCGAGGACCCATTGGAGGGCAAGTCTGGTGCCAGCACCCGCGGTAATTCCAGCTGAGCGGGCTGGCAAGGC
>E9LAHD006DP0KA LEN=238 QL=1 QR=219
ATCGATTAGGGTTCGATTCCGGAGAGGGAGCCTGAGAAACGGCTACCACATCTAAGGAAGGCAGCAGGCGCGTAAATTACCCAATTCTGATTCAGAGAGGTAGTGACAAGAAATAACGGGTCGGGATTTTTTCCCGGGACTGCAATGAGATGAACTTATACCCCTTTTCGAGTAACAATTGGAGGGCAAGTCTGGTGCCAGCACCCGCGGTAATTCCAGCTGAGCGGGCTGGCAAGGC
>E9LAHD006DSQL9 LEN=241 QL=1 QR=222
ACTGATTAGGGTTCGATTCCGGAGAGGGAGCCTGAGAAACGGCTACCACATCTAAGGAAGGCAGCAGGCGCGCAAATTACCCAATCCTGACACAGGGAGGTAGTGACAAGAAATAACAATACAGGGCATCCATGTCTTGTAATTGGAATGATTAGAATTTAAATCATTTTATGAGTATCGATTGGAGGGCAAGTCTGGTGCCAGCACCCGCGGTAATTCCAGCTGAGCGGGCTGGCAAGGC
>E9LAHD006DSJNK LEN=238 QL=1 QR=219
ATCGATTAGGGTTCGATTCCGGAGAGGGAGCCTGAGAAACGGCTACCACATCTAAGGAAGGCAGCAGGCGCGTAAATTACCCAATCCTGACTCAGGGAGGTAGTGACAAGAAATAACGGGCCGGGTTCTAAATCCGGGACTGAAATGAGATGAATTTACACCCCTTATTGAGGATCAATTGGAGGGCAAGTCTGGTGCCAGCACCCGCGGTAATTCCAGCTGAGCGGGCTGGCAAGGC
>E9LAHD006DREH9 LEN=241 QL=1 QR=222
ANGGATTAGGGTTCGATTCCGGAGAGGGAGCCTGAGAAACGGCTACCACATCTAAGGAAGGCAGCAGGCGCGTAAATTACCCAATCCCGACTCGGGGAGGTAGTGACAAGAAATAACGGACCGGGACTTTCGGGTTCCGGGATTGCAATGAGCCGAATTTACACCCCTTAGCGAGGATCGATTGGAGGGCAAGTCTGGTGCCAGCACCCGCGGTAATTCCAGCTGAGCGGGCTGGCAAGGC
>E9LAHD006DTI1E LEN=238 QL=1 QR=219
ATGGATTAGGGTTCGATTCCGGAGAGGGAGCCTGAGAAACGGCTACCACATCTAAGGAAGGCAGCAGGCGCGTAAATTACCCAATTCTAATTCAGAGAGGTAGTGACAAGAAATAACGGGTCGGGGCTATGCCCCGGGACTGCAATGAGATGAATTTACACCCCTTTTCGAGTAACAATTGGAGGGCAAGTCTGGTGCCAGCACCCGCGGTAATTCCAGCTGAGCGGGCTGGCAAGGC
>E9LAHD006DK903 LEN=243 QL=1 QR=224
AGCGATTAGGGTTCGATTCCGGAGAGGGAGCCTGAGAAATGGCTACCACATCCAAGGAAGGCAGCAGGCGCGTAAATTACCCAATCCTGACACAGGGAGGTAGTGACAATAAATAACAATGCCGGGCTTTTCAAAGTCTGGCAATTGGAATGAGAACAATTTAAATCCCTTATCGAGGATCAATTGGAGGGCAAGTCTGGTGCCAGCACCCGCGGTAATTCCAGCTGAGCGGGCTGGCAAGGC
>E9LAHD006DQV6Q LEN=257 QL=1 QR=219
ACAGATTAGGGTTCGATTCCGGAGAGGGAGCATGAGAAATGGCTACCACATCTACGGAAGGCAGCAGGCGCGCAAATTACCCACTCCTAGAACGGGGAGGTAGTGACGAAAAATAACAATACCGGACTCTATGAGGCTCGGTAATTGAAATGAGTACAGTTTAAAACCCTTAACGAGGATCTATTGGAGGGCAAGTCTGGTGCCAGCACGCGAGTACTCNNCNGACGGGCCGGGTCGGTCGGAACGGAACGGCNNNN
>E9LAHD006DTP8T LEN=249 QL=1 QR=79
ACAGATTAGGGTTCGATTCCGGAGAGGGAGCCTTAAAAACGGCTACCACATCCAAGGAAGGCAGCAGGCACGCAAATTACCCAATGAACGAAGTTCGAGGTAGTGACGAAAAATAACGATACAGGACTCATCCAGGCCCTGTAATTGGAATGAGTACACTTTAAAACCGTTTCCCGAGGATCTATTTGGAGGGCAAGTCTGGTGCCAGCACCCGCGGTAATTCCAAGCTGAGCGGGCTGGCAAGGCNNN
>E9LAHD006DITTQ LEN=243 QL=1 QR=223
ATCGATTAGGGTTCGATTCCGGAGAGGGAGCCTGAGAAACGGCTACCACTTCTAAGGAAGGCAGCAGGCGCGTAAATTACCCAATCCCGATTCGGGGAGGTAGTGACAAGAAATAACAACTCGGGTCCTTCGGGATTACGAGATTGCAATGAGATCAATTTAGACCACTTAACGAGGAACAATTGGAGGGCAAGTCTGGTGCCAGCAGCCGCGGTAATTCCAGCTGAGCGGGCTGGCAAGGCN
>E9LAHD006DMZL0 LEN=242 QL=1 QR=224
ACGGATTAGGGTTCGATTCCGGAGAGGGAGCCTGAGAAATGGCTACCACATCCAAGGAAGGCAGCAGGCGCGTAAATTACCCAATCCTGACACAGGGAGGTAGTGACAATAAATAACAATGCCGGGCCTTTAACGGTTTGGCAATTGGAATGAGAACAATTTAAATCCCTTATCGAGGATCAATTGGAGGGCAAGTCTGGTGCCAGCAGCCGCGGTAATTCCAGCTGAGCGGCTGGCAGGCN
>E9LAHD006DIZ5X LEN=242 QL=1 QR=223
ACTGATTAGGGTTCGATTCCGGAGAGGGAGCCTGAGAAACGGCTACCACATCTAAGGATGGCAGCAGGCGCGCAAATTACCCAATCCTGACATAGGGAGGTAGTGAACAAGAAATAACAATGCAGGGCTTTACAGTCTTGCAATTGGAATGAGTAGATTTTAAAACTCTCTACGAGTAACAATTGGAGGGCAAGTCTGGTGCCAGCAGCCGCGGTAATTCCAGCTGAGCGGGCTGGCAAGGC
>E9LAHD006DIJ8I LEN=242 QL=1 QR=223
ATAGATTAGGGTTCGATTCCGGAGAGGGAGCATGAGAAATGGCTACCACATCTACGGAAGGCAGCAGGCGCGCAAATTACCCACTCCTAGAACGGGAGGTAGTGACGAAAAATAACAATACCGGACTCAATGAGGCTCGGTAATTGAAATGAGTACAGTTTAAAACCCTTAACGAGGATCTATTGGAGGGCAAGTCTGGTGCCAGCACCCGCGGTAATTCCAGCTGAGCGGGCTGGCAAGGC
>E9LAHD006DPHUY LEN=241 QL=1 QR=223
AGCGATTAGGGTTCGATTCCGGAGAGGGAGCCTGAGAAATGGCTACCACATCCAAGGAAGGCAGCAGGCGCGTAAATTACCCAATCCTGACACAGGGAGGTAGTGACAATAAATAACAATGCCGGGCCTTTTTGGTTTGGCAATTGGAATGAGAACAATTTAAATCCCTTATCGAGGATCAATTGGAGGGCAAGTCTGGTGCCAGCACCCGCGGTAATTCCAGCTGAGCGGCTGGCAAGGC
>E9LAHD006DNPMI LEN=241 QL=1 QR=222
ACTGATTAGGGTTCGATTCCGGAGAGGGAGCCTGAGAAACGGCTACCACATCTAAGGAAGGCAGCAGGCGCGCAAATTACCCAATCCTGACACAGGGAGGTAGTGACAAGAAATAACAATACAGGGCATCCATGTCTTGTAATTGGAATGAGTAGAATTTAAATCCCTTTACGAGTATCGATTGGAGGGCAAGTCTGGTGCCAGCACCCGCGGTAATTCCAGCTGAGCGGGCTGGCAAGGC
>E9LAHD006DQNFF LEN=232 QL=1 QR=136
ACTGATTAGGGTTCGATTCCGGAGAGGGAGCCTGAGAAATGGCTACCACATCCAAGGAAGGCAGCAGGCGNGTAAATTACCCAATCCTGACACAGGGAGGTAGTGACAATAAATAACAATGCCGGGCCTTACGTTGNGTTAGTGAATTGGANANAATTAANACCTTTAATCCGTAGNNGATTGAGTGAGGCAGGTNCGNGCACGCGACTCGATCNGNNGGNNGGCAGGCAGN
>E9LAHD006DLFTP LEN=242 QL=1 QR=223
ANGATTAGGGTTCGATTCCGGAGAGGGAGCCTGAGAAATGGCTACCACATCCAAGGAAGGCAGCAGGCGCGTAAATTACCCAATCCTGACACAGGGAGGTAGTGACAATAAATAACAATGCCGGGCTTTTCAAAGTCTGGCAATTGGAATGAGAACAATTTAAATCCCTTATCGAGGATCAATTGGAGGGCAAGTCTGGTGCCAGCACCCGCGGTAATTCCAGCTGAGCGGGCTGGCAAGGC
>E9LAHD006DK1OS LEN=255 QL=1 QR=228
ACGGATTAGGGTTCGATTCCGGAGAGGGAGCATGAGAAATGGCTACCACATCTACGGAAGGCAGCAGGCGCGCAAATTACCCACTCCTAGAACGGGGAGGTAGTGACGAAAAATAACAATACCGGACTCAATGAGGCTCGGTAATTGAAATGAGTACAGTTTAAAACCCTTAACAAGGATCTATTGGAGGGCAAGTCTGGTGCCAGCACCGCCGGTAAGTTACCTACGCTCGAGCGGGCCGTGGCGAAGGACGCN
>E9LAHD006DORQX LEN=242 QL=1 QR=222
CTAGATTAGGGTTCGATTCCGGAGAGGGAGCCTGAGAAACGGCTACCACATCTAAGGAAGGCAGCAGGCGCGCAAATTACCCAATCCTGACACAGGGAGGTAGTGACAAGAAATAACAATACAGGGCATCCATGTCTTGTAATTGGAATGATTAGAATTTAAATCATTTTATGAGTATCGATTGGAGGGCAAGTCTGGTGCCAGCAGCCGCGGTAATTCCAGCTGAGCGGGCTGGCAAGGCN
>E9LAHD006DMC2Y LEN=238 QL=1 QR=219
CTAGATTAGGGTTCGATTCCGGAGAGGGAGCCTGAGAGACGGCTACCACATCCAAGGAAGGCAGCAGGCGCGCAAATTACCCAATCCCGACTCGGGGAGGTAGTGACAATAAATAACAGTAGAGGGCCAATGGTCTTCTTATTGGAATGAGAACAATTTAAACCCCTTAACGAGGATCAATTAGAGGGCAAGTCTGGTGCCAGCACCGCGGAGTTACTCNNNGNGGCGGNGTGAGAGN
>E9LAHD006DMZON LEN=239 QL=1 QR=220
ATCGATTAGGGTTCGATTCCGGAGAGGGAGCCTGAGAAACGGCTACCACATCTAAGGATGGCAGCAGGCGCGCAAATTACCCAATCCTGACACAGGGAGGTAGTGACAAGATATAACAATGCGAGGCTTTTAGTCTTGCAATTGGAATGAGCAAATTTTAAATCCCTTTGCGAATGCAATTGGAGGGCAAGTCTGGTGCCAGCACCCGCGGTAATTCCAGCTGAGCGGGCTGGCAAGGC
>E9LAHD006DHL71 LEN=241 QL=1 QR=117
ATAGATTAGGGTTCGATTCCGGAGAGGGAGCCTGAGAAACGGCTACCACTTCCACGGAAGGCAGCAGGCGCGTAAATTACCCAATCCTAATTCAGGGAGGTAGTGACAAGAAATAATAGGGTACGGTGCTACGCACCGGGACTGCAATGAGACGAATTTAGACCCCTTATCGAGGACCAATTGGAGGGCAAGTCTGGTGCCAGCAGCCGCGGTAATTCCAGCTGAGCGGGCTGGCAAGGCN
>E9LAHD006DSBIG LEN=242 QL=1 QR=223
ATGGATTAGGGTTCGATTCCGGAGAGGGAGCCTGAGAAACGGCTACCACATCCAAGGAAGGCAGCAGGCGCGTAAATTACCCAATCCTGATACAGGGAGGTAGTGACAATAAATAACAATACAGGGCTCTTTGAGTCTTGTAATTGGAATGAGTACAATTTAAATCCCTTAACGAGGAACAATTGGAGGGCAAGTCTGGTGCCAGCACCCGCGGTAATTCCAGCTGAGCGGGCTGGCAAGGC
>E9LAHD006DSKSE LEN=243 QL=1 QR=224
ACTGATTAGGGTTCGATTCCGGAGAGGGAGCCTGAGAAATGGCTACCACATCCAAGGAAGGCAGCAGGCGCGTAAATTACCCAATCCTGACACAGGGAGGTAGTGACAATAAATAACAATGCCGGGCTTTTCAAAGTCTGGCAATTGGAATGAGAACAATTTAAATCCCTTATCGAGGATCAATTGGAGGGCAAGTCTGGTGCCAGCACCCGCGGTAATTCCAGCTGAGCGGGCTGGCAAGGC
>E9LAHD006DLYOP LEN=241 QL=1 QR=222
TAGGATTAGGGTTCGATTCCGGAGAGGGAGCCTGAGAAACGGCTACCACATCTAAGGAAGGCAGCAGGCGCGCAAATTACCCAATCCTGACACAGGGAGGTAGTGACAAGAAATAACAATACAGGGCATTCATGTCTTGTAATTGGAATGAGTAGAATTTAAATCCCTTTATGAGTATCAATTGGAGGGCAAGTCTGGTGCCAGCACCCGCGGTAATTCCAGCTGAGCGGGCTGGCAAGGC
>E9LAHD006DTFDV LEN=236 QL=1 QR=207
ATGATTAGGGTTCGATTCCGGAGAGGGAGCCTGAGAAACGGCTACCACATCTAAGGAAGGCAGCAGGCGCGTAAATTACCCAATCCTAATTCAGGGAGGTAGTGACAAGAAATAACGGGTCGGAGCTCTGCTCCGGGACCGCAATGAGATGAATTTTCCACCTTTTTTGAGTAACAATTGGAGGGCAAGTCTGGTGCCAGCACCGCCGGAGTTACTCNNNGCGGCGGNGNGAGAGN
>E9LAHD006DUWS3 LEN=243 QL=1 QR=223
TAGGATTAGGGTTCGATTCCGGAGAGGGAGCCTGAGAAACGGCTACCACATCCAAGGAAGGCAGCAGGCGCGTAAATTACCCAATCCTGACACAGGGAGGTAGTGACAATAAATATCAATACGGGGCCATTTTGGTTTCGTAATTGGAATGGGTGCAAATCAAAACTCTGCACGAGGAACAATTGGAGGGCAAGTCTGGTGCCAGCAGCCGCGGTAATTCCAGCTGAGCGGGCTGGCAAGGCN
>E9LAHD006DQP15 LEN=244 QL=1 QR=225
CTAGATTAGGGTTCGATTCCGGAGAGGGAGCATGAGACACGGCTACCACATCCAAGGAAGGCAGCAGGCGCGCAAATTACCCAATCCCGACACGGGGAGGTAGTGACGAAAAATAACAATGCGGGACTCTTTCGAGGCCCCGCAATTGGAATGGGCACACTTTAGATCCTTGAGCGAGGATCGATTGGAGGGCAAGTCTGGTGCCAGCAGCCGCGGTAATTCCAGCTGAGCGGGCTGGCAAGGC
>E9LAHD006DMV74 LEN=241 QL=1 QR=222
ACTGATTAGGGTTCGATTCCGGAGAGGGAGCCTGAGAAACGGCTACCACATCCAAGGAAGGCAGCAGGCGCGCAAATTACCCAATCCCGACACGGGAGGTAGTGACAATAAATAACAATACCGGGCGTTCAACGTCTGGTAATTGGAATGAGTACAATCTAAATCCCTTAACGAGGATCCATTGGAGGGCAAGTCTGGTGCCAGCACCCGCGGTAATTCCAGCTGAGCGGGCTGGCAAGGC
>E9LAHD006DQBOQ LEN=244 QL=1 QR=225
ATGGATTAGGGTTCGATTCCGGAGAGGGAGCATGAGACACGGCTACCACATCCAAGGAAGGCAGCAGGCGCGCAAATTACCCAATCCCGACACGGGGAGGTAGTGACGAAAAATAACAATGCGGGACTCTTTCGAGGCCCCGCAATTGGAATGGGCACACTTTAGATCCTTGAGCGAGGATCGATTGGAGGGCAAGTCTGGTGCCAGCACCCGCGGTAATTCCAGCTGAGCGGGCTGGCAAGGC
>E9LAHD006DJFGX LEN=238 QL=1 QR=171
TAGGATTAGGGTTCGATTCCGGAGAGGGAGCCTGAGAAACGGCTACCACATCTAAGGAAGGCAGCAGGCGCGCAAATTACCCAATCCTGACACAGGGAGGTAGTGACAAGAAATAACAATACAGGGCATCATTGTCTTGTAATTGGAATGAGTAGAATTTAAATCCCTTTAGNGATNATAGTGGNGANATGTGGCACNNCCCGACCGGTAGTTACTCNCNAGCGGCGNGCGAGAGNNN
>E9LAHD006DTLNK LEN=243 QL=1 QR=224
AGCGATTAGGGTTCGATTCCGGAGAGGGAGCCTGAGAAATGGCTACCACATCCAAGGAAGGCAGCAGGCGCGTAAATTACCCAATCCTGACACAGGGAGGTAGTGACAATAAATAACAATGCCGGGCTTTTCAAAGTCTGGCAATTGGAATGAGAACAATTTAAATCCCTTATCGAGGATCAATTGGAGGGCAAGTCTGGTGCCAGCACCCGCGGTAATTCCAGCTGAGCGGGCTGGCAAGGC
>E9LAHD006DSXJV LEN=243 QL=1 QR=224
ATCGATTAGGTTCGATTCCGGAGAGGGAGCCTGAGAAATGGCTACCACATCCAAGGAAGGCAGCAGGCGCGTAAATTACCCAATCCTGACACAGGGAGGTAGTGACAATAAATAACAATGCCGGGCTTTTANAAGGTCTGGCAATTGGAATGAGAACAATTTAAATCCCTTATCGAGGATCAATTGGAGGGCAAGTCTGGTGCCAGCACCCGCGGTAATTCCAGCTGAGCGGGCTGGCAAGGC
>E9LAHD006DST1N LEN=232 QL=1 QR=169
ANCGATTAGGGTTCGATTCCGGAGAGGGAGCCTGAGAAACGGCTACCACATCTAAGGAAGGCAGCAGGCGCGCAAATTACCCAATCCTGACACAGGGAGGTAGTGACAAGAAATAACAATACAGGGCATCCATGTCTTGTAATTGGAATGAATTAGAATTTAAATCTTATTNGATNNTGTGGNGANATGTGGCNCNNCCNCCGGTAGTTACTCNNNGNGGCGGNGNGAGAGN
>E9LAHD006DM7ZI LEN=243 QL=1 QR=224
ATCGATTAGAGTTCGATTCCGGAGAGGGAGCCTGAGAAACGGCTACCACATCCAAGGAAGGCAGCAGGCGCGTAAATTACCCAATCCTGACACAGGGAGGTAGTGACAATAAATAACAGTGCCGAGCCCATTCGGGTTTGGCAGTTGGAATGAGAACAATTTAAATCCCTTATCGAGGATCAATTGGAGGGCAAGTCTGGTGCCAGCACCAGCGGTAATTCCAGCTGAGCGGGCTGGCAAGGC
>E9LAHD006DTYNS LEN=241 QL=1 QR=223
TAGGATTAGGGTTCGATTCCGGAGAGGGAGCCTGAGAAATGGCTACCACATCCAAGGAAGGCAGCAGGCGCGTAAATTACCCAATCCTGACACAGGGAGGTAGTGACAATAAATAACAATGCCGGGCCTTTTTGGTTTGGCAATTGGAATGAGAACAATTTAAATCCCTTATCGAGGATCAATTGGAGGGCAAGTCTGGTGCCAGCACCCGCGGTAATTCCAGCTGAGCGGCTGGCAAGGC
>E9LAHD006DSOSW LEN=243 QL=1 QR=224
ATGGATTAGGGTTCGATTCCGGAGAGGGAGCCTGAGAAACGGCTACCACATCCAAGGAAGGCAGCAGGCGCGCAAATTACCCAATCCCGACACGGGGAGGTAGTGACAATACATAACGATACAGGGCCCTTTCGGGTCTTGTAATTGGAATGAGTACAATGTAAATACCTTAACGAGGAACAATTGGAGGGCAAGTCTGGTGCCAGCACCCGCGGTAATTCCAGCTGAGCGGGCTGGCAAGGC
>E9LAHD006DJ0RP LEN=233 QL=1 QR=172
ACGGGATTAGGGGTTCATTCCGGANAGGGANCCTGAGAGACGGCTACCACATCCAAGGAAGGCAGCAGGCGCGCAAAATTACCCAATCCCGACTCGGGGGAGGTAGTGACAATAAATAACAGTAGAGGGGCCAACGGTCTTCTTATTGGAATGAGAACAATTAAACCCTTAACGAGGANNAATTAGAGGCAAGCTGTGCAGCANCGCGGAATTCANCNANGGNGNGNAGNGNN
>E9LAHD006DJUJQ LEN=245 QL=1 QR=225
ATCGATTAGGGTTCGATTCCGGAGAGGGAGCATGAGACACGGCTACCACATCCAAGGAAGGCAGCAGGCGCGCAAATTACCCAATCCCGACACGGGGAGGTAGTGACGAAAAATAACAATGCGGGACTCTTTCGAGGCCCCGCAATTGGAATGGGCACACTTTAGATCCTTGAGCGAGGATCGATTGGAGGGCAAGTCTGGTGCCAGCACCCGCGGTAATTCCAGCTGAGCGGGCTGGCAAGGCN
>E9LAHD006DO5PY LEN=244 QL=1 QR=225
AACGATTAGGGTTCGATTCCGGAGAGGGAGCCTGAGAGATGGCTACCACATCCAAGGAAGGCAGCAGGCGCGTAAATTGCCCGAATCCTGACACAGGGAGGTAGTGACAAGAAATAACAATACAGGGCTACATCTAGTCTTGTAATTGGAATGAGTACAATTTACATCTCTTCACGAGGATCAATTGGAGGGCAAGTCTGGTGCCAGCAGCCGCGGTAATTCCAGCTGAGCGGGCTGGCAAGGC
>E9LAHD006DSG44 LEN=244 QL=1 QR=224
ATAGATTAGGGTTCGATTCCGGAGAGGGAGCATGAGAAATGGCTACCACATCTACGGAAGGCAGCAGGCGCGCAAATTACCCACTCCTAGAACGGGGAGGTAGTGACGAAAAATAACAATACCGGACTCTATGAGGCTCGGTAATTGAAATGAGTACAGTTTAAAACCCTTAACGAGGATCTATTGGAGGGCAAGTCTGGTGCCAGCAGCCGCGGTAATTCCAGCTGAGCGGGCTGGCAAGGCN
>E9LAHD006DJ296 LEN=241 QL=1 QR=222
ATCGATTAGGGTTCGATTCCGGAGAGGGAGCCTGAGAAACGGCTACCACATCTAAGGAAGGCAGCAGGCGCGCAAATTACCCAATCCTGACACAGGGAGGTAGTGACAAGAAATAACAATACAGGGCATCCATGTCTTGTAATTGGAATGAGTAGAATTTAAATCCCTTTACAAGTATCAATTGGAGGGCAAGTCTGGTGCCAGCACCCGCGGTAATTCCAGCTGAGCGGGCTGGCAAGGC
>E9LAHD006DIKHE LEN=244 QL=1 QR=225
TAGGATTAGGGTTCGATTCCGGAGAGGGAGCCTGAGAAATGGCTACCACATCTAAGGAAGGCAGCAGGCGCGTAAATTACCCAATCCTAATTCAGGGAGGTAGTGACAAGAAATAACAACTCGGGCCCCACATGGGGTTGCGAGATTGCAATGAGAACAATTTAAACCACTTATCGAGTAACAATTGGAGGGCAAGTCTGGTGCCAGCACCCGCGGTAATTCCAGCTGAGCGGGCTGGCAAGGC
>E9LAHD006DMJGM LEN=243 QL=1 QR=224
AGCGATTAGGGTTCGATTCCGGAGAGGGAGCCTGAGAAATGGCTACCACATCCAAGGAAGGCAGCAGGCGCGTAAATTACCCAATCCTGACACAGGGAGGTAGTGACAATAAATAACAATGCCGGGCTTTTCAAAGTCTGGCAATTGGAATGAGAACAATTTAAATCCCTTATCGAGGATCAATTGGAGGGCAAGTCTGGTGCCAGCACCCGCGGTAATTCCAGCTGAGCGGGCTGGCAAGGC
>E9LAHD006DQ0SG LEN=244 QL=1 QR=224
ATCGATTAGGGTTCGATTCCGGAGAGGGAGCCTGAGAAACGGCTACCACATCCAAGGAAGGCAGCAGGCGCGCAAATTACCCAATCCTGACACAGGGAGGTAGTGACAATAAATAACAATACCGGGCTCTTTGAGTCTGGTAATTGGAATGAGTACAATTTAAATCCCTTAACGAGGAACAATTGGAGGGCAAGTTCTGGTGCCAGCAGCCGCGGTAATTCCAGCTGAGCGGGCTGGCAAGGCN
>E9LAHD006DTKEZ LEN=242 QL=1 QR=223
ACTGATTAGGGTTCGATTCCGGAGAGGGAGCCTGAGAGACGGCTACCACATCCAAGGAAGGCAGCAGGCGCGTAAATTACCCAATCCTGACTCAGGGAGGTAGTGACAATAAATAACGATGCCGGGCTCTTTGAGTCTGGCAATTGCAATGAGAACAATCTAAACCCCTTAGCGAGGATCAATTGGAGGGCAAGTCTGGTGCCAGCACCCGCGGTAATTCCAGCTGAGCGGGCTGGCAAGGC
>E9LAHD006DOU8P LEN=303 QL=1 QR=130
ATGATTAGGGTTCGATTCCGGAGAGGGAGCCTGAGAAACGGCTACCACTTCTAAGGAAGGCAGCAGGCGCGTAAATTACCCAATCCTGATTCAGGGAGGTAGTGACAAGAAATAACAACCTGGGGGACTTNCTTCCGGTATGCTANNAAGTAACGAAAGTACCTAAACTTAAAACGAACCTTTAAACCGGAAGGGAAACCAAATTTGGGAAGGGGCCAAAGGTTCCTGGGTTGCCCAAGGCCAACCCGGCCGGTAAGTTACCTACGACGTCGAGGACGGGCCGGTCGGTCGGAACGGACGCNN
>E9LAHD006DIN1M LEN=242 QL=1 QR=224
TAGGATTAGGGTTCGATTCCGGAGAGGGAGCCTGAGAAATGGCTACCACATCCAAGGAAGGCAGCAGGCGCGTAAATTACCCAATCCTGACACAGGGAGGTAGTGACAATAAATAACAATGCCGGGCCTTTCAAGGTTTGGCAATTGGAATGAGAACAATTTAAATCCCTTATCGAGGATCAATTGGAGGGCAAGTCTGGTGCCAGCAGCCGCGGTAATTCCAGCTGAGCGGCTGGCAAGGC
>E9LAHD006DKBG3 LEN=241 QL=1 QR=222
ATAGATTAGGGTTCGATTCCGGAGAGGGAGCCTGAGAAACGGCTACCACATCTAAGGAAGGCAGCAGGCGCGCAAATTACCCAATCCTGACACAGGGAGGTAGTGACAAGAAATAACAATACAGGGCATCCATGTCTTGTAATTGGAATGATTAGAATTTAAATCATTTTATGAGTATCGATTGGAGGGCAAGTCTGGTGCCAGCACCCGCGGTAATTCCAGCTGAGCGGGCTGGCAAGGC
>E9LAHD006DNKF3 LEN=241 QL=1 QR=222
ACTGATTAGGGTTCGATTCCGGAGAGGGAGCCTGAGAAATGGCTACCACATCCAAGGAAGGCAGCAGGCGCGTAAATTACCCAATCCTGACACAGGGAGGTAGTGACAATAAATAACAATGTCGGGCCTTCGGGTCTGACAATTGGAATGAGAACAATTTAAATCCCTTATCGAGGATCAATTGGAGGGCAAGTCTGGTGCCAGCACCCGCGGTAATTCCAGCTGAGCGGGCTGGCAAGGC
>E9LAHD006DKQFI LEN=244 QL=1 QR=224
ATGGATTAGGGTTCGATTCCGGAGAGGGAGCCTGAGAAATGGCTACCACATCCAAGGAAGGCAGCAGGCGCGTAAATTACCCAATCCTGACACAGGGAGGTAGTGACAATAAATAACAATGCCGGGCTTTTCAAAGTCTGGCAATTGGAATGAGAACAATTTAAATCCCTTATCGAGTATCAATTGGAGGGCAAGTCTGGTGCCAGCACCCGCGGTAATTCCAGCTGAGCGGGCTGGCAAGGCN
>E9LAHD006DJJXP LEN=244 QL=1 QR=225
ACTGATTAGGGTTCGATTCCGGAGAGGGAGCCTGAGAAATGGCTACCACATCCAAGGAAGGCAGCAGGCGCGTAAATTACCCAATCCTGACACAGGGAGGTAGTGACAATAAATAACAATGCCGGGTCTTTTTTAAGTTTGGCAATTGGAATGAGAACAATTTAAATCCCTTATCGAGGATCAATTGGAGGGCAAGTCTGGTGCCAGCACCCGCGGTAATTCCAGCTGAGCGGGCTGGCAAGGC
>E9LAHD006DQYQI LEN=242 QL=1 QR=222
ACTGATTAGGGTTCGATTCCGGAGAGGGAGCCTGAGAAACGGCTACCACATCTAAGGATGGCAGCAGGCGCGCAAATTACCCAATCCTGACACAGGGAGGTAGTGACAAGAAATAACAATGCAGGGCTTCACAGTCTTGCAATTGGAATGAGTAGATTTTAAATCTCTCTACGAGTAACAATTGGAGGGCAAGTCTGGTGCCAGCACCCGCGGTAATTCCAGCTGAGCGGGCTGGCAAGGCN
>E9LAHD006DNHWN LEN=238 QL=1 QR=219
AACGATTAGGGTTCGATTCCGGAGAGGGAGCCTGAGAAACGGCTACCACATCTAAGGAAGGCAGCAGGCGCGTAAATTACCCAATTCTAATTCAGAGAGGTAGTGACAAGAAATAACGGGTCGGGGCTATGCCCCGGGACTGCAATGAGATGAATTTACACCCCTTAGCGAGGATCGATTGGAGGGCAAGTCTGGTGCCAGCAGCCGCGGTAATTCCAGCTGAGCGGGCTGGCAAGGC
>E9LAHD006DSLBA LEN=277 QL=1 QR=88
ATGGATTAGGGTTCGATTCCGGAGAGGGAGCCTGAAGGAAATGGCTACCACATCCAAGGAAGGCAGCAGGCGCCGTAAATTACCCAATCCTGACACAGGGAGGTAGTGAACAAATAAATAACAATGCCGGGCTTTTTANAAGTGNGACTAGTAGATAGAANAATTAAATTACCTCTNAGGAGTCAATTAGGTAGGGCGAAGTACTCGGTGGCCGACCGCGACCCGCCCGGTAAGGTTACCTACGACGTCGAGGACGGGGCCGTGGCGAAGGACGNNN
>E9LAHD006DJLD1 LEN=247 QL=1 QR=130
ATAGATTAGGGTTCGATTCCGGAGAGGGAGCCTGAGAAATGGCTACCACATCCAAGGAAGGCAGCAGGCGCGTAAATTACCCAATCCTGACACAGGGAGGTAGTGACAATAAATAACAATGTCGGGCCTTCGGGTCTGACAATTGGAATGAGAACAAATTTAAATTACCCTTAATCGAGGATCAATTGGAGGGCAAGTCTGGTGCCAGCACCGCCGAAGTTCCAGCTGAGCGGGCTGGCAAGGCNNN
>E9LAHD006DTHCF LEN=238 QL=1 QR=219
ATAGATTAGGGTTCGATTCCGGAGAGGGAGCCTGAGAAACGGCTACCACATCTAAGGAAGGCAGCAGGCGCGTAAATTACCCAATCCTGACTCAGGGAGGTAGTGACAAGAAATAACGGGCCGGGTTCTAAATCCGGGACTGAAATGAGATGAATTTACACCCCTTATTGAGGATCAATTGGAGGGCAAGTCTGGTGCCAGCACCCGCGGTAATTCCAGCTGAGCGGGCTGGCAAGGC
>E9LAHD006DR1W2 LEN=243 QL=1 QR=224
ATGGATTAGGGTTCGATTCCGGAGAGGGAGCCTGAGAGACGGCTACCACATCCAAGGAAGGCAGCAGGCGCGCAAATTACCCAATCCTGACACAGGGAGGTAGTGACAATAAATAACAATACAGGGCCTTTTCAGGTCTTGTAATTGGAATGAGAACAATTTAAATCCCTTATCGAGGATCCATTAGAGGGCAAGTCTGGTGCCAGCACCCGCGGTAATTCCAGCTGAGCGGGCTGGCAAGGC
>E9LAHD006DNHHV LEN=239 QL=1 QR=220
ATAGATTAGGGTTCGATTCCGGAGAGGGAGCCTGAGAAACGGCTACCACATCTAAGGAAGGCAGCAGGCGCGTAAATTACCCAATCCTGACTCAGGGAGGTAGTGACAAGAAATAACGGACCGAGGCTTTTGCTTCGGGATTGCAATGAGTTGAATTTAAACCCCTTGACGAGGATCAATTGGAGGGCAAGTCTGGTGCCAGCACCCGCGGTAATTCCAGCTGAGCGGGCTGGCAAGGC
>E9LAHD006DKGO9 LEN=244 QL=1 QR=225
AACGATTAGGGTTCGATTCCGGAGAGGGAGCCTTAAAAACGGCTACCACATCCAAGGAAGGCAGCAGGCACGCAAATTACCCAATGAACGAAGTTCGAGGTAGTGACGAAAAATAACGATACAGGACTCATCCGAGGCCCTGTAATTGGAATGAGTACACTTTAAAACCGTTCCCGAGGATCTATTGGAGGGCAAGTCTGGTGCCAGCACCCGCGGTAATTCCAGCTGAGCGGGCTGGCAAGGC
>E9LAHD006DI2WT LEN=239 QL=1 QR=220
ATCGATTAGGGTTCGATTCCGGAGGAGGGAGCCTGAGAAACGGCTACCACATCTAAGGAAGGCAGCAGGCGCGTAAATTACCCAATCCTAATTCAGGGAGGTAGTGACAAGAAATAACGGGTCGGAGCTCTGCTCCGGGACCGCAATGAGATGAATTTTCCACCTTTTTTGAGTAACAATTGGAGGGCAAGTCTGGTGCCAGCAGCCGCGGTAATTCCAGCTGAGCGGGCTGGCAAGGC
>E9LAHD006DT8IH LEN=241 QL=1 QR=222
ACTGATTAGGGTTCGATTCCGGAGAGGGAGCCTGAGAAACGGCTACCACATCTAAGGATGGCAGCAGGCGCGCAAATTACCCAATCCTGACACAGGGAGGTAGTGACAAGAAATAACAATGCAGGGCTTCACAGTCTTGCAATTGGAATGAGTAGATTTTAAATCTCTCTACGAGTAACAATTGGAGGGCAAGTCTGGTGCCAGCACCCGCGGTAATTCCAGCTGAGCGGGCTGGCAAGGC
>E9LAHD006DKRJE LEN=242 QL=1 QR=223
TAGGATTAGGGTTCGATTCCGGAGAGGGAGCCTGAGAAACGGCTACCACATCCAAGGAAGGCAGCAGGCGCGTAAATTACCCAATCCTGACACAGGGAGGTAGTGACAATAAATATCAATACGGGGCCATTTTGGTTTCGTAATTGGAATGGGTGCAAATCAAAACTCTGCACGAGGAACAATTGGAGGGCAAGTCTGGTGCCAGCACCCGCGGTAATTCCAGCTGAGCGGGCTGGCAAGGC
>E9LAHD006DQW8J LEN=242 QL=1 QR=223
ATGGATTAGGGTTCGATTCCGGAGAGGGAGCCTGAGAAACGGCTACCACTTCTAAGGAAGGCAGCAGGCGCGTAAATTACCCAATCCCGATTCGGGGAGGTAGTGACAAGAAATAACAACTCGGGTCCTTCGGGATTACGAGATTGCAATGAGATCAATTTAGACCACTTAACGAGGAACAATTGGAGGGCAAGTCTGGTGCCAGCAGCCGCGGTAATTCCAGCTGAGCGGGCTGGCAAGGC
>E9LAHD006DJVWP LEN=233 QL=1 QR=212
ATGGATTAGGGTTCGATTCCGGAGAGGGAGCCTGAGAAATGGCTACCACATCCAAGGAAGGCAGCAGGCGCGTAAATTACCCAATCCTGACACAGGGAGGTAGTGACAATAAATAACAATGCCGGGCTTTTTTAAGTCTGGCACTTGGAATGAGAACAATTTAAATCCCTTATCGAGGATCAATTGGAGGGCAAGTCTGGTGCCAGCACCGCGATCNNNNGNGGCGNGNAGNN
>E9LAHD006DQ3GA LEN=242 QL=1 QR=223
ATCGATTAGGGTTCGATTCCGGAGAGGGAGCCTGAGAAACGGCTACCACATCCAAGGAAGGCAGCAGGCGCGCAAATTACCCAATCCCGATACGGGGAGGTAGTGACAATAAATAACAATACAGAGCTTTTCAAGTTTTGTAATTGTAATGAGAACAATTTAAACCTCTTAACGAGAACCAATTGGAGGGCAAGTCTGGTGCCAGCAGCCGCGGTAATTCCAGCTGAGCGGGCTGGCAAGGC
>E9LAHD006DTMKA LEN=240 QL=1 QR=221
CTAGATTAGGGTTCGATTCCGGAGAGGGAGCCTGAGAGACGGCTACCACATCCAAGGAAGGCAGCAGGCGCGCAAATTACCCAATCCCGATTCGGGGAGGTAGTGACAATAAATAACAATACAGGGCCAATGGTCTTGTTATTGGAATGAGAACAATTTAAATAACTTAACGAGGATCAATTAGAGGGCAAGTCTGGTGCCAGCACCCGCGGTAATTCCAGCTGAGCGGGCTGGCAAGGC
>E9LAHD006DPSJK LEN=324 QL=1 QR=89
ATCGATTAGGGTTCGATTCCGGAGAGGGAGCCTGAGAAACGGCTACCACATCTAAGGAAGGCAGCAGGCGCGTAAATTACCCAATCCCTAATTCCGGAGGGTAGGGTAGGTACGAACGAAAAGTAAAAGGTAAACCGGGGTACCGGTTAACGGGGCCTTTACCGGGTGGTCTTCCGGAACCTATAAGTCGGAACGTTAACTTACCCTAACTTTCGACGTTTGACGTAATTAGGTAGGGGACGGAACGTACGTTCGGTTGGTCCGACGACGACCGACGGTACCGGTTACGTAACTCCNGCGNGGGACGTCGGCAGGCAGCNNNNN
>E9LAHD006DSTHV LEN=239 QL=1 QR=172
ATCGATTAGGGTTCGATTCCGGAGAGGGAGCCTGAGAAACGGCTACCACATCTAAGGAAGGCAGCAGGCGCGCAAATTACCCAATCCTGACACAGGGAGGTAGTGACAAGAAATAACAATACAGGCATTCCATGTCTTGTAATTGGAATGATTAGAATTTAAATCCTTATTTANGTATNATGTGTGGCAAGTCTGGTGCCAGCACCCGCGGTAATTCCAGCTGAGCGGGCTGGCAAGGC
>E9LAHD006DJRN2 LEN=239 QL=1 QR=220
ATGGATTAGGGTTCGATTCCGGAGAGGGAGCCTGAGAAACGGCTACCACATCTAAGGAAGGCAGCAGGCGCGTAAATTACCCAATCCTGACTCAGGGAGGTAGTGACAAGAAATAACGGACCGGCCTTTTAGGCTCGGGATTGCAATGAGCCGAATTTACACCCCTTAGCGAGGACCCATTGGAGGGCAAGTCTGGTGCCAGCACCCGCGGTAATTCCAGCTGAGCGGGCTGGCAAGGC
>E9LAHD006DLGOE LEN=242 QL=1 QR=222
ATGGATTAGGGTTCGATTCCGGAGAGGGAGCCTGAGAAACGGCTACCACATCTAAGGAAGGCAGCAGGCGCGTAAATTACCCAATCCCGATTCGGGGAGGTAGTGACAAGAAATAACGGACCGGGGCCTTCGGGCTCCGGGATTGCAATGAGCCGAATTTACACCCCTTAGCGAGGATCGATTGGAGGGCAAGTCTGGTGCCAGCACCCGCGGTAATTCCAGCTGAGCGGGCTGGCAAGGCN
>E9LAHD006DLJBR LEN=240 QL=1 QR=221
ACTGATTAGGGTTCGATTCCGGAGAGGGAGCCTGAGAAACGGCTACCACATCCAAGGAAGGCAGCAGGCGCGTAAATTACCCAATCCTGACACAGGGAGGTAGTGACAATAAATAACAATGCTGGGCTTTCAGTCTGGCAATTGGAATGAGAACAATTTAAATCCCTTATCGAGGATCAATTGGAGGGCAAGTCTGGTGCCAGCACCCGCGGTAATTCCAGCTGAGCGGGCTGGCAAGGC
>E9LAHD006DMOVG LEN=244 QL=1 QR=225
AACGATTAGGGTTCGATTCCGGAGAGGGAGCCTTAAAAACGGCTACCACATCCAAGGAAGGCAGCAGGCACGCAAATTACCCAATGAACGAAGTTCGAGGTAGTGACGAAAAATAACGATACAGGACTCATCCGAGGCCCTGTAATTGGAATGAGTACACTTTAAAACCGTTCCCGAGGATCTATTGGAGGGCAAGTCTGGTGCCAGCACCCGCGGTAATTCCAGCTGAGCGGGCTGGCAAGGC
>E9LAHD006DRDA8 LEN=241 QL=1 QR=222
ATGGATTAGGGTTCGATTCCGGAGAGGGAGCCTGAGAAATGGCTACCACATCCAAGGAAGGCAGCAGGCGCGTAAATTACCCAATCCTGACACAGGGAGGTAGTGACAATAAATAACAATGTCGGGCCTTCGGGTCTGACAATTGGAATGAGAACAATTTAAATCCCTTATCGAGGATCAATTGGAGGGCAAGTCTGGTGCCAGCACCCGCGGTAATTCCAGCTGAGCGGGCTGGCAAGGC
>E9LAHD006DS7JW LEN=243 QL=1 QR=224
ATGGATTAGGGTTCGATTCCGGAGAGGGAGCCTGAGAAATGGCTACCACATCCAAGGAAGGCAGCAGGCGCGTAAATTACCCAATCCTGACACAGGGAGGTAGTGACAATAAATAACAATGCCGGGCTTTTCAAAGTCTGGCAATTGGAATGAGAACAATTTAAATCCCTTATCGAGGATCAATTGGAGGGCAAGTCTGGTGCCAGCACCCGCGGTAATTCCAGCTGAGCGGGCTGGCAAGGC
>E9LAHD006DVF6D LEN=241 QL=1 QR=220
AACGATTAGGGTTCGATTCCGGAGAGGGAGCCTGAGAAACGGCTACCACATCTAAGGAAGGCAGCAGGCGCGTAAATTACCCAATCCTGACTCAGGGAGGTAGTGACAAGAAATAACGGACCGGCCTTTTAGGCTCGGGATTGCAATGAGCCGAATTTACACCCCTTAGCGAGGACCCATTGGAGGGCAAGTCTGGTGCCAGCACCCGCGGTAATTCCAGCTGAGCGGGCTGGCAAGGCNN
>E9LAHD006DLC6J LEN=245 QL=1 QR=225
AACGATTAGGGTTCGATTCCGGAGAGGGAGCCTTAAAAACGGCTACCACATCCAAGGAAGGCAGCAGGCACGCAAATTACCCAATGAACGAAGTTCGAGGTAGTGACGAAAAATAACGATACAGGACTCATCCGAGGCCCTGTAATTGGAATGAGTACACTTTAAAACCGTTCCCGAGGATCTATTGGAGGGCAAGTCTGGTGCCAGCAGCCGCGGTAATTCCAGCTGAGCGGGCTGGCAAGGCN
>E9LAHD006DPYA7 LEN=238 QL=1 QR=219
ATCGATTAGGGTTCGATTCCGGAGAGGGAGCCTGAGAAACGGCTACCACATCTAAGGAAGGCAGCAGGCGCGTAAATTACCCAATCCTAATTCAGGGAGGTAGTGACAAGAAATAACGGGTCGGGGTTCTACCCCGGGACTGCAATGAGATGAATTTACACCCCTTTTCGAGTAACAATTGGAGGGCAAGTCTGGTGCCAGCACCCGCGGTAATTCCAGCTGAGCGGGCTGGCAAGGC
>E9LAHD006DSS52 LEN=241 QL=1 QR=222
TAGGATTAGGGTTCGATTCCGGAGAGGGAGCCTGAGAAACGGCTACCACTTCTAAGGAAGGCAGCAGGCGCGTAAATTACCCAATCCCGATTCGGGGAGGTAGTGACAAGAAATAACAACTCGGGTCCTTCGGGATTACGAGATTGCAATGAGAACAATTTAGACCACTTAACGAGGATCAATTGGAGGGCAAGTCTGGTGCCAGCACCCGCGGTAATTCAGCTGAGCGGGCTGGCAAGGC
>E9LAHD006DQVV4 LEN=243 QL=1 QR=224
ATGGATTAGGGTTCGATTCCGGAGAGGGAGCCTGAGAAATGGCTACCACATCCAAGGAAGGCAGCAGGCGCGTAAATTACCCAATCCTGACACAGGGAGGTAGTGACAATAAATAACAATGCCGGGCTTTTCAAAGTCTGGCAATTGGAATGAGAACAATTTAAATCCCTTATCGAGGATCAATTGGAGGGCAAGTCTGGTGCCAGCACCCGCGGTAATTCCAGCTGAGCGGGCTGGCAAGGC
>E9LAHD006DPR9N LEN=240 QL=1 QR=221
ATCGATTAGGGTTCGATTCCGGAGAGGGAGCCTGAGAGACGGCTACCACATCCAAGGAAGGCAGCAGGCGCGCAAATTACCCAATCCCGACTCGGGGAGGTAGTGACAATAAATAACAGTAGAGGGCCAATGGTCTTCTTATTGGAATGAGAACAATTTAAACCCCTTAACGAGGATCAATTAGAGGGCAAGTCTGGTGCCAGCAGCCGCGGTAATTCCAGCTGAGCGGGCTGGCAAGGC
>E9LAHD006DL73N LEN=224 QL=1 QR=91
ATGGATTAGGGTTCGATTCCGGAGAGGGAGCCTGAGAGACGGCTACCACATCCAAGGAAGGCAGCAGGCGCGCAAATTACCCAATCCCGACNCGGGGAGGTAGTGACAAAATAANAANGTNGGCCAAGGNGTGTTTGTAATTGGGAANATTAANACCTAATTAACCGTANGATNAAGTNAAGGCAGTNCGNGCACGCGACTCGATCNGNNGGNNGGCAGGCAGN
>E9LAHD006DSNW2 LEN=243 QL=1 QR=224
CTAGATTAGGGTTCGATTCCGGAGAGGGAGCATGAGAAATGGCTACCACATCTACGGAAGGCAGCAGGCGCGCAAATTACCCACTCCTAGAACGGGGAGGTAGTGACGAAAAATAACAATACCGGACTCTAAGAGGCTCGGTAATTGAAATGAGTACAGTTTAAAACCCTTAACGAGGATCTATTGGAGGGCAAGTCTGGTGCCAGCACCCGCGGTAATTCCAGCTGAGCGGGCTGGCAAGGC
>E9LAHD006DRXN1 LEN=457 QL=1 QR=56
ACTGATTAGGGTTCGATTCCGGAGAGGGAGCCTGAGAAACGGCTACCACTACTACGTAAGGAACGGACGACGACGGACGGCCGGTAACGTTAACCCTAAAAACTTTACCCCCAAATTCCCCGGTAAGGTAACCGGAACGGGAACGGGGTAAGGGTAAAACGTTAACGGAAAAACCGTTAAAAACCGGGTAAAACCCGTTTAACCGGGGTAAAGGTTTTACCGGGTAACCGGGGTTCCTTTTAAGGTTACCGTAACGGTACGGTTAACGGTTAACGTAAACTTTACGGAACTACCGTAAGTACGTAACTTAACGTCGAAGTTTGGACGGTACTTAACGGTCCGGTAGGGTTACGGACCGGTACGGTAACGTTACCCGTCGGTAACGTCCAAGGCCGTTACCGGTACGGTACGGGTCCTAGGCCTAAGGGGCCCGGTCGGGCGTAAGGCCAGGCNNNNN
>E9LAHD006DKTLR LEN=244 QL=1 QR=223
TAGGATTAGGGTTCGATTCCGGAGAGGGAGCCTGAGAAACGGCTACCACATCCAAGGAAGGCAGCAGGCGCGCAAATTACCCAATCCCGACACGGGGAGGTAGTGACAATAAATAACAATACAGGGCCCTTTGGGTCTTGTAATTGGAATGAGTACAATTTAAATCCCTTAACGAGGAACAATTGGAGGGCAAGTCTGGTGCCAGCACCCGCGGTAATTCCAGCTGAGCGGGCTGGCAAGGCNN
>E9LAHD006DK94Y LEN=243 QL=1 QR=224
AGCGATTAGGGTTCGATTCCGGAGAGGGAGCCTGAGAAATGGCTACCACATCCAAGGAAGGCAGCAGGCGCGTAAATTACCCAATCCTGACACAGGGAGGTAGTGACAATAAATAACAATGCCGGGCTTTTCAAAGTCTGGCAATTGGAATGAGAACAATTTAAATCCCTTATCGAGGATCAATTGGAGGGCAAGTCTGGTGCCAGCACCCGCGGTAATTCCAGCTGAGCGGGCTGGCAAGGC
>E9LAHD006DM19X LEN=244 QL=1 QR=225
ACAGATTAGGGTTCGATTCCGGAGAGGGAGCCTTAAAAACGGCTACCACATCCAAGGAAGGCAGCAGGCACGCAAATTACCCAATGAACGAAGTTCGAGGTAGTGACGAAAAATAACGATACAGGACTCATCCGAGGCCCTGTAATTGGAATGAGTACACTTTAAAACCGTTCCCGAGGATCTATTGGAGGGCAAGTCTGGTGCCAGCACCCGCGGTAATTCCAGCTGAGCGGGCTGGCAAGGC
>E9LAHD006DMVSQ LEN=243 QL=1 QR=224
AGCGATTAGGGTTCGATTCCGGAGAGGGAGCATGAGAAATGGCTACCACATCTACGGAAGGCAGCAGGCGCGCAAATTACCCACTCCTAGAACGGGGAGGTAGTGACGAAAAATAACAATACCGGACTCTATGAGGCTCGGTAATTGAAATGAGTACAGTTTAAAACCCTTAACGAGGATCTATTGGAGGGCAAGTCTGGTGCCAGCACCCGCGGTAATTCCAGCTGAGCGGGCTGGCAAGGC
>E9LAHD006DPQJZ LEN=245 QL=1 QR=225
ACAGATTAGGGTTCGATTCCGGAGAGGGAGCCTTAAAAACGGCTACCACATCCAAGGAAGGCAGCAGGCACGCAAATTACCCAATGAACGAAGTTCGAGGTAGTGACGAAAAATAACGATACAGGACTCATCCGAGGCCCTGTAATTGGAATGAGTACACTTTAAAACCGTTCCCGAGGATCTATTGGAGGGCAAGTCTGGTGCCAGCACCCGCGGTAATTCCAGCTGAGCGGGCTGGCAAGGCN
>E9LAHD006DNXX7 LEN=241 QL=1 QR=222
AACGATTAGGGTTCGATTCCGGAGAGGGAGCCTGAGAAACGGCTACCACATCTAAGGAAGGCAGCAGGCGCGTAAATTACCCAATCCCGACTCGGGGAGGTAGTGACAAGAAATAACGGACCGGGGCCTTCGGGTTCCGGGATTGCAATGAGCCGAATTTACACCCCTTAGCGAGGATCGATTGGAGGGCAAGTCTGGTGCCAGCACCCGCGGTAATTCCAGCTGAGCGGGCTGGCAAGGC
>E9LAHD006DOVI4 LEN=243 QL=1 QR=224
TAGGATTAGGGTTCGATTCCGGAGAGGGAGCCTGAGAAATGGCTACCACATCCAAGGAAGGCAGCAGGCGCGTAAATTACCCAATCCTGACACAGGGAGGTAGTGACAATAAATAACAATGCCGGGCCTTTCAAGGTTTGGCAATTGGAATGAGAACAATTTAAATCCCTTATCGAGGATCAATTGGAGGGCAAGTCTGGTGCCAGCAGCCGCGGTAATTCCAGCTGAGCGGGCTGGCAAGGC
>E9LAHD006DONB3 LEN=242 QL=1 QR=223
ANGATTAGGGTTCGATTCCGGAGAGGGAGCATGAGAAATGGCTACCACATCTACGGAAGGCAGCAGGCGCGCAAATTACCCACTCCTAGAACGGGGAGGTAGTGACGAAAAATAACAATACCGGACTCTATGAGGCTCGGTAATTGAAATGAGTACAGTTTAAAACCCTTAACGAGGATCTATTGGAGGGCAAGTCTGGTGCCAGCACCCGCGGTAATTCCAGCTGAGCGGGCTGGCAAGGC
>E9LAHD006DI9JT LEN=239 QL=1 QR=220
CTAGATTAGGGTTCGATTCCGGAGAGGGAGCCTGAGAAACGGCTACCACATCTAAGGAAGGCAGCAGGCGCGTAAATTACCCAATCCTGACTCAGGGAGGTAGTGACAAGAAATAACGGACCGGCCTTTTAGGTTCGGGATTGCAATGAGCCGAATTTACACCCCTTAGCGAGGACCCATTGGAGGGCAAGTCTGGTGCCAGCAGCCGCGGTAATTCCAGCTGAGCGGGCTGGCAAGGC
>E9LAHD006DO2KU LEN=242 QL=1 QR=223
ATGGATTAGGGGTTCGATTCCGGAGAGGGAGCCTGAGAAATGGCTACCACATCCAAGGAAGGCAGCAGGCGCGTAAATTACCCAATCCTGACACAGGGAGGTAGTGACAATAAATAACAATGTCGGGCCTTCGGGTCTGACAATTGGAATGAGAACAATTTAAATCCCTTATCGAGGATCAATTGGAGGGCAAGTCTGGTGCCAGCACCCGCGGTAATTCCAGCTGAGCGGGCTGGCAAGGC
>E9LAHD006DN2CE LEN=244 QL=1 QR=224
AGCGATTAGGGTTCGATTCCGGAGAGGGAGCCTGAGAAATGGCTACCACATCCAAGGAAGGCAGCAGGCGCGTAAATTACCCAATCCTGACACAGGGAGGTAGTGACAATAAATAACAATGCCGGGCTTTTCAAAGTCTGGCAATTGGAATGAGAACAATTTAAATCCCTTATCGAGGATCAATTGGAGGGCAAGTCTGGTGCCAGCACCCGCGGTAATTCCAGCTGAGCGGGCTGGCAAGGCN
>E9LAHD006DQHBP LEN=244 QL=1 QR=225
AACGATTAGGGTTCGATTCCGGAGAGGGAGCCTTAAAAACGGCTACCACATCCAAGGAAGGCAGCAGGCACGCAAATTACCCAATGAACGAAGTTCGAGGTAGTGACGAAAAATAACGATACAGGACTCATCCGAGGCCCTGTAATTGGAATGAGTACACTTTAAAACCGTTCCCGAGGATCTATTGGAGGGCAAGTCTGGTGCCAGCACCCGCGGTAATTCCAGCTGAGCGGGCTGGCAAGGC
>E9LAHD006DJ4DB LEN=241 QL=1 QR=178
ATGGATTAGGGTTCGATTCCGGAGAGGGAGCCTGAGAAACGGCTACCACTTCTAAGGAAGGCAGCAGGCGCGTAAATTACCCAATCCCGATTCGGGGAGGTAGTGACAAGAAATAACAACTCGGGTCCTTTGGATTACGAGATTGCAATGAGAACAATTTAGACCACTTAACGNGGAGTCNCTGTAGGNGAGACTGTGGTCNCGNCCGCCGGTAGTTACTACGNNNGNGGCGNGNGAGAGN
>E9LAHD006DQQ4Q LEN=239 QL=1 QR=220
AACGATTAGGGTTCGATTCCGGAGAGGGAGCCTGAGAAACGGCTACCACATCTAAGGAAGGCAGCAGGCGCGTAAATTACCCAATCCTGACTCAGGGAGGTAGTGACAAGAAATAACGGACCGGCCTTTTAGGTTCGGGATTGCAATGAGCCGAATTTACACCCCTTAGCGAGGACCCATTGGAGGGCAAGTCTGGTGCCAGCACCCGCGGTAATTCCAGCTGAGCGGGCTGGCAAGGC
>E9LAHD006DMTEX LEN=243 QL=1 QR=224
ATGGATTAGGGTTCGATTCCGGAGAGGGAGCCTGAGAAACGGCTACCACATCTAAGGAAGGCAGCAGGCGCGCAAATTACCCAATCCTGACGCAGGGAGGTAGTGACAAGAAATAACAATACAGGGCATATCTGTCTTGTAATTGGAATGAGTAAACCTTTAAATCACTTTAACGAGTATCAATTGGAGGGCAAGTCTGGTGCCAGCACCCGCGGTAATTCCAGCTGAGCGGGCTGGCAAGGC
>E9LAHD006DLHIL LEN=240 QL=1 QR=221
AACGATTAGGGTTCGATTCCGGAGAGGGAGCCTGAGAGACGGCTACCACATCCAAGGAAGGCAGCAGGCGCGCAAATTACCCAATCCCGATTCGGGGAGGTAGTGACAATAAATAACAATACAGGGCCAACGGTCTTGTTATTGGAATGAGAACAATTTAAATAACTTAACGAGGATCAATTAGAGGGCAAGTCTGGTGCCAGCACCCGCGGTAATTCCAGCTGAGCGGGCTGGCAAGGC
>E9LAHD006DR6PG LEN=235 QL=1 QR=143
ACTGATTAGGGTTCGATTCCGGAGAGGGAGCCTGAGAAATGGCTACCACATCCAAGGAAGGCAGCAGGCGCGTAAATTACCCAATCCTGACACAGGGAGGTAGTGACAATAAATAACAATGCCGGGCTTTTTATAAGGTCAGTGAATTGGAANANAATTAACACCTTTAATCCTAGATGAATTGAAGGTGAGGCAGTNCGAGCACGCGAACTCGATCNGNNGGNNGGCAGGCAGN
>E9LAHD006DJ7ZS LEN=239 QL=1 QR=220
AGCGATTAGGGTTCGATTCCGGAGAGGGAGCCTGAGAAACGGCTACCACATCTAAGGAAGGCAGCAGGCGCGTAAATTACCCAATCCTGACTCAGGGAGGTAGTGACAAGAAATAACGGACCGGCCTTTTAGGTTCGGGATTGCAATGAGCCGAATTTACACCCCTTAGCGAGGACCCATTGGAGGGCAAGTCTGGTGCCAGCACCCGCGGTAATTCCAGCTGAGCGGGCTGGCAAGGC
>E9LAHD006DVSDL LEN=241 QL=1 QR=221
AACGATTAGGGTTCGATTCCGGAGAGGGAGCCTGAGAACGGCTACCACATCTAAGGAAGGCAGCAGGCGCGTAAATTACCCAATCCCGACTCGGGGAGGTAGTGACAAGAAATAACGGACCGGGGCCTTCGGGTTCCGGGATTGCAATGAGCCGAATTTACACCCCTTAGCGAGGATCGATTGGAGGGCAAGTCTGGTGCCAGCACCCGCGGTAATTCCAGCTGAGCGGGCTGGCAAGGCN
>E9LAHD006DLVJ4 LEN=238 QL=1 QR=218
ATCGATTAGGGTTCGATTCCGGAGAGGGAGCCTGAGAAACGGCTACCACATCTAAGGAAGGCAGCAGGCGCGTAAATTACCCAATCCTAATTCAGGGAGGTAGTGACAAGAAATAACGGGTCGGAGCTCTGCTCCGGGACCGCAATGAGATGAATTTTCCACCTTTTTGAGTAACAATTGGAGGGCAAGTCTGGTGCCAGCACCCGCGGTAATTCCAGCTGAGCGGGCTGGCAAGGCN
>E9LAHD006DKJ9U LEN=241 QL=1 QR=222
ACGGATTAGGGTTCGATTCCGGAGAGGGAGCCTGAGAAACGGCTACCACATCTAAGGAAGGCAGCAGGCGCGCAAATTACCCAATCCTGACACAGGGAGGTAGTGACAAGAAATAACAATACAGGGCATCCATGTCTTGTAATTGGAATGATTAGAATTTAAATCATTTTAGGAGTATCGATTGGAGGGCAAGTCTGGTGCCAGCACCCGCGGTAATTCCAGCTGAGCGGGCTGGCAAGGC
>E9LAHD006DOQSN LEN=242 QL=1 QR=222
ATGGATTAGGGTTCGATTCCGGAGAGGGAGCCTGAGAGACGGCTACCACATCCAAGGAAGGCAGCAGGCGCGCAAATTACCCAATCCCGACTCGGGGAGGTAGTGACAATAAATACCAATGCAGGGCCTTACGGTCTTGCAATTGGAATGAGAACAATTTAAATCCCTTAACGAGGATCAATTAGAGGGCAAGTCTGGTGCCAGCACCCGCGGTAATTCCAGCTGAGCGGGCTGGCAAGGCN
>E9LAHD006DTCKS LEN=241 QL=1 QR=222
ATCGATTAGGGTTCGATTCCGGAGAGGGAGCCTGAGAAACGGCTACCACATCTAAGGAAGGCAGCAGGCGCGCAAATTACCCAATCCTGACACAGGGAGGTAGTGACAAGAAATAACAATACAGGGCATTCATGTCTTGTAATTGGAATGAGTAGAATTTAAATCCCTTTATGAGTATCAATTGGAGGGCAAGTCTGGTGCCAGCACCCGCGGTAATTCCAGCTGAGCGGGCTGGCAAGGC
>E9LAHD006DPIJ4 LEN=239 QL=1 QR=220
ATCGATTAGGGTTCGATTCCGGAGAGGGAGCCTGAGAAACGGCTACCACATCTAAGGAAGGCAGAAGGCGCGTAAATTACCCAATCCTGACTCAGGGAGGTAGTGACAAGAAATAACGGACCGGCCTTTTAGGCTCGGGATTGCAATGAGCCGAATTTACACCCCTTAGCGAGGACCCATTGGAGGGCAAGTCTGGTGCCAGCAGCCGCGGTAATTCCAGCTGAGCGGGCTGGCAAGGC
>E9LAHD006DITN8 LEN=243 QL=1 QR=223
CTAGATTAGGGTTCGATTCCGGAGAGGGAGCCTGAGAAATGGCTACCACATCCAAGGAAGGCAGCAGGCGCGTAAATTACCCAATCCTGACACAGGGAGGTAGTGACAATAAATAACAATTCTGGGCCTTATGGGTCTGGAAATTGGAATGAGAACAATTTAAATCCCTTATCGAGGATCAATTGGAGGGCAAGTCTGGTGCCAGCAGCCGCGGTAATTCCAGCTGAGCGGGCTGGCAAGGCN
>E9LAHD006DQXKW LEN=239 QL=1 QR=220
AACGATTAGGGTTCGATTCCGGAGAGGGAGCCTGAGAAACGGCTACCACATCTAAGGAAGGCAGCAGGCGCGTAAATTACCCAATCCTGACTCAGGGAGGTAGTGACAAGAAATAACGGACCGAGGCTTTTGCTTCGGGATTGCAATGAGTTGAATTTAAACCCCTTGACGAGGATCAATTGGAGGGCAAGTCTGGTGCCAGCACCCGCGGTAATTCCAGCTGAGCGGGCTGGCAAGGC
>E9LAHD006DM0CZ LEN=352 QL=1 QR=82
TAGGATTAGGGTTCGATTCCGGAGAGGGAGCCTGAGAAACGGCTACCACATCTAAGGAAGGCAGCAGGCGCGATAACTACCATCNNCACGAGGGAGGTGNAACAAAGAAAAGTAACCGAAGTACCTTAGGGCCTAGGTTAATTGGTCCTTAGTAATTGGGTAATAGTTAAACCCGTTAGGAACTTTAAAAGGTACCCTTTTACCTAAAGTTTAAGGTTACCGGGAAACTTTAAGGGGTAACGGGGTCCGGTAAAGGGTTCCCTAGGGGTCGACCCGAACGGCCGGTAAACCCCGTTCCCGGGTAAAGTTTCCCAGGACGTCGGGGACGTCGGGGGCCTAAGGGGCCAAGGCN
>E9LAHD006DLNH3 LEN=239 QL=1 QR=220
ATGGATTAGGGTTCGATTCCGGAGAGGGAGCCTGAGAAACGGCTACCACATCTAAGGAAGGCAGCAGGCGCGTAAATTACCCAATCCTAATTCAGGGAGGTAGTGACAAGAAATAATGGGTCGGAACTAACGTTCCGGGACCGCAATGAGATGAATTTACACCCCTTTTCGAGGATCAATTGGAGGGCAAGTCTGGTGCCAGCACCCGCGGTAATTCCAGCTGAGCGGGCTGGCAAGGC
>E9LAHD006DI229 LEN=243 QL=1 QR=224
ATCGATTAGGGTTCGATTCCGGAGAGGGAGCATGAGAAATGGCTACCACATCTACGGAAGGCAGCAGGCGCGCAAATTACCCACTCCTGGAACGGGGAGGTAGTGACGAAAAATAACAATACCGGACTCTATGAGGCTCGGTAATTGAAATGAGTACAGTTTAAAACCCTTAACGAGGATCTATTGGAGGGCAAGTCTGGTGCCAGCACCCGCGGTAATTCCAGCTGAGCGGGCTGGCAAGGC
>E9LAHD006DN0WZ LEN=243 QL=1 QR=223
CTAGATTAGGGTTCGATTCCGGAGAGGGAGCCTGAGAAATGGCTACCACATCCAAGGAAGGCAGCAGGCGCGTAAATTACCCAATCCTGACACAGGGAGGTAGTGACAATAAATAACAATGCTGGGCTTTTTTAGTCTGGCACTTGGAATGAGAACAATTTAAATCCCTTATCGAGGATCAATTGGAGGGCAAGTCTGGTGCCAGCAGCCGCGGTAATTCCAGCTGAGCGGGCTGGCAAGGCN
>E9LAHD006DTCWK LEN=243 QL=1 QR=224
TAGGATTAGGGTTCGATTCCGGAGAGGGAGCCTGAGAAATGGCTACCACATCCAAGGAAGGCAGCAGGCGCGTAAATTACCCAATCCTGACACAGGGAGGTAGTGACAATAAATAACAATGCCGGGCCTTTCAAGGTTTGGCAATTGGAATGAGAACAATTTAAATCCCTTATCGAGGATCAATTGGAGGGCAAGTCTGGTGCCAGCACCCGCGGTAATTCCAGCTGAGCGGGCTGGCAAGGC
>E9LAHD006DT4DJ LEN=240 QL=1 QR=221
CTAGATTAGGGTTCGATTCCGGAGAGGGAGCCTGAGAGACGGCTACCACATCCAAGGAAGGCAGCAGGCGCGCAAATTACCCAATCCCGACTCGGGGAGGTAGTGACAATAAATAACAGTAGAGGGCCAACGGTCTTCTTATTGGAATGAGAACAATTTAAACCCCTTAACGATGATCAATTAGAGGGCAAGTCTGGTGCCAGCAGCCGCGGTAATTCCAGCTGAGCGGGCTGGCAAGGC
>E9LAHD006DI3ID LEN=242 QL=1 QR=223
ACGGATTAGGGTTCGATTCCGGAGAGGGAGCCTGAGAAACGGCTACCACTTCTAAGGAAGGCAGCAGGCGCGTAAATTACCCAATCCTGATTCAGGGAGGTAGTGACAAGAAATAACAACCCGGGGACTTTGTCTTTCGGGATTGCAATGAGGACAATCTAATAGACCTTACCGAGGAACAATTGGAGGGCAAGTCTGGTGCCAGCAGCCGCGGTAATTCCAGCTGAGCGGGCTGGCAAGGC
>E9LAHD006DUGVD LEN=260 QL=1 QR=210
ATGGATTAGGGTTCGATTCCGGAGAGGGAGCCTGAGAAACGGCTACCACTTCTAAGGAAGGCAGCAGGCGCGTAAATTACCCAATCCCGATTCGGGGAGGTAGTGACAAGAAATAACAACTCGGGTCCTTCGGGATTACGAGATTGCAATGAGAACAATTTAGACCACTTAACGAGGATCAATTGGAGGGCAAGTCTGGTGCCAGCACCCNCGGAGTTACTACGNNAGCGGGGCCGGGTTCGGTCGGAACGGAACGGCNN
>E9LAHD006DTEA0 LEN=242 QL=1 QR=223
ACGGATTAGGGTTCGATTCCGGAGAGGGAGCCTGAGAAATGGCTACCACATCCAAGGAAGGCAGCAGGCGCGTAAATTACCCAATCCTGACACAGGGAGGTAGTGACAATAAATAACAATTCTGGGCCTTATGGGTCTGGAAATTGGAATGAGAACAATTTAAATCCCTTATCGAGGATCAATTGGAGGGCAAGTCTGGTGCCAGCACCCGCGGTAATTCCAGCTGAGCGGGCTGGCAAGGC
>E9LAHD006DSY39 LEN=229 QL=1 QR=119
ATGGATTAGGGTTCGATTCCGGAGAGGGAGCCTGAGAGACGGCTACCACATCCAAGGAAGGCAGCAGGCGCGCAAATTACCCAATCCCCGACTTCGGGGAGGTAGTGACAATAAATAACAATANAGGGCCAANGGTCTTCTTATTGGAATGNGAACAATTTAAACCTTAACTAACGAGNATATAGGNGANATGTGCNCGNNCCGCGGTATCANCTNGNGGCTGNAGCNN
>E9LAHD006DQNEN LEN=245 QL=1 QR=224
ACTGATTAGGGTTCGATTCCGGAGAGGGAGCATGAGAAATGGCTACCACATCTACGGAAGGCAGCAGGCGCGCAAATTACCCACTCCTAGATCTGGGAGGTAGTGACGAAAAATAACAATACCGGACTCTAAGAGGCTCGGTAATTGAAATGAGTACAGTTTAAAACCTTTAACGAGGATCTATTGGAGGGCAAGTCTGGTGCCAGCAGCCGCGGTAATTCCAGCTGAGCGGGCTGGCAAGGCNN
>E9LAHD006DKNCY LEN=243 QL=1 QR=224
AGCGATTAGGGTTCGATTCCGGAGAGGGAGCCTGAGAAATGGCTACCACATCCAAGGAAGGCAGCAGGCGCGTAAATTACCCAATCCTGACACAGGGAGGTAGTGACAATAAATAACAATGCCGGGCTTTTCAAAGTCTGGCAATTGGAATGAGAACAATTTAAATCCCTTATCGAGGATCAATTGGAGGGCAAGTCTGGTGCTAGCAGCCGCGGTAATTCCAGCTGAGCGGGCTGGCAAGGC
>E9LAHD006DKONR LEN=239 QL=1 QR=220
AACGATTAGGGTTCGATTCCGGAGAGGGAGCCTGAGAAACGGCTACCACATCTAAGGAAGGCAGCAGGCGCGTAAATTACCCAATCCTGACTCAGGGAGGTAGTGACAAGAAATAACGGACCGAGGCTTTTGCTTCGGGATTGCAATGAGTTGAATTTAAACCCCTTGACGAGGATCAATTGGAGGGCAAGTCTGGTGCCAGCACCCGCGGTAATTCCAGCTGAGCGGGCTGGCAAGGC
>E9LAHD006DO5Y3 LEN=243 QL=1 QR=224
ATCGATTAGGTTCGATTCCGGAGAGGGAGCATGAGACACGGCTACCACATCCAAGGAAGGCAGCAGGCGCGCAAATTACCCAATCCCGACACGGGGAGGTAGTGACGAAAAATAACAATGCGGGACTCTTTCGAGGCCCCGCAATTGGAATGGGCACACTTTAGATCCTTGAGCGAGGATCGATTGGAGGGCAAGTCTGGTGCCAGCACCCGCGGTAATTCCAGCTGAGCGGGCTGGCAAGGC
>E9LAHD006DIXHO LEN=367 QL=1 QR=78
AGCGATTAGGGTTCGATTCCGGAGAGGGAGCCTGAGAANGGCTACCACATCCAAGGAAGGCAGCAGGCGCGAATAACCTAACACTCGANACAGGAGGTAGTGANAANAAATAAACAAATAAGACCGGGACGGTTTTCCTTAAAGTACGGTTCGGTTCGTAAAATTTTAGGGGGAAAATTGGAAGGAAAAACCAAAATTTTTTAAAAAAATTCCCCCCTTTTAAATTACCGGAAGGGGAATTCCCAAAATTTTAGGGAAGGGGGGCCAAAAGGTTCCTTGGGGTTGGCCCCAAGGCCAACCCGGCCCGGGTAAACGTTTAACCTTACGGACTCGAGGACGGGGGCCGGTCGGTCGGAACGGACGGCNN
>E9LAHD006DMN64 LEN=240 QL=1 QR=221
ATGGATTAGGGTTCGATTCCGGAGAGGGAGCCTGAGAGACGGCTACCACATCCAAGGAAGGCAGCAGGCGCGCAAATTACCCAATCCCGACTCGGGGAGGTAGTGACAATAAATAACAGTAGAGGGCCAATGGTCTTCTTATTGGAATGAGAACAATTTAAACCCCTTAACGAGGATCAATTAGAGGGCAAGTCTGGTGCCAGCAGCCGCGGTAATTCCAGCTGAGCGGGCTGGCAAGGC
>E9LAHD006DL3KD LEN=215 QL=1 QR=80
ATAGATTAGGGTTCGATTCCGGAGAGGGAGCCTGAGAAACGGCTACCACATCTAAGGAAGGCAGCAGGCGCGAATAACCTACNCTACTTNAGGNGTAGGTGANAGAANAAGGTAGAGATCTGGCTCCGGACGCATNTGAATTGGAATTTCACTTTTATATACATTGAGGNAGTATGGTGCAGCNCCGNGATCNNCNGANCGGNNGNAGCGNNNNN
>E9LAHD006DK92G LEN=262 QL=1 QR=219
AACGATTAGGGTTCGATTCCGGAGAGGGAGCCTGAGAAACGGCTACCACATCTAAGGAAGGCAGCAGGCGCGTAAATTACCCAATCCTGACTCAGGGAGGTAGTGACAAGAAATAACGGACCGGCCTTTTAGGTTCGGGATTGCAATGAGCCGAATTTACACCCCTTAGCGAGGACCCATTGGAGGGCAAGTCTGGTGCCAGCACCGCGGTAGTTACTCGCGTCGTAGGACGGGGGCCGGTCGGGTCGGAACGGGAACGGCN
>E9LAHD006DI4NG LEN=216 QL=1 QR=129
ACAGATTAGGGTTCGATTCCGGAGAGGGAGCCTGAGAAATGGCTACCACATCCAAGGAAGGCAGCAGGCGCGTAAATTACCCAATCCTGACACAGGGAGGTAGTGACAATAAATAACAATGCCGGCTTCAATGTTGGCATGGAATGAGACAATTAATCCTTATCAGATCATGAGGCAGTCNGTGCAGCACCGCGGTATCCAGCTGNNGGCTGCAGN
>E9LAHD006DOKFO LEN=242 QL=1 QR=222
TAGGATTAGGGTTCGATTCCGGAGAGGGAGCCTGAGAAACGGCTACCACATCTAAGGAAGGCAGCAGGCGCGCAAATTACCCAATCCTGACACAGGGAGGTAGTGACAAGAAATAACAATACAGGGCATTCATGTCTTGTAATTGGAATGAGTAGAATTTAAATCCCTTTATGAGTATCAATTGGAGGGCAAGTCTGGTGCCAGCACCCGCGGTAATTCCAGCTGAGCGGGCTGGCAAGGCN
>E9LAHD006DQNZ5 LEN=243 QL=1 QR=224
ACAGATTAGGGTTCGATTCCGGAGAGGGAGCCTGAGAAATGGCTACCACATCCAAGGAAGGCAGCAGGCGCGTAAATTACCCAATCCTGACACAGGGAGGTAGTGACAATAAATAACAATGCCGGGCCTCTATAGGTTTGGCAATTGGAATGAGAACAATTTAAATCCCTTATCGAGGATCAATTGGAGGGCAAGTCTGGTGCCAGCAGCCGCGGTAATTCCAGCTGAGCGGGCTGGCAAGGC
>E9LAHD006DLG2V LEN=242 QL=1 QR=221
ATGGATTAGGGTTCGATTCCGGAGAGGGAGCCTGAGAGACGGCTACCACATCCAAGGAAGGCAGCAGGCGCGCAAATTACCCAATCCCGATTCGGGGAGGTAGTGACAATAAATAACAATACAGGGCCAACGGTCTTGTTATTGGAATGAGAACAATTTAAATAACTTAACGAGGATCAATTAGAGGGCAAGTCTGGTGCCAGCAGCCGCGGTAATTCCAGCTGAGCGGGCTGGCAAGGCNN
>E9LAHD006DT7T4 LEN=244 QL=1 QR=225
ACGGATTAGGGTTCGATTCCGGAGAGGGANCATGAGACACGGCTACCACATCCAAGGAAGGCAGCAGGCGCGCAAATTACCCAATCCCGACACGGGGAGGTAGTGACGAAAAATAACAATGCGGGACTCTTTCGAGGCCCCGCAATTGGAATGGGCACACTTTAGATCCTTGAGCGAGGATCGATTGGAGGGCAAGTCTGGTGCCAGCAGCCGCGGTAATTCCAGCTGAGCGGGCTGGCAAGGC
>E9LAHD006DJP9R LEN=243 QL=1 QR=224
CTAGATTAGGGTTCGATTCCGGAGAGGGAGCCTGAGAAATGGCTACCACATCCAAGGAAGGCAGCAGGCGCGTAAATTACCCAATCCTGACACAGGGAGGTAGTGACAATAAATAACAATGCCGGGCTTTTATAGGTCTGGCAATTGGAATGAGAACAATTTAAATCCCTTATCGAGGATCAATTGGAGGGCAAGTCTGGTGCCAGCAGCCGCGGTAATTCCAGCTGAGCGGGCTGGCAAGGC
>E9LAHD006DSN99 LEN=272 QL=1 QR=131
NTGGATTAGGGTTCGATTCCGGAGAGGGAGCCTGAGAAATGGCTACCACATCCAAGGAAGGCAGCAGGCGCGTAAATTACCCAATCCTGACACAGGGAGGTAGTGACAATAAATAACAATGCCGGGCCTTCGTNTGGTTGATAGTAGANGANAATAATTAACTCCTTNGAGNATAGTGGNGGANAGTCGTTGGTCGACCGAGACCCGACCCCGGGTACGGTTTAACCTTACCGACGTCCGTAGGACGGGCCGGGTCGTCGGAACGAACGGCN
>E9LAHD006DUHUG LEN=243 QL=1 QR=224
TAGGATTAGGGTTCGATTCCGGAGAGGGAGCCTGAGAGACGGCTACCACATCCAAGGAAGGCAGCAGGCGCGCAAATTACCCAATCCTGACACAGGGAGGTAGTGACAATAAATAACAATACTGGACTTTTTCAAGCCTAGTAATTGGAATGAGAACAATTTAAATCCCTTATCGAGTATCAATTGGAGGGCAAGTCTGGTGCCAGCACCCGCGGTAATTCCAGCTGAGCGGGCTGGCAAGGC
>E9LAHD006DQM9G LEN=255 QL=1 QR=126
ATGGATTAGGGTTCGATTCCGGAGAGGGAGCCTGAGAAACGGCTACCACATCTAAGGAAGGCAGCAGGCGCGTAAATTACCCAATCCTGACTCAGGGAGGTAGTGACAAGAAATAACGGGCCGGTGAATTCGGCTGGAATTGNAATGAATTANACCTTAACCTTGAGGATCAATTGGAGGGCAAGTCTGGTGCCAGCACCGCGGAGTTACTCNCGTCGTAGGACGGGGCCGGTCGGTCGGAACGGGAACGGCNNN
>E9LAHD006DIJ6N LEN=239 QL=1 QR=220
AACGATTAGGGTTCGATTCCGGAGAGGGAGCCTGAGAAACGGCTACCACATCTAAGGAAGGCAGCAGGCGCGTAAATTACCCAATCCTGACTCAGGGAGGTAGTGACAAGAAATAACGGACCGGCCTTTTAGGTTCGGGATTGCAATGAGCCGAATTTACACCCCTTAGCGAGGACCCATTGGAGGGCAAGTCTGGTGCCAGCACCCGCGGTAATTCCAGCTGAGCGGGCTGGCAAGGC
>E9LAHD006DR81M LEN=238 QL=1 QR=219
TAGGATTAGGGTTCGATTCCGGAGAGGGAGCCTGAGAAACGGCTACCACATCTAAGGAAGGCAGCAGGCGCGTAAATTACCCAATTCTGATTCAGAGAGGTAGTGACAAGAAATAACGGGTCGGGATTATGTCCCGGGACTGCAATGAGATGAATTTATACCCCTTTTCGAGTAACAATTGGAGGGCAAGTCTGGTGCCAGCAGCCGCGGTAATTCCAGCTGAGCGGGCTGGCAAGGC
>E9LAHD006DHYZW LEN=240 QL=1 QR=221
ATAGATTAGGGTTCGATTCCGGAGAGGGAGCCTGAGAGACGGCTACCACATCCAAGGAAGGCAGCAGGCGCGCAAATTACCCAATCCCGACTCGGGGAGGTAGTGACAATAAATAACAGTAGAGGGCCAATGGTCTTCTTATTGGAATGAGAACAATTTAAACCCCTTAACGAGGATCAATTAGAGGGCAAGTCTGGTGCCAGCACCCGCGGTAATTCCAGCTGAGCGGGCTGGCAAGGC
>E9LAHD006DO191 LEN=241 QL=1 QR=222
TAGGATTAGGGTTCGATTCCGGAGAGGGAGCCTGAGAAACGGCTACCACTTCTAAGGAAGGCAGCAGGCGCGTAAATTACCCAATCCCGATTCGGGGAGGTAGTGACAAGAAATAACAACTCGGGTCCTTTGGATTACGAGATTGCAATGAGAACAATTTAGACCACTTAACGAGGATCCATTGGAGGGCAAGTCTGGTGCCAGCACCCGCGGTAATTCCAGCTGAGCGGGCTGGCAAGGC
>E9LAHD006DT2FC LEN=244 QL=1 QR=224
AACGATTAGGGTTCGATTCCGGAGAGGGAGCCTTAAAACGGCTACCACATCCAAGGAAGGCAGCAGGCACGCAAATTACCCAATGAACGAAGTTCGAGGTAGTGACGAAAAATAACGATACAGGACTCATCCGAGGCCCTGTAATTGGAATGAGTACACTTTAAAACCGTTCCCGAGGATCTATTGGAGGGCAAGTCTGGTGCCAGCACCCGCGGTAATTCCAGCTGAGCGGGCTGGCAAGGCN
>E9LAHD006DUN7Y LEN=222 QL=1 QR=72
AGCGATTAGGGTTCGATTCCGGAGAGGGAGCCTGAGAAACGGCTACCACATCCAAGGAAGGCAGCAGGCGCGAATAACCTAACCACTCNNCAGGAGGTAGGTGNAANAAAATAACGAACGCCTTGGTCGGTTAGTTGGATAGANGCGATTATAACCTCTNGACATGAGTGAAGGCAGGTGCGAGCCACGCGTAACCTCGAATCCNGNTGGNNGGCAGGCAGN
>E9LAHD006DTE2C LEN=253 QL=1 QR=196
AACGATTAGGGTTCGATTCCGGAGAGGGAGCCTGAGAAACGGCTACCACATCTAAGGAAGGCAGCAGGCGCGTAAATTACCCAATTCTAATTCAGAGAGGTAGTGACAAGAAATAACGGGTCGGGGCTATGCCCCGGGACTGCAATGAGATGAATTTACACCCCCTTTTCGAGTAACAATTAGGTAGGGGCGAAGTACTGGTGGCCAGCACCCGCCGGTAAGTTACCTACGCTGAGCGGGCGTGGCGAAGGCN
>E9LAHD006DLVBI LEN=238 QL=1 QR=219
ATAGATTAGGGTTCGATTCCGGAGAGGGAGCCTGAGAAACGGCTACCACATCTAAGGAAGGCAGCAGGCGCGTAAATTACCCAATCCTGACTCAGGGAGGTAGTGACAAGAAATAACGGGCCGGGTTCTAAATCCGGGACTGAAATGAGATGAATTTACACCCCTTATTGAGGATCAATTGGAGGGCAAGTCTGGTGCCAGCACCCGCGGTAATTCCAGCTGAGCGGGCTGGCAAGGC
>E9LAHD006DKFE9 LEN=243 QL=1 QR=224
TAGGATTAGGGTTCGATTCCGGAGAGGGAGCCTGAGAAATGGCTACCACATCCAAGGAAGGCAGCAGGCGCGTAAATTACCCAATCCTGACACAGGGAGGTAGTGACAATAAATAACAATGCCGGGCTTTTTTAAGTTTGGCAATTGGAATGAGAACAATTTAAATCCCTTATCGAGGATCAATTGGAGGGCAAGTCTGGTGCCAGCACCCGCGGTAATTCCAGCTGAGCGGGCTGGCAAGGC
>E9LAHD006DJO0D LEN=239 QL=1 QR=220
AACGATTAGGGTTCGATTCCGGAGAGGGAGCCTGAGAAACGGCTACCACATCTAAGGAAGGCAGCAGGCGCGTAAATTACCCAATCCTGACTCAGGGAGGTAGTGACAAGAAATAACGGACCGGCCTTTTAGGTTCGGGATTGCAATGAGCCGAATTTACACCCCTTAGCGAGGACCCATTGGAGGGCAAGTCTGGTGCCAGCACCCGCGGTAATTCCAGCTGAGCGGGCTGGCAAGGC
>E9LAHD006DPYRM LEN=245 QL=1 QR=55
ATCGATTAGGGTTCGATTCCGGAGAGGGAGCCTGAGAAACGGCTACCACATCTAAGGAAGGCAGCAGGCGCGCAAATTACCCAATCCTGACACAGGGAGGTAGTGACAAGAAATAACAATACAGGGCTATCACTGTCTTGTAATTGGAATGAGTAGAATTTAAATCCCTTTACGAGTATCAATTGGAGGGCAAGTCTGGTGCCAGCACCCGCGGTAATTCCAGCTGAGCGGGCTGGGCAAGGCNN
>E9LAHD006DJK4P LEN=245 QL=1 QR=226
ACAGATTAGGGTTCGATTCCGGAGAGGGAGCCTTAAAAAACGGCTACCACATCCAAGGAAGGCAGCAGGCACGCAAATTACCCAATGAACGAAGTTCGAGGTAGTGACGAAAAATAACGATACAGGACTCATCCGAGGCCCTGTAATTGGAATGAGTACACTTTAAAACCGTTCCCGAGGATCTATTGGAGGGCAAGTCTGGTGCCAGCAGCCGCGGTAATTCCAGCTGAGCGGGCTGGCAAGGC
>E9LAHD006DU3T0 LEN=241 QL=1 QR=222
ATGGATTAGGGTTCGATTCCGGAGAGGGAGCCTGAGAAACGGCTACCACATCTAAGGAAGGCAGCAGGCGCGCAAATTACCCAATCCTGACACAGGGAGGTAGTGACAAGAAATAACAATACAGGGCATCCATGTCTTGTAATTGGAATGAATAGAATTTAAATCCTTTTATGAGTATCGATTGGAGGGCAAGTCTGGTGCCAGCACCCGCGGTAATTCCAGCTGAGCGGGCTGGCAAGGC
>E9LAHD006DU575 LEN=242 QL=1 QR=222
ATGGATTAGGGTTCGATTCCGGAGAGGGAGCCTGAGAAACGGCTACCACATCTAAGGAAGGCAGCAGGCGCGTAAATTACCCAATCCTGACTCAGGGAGGTAGTGACAAGAAATAACGGACCGAGGCCTTCGGGCATCGGGATTGCAATGAGCCGAATTTACACCCCTTAGCGAAGATCGATTGGAGGGCAAGTCTGGTGCCAGCAGCCGCGGTAATTCCAGCTGAGCGGGCTGGCAAGGCN
>E9LAHD006DJ7NE LEN=243 QL=1 QR=224
ACAGATTAGGGTTCGATTCCGGAGAGGGAGCATGAGAAATGGCTACCACATCTACGGAAGGCAGCAGGCGCGCAAATTACCCACTCCTAGAACGGGGAGGTAGTGACGAAAAATAACAATACCGGACTCTATGAGGCTCGGTAATTGAAATGAGTACAGTTTAAAACCCTTAACGAGGATCTATTGGAGGGCAAGTCTGGTGCCAGCAGCCGCGGTAATTCCAGCTGAGCGGGCTGGCAAGGC
>E9LAHD006DK5UY LEN=292 QL=1 QR=142
ANGGATTAGGGTTCGATTCCGGAGAGGGAGCCTGAGAAATGGCTACCACATCCAAGGAAGGCAGCAGGCGCGTAAATTACCCAATCCTGACACAGGGAGGTAGTGACAATAAATAACAATGCCGGGGCCTTTCGAAGTCTGGACTAAGTTAGGTAATGGAAGAAACTAAAATTTTAAAACCTTACCCCTTTAATTCGGAAGGTATACTAAGTTAGGGGAGGGACAAGTTCGTTGGGTCGCCAGCCACCCCGGACGGTTAACTTCCAGCTGAGGCCGGGCGTGGACGAAGGCN
>E9LAHD006DIQER LEN=243 QL=1 QR=224
CTAGATTAGGGTTCGATTCCGGAGAGGGAGCCTGAGAAATGGCTACCACATCCAAGGAAGGCAGCAGGCGCGTAAATTACCCAATCCTGACACAGGGAGGTAAGTGACAATAAATAACAATGCTGGGCTTTTTTAGTCTGGCACTTGGAATGAGAACAATTTAAATCCCTTATCGAGGATCAATTGGAGGGCAAGTCTGGTGCCAGCAGCCGCGGTAATTCCAGCTGAGCGGGCTGGCAAGGC
>E9LAHD006DUOCA LEN=242 QL=1 QR=223
CTAGATTAGGGTTCGATTCCGGAGAGGGAGCCTGAGAAATGGCTACCACATCCAAGGAAGGCAGCAGGCGCGTAAATTACCCAATCCTGACACAGGGAGGTAGTGACAATAAATAACAATGCTGGGCTTTTTTAGTCTGGCACTTGGAATGAGAACAATTTAAATCCCTTATCGAGGATCAATTGGAGGGCAAGTCTGGTGCCAGCACCCGCGGTAATTCCAGCTGAGCGGGCTGGCAAGGC
>E9LAHD006DJD0A LEN=243 QL=1 QR=224
AGCGATTAGGGTTCGATTCCGGAGAGGGAGCCTGAGAAATGGCTACCACATCCAAGGAAGGCAGCAGGCGCGTAAATTACCCAATCCTGACACAGGGAGGTAGTGACAATAAATAACAATGCCGGGCTTTTCAAAGTCTGGCAATTGGAATGAGAACAATTTAAATCCCTTATCGAGGATCAATTGGAGGGCAAGTCTGGTGCCAGCACCCGCGGTAATTCCAGCTGAGCGGGCTGGCAAGGC
>E9LAHD006DOASQ LEN=243 QL=1 QR=224
ATGGATTAGGGTTCGATTCCGGAGAGGGAGCCTGAGAGACGGCTACCACATCCAAGGAAGGCAGCAGGCGCGCAAATTACCCAATCCTGACACAGGGAGGTAGTGACAATAAATAACAATACAGGGCCTTTTCAGGTCTTGTAATTGGAATGAGAACAATTTAAATCCCTTATCGAGGATCCATTAGAGGGCAAGTCTGGTGCCAGCAGCCGCGGTAATTCCAGCTGAGCGGGCTGGCAAGGC
>E9LAHD006DPHKM LEN=240 QL=1 QR=170
AACGGATTGGGTTCGATTCCGGAGAGGGAGCCTGAGAAACGGCTACCACATCTAAGGAAGGCAGCAGGCGCGCAAATTACCCAATCCTGACACAGGGAGGTAGTGACAAGAAATAACAATACAGGGCATTCCATGTCTTGTAATTGGAATGATTAGAATTTAAATCCTTATTTANGTAGTNATGTGGNGGANATGTGGTCNCNNCCNCCGGAGTTACTCGNGCNGNGGCGGNGNGAGAGN
>E9LAHD006DT1AR LEN=243 QL=1 QR=224
ACAGATTAGGGTTCGATTCCGGAGAGGGAGCCTGAGAAATGGCTACCACATCCAAGGAAGGCAGCAGGCGCGTAAATTACCCAATCCTGACACAGGGAGGTAGTGACAATAAATAACAATGCCGGGCTTTTCAAAGTCTGGCAATTGGAATGAGAACAATTTAAATCCCTTATCGAGGATCAATTGGAGGGCAAGTCTGGTGCCAGCAGCCGCGGTAATTCCAGCTGAGCGGGCTGGCAAGGC
>E9LAHD006DINBB LEN=230 QL=1 QR=73
AGGATTAGGGTTCGATTCCGGAGAGGGAGCCTGAGAAATGGCTACCACATCCAAGGAAGGCAGCAGGCGCGAATAACCTAACCACTCAACACAGGGAGGTAGTGACAATAAATAACAATGCCGGNGTTTCTAATNTGTTNAATTGGAATGAGAACAATTTAAATCCTTATACGAGACATAGTGGNGANATGTGCNCNNCCNCCGAGTACTCNNGNGNGGCGNGNGAGAGN
>E9LAHD006DJ7CV LEN=242 QL=1 QR=222
AGCGATTAGGGTTCGATTCCGGAGAGGGAGCCTGAGAAACGGCTACCACATCTAAGGAAGGCAGCAGGCGCGCAAATTACCCAATCCTGACACAGGGAGGTAGTGACAAGAAATAACAATACAGGGCATCCATGTCTTGTAATTGGAATGATTAGAATTTAAATCATTTTATGAGTATCGATTGGAAGGCAAGTCTGGTGCCAGCACCCGCGGTAATTCCAGCTGAGCGGGCTGGCAAGGCN
>E9LAHD006DQA5A LEN=239 QL=1 QR=220
ACAGATTAGGGTTCGATTCCGGAGAGGGAGCCTGAGAAACGGCTACCACATCTAAGGAAGGCAGCAGGCGCGTAAATTACCCAATCCTGACTCAGGGAGGTAGTGACAAGAAATAACGGACCGGCCTTTTAGGTTCGGGATTGCAATGAGCCGAATTTACACCCCTTAGCGAGGACCCATTGGAGGGCAAGTCTGGTGCCAGCACCCGCGGTAATTCCAGCTGAGCGGGCTGGCAAGGC
>E9LAHD006DRP84 LEN=243 QL=1 QR=223
ATCGATTAGGGTTCGATTCCGGAGAGGGAGCCTGAGAAACGGCTACCACATCTAAGGAAGGCAGCAGGCGCGTAAATTACCCAATCCTGACTCAGGGAGGTAGTGACAAGAAATAACAACTCGGGGCCTCACGGCTTACGAGATTGCAATGAGAACAATTTAAATCTCTTATCTAGGAACAATTGGAGGGCAAGTCTGGTGCCAGCACCCGCGGTAATTCCAGCTGAGCGGGCTGGCAAGGCN
>E9LAHD006DQEVU LEN=239 QL=1 QR=220
AACGATTAGGGTTCGATTCCGGAGAGGGAGCCTGAGAAACGGCTACCACATCTAAGGAAGGCAGCAGGCGCGTAAATTACCCAATCCTGACTCAGGGAGGTAGTGACAAGAAATAACGGACCGGCCTTTTAGGCTCGGGATTGCAATGAGCCGAATTTACACCCCTTAGCGAGGACCCATTGGAGGGCAAGTCTGGTGCCAGCACCCGCGGTAATTCCAGCTGAGCGGGCTGGCAAGGC
>E9LAHD006DPY25 LEN=239 QL=1 QR=190
ACGGATTAGGGTTCGATTCCGGAGAGGGAGCCTGAGAAATGGCTACCACATCCAAGGAAGGCAGCAGGCGCGTAAATTACCCAATCCTGACACAGGGAGGTAGTGAACAATAAATAACAATGCCGGGCCTTTAACCGGTTTGGCAATTGGAATGAGAACAATTTAAATCCCTTATCGAGGATCAATTGGAGGCAAGTCTGGTGCCAGCACCGCGGTAATTCAGCTGAGCGGNTGGCAGC
>E9LAHD006DT8JO LEN=244 QL=1 QR=225
CTAGATTAGGGTTCGATTCCGGAGAGGGAGCCTGAGAGATGGCTACCACATCCAAGGAAGGCAGCAGGCGCGTAAATTGCCCGAATCCTGACACAGGGAGGTAGTGACAAGAAATAACAATACAGGGCTACATCTAGTCTTGTAATTGGAATGAGTACAATTTACATCTCTTCACGAGGATCAATTGGAGGGCAAGTCTGGTGCCAGCACCCGCGGTAATTCCAGCTGAGCGGGCTGGCAAGGC
>E9LAHD006DNB9G LEN=217 QL=1 QR=90
AGGATTAGGGTTCGATTCCGGAGAGGGAGCCTGAGAAACGGCTACCACTTCCAACGGAAGGCAGCAGGCGCGTAAATTACCCAATCCTATCAGGAGGTAGTGANAAGAAANAAATAGGTACGTGGCCTACGCGCCGGTACTGNTANNANGATTANACCTTAATCTAGACGAACTGTGGCGANTGTGCNNNNCGCGATCNNNNGNGGCGNGNGAGNGN
>E9LAHD006DPHL9 LEN=242 QL=1 QR=223
ATCGATTAGGGTTCGATTCCGGAGAGGGAGCCTGAGAAACGGCTACCACTTCTAAGGAAGGCAGCAGGCGCGTAAATTACCCAATCCTGATTCAGGGAGGTAGTGACAAGAAATAACAACCTGGGGACTTTGTCTTTCGGGATTGCAATGAGAACAATCTAACAGACCTTAACGAGGAACAATTGGAGGGCAAGTCTGGTGCCAGCACCCGCGGTAATTCCAGCTGAGCGGGCTGGCAAGGC
>E9LAHD006DSY9U LEN=244 QL=1 QR=225
AGCGATTAGGGTTCGATTCCGGAGAGGGAGCCTGAGAAATGGCTACCACATCCAAGGAAGGCAGCAGGCGCGTAAATTACCCAATCCTGACACAGGGAGGTAGTGACAATAAATAACAATGCCGNGGTTCCTTTAGGTCTGGCAATTGGAATGAGAACAATTTAAATCCCTTATCGAGGATCAATTGGAGGGCAAGTCTGGTGCCAGCACCCGCGGTAATTCCAGCTGAGCGGGCTGGCAAGGC
>E9LAHD006DTGCS LEN=242 QL=1 QR=223
AGCGATTAGGGTTCGATTCCGGAGAGGGAGCCTGAGAAATGGCTACCACATCCAAGGAAGGCAGCAGGCGCGTAAATTACCCAATCCTGACACAGGGAGGTAGTGACAATAAATAACAATTCTGGGCCTTATGGGTCTGGAAATTGGAATGAGAACAATTTAAATCCCTTATCGAGGATCAATTGGAGGGCAAGTCTGGTGCCAGCACCCGCGGTAATTCCAGCTGAGCGGGCTGGCAAGGC
>E9LAHD006DO8V2 LEN=225 QL=1 QR=170
TAGGATTAGGGTTTCGGTATTCCGGTACGGAAGGGGAGCCTGAGAAATGGCTACCACATCCAAGGAAGGCAGCAGGCGCGTAAATTACCCAATCCTGACACAGGGAGGTAGTGACAATAAATAACAATGCCGGGCCTTCTAGGTTGGCATGAATGANANATTAANCCTTANCAGNNATGAGNAGCNGTNCAGCACCGCGTACTCANCNGNNGGNNGGCAGGCNNN
>E9LAHD006DTDZG LEN=240 QL=1 QR=221
ATCGATTAGGGTTCGATTCCGGAGAGGGAGCCTGAGAGACGGCTACCACATCCAAGGAAGGCAGCAGGCGCGCAAATTACCCAATCCCGATTCGGGGAGGTAGTGACAATAAATAACAATACAGGGCCAATGGTCTTGTTATTGGAATGAGAACAATTTAAATAACTTAACGAGGATCAATTAGAGGGCAAGTCTGGTGCCAGCACCCGCGGTAATTCCAGCTGAGCGGGCTGGCAAGGC
>E9LAHD006DTL52 LEN=238 QL=1 QR=229
ACAGATTAGGGTTCGATTCCGGAGAGGGAGCCTGAGAAACGGCTACCACATCCAAGGAAGGCAGCAGGCGCGCAAATTACCCAATGGGAATACCCCGAGGTAGTGACAATAAATAACAATGCAAAGCCAAATTGGTTTTGCAATTGGAATGAGTACAATTTAAATCCCTTAACGAGGAACAATTGGAGGGCAAGTCTGGTGCCAGCACCGCGGAGTACTCNNNGNGGCGNGNGAGAGN
>E9LAHD006DQWZ0 LEN=327 QL=1 QR=73
ACTGATTAGGGTTCGATTCCGGAGAGGGAGCCTGAGAAACGGCTACCACATCTAAGGAAGGCAGCAGGCGCGANAACTACCATCTGCACAGGAGGTAAGGTAGTACGAACGGAAATAAACGGTAACGAACTTTAACCGGACGGGACTACTAACTTAGTCGTATTTAGTAACCGTTAAGACCTTGGAAGTAACGTAAATTTAACGGTTACCGGTTCGAAGGTACTTACGTAAGTTCCGGAAGGGCCAACCGGTCGGTTAAGGTTCCGACCGACGTCGAACCGGCCGGGGTACGTTACGGTCCGAAGGTCNGAGGCGGTGNGACGAGNN
>E9LAHD006DL8CH LEN=243 QL=1 QR=223
TAGGATTAGGGTTCGATTCCGGAGAGGGAGCCTGAGAAACGGCTACCACATCCAAGGAAGGCAGCAGGCGCGCAAATTACCCAATCCTGACACAGGGAGGTAGTGACAATAAATAACAATAGCGGGTGTTTCACATCTGCTAATTGGAATGAGAACAATTTAAATCCCTTATCGAGGATCCATTGGAGGGCAAGTCTGGTGCCAGCACCCGCGGTAATTCCAGCTGAGCGGGCTGGCAAGGCN
>E9LAHD006DR424 LEN=242 QL=1 QR=213
TAGGATTAGGGTTCGATTCCGGAGAGGGAGCCTGAGAAACGGCTACCACATCCAAGGAAGGCAGCAGGCGCGCAAATTACCCAATCCCGACACGGGGAGGTAGTGACAATAAATAACAATGCAGAGCCCTATGGGTTTTGTAATTGGAATGAGTACAATTTAAATCCCTTAACGAGGAACAATTGGAGGGCAAGTCTGGTGCCAGCACCGCGGTAGTTACTCNTCGAGNGGCGNGNGAGAGN
>E9LAHD006DOZHG LEN=303 QL=1 QR=125
ATGGATTAGGGTTCGATTCCGGAGAGGGAGCCTGAGAAACGGCTACCACATCTAAGGAAGGCAGCAGGCGCGTAAATTACCCAATTCCTAGTACTCAGGAGGTAGTGACAAGAAATAACGGCCGGNGCTTGGCCGATGGNTAGCAANNGCTAATTACCTTCCCTAGACGAATAGTCGGACTTAAGGGTACGGGTCGTAAGGTCCCTAGGGTTCGACCCCCGAAGGGTACCTTAACGGTCCCCGGCCGGGTTAAATTTCCCGAAGGGCCGTTGGACGGACCGGGGGCCGTGGGCAAGGGCCNNN
>E9LAHD006DI4CD LEN=243 QL=1 QR=224
AGCGATTAGGGTTCGATTCCGGAGAGGGAGCCTGAGAAATGGCTACCACATCCAAGGAAGGCAGCAGGCGCGTAAATTACCCAATCCTGACACAGGGAGGTAGTGACAATAAATAACAATGCCGGGCTTTTCAAAGTCTGGCAATTGGAATGAGAACAATTTAAATCCCTTATCGAGGATCAATTGGAGGGCAAGTCTGGTGCCAGCACCCGCGGTAATTCCAGCTGAGCGGGCTGGCAAGGC
>E9LAHD006DILEX LEN=241 QL=1 QR=222
ACTGATTAGGGTTCGATTCCGGAGAGGGAGCCTGAGAAACGGCTACCACATCTAAGGATGGCAGCAGGCGCGCAAATTACCCAATCCTGACACAGGGAGGTAGTGACAAGAAATAACAATGCAGGGCTTCACAGTCTTGCAATTGGAATGAGTAGATTTTAAATCTCTCTACGAGTAACAATTGGAGGGCAAGTCTGGTGCCAGCAGCCGCGGTAATTCCAGCTGAGCGGGCTGGCAAGGC
>E9LAHD006DPUMQ LEN=244 QL=1 QR=225
ATAGATTAGGGTTCGATTCCGGAGAGGGAGCCTGAGAAACGGCTACCACATCCAAGGAAGGCAGCAGGCGCGCAAATTACCCACTCCCGACTCGGGGAGGTAGTGACGAAAAATAACAATACAGGACTCTTTCGAGGCCCTGTAATTGGAATGAGTACACTTTAAATCCTTTAACGAGGATCCATTGGAGGGCAAGTCTGGTGCCAGCAGCCGCGGTAATTCCAGCTGAGCGGGCTGGCAAGGC
>E9LAHD006DMROC LEN=239 QL=1 QR=220
ACTGATTAGGGTTCGATTCCGGAGAGGGAGCCTGAGAAACGGCTACCACATCTAAGGAAGGCAGCAGGCGCGTAAATTACCCAATCCTGACTCAGGGAGGTAGTGACAAGAAATAACGGACCGAGGCTTTTGCTTCGGGATTGCAATGAGTTGAATTTAAACCCCTTGACGAGGATCAATTGGAGGGCAAGTCTGGTGCCAGCAGCCGCGGTAATTCCAGCTGAGCGGGCTGGCAAGGC
>E9LAHD006DPDLI LEN=240 QL=1 QR=220
ATAGATTAGGGTTCGATTCCGGAGAGGGAGCCTGAGAAACGGCTACCACATCTAAGGAAGGCAGCAGGCGCGTAAATTACCCAATCCTGACTCAGGGAGGTAGTGACAAGAAATAACGGACCGAGGCTTTTGCTTCGGGATTGCAATGAGTTGAATTTAAACCCCTTGACGAGGATCAATTGGAGGGCAAGTCTGGTGCCAGCACCCGCGGTAATTCCAGCTGAGCGGGCTGGCAAGGCN
>E9LAHD006DPCH8 LEN=241 QL=1 QR=222
ACTGATTAGGGTTCGATTCCGGAGAGGGAGCCTGAGAAACGGCTACCACATCTAAGGAAGGCAGCAGGCGCGCAAATTACCCAATCCTGACACAGGGAGGTAGTGACAAGAAATAACAATACAGGGCATCCATGTCTTGTAATTGGAATGATTAGAATTTAAATCATTTTATGAGTATCGATTGGAGGGCAAGTCTGGTGCCAGCACCCGCGGTAATTCCAGCTGAGCGGGCTGGCAAGGC
>E9LAHD006DNRS3 LEN=243 QL=1 QR=224
AGCGATTAGGGTTCGATTCCGGAGAGGGAGCCTGAGAAATGGCTACCACATCCAAGGAAGGCAGCAGGCGCGTAAATTACCCAATCCTGACACAGGGAGGTAGTGACAATAAATAACAATGCCGGGCTTTTCAAAGTCTGGCAATTGGAATGAGAACAATTTAAATCCCTTATCGAGGATCAATTGGAGGGCAAGTCTGGTGCCAGCAGCCGCGGTAATTCCAGCTGAGCGGGCTGGCAAGGC
>E9LAHD006DPR8D LEN=244 QL=1 QR=225
ATCGATTAGGGTTCGATTCCGGAGAGGGAGCATGAGACACGGCTACCACATCCAAGGAAGGCAGCAGGCGCGCAAATTACCCAATCCCGACACGGGGAGGTAGTGACGAAAAATAACAATGCGGGACTCTTTCGAGGCCCCGCAATTGGAATGGGCACACTTTAGATCCTTGAGCGAGGATCGATTGGAGGGCAAGTCTGGTGCCAGCACCCGCGGTAATTCCAGCTGAGCGGGCTGGCAAGGC
>E9LAHD006DSNZT LEN=241 QL=1 QR=94
AGCGATTAGGGTTCGATTCCGGAGAGGGAGCCTGAGAAACGGCTACCACATCTAAGGAAGGCAGCAGGCGCGTAAATTACCCAATTCTGATTCAGGAGAGGTAGTGAACAAGGAAATAACGGGTCGGGATTTTTTCCCGGGACTGCAATGAGATGAACTTATACCCCTTTTCGAGTAACAATTGGAGGGCAAGTCTGGTGCCAGCACCCGCGGTAATTCCAGCTGAGCGGGCTGGCAAGGC
>E9LAHD006DRKLA LEN=232 QL=1 QR=129
ATAGATTAGGGTTCGATTCCGGAGAGGGAGCCTGAGAAACCGGCTACCACATCTAAGGAAGGCAGCAGGCGCGTAAATTACCCAATCCTGACTCAGGGAGGTAGTGACAAGAAATAACGGGACCGGTAGAACTTTCGGCTTGGAATTGNAATGAATTTNAACCTTTAACCTTGAGAGNACTAGTGGAGGANATGTGGCNCNNNCGCGAGTACTCNNNGNGGCGNGNGAGAGN
>E9LAHD006DLQ96 LEN=245 QL=1 QR=187
AACGATTAGGGTTCGGATTCCGGAGAGGGAGCCTGAGAAACGGCTACCACATCTAAGGAAGGCAGCAGGCGCGTAAATTACCCAATCCCGACTCGGGGAGGTAGTGACAAGAAATAACGGACCGGGGCCTTCGGGTTCCGGGATTGCAATGAGCCGAATTTACACCCCTTAGCGAGGATCGATTGGAGGGCAAGTCTGGTGCCAGCACCCGCGGTAATTCCAGCTGAGCGGGCTGGCAAGGCNNN
>E9LAHD006DK7NV LEN=241 QL=1 QR=222
AACGATTAGGGTTCGATTCCGGAGAGGGAGCCTGAGAAACGGCTACCACATCTAAGGAAGGCAGCAGGCGCGCAAATTACCCAATCCTGACGCAGGGAGGTAGTGACAAGAAATAACAATACAGGGCATATCTGTCTTGTAATTGGAATGAGTAAACTTTAAATCACTTTACGAGTATCAATTGGAGGGCAAGTCTGGTGCCAGCACCCGCGGTAATTCCAGCTGAGCGGGCTGGCAAGGC
>E9LAHD006DK24Q LEN=245 QL=1 QR=184
TAGGATTAGGGTTCGATTCCGGAGAGGGAGCCTGAGAGAACGGCTACCACATCCAAGGAAGGCAGCAGGCGCGTAAATTACCCAATCCTGACTCAGGGAGGTAGTGACAAAAAATAACTTAGTCGGGCCTTTTAAGGTCTGACTTTAGGAATGAGAACAATTTAAATCCCTTATCGAGGATCAATTTGGAGGGCAAGTCTGGTGCCAGCACCCGCGGTAATTCCAGCTGAGCGGGCTGGCAAGGC
>E9LAHD006DUKP1 LEN=239 QL=1 QR=219
ATGGATTAGGGTTCGATTCCGGAGAGGGAGCCTGAGAAACGGCTACCACATCTAAGGAAGGCAGCAGGCGCGTAAATTACCCAATCCTGACTCAGGGAGGTAGTGACAAGAAATAACGGACCGAGGCTTTGCTTCGGGATTGCAATGAGTAGAATTTAAACCCCTTTACGAGGATCCATTGGAGGGCAAGTCTGGTGCCAGCACCGCCGGTAGTTACTCGNTNAGNGGCGNGNGAGAGN
>E9LAHD006DLZZT LEN=243 QL=1 QR=224
TAGGATTAGGGTTCGATTCCGGAGAGGGAGCATGAGAAATGGCTACCACATCTACGGAAGGCAGCAGGCGCGCAAATTACCCACTCCTAGAACGGGGAGGTAGTGACGAAAAATAACAATACCGGACTCTAAGAGGCTCGGTAATTGAAATGAGTACAGTTTAAAACCCTTAACGAGGATCTATTGGAGGGCAAGTCTGGTGCCAGCACCCGCGGTAATTCCAGCTGAGCGGGCTGGCAAGGC
>E9LAHD006DJDOV LEN=241 QL=1 QR=222
ATCGATTAGGGTTCGATTCCGGAGAGGGAGCCTGAGAAACGGCTACCACATCTAAGGAAGGCAGCAGGCGCGCAAATTACCCAATCCTGACACAGGGAGGTAGTGACAAGAAATAACAATACAGGGCATTCATGTTTTGTAATTGGAATGAGTAGAATTTAAATCCCTTTATGAGTATCAATTGGAGGGCAAGTCTGGTGCCAGCACCCGCGGTAATTCCAGCTGAGCGGGCTGGCAAGGC
>E9LAHD006DNQTC LEN=241 QL=1 QR=222
CTAGATTAGGGTTCGATTCCGGAGAGGGAGCCTGAGAAACGGCTACCACATCTAAGGAAGGCAGCAGGCGCGCAAATTACCCAATCCTGACACAGGGAGGTAGTGACAAGAAATAACAATACAGGGCATCCATGTCTTGTAATTGGAATGATTAGAATTTAAATCATTTTATGAGTATCGATTGGAGGGCAAGTCTGGTGCCAGCACCCGCGGTAATTCCAGCTGAGCGGGCTGGCAAGGC
>E9LAHD006DJY60 LEN=243 QL=1 QR=224
TAGGATTAGGGTTCGATTCCGGAGAGGGAGCCTGAGAAATGGCTACCACATCCAAGGAAGGCAGCAGGCGCGTAAATTACCCAATCCTGACACAGGGAGGTAGTGACAATAAATAACAATGCCGGGCTTATTTAAGTTTGGCAATTGGAATGAGAACAATTTAAATCCCTTATCGAGGATCAATTGGAGGGCAAGTCTGGTGCCAGCACCCGCGGTAATTCCAGCTGAGCGGGCTGGCAAGGC
>E9LAHD006DTHH0 LEN=244 QL=1 QR=224
ACTGATTAGGGTTCGATTCCGGAGAGGGAGCCTGAGAAACGGCTACCACATCTAAGGAAGGCAGCAGGCGCGCAAATTACCCAATCCTGACACAGGGAGGTAGTGACAAGAAATAACAATACAGGGCATCCATGTCTTGTAATTGGAATGATTAGAATTTAAAATCATTTTAGGAGTATCGATTGGAGGGGCAAGTCTGGTGCCAGCAGCCGCGGTAATTCCAGCTGAGCGGGCTGGCAAGGCN
>E9LAHD006DK73N LEN=239 QL=1 QR=220
AACGATTAGGGTTCGATTCCGGAGAGGGAGCCTGAGAAACGGCTACCACATCTAAGGAAGGCAGCAGGCGCGTAAATTACCCAATCCTGACTCAGGGAGGTAGTGACAAGAAATAACGGACCGGCCTTTTAGGTTCGGGATTGCAATGAGCCGAATTTACACCCCTTAGCGAGGACCCATTGGAGGGCAAGTCTGGTGCCAGCACCCGCGGTAATTCCAGCTGAGCGGGCTGGCAAGGC
>E9LAHD006DK0EQ LEN=241 QL=1 QR=221
CTAGATTAGGGTTCGATTCCGGAGAGGGAGCCTGAGAGACGGCTACCACATCCAAGGAAGGCAGCAGGCGCGCAAATTACCCAATCCCGACTCGGGGAGGTAGTGACAATAAATAACAGTAGAGGGCCAACGGTCTTCTTATTGGAATGAGAACAATTTAAACCCCTTAACGAGGATCAATTAGAGGGCAAGTCTGGTGCCAGCACCCGCGGTAATTCCAGCTGAGCGGGCTGGCAAGGCN
>E9LAHD006DOI1H LEN=240 QL=1 QR=221
ATCGATTAGGGTTCGATTCCGGAGAGGGAGCCTGAGAGACGGCTACCACATCCAAGGAAGGCAGCAGGCGCGCAAATTACCCAATCCCGACTCGGGGAGGTAGTGACAATAAATAACAGTAGAGGGCCAATGGTCTTCTTATTGGAATGAGAACAATTTAAACCCCTTAACGAGGATCAATTAGAGGGCAAGTCTGGTGCCAGCACCCGCGGTAATTCCAGCTGAGCGGGCTGGCAAGGC
>E9LAHD006DJO3F LEN=243 QL=1 QR=224
CTAGATTAGGGTTCGATTCCGGAGAGGGAGCCTGAGAAACGGCTACCACTTCTAAGGAAGGCAGCAGGCGCGTAAATTACCCAATCCTGACACAGGGAGGTAGTGACAAGAAATAACAACTCGGGGACTTCACGTCTTACGAGATTGCAATGAGAACAATTTAAAATACTTAACGAGGATCAATTGGAGGGCAAGTCTGGTGCCAGCACCCGCGGTAATTCCAGCTGAGCGGGCTGGCAAGGC
>E9LAHD006DUEIY LEN=243 QL=1 QR=224
ANGGATTAGGGTTCGATTCCGGAGAGGGAGCCTGAGAAATGGCTACCACATCCAAGGAAGGCAGCAGGCGCGTAAATTACCCAATCCTGACACAGGGAGGTAGTGACAATAAATAACAATGCCGGGCTTTTCAAAGTCTGGCAATTGGAATGAGAACAATTTAAATCCCTTATCGAGGATCAATTGGAGGGCAAGTCTGGTGCCAGCACCCGCGGTAATTCCAGCTGAGCGGGCTGGCAAGGC
>E9LAHD006DM9S0 LEN=243 QL=1 QR=224
AGCGATTAGGGTTCGATTCCGGAGAGGGAGCCTGAGAGACGGCTACCACATCCAAGGAAGGCAGCAGGCGCGCAAATTACCCAATCCTGACACAGGGAGGTAGTGACAATAAATAACAATACAGGGCCTTTTCAGGTCTTGTAATTGGAATGAGAACAATTTAAATCCCTTATCGAGGATCCATTAGAGGGCAAGTCTGGTGCCAGCACCCGCGGTAATTCCAGCTGAGCGGGCTGGCAAGGC
>E9LAHD006DR0R2 LEN=243 QL=1 QR=224
CTAGATTAGGGTTCGATTCCGGAGAGGGAGCATGAGAAATGGCTACCACATCTACGGAAGGCAGCAGGCGCGCAAATTACCCACTCCTAGAACGGGGAGGTAGTGACGAAAAATAACAATACCGGACTCTATGAGGCTCGGTAATTGAAATGAGTACAGTTTAAAACCCTTAACGAGGATCTATTGGAGGGCAAGTCTGGTGCCAGCAGCCGCGGTAATTCCAGCTGAGCGGGCTGGCAAGGC
>E9LAHD006DI092 LEN=241 QL=1 QR=222
TAGGATTAGGGTTCGATTCCGGAGAGGGAGCCTGAGAAACGGTTACCACATCTAAGGAAGGCAGCAGGCGCGCAAATTACAAAATCCTGACGCAGGGAGGTAGTGACAAGAAATTACAATACAGGGCATATTTGTTTTGTAATTGGAATGAATAAACTTTAAATCACTTTACGAGTATCAATTGGAGGGCAAGTCTGGTGCCAGCACCCGCGGTAATTCCAGCTGAGCGGGCTGGCAAGGC
>E9LAHD006DTGDG LEN=244 QL=1 QR=224
ACAGATTAGGGTTCGATTCCGGAGAGGGAGCCTTAAAAACGGCTACCACATCCAAGGAAGGCAGCAGGCACGCAAATTACCCAATGAACGAAGTTCGAGGTAGTGACGAAAATAACGATACAGGACTCATCCGAGGCCCTGTAATTGGAATGAGTACACTTTAAAACCGTTCCCGAGGATCTATTGGAGGGCAAGTCTGGTGCCAGCAGCCGCGGTAATTCCAGCTGAGCGGGCTGGCAAGGCN
>E9LAHD006DO23U LEN=239 QL=1 QR=220
AACGATTAGGGTTCGATTCCGGAGAGGGAGCCTGAGAAACGGCTACCACATCCAAGGAAGGCAGCAGGNGCGTAAATTACCCAATCCTGACTCAGGGAGGTAGTGACAAGAAATAACGGACCGGCCTTTTAGGTTCGGGATTGCAATGAGCCGAATTTACACCCCTTAGCGAGGACCCATTGGAGGGCAAGTCTGGTGCCAGCACCCGCGGTAATTCCAGCTGAGCGGGCTGGCAAGGC
>E9LAHD006DKO8Q LEN=243 QL=1 QR=224
ATAGATTAGGGTTCGATTCCGGAGAGGGAGCATGAGAAATGGCTACCACATCTACGGAAGGCAGCAGGCGCGCAAATTACCCACTCCTAGAACGGGGAGGTAGTGACGAAAAATAACAATACCGGACTCTATGAGGCTCGGTAATTGAAATGAGTACAGTTTAAAACCCTTAACGAGGATCTATTGGAGGGCAAGTCTGGTGCCAGCACCCGCGGTAATTCCAGCTGAGCGGGCTGGCAAGGC
>E9LAHD006DQZ3T LEN=227 QL=1 QR=91
AGCGATTAGGGTTCGATTCCGGAGAGGGAGCCTGAGAAACGGCTACCACATCTAAGGAAGGCAGCAGGCGCGTAAATTACCCAATCCTATCNGGAGGAGTGNAANAAANAAACGGTACGGGACGGTCTACTCGGCTCGGAACNANNGATNACTTCTCTTTGATACAATTGGAGGGCAAGTCTGGTGCCAGCACCCGCGGTAATTCCAGCTGAGCGGGCTGGCAAGGC
>E9LAHD006DQJNM LEN=235 QL=1 QR=216
AACGATTAGGGTTCGATTCCGGAGAGGGAGCCTGAGAAACGGCTACCACATCTACGGAAGGCAGCAGGCGCGAAAATTGCCCAATCCTGACACGGGGAGGCAGTGACAAGAAATAACAACTCTAGGTTTTCTTAGAAGTGTAATGAGGATAATTTACAAACCTTACCGAATGCAATTGGAGGGCAAGTCTGGTGCCAGCAGCCGCGGTAATTCCAGCTGAGCGGGCTGGCAAGGC
>E9LAHD006DHYP6 LEN=241 QL=1 QR=222
CTAGATTAGGGTTCGATTCCGGAGAGGGAGCCTGAGAAACGGCTACCACATCTAAGGAAGGCAGCAGGCGCGCAAATTACCCAATCCTGACACAGGGAGGTAGTGACAAGAAATAACAATACAGGTCATCCATGTCTTGTAATTGGAATGATTAGAATTCAAATCATTTTATGAGTATCGATTGGAGGGCAAGTCTGGTGCCAGCACCCGCGGTAATTCCAGCTGAGCGGGCTGGCAAGGC
>E9LAHD006DNH8Z LEN=242 QL=1 QR=222
AGCGATTAGGGTTCGATTCCGGAGAGGGAGCCTGAGAAATGGCTACCACATCCAAGGAAGGCAGCAGGCGCGTAAATTACCCAATCCTGACACAGGGAGGTAGTGACAATAAATAACAATGCCGGGCTTTTCAAAGTCTGGCAATTGGAATGAGAACAATTTAAATCCCTTATCGAGGATCAATTGGAGGGCAAGTCTGGTGCCAGCACCGCCGGAGTTACTCNTNAGNGGCGTGCGAGAGN
>E9LAHD006DLS8Y LEN=242 QL=1 QR=223
TAGGATTAGGGTTCGATTCCGGAGAGGGAGCCTGAGAAACGGCTACCACATCCAAGGAAGGCAGCAGGCGCGCAAATTACCCAATCCCGACACGGGGAGGTAGTGACAATAAATAACAATGCAGGGCCCTTTGGGTCTTGCAATTGGAATGAGTACAATTTAAATCCCTTAACGAGGAACAATTGGAGGGCAAGTCTGGTGCCAGCACCCGCGGTAATTCCAGCTGAGCGGGCTGGCAAGGC
>E9LAHD006DP4CO LEN=241 QL=1 QR=222
ACAGATTAGGGTTCGATTCCGGAGAGGGAGCCTGAGAAACGGCTACCACATCTAAGGAAGGCAGCAGGCGCGCAAATTACCCAATCCTGACACAGGGAGGTAGTGACAAGAAATAACAATACAGGGCATCCATGTCTTGTAATTGGAATGGATAGAATTTAAATCCCTTTATGAGTATCGATTGGAGGGCAAGTCTGGTGCCAGCAGCCGCGGTAATTCCAGCTGAGCGGGCTGGCAAGGC
>E9LAHD006DL5MX LEN=243 QL=1 QR=224
ACGGATTAGGGTTCGATTCCGGAGAGGGAGCCTGAGAAATGGCTACCACATCCAAGGAAGGCAGCAGGCGCGTAAATTACCCAATCCTGACACAGGGAGGTAGTGACAATAAATAACAATGCCGGGCCTTTAACGGTTTGGCAATTGGAATGAGAACAATTTAAATCCCTTATCGAGGATCAATTGGAGGGCAAGTCTGGTGCCAGCACCCGCGGTAATTCCAGCTGAGCGGGCTGGCAAGGC
>E9LAHD006DJJ6P LEN=243 QL=1 QR=224
AGCGATTAGGGTTCGATTCCGGAGAGGGAGCCTGAGAAATGGCTACCACATCCAAGGAAGGCAGCAGGCGCGTAAATTACCCAATCCTGACACAGGGAGGTAGTGACAATAAATAACAATGCCGGGCTTTTCAAAGTCTGGCAATTGGAATGAGAACAATTTAAATCCCTTATCGAGGATCAATTGGAGGGCAAGTCTGGTGCCAGCACCCGCGGTAATTCCAGCTGAGCGGGCTGGCAAGGC
>E9LAHD006DRZDT LEN=243 QL=1 QR=224
ATGGATTAGGGTTCGATTCCGGAGAGGGAGCCTGAGAGACGGCTACCACATCCAAGGAAGGCAGCAGGCGCGCAAATTACCCAATCCTGACACAGGGAGGTAGTGACAATAAATAACAATACAGGGCCTTTTCAGGTCTTGTAATTGGAATGAGAACAATTTAAATCCCTTATCGAGGATCCATTAGAGGGCAAGTCTGGTGCCAGCAGCCGCGGTAATTCCAGCTGAGCGGGCTGGCAAGGC
>E9LAHD006DUTTL LEN=243 QL=1 QR=224
CTAGATTAGGGTTCGATTCCGGAGAGGGAGCCTGAGAGACGGCTACCACATCCAAGGAAGGCAGCAGGCGCGTAAATTACCCAATCCTGACTCAGGGAGGTAGTGACAAAAAATAACTTAGTCGGGCCGTTTTCGGTCTGACTTTAGGAATGAGAACAATTTAAATCCCTTATCGAGGATCAATTGGAGGGCAAGTCTGGTGCCAGCAGCCGCGGTAATTCCAGCTGAGCGGGCTGGCAAGGC
>E9LAHD006DLWBQ LEN=237 QL=1 QR=218
ATGATTAGGGTTCGATTCCGGAGAGGGAGCCTGAGAAACGGCTACCACATCTAAGGAAGGCAGCAGGCGCGTAAATTACCCAATCCTAATTCAGGGAGGTAGTGACAAGAAATAACGGGTCGGAGCTCTGCTCCGGGACCGCAATGAGATGAATTTTCCACCTTTTTTGAGTAACAATTGGAGGGCAAGTCTGGTGCCAGCACCCGCGGTAATTCCAGCTGAGCGGGCTGGCAAGGC
>E9LAHD006DL4R2 LEN=242 QL=1 QR=223
ACTGATTAGGGTTGATTCCGGAGAGGGAGCCTGAGAAACGGCTACCACTTCTAAGGAAGGCAGCAGGCGCGTAAATTACCCAATCCTGACACAGGGAGGTAGTGACAAGAAATAACAACTCGGGGACTTCACGTCTTACGAGATTGCAATGAGAACAATTTAAAATACTTAACGAGGATCAATTGGAGGGCAAGTCTGGTGCCAGCACCCGCGGTAATTCCAGCTGAGCGGGCTGGCAAGGC
>E9LAHD006DR637 LEN=276 QL=1 QR=166
CTAGATTAGGGTTCGATTCCGGAGAGGGAGCCTGAGAAACGGCTACCACATCTAAGGAAGGCAGCAGGCGCGCAAATTACCCAATCCTGACNCAGGGAGGTAGTGACAAGAAATAACAATACAGGGCATATCTGTCTTGTAATTGGAATGAGTTAAACTTAAATTACACTTTACGTAGTTATCGAATTGGAAGGGTCGAAAGGTCCTAGGGTTGCCGAGGCCAACCCGGCGGTAACTTCCGAAGTCCTGGACGCGGGGCTGGGCCAAGGGCCAGNN
>E9LAHD006DS2NT LEN=245 QL=1 QR=226
ACAGATTAGGGTTCGATTCCGGAGAGGGAGCCTGAGAAACGGCTACCACATCCAAGGAAGGCAGCAGGCGCGCAAATTACCCAATCCTGACACAGGGAGGTAGTGACAAGAAATAACAATACCGGGCCTCTTTCGAGGTCTGGTAATTGGAATGAGTACGATCTAAAACCCCTAACGAGGATCCATTGGAGGGCAAGTCTGGTGCCAGCAGCCGCGGTAATTCCAGCTGAGCGGGCTGGCAAGGC
>E9LAHD006DRV7U LEN=237 QL=1 QR=218
AGCGATTAGGTTCGATTCCGGAGAGGGAGCCTGAGAAATGGCTACCACTTCCACGGAAGGCAGCAGGCGCGTAAATTACCCAATCCTAATTCAGGGAGGTAGTGACAAGAAATAATGGGTCGGTGCTACGCACCGGGACTGCAATGAGACGAATTTAGACCCCTTATCGAGGACCAATTGGAGGGCAAGTCTGGTGCCAGCACCCGCGGTAATTCCAGCTGAGCGGGCTGGCAAGGC
>E9LAHD006DQHIT LEN=242 QL=1 QR=223
ATGGATTAGGGTTCGATTCCGGAGAGGGAGCCTGAGAAATGGCTACCACATCCAAGGAAGGCAGCAGGCGCGTAAATTACCCAATCCTGACACAGGGAGGTAGTGACAATAAATAACAATTCTGGGCCTTATGGGTCTGGAAATTGGAATGAGAACAATTTAAATCCCTTATCGAGGATCAATTGGAGGGCAAGTCTGGTGCCAGCACCCGCGGTAATTCCAGCTGAGCGGGCTGGCAAGGC
>E9LAHD006DNEOZ LEN=219 QL=1 QR=126
TAGGATTAGGGTTCGATTCCGGAGAGGGAGCCTGAGAAATGGCTACCACATCCAAGGAAGGCAGCAGGCGCGTAAATTACCCAATCCTGACACAGGGAGGTAGTGACAATAAATAACAATGCCGGATCCTTAAGTGGTTGATAGTGANGANAATAATTAACTCCTNGAGNATATGGNGANATGTGCNCNNCCNCCGAGTACTCNNNGNGGCGNNGNAGN
>E9LAHD006DKHM7 LEN=241 QL=1 QR=222
ACGGATTAGGGTTCGATTCCGGAGAGGGAGCCTGAGAAACGGCTACCACATCTAAGGAAGGCAGCAGGCGCGTAAATTACCCAATCCCGACTCGGGGAGGTAGTGACAAGAAATAACGGACCGGGGCCTTCGGGTTCCGGGATTGCAATGAGCCGAATTTACACCCCTTAGCGAGGATCGATTGGAGGGCAAGTCTGGTGCCAGCACCCGCGGTAATTCCAGCTGAGCGGGCTGGCAAGGC
>E9LAHD006DMSR5 LEN=240 QL=1 QR=221
ATCGATTAGGGTTCGATTCCGGAGAGGGAGCCTGAGAGACGGCTACCACATCCAAGGAAGGCAGCAGGCGCGCAAATTACCCAATCCCGACTCGGGGAGGTAGTGACAATAAATAACAGTAGAGGGCCAATGGTCTTCTTATTGGAATGAGAACAATTTAAACCCCTTAACGAGGATCAATTAGAGGGCAAGTCTGGTGCCAGCAGCCGCGGTAATTCCAGCTGAGCGGGCTGGCAAGGC
>E9LAHD006DN1HG LEN=243 QL=1 QR=223
AACGATTAGGGTTCGATTCCGGAGAGGGAGCCTTAAAACGGCTACCACATCCAAGGAAGGCAGCAGGCACGCAAATTACCCAATGAACGAAGTTCGAGGTAGTGACGAAAATAACGATACAGGACTCATCCGAGGCCCTGTAATTGGAATGAGTACACTTTAAAACCGTTCCCGAGGATCTATTGGAGGGCAAGTCTGGTGCCAGCACCCGCGGTAATTCCAGCTGAGCGGGCTGGCAAGGCN
>E9LAHD006DKWGC LEN=244 QL=1 QR=224
ACTGATTAGGGTTCGATTCCGGAGAGGGAGCCTGAGAAATGGCTACCACATCCAAGGAAGGCAGCAGGCGCGTAAATTACCCAATCCTGACACAGGGAGGTAGTGACAATAAATAACAATGCCGGGCTTTTCAAAGTCTGGCAATTGGAATGAGAACAATTTAAATCCCTTATCGAGGATCAATTGGAGGGCAAGTCTGGTGCCAGCAGCCGCGGTAATTCCAGCTGAGCGGGCTGGCAAGGCN
>E9LAHD006DKR9U LEN=243 QL=1 QR=224
TAGGATTAGGGTTCGATTCCGGAGAGGGAGCCTGAGAAATGGCTACCACATCCAAGGAAGGCAGCAGGCGCGTAAATTACCCAATCCTGACACAGGGAGGTAGTGACAATAAATAACAATGCCGGGCTTATTTAAGTTTGGCAATTGGAATGAGAACAATTTAAATCCCTTATCGAGGATCAATTGGAGGGCAAGTCTGGTGCCAGCACCCGCGGTAATTCCAGCTGAGCGGGCTGGCAAGGC
>E9LAHD006DPKLY LEN=243 QL=1 QR=224
TAGGATTAGGGTTCGATTCCGGAGAGGGAGCCTGAGAGACGGCTACCACATCCAAGGAAGGCAGCAGGCGCGCAAATTACCCAATCCTGACACAGGGAGGTAGTGACAATAAATAACAATACAGGGCCTTTTCAGGTCTTGTAATTGGAATGAGAACAATTTAAATCCCTTATCGAGGATCCATTAGAGGGCAAGTCTGGTGCCAGCACCCGCGGTAATTCCAGCTGAGCGGGCTGGCAAGGC
>E9LAHD006DJRKE LEN=240 QL=1 QR=221
ATAGATTAGGGTTCGATTCCGGAGAGGGAGCCTGAGAGACGGCTACCACATCCAAGGAAGGCAGCAGGCGCGCAAATTACCCAATCCCGACTCGGGGAGGTAGTGACAATAAATAACAGTAGAGGGCCAATGGTCTTCTTATTGGAATGAGAACAATTTAAACCCCTTAACGAGGATCAATTAGAGGGCAAGTCTGGTGCCAGCAGCCGCGGTAATTCCAGCTGAGCGGGCTGGCAAGGC
>E9LAHD006DH78I LEN=275 QL=1 QR=137
ATGGATTAGGGTTCGATTCCGGAGAGGGAGCCTGAGAGACGGCTACCACATCCAAGGAAGGCAGCAGGCGCGCAAATTACCCAATCCTGACACAGGGAGGTAGTGACAATAAATAACAATACAGGGCCTTTCTAGGCTTGTAATTTAGGTAAGTAGTAGGAAACAAATTTAAAATTACCCTTACTTCGAGGGAATCCATTAGTAGGGCGAAGTACTGGTGGCCAGCACCCGCCGGGTAAGTTTACCACGGCTGAGGCGGGCGTGGCGAAGGCNNN
>E9LAHD006DSDDD LEN=209 QL=1 QR=89
AACGGATTAGGGTTCGATTCCGGAGAGGGAGCCTGAGAAACGGCTACCACATCTAAGGAAGGCAGCAGGCGCGTAAATTACCCAATTCCNNGGTGAGNGAGAGANACGACGGAATTACGGTCGGGATTTTCCGGCAGNANCGATANCTATNACCGTTNGATATGGNGNATNTGCNCNNNCCGCGGTATCCAGCTGAGCGGCTGGCAGGC
>E9LAHD006DTXZD LEN=239 QL=1 QR=220
TAGGATTAGGGTTCGATTCCGGAGAGGGAGCCTGAGAAACGGCTACCACATCTAAGGAAGGCAGCAGGCGCGTAAATTACCCAATCCTGACTCAGGGAGGTAGTGACAAGAAATAACGGACCGAGGCTTTTGCTTCGGGATTGCAATGAGTTGAATTTAAACCCCTTGACGAGGATCAATTGGAGGGCAAGTCTGGTGCCAGCACCCGCGGTAATTCCAGCTGAGCGGGCTGGCAAGGC
>E9LAHD006DMMJ0 LEN=244 QL=1 QR=224
AACGATTAGGGTTCGATTCCGGAGAGGGAGCCTGAGAAATGGCTACCACATCCAAGGAAGGCAGCAGGCGCGTAAATTACCCAATCCTGACACAGGGAGGTAGTGACAATAAATAACAATGCCGGGCTTATTTAAGTTTGGCAATTGGAATGAGAACAATTTAAATCCCTTATCGAGGATCAATTGGAGGGCAAGTCTGGTGCCAGCACCCGCGGTAATTCCAGCTGAGCGGGCTGGCAAGGCN
>E9LAHD006DH79M LEN=239 QL=1 QR=220
ACAGATTAGGGTTCGATTCCGGAGAGGGAGCCTGAGAGATGGCTACCACATCCAAGGAAGGCAGCAGGCGCGTAAATTACCCAATCCTGACACAGGGAGGTAGTGACAAGAAATAACAATGCGGAGCCTATGGTTCCCAATTGGAATGAGTACAATTTAAATCCCTTAACAAGGATCGATTGGAGGGCAAGTCTGGTGCCAGCAGCCGCGGTAATTCCAGCTGAGCGGGCTGGCAAGGC
>E9LAHD006DOU4I LEN=239 QL=1 QR=220
TAGGATTAGGGTTCGATTCCGGAGAGGGAGCCTGAGAAACGGCTACCACATCTAAGGAAGGCAGCAGGCGCGTAAATTACCCAATCCTGACTCAGGGAGGTAGTGACAAGAAATAACGGACCGAGGCTTTTGCTTCGGGATTGCAATGAGTTGAATTTAAACCCCTTGACGAGGATCAATTGGAGGGCAAGTCTGGTGCCAGCAGCCGCGGTAATTCCAGCTGAGCGGGCTGGCAAGGC
>E9LAHD006DSH2R LEN=242 QL=1 QR=223
CTAGATTAGGGTTCGATTCCGGAGAGGGAGCCTGAGAAACGGCTACCACTTCTAAGGAAGGCAGCAGGCGCGTAAATTACCCAATCCCGATTCGGGGAGGTAGTGACAAGAAATAACAACTCGGGTCCTTTTGGATTACGAGATTGCAATGAGAACAATTTAGACCACTTAACGAGGATCCATTGGAGGGCAAGTCTGGTGCCAGCAGCCGCGGTAATTCCAGCTGAGCGGGCTGGCAAGGC
>E9LAHD006DVCN9 LEN=240 QL=1 QR=221
ACTGATTAGGGTTCGATTCCGGAGAGGGAGCCTGAGAAACGGCTACCACATCCAAGGAAGGCAGCAGGCGCGTAAATTACCCAATCCTGACACAGGGAGGTAGTGACAATAAATAACAATGCTGGGCTTTCAGTCTGGCAATTGGAATGAGAACAATTTAAATCCCTTATCGAGGATCAATTGGAGGGCAAGTCTGGTGCCAGCACCCGCGGTAATTCCAGCTGAGCGGGCTGGCAAGGC
>E9LAHD006DRSZN LEN=240 QL=1 QR=221
ATGGATTAGGGTTCGATTCCGGAGAGGGAGCCTGAGAGACGGCTACCACATCCAAGGAAGGCAGCAGGCGCGCAAATTACCCAATCCCGATTCGGGGAGGTAGTGACAATAAATAACAATACAGGGCCAATGGTCTTGTTATTGGAATGAGAACAATTTAAATAACTTAACGAGGATCAATTAGAGGGCAAGTCTGGTGCCAGCACCCGCGGTAATTCCAGCTGAGCGGGCTGGCAAGGC
>E9LAHD006DSBPW LEN=241 QL=1 QR=222
AACGATTAGGGTTCGATTCCGGAGAGGGAGCCTGAGAAACGGCTACCACATCTAAGGAAGGCAGCAGGCGCGTAAATTACCCAATCCCGACTCGGGGAGGTAGTGACAAGAAATAACGGACCGGGGCCTTCGGGTTCCGGGATTGCAATGAGCCGAATTTACACCCCTTAGCGAGGATCGATTGGAGGGCAAGTCTGGTGCCAGCACCCGCGGTAATTCCAGCTGAGCGGGCTGGCAAGGC
>E9LAHD006DNSOH LEN=242 QL=1 QR=210
CTAGATTAGGGTTCGATTCCGGAGAGGGAGCCTGAGAAATGGCTACCACATCCAAGGAAGGCAGCAGGCGCGTAAATTACCCAATCCTGACACAGGGAGGTAGTGACAATAAATAACAATTCTGGGCCTTATGGGTCTGGAAATTGGAATGAGAACAATTTAAATCCCTTATCGAGGATCAATTGGAGGGCAAGTCTGGTGCCAGCACCCGCGGTAATTCCAGCTGAGCGGGCTGGCAAGGC
>E9LAHD006DJ9FP LEN=236 QL=1 QR=216
AACGATTAGGGTTCGATTCCGGAGAGGGAGCCTGAGAAACGGCTACCACATCTACGGAAGGCAGCAGGCGCGAAAATTGCCCAATCCTGACACGGGGAGGCAGTGACAAGAAATAACAACTCTAGGTTTTCTTAGAAGTGTAATGAGGATAATTTACAAACCTTACCGAATGCAATTGGAGGGCAAGTCTGGTGCCAGCACCCGCGGTAATTCCAGCTGAGCGGGCTGGCAAGGCN
>E9LAHD006DIDU9 LEN=245 QL=1 QR=226
AACGATTAGGGTTCGATTCCGGAGAGGGAGCCTTAAAAAACGGCTACCACATCCAAGGAAGGCAGCAGGCACGCAAATTACCCAATGAACGAAGTTCGAGGTAGTGACGAAAAATAACGATACAGGACTCATCCGAGGCCCTGTAATTGGAATGAGTACACTTTAAAACCGTTCCCGAGGATCTATTGGAGGGCAAGTCTGGTGCCAGCACCCGCGGTAATTCCAGCTGAGCGGGCTGGCAAGGC
>E9LAHD006DK6CZ LEN=241 QL=1 QR=222
AACGATTAGGGTTCGATTCCGGAGAGGGAGCCTGAGAAACGGCTACCACATCTAAGGAAGGCAGCAGGCGCGTAAATTACCCAATCCCGACTCGGGGAGGTAGTGACAAGAAATAACGGACCGGGGCCTTCGGGTTCCGGGATTGCAATGAGCCGAATTTACACCCCTTAGCGAGGATCGATTGGAGGGCAAGTCTGGTGCCAGCACCCGCGGTAATTCCAGCTGAGCGGGCTGGCAAGGC
>E9LAHD006DT1Y1 LEN=244 QL=1 QR=225
ACTGGATTAGGGTTCGATTCCGGAGAGGGAGCCTGAGAAATGGCTACCACATCCAAGGAAGGCAGCAGGCGCGTAAATTACCCAATCCTGACACAGGGAGGTAGTGACAATAAATAACAATGCCGGGCTTTTCAAAGTCTGGCAATTGGAATGAGAACAATTTAAATCCCTTATCGAGGATCAATTGGAGGGCAAGTCTGGTGCCAGCACCCGCGGTAATTCCAGCTGAGCGGGCTGGCAAGGC
>E9LAHD006DNV5J LEN=238 QL=1 QR=219
ATGGATTAGGGTTCGATTCCGGAGAGGGAGCCTGAGAAACGGCTACCACTTCCACGGAAGGCAGCAGGCGCGTAAATTACCCAATCCTAATTCAGGGAGGTAGTGACAAGAAATAATGGGTCGGTGCTACGCACCGGGACTGCAATGAGACGAATTTAGACCCCTTATCGAGGACCAATTGGAGGGCAAGTCTGGTGCCAGCACCCGCGGTAATTCCAGCTGAGCGGGCTGGCAAGGC
>E9LAHD006DPHV5 LEN=242 QL=1 QR=206
ANGATTAGGGTTCGATTCCGGAGAGGGAGCCTGAGAAATGGCTACCACATCCAAGGAAGGCAGCAGGCGCGTAAATTACCCAATCCTGACACAGGGAGGTAGTGACAATAAATAACAATGCCGGGCCTTTAACGGTTTGGCAATTGGAATGAGAACAATTTAAATCCCTTATCGAGGATCAATTGGAGGCAAGTCTGGTGCCAGCACCCGCGGTAATTCCAGCTGAGCGGGCTGGCAAGGCN
>E9LAHD006DIOHW LEN=238 QL=1 QR=219
ATGGATTAGGGTTCGATTCCGGAGAGGGAGCCTGAGAAACGGCTACCACTTCCACGGAAGGCAGCAGGCGCGTAAATTACCCAATCCTAATTCAGGGAGGTAGTGACAAGAAATAATGGGTCGGTGCTACGCACCGGGACTGCAATGAGACGAATTTAGACCCCTTATCGAGGACCAATTGGAGGGCAAGTCTGGTGCCAGCACCCGCGGTAATTCCAGCTGAGCGGGCTGGCAAGGC
>E9LAHD006DIHUC LEN=273 QL=1 QR=168
CTAGATTAGGGTTCGATTCCGGAGAGGGAGCCTGAGAAACGGCTACCACATCTAAGGAAGGCAGCAGGCGCGCAAATTACCCAATCCTGACACAGGGAGGTAGTGACAAGAAATAACAATACAGGGCATCATTGTCTTGTAATTGGAATGATTAGAACTTTAAATCCCTTTGTTACGAGGTAATTCAAGTTGGTAGGGGCGAACGTACTGGTTGGCCACGCACCCGCGGTAACTTCCGAAGTCCTGGAGTCGGGCTGGGCCAAGGGCCAGNNN
>E9LAHD006DRZLS LEN=305 QL=1 QR=59
CAGATTAGGGTTCGATTCCGGAGAGGGAGCCTGAGAAACGGCTACCACATCTAAGGAAGNGNNNGNGCGAATCCAATCCANCGNGAGNGAGAGANAGACGAGTCGTGGACTTAGCTAAGGGNTAGACCGAAGTTCTAACCTTAAGTACGGTTAAACCGTTGACGGTAAATTTTAACGGACCGGTTTGAAGGTCTAGTTCGACGTTGGCCGGACCGACGGTTAACCTTCCGGTAAGTCCCCTAAGGCCTACCCGGGGCGTTAAGGGTTCCCAAGGGCCTAGGGACNCGGGCTGGCAAGGCNNNNNN
>E9LAHD006DQV91 LEN=243 QL=1 QR=224
AGCGATTAGGGTTCGATTCCGGAGAGGGAGCCTGAGAAATGGCTACCACATCCAAGGAAGGCAGCAGGCGCGTAAATTACCCAATCCTGACACAGGGAGGTAGTGACAATAAATAACAATGCCGGGCTTTTCAAAGTCTGGCAATTGGAATGAGAACAATTTAAATCCCTTATCGAGGATCAATTGGAGGGCAAGTCTGGTGCCAGCACCCGCGGTAATTCCAGCTGAGCGGGCTGGCAAGGC
>E9LAHD006DQ3N3 LEN=243 QL=1 QR=224
ACTGATTAGGGTTCGATTCCGGAGAGGGAGCCTGAGAAATGGCTACCACATCCAAGGAAGGCAGCAGGCGCGTAAATTACCCAATCCTGACACAGGGAGGTAGTGACAATAAATAACAATGCCGGGCTTTTCAAAGTCTGGCAATTGGAATGAGAACAATTTAAATCCCTTATCGAGGATCAATTGGAGGGCAAGTCTGGTGCCAGCACCCGCGGTAATTCCAGCTGAGCGGGCTGGCAAGGC
>E9LAHD006DLSW0 LEN=243 QL=1 QR=224
TAGGATTAGGGTTCGATTCCGGAGAGGGAGCCTGAGAGACGGCTACCACATCCAAGGAAGGCAGCAGGCGCGCAAATTACCCAATCCTGACACAGGGAGGTAGTGACAATAAATAACAATACTGGACTTTTTCAAGCCTAGTAATTGGAATGAGAACAATTTAAATCCCTTATCGAGTATCAATTGGAGGGCAAGTCTGGTGCCAGCACCCGCGGTAATTCCAGCTGAGCGGGCTGGCAAGGC
>E9LAHD006DM09F LEN=243 QL=1 QR=224
ACTGATTAGGGTTCGATTCCGGAGAGGGAGCATGAGAAATGGCTACCACATCTACGGAAGGCAGCAGGCGCGCAAATTACCCACTCCTAGAACGGGGAGGTAGTGACGAAAAATAACAATACCGGACTCTATGAGGCTCGGTAATTGAAATGAGTACAGTTTAAAACCCTTAACGAGGATCTATTGGAGGGCAAGTCTGGTGCCAGCACCCGCGGTAATTCCAGCTGAGCGGGCTGGCAAGGC
>E9LAHD006DI9FL LEN=254 QL=1 QR=226
ATGGATTAGGGTTCGATTCCGAAGAGGGAGCCTGAGAAACGGCTACCACATCTAAGGAAGGCAGCAGGCGCGCAAATTACCCAATCCTGACACAGGGAGGTAGTGACAAGAAATAACAATACAGGGCATCCATGTCTTGTAATTGGAATGAATAGAATTTAAATCCTTTTATGAGTATCGATTGGAGGGCAAGTCTGGTGCCAGCACCGCCGGTAAGTTACCTACGCTGAGCGGGGCGGTGGTCGAAGGACGNN
>E9LAHD006DPRJG LEN=242 QL=1 QR=224
TAGGATTAGGGTTCGATTCCGGAGAGGGAGCCTGAGAAATGGCTACCACATCCAAGGAAGGCAGCAGGCGCGTAAATTACCCAATCCTGACACAGGGAGGTAGTGACAATAAATAACAATGCCGGGCCTTTCAAGGTTTGGCAATTGGAATGAGAACAATTTAAATCCCTTATCGAGGATCAATTGGAGGGCAAGTCTGGTGCCAGCACCCGCGGTAATTCCAGCTGAGCGGCTGGCAAGGC
>E9LAHD006DM1QC LEN=231 QL=1 QR=210
ATCGATTAGGGTTCGATTCCGGAGAGGGAGCCTGAGAAACGGCTACCACATCTAAGGAAGGCAGCAGGCGCGCAAATTACCCAATCCTGACACAGGGAGGTAGTGACAAGAAATAACAATACAGGGCATCCATGTCTTGTAATTGGAATGATTAGAATTTAAATCATTTTATGAGTATCGATTGGAAGGCAAGTCTGGTGCCAGCACCGCGATCNNNNGNGGCGNGNAGNN
>E9LAHD006DVO6S LEN=253 QL=1 QR=86
ACAGATTAGGGTTCGATTCCGGANAGGGAGCCTTAAAAACGGCTACCACATCCAAGGAAGGCAGCAGGCACGCAAATTACCCAATGAACCGAAAGTTCGAGGTAGTGACGAAAAATAACGATACAGGACTCATCCGAAGGCCCTGTAATTGGAATGAGTACACTTTAAAACCGTTCCCGAGGATCTATTGGAGGGCGAAGTCTGGTGCCAGCACCCGCCGGTAATTCCAGCTGAGCGGGCGTGGCAAGGACNN
>E9LAHD006DQQJ0 LEN=244 QL=1 QR=225
AACGATTAGGGTTCGATTCCGGAGAGGGAGCCTTAAAAACGGCTACCACATCCAAGGAAGGCAGCAGGCACGCAAATTACCCAATGAACGAAGTTCGAGGTAGTGACGAAAAATAACGATACAGGACTCATCCGAGGCCCTGTAATTGGAATGAGTACACTTTAAAACCGTTCCCGAGGATCTATTGGAGGGCAAGTCTGGTGCCAGCACCCGCGGTAATTCCAGCTGAGCGGGCTGGCAAGGC
>E9LAHD006DS4MA LEN=244 QL=1 QR=225
ATCGATTAGGGTTCGATTCCGGAGAGGGAGCCTGAGAAACGGCTACCACATCCAAGGAAGGCAGCAGGCGCGCAAATTACCCAATCCTGACACGGGGGAGGTAGTGACAATAAATAACAATACCGGGCGCATTAGTGTCTGGTAATTGGAATGAGTACAATCTAAATCCCTTAACGAGGATCCATTGGAGGGCAAGTCTGGTGCCAGCAGCCGCGGTAATTCCAGCTGAGCGGGCTGGCAAGGC
>E9LAHD006DL8H4 LEN=243 QL=1 QR=224
AGCGATTAGGGTTCGATTCCGGAGAGGGAGCCTGAGAAATGGCTACCACATCCAAGGAAGGCAGCAGGCGCGTAAATTACCCAATCCTGACACAGGGAGGTAGTGACAATAAATAACAATGCCGGGCTTTTCAAAGTCTGGCAATTGGAATGAGAACAATTTAAATCCCTTATCGAGGATCAATTGGAGGGCAAGTCTGGTGCCAGCACCCGCGGTAATTCCAGCTGAGCGGGCTGGCAAGGC
>E9LAHD006DS9DI LEN=242 QL=1 QR=223
AACGATTAGGGTTCGATTCCGGAGAGGGAGCCTGAGAAACGGCTACCACTTCTAAGGAAGGCAGCAGGCGCGTAAATTACCCAATCCTGATTCAGGGAGGTAGTGACAAGAAATAACAACTCGGGGCCGCAAGGCTCACGGGATTGCAATGAGAACAATTTAAAACACTTAACGAGGAACGATTGGAGGGCAAGTCTGGTGCCAGCACCCGCGGTAATTCCAGCTGAGCGGGCTGGCAAGGC
>E9LAHD006DO4DF LEN=238 QL=1 QR=219
AACGATTAGGGTTCGATTCCGGAGAGGGAGCCTGAGAAACGGCTACCACATCTAAGGAAGGCAGCAGGCGCGTAAATTACCCAATCCTAATTCAGGGAGGTAGTGACAAGAAATAACGGGTCGGGGCTATGCCCCGGGACTGCAATGAGATGAATTTACACCCCTTTTCGAGTAACAATTGGAGGGCAAGTCTGGTGCCAGCAGCCGCGGTAATTCCAGCTGAGCGGGCTGGCAAGGC
>E9LAHD006DSCF8 LEN=242 QL=1 QR=131
ACAGATTAGGGTTCGATTCCGGAGAGGGAGCCTGAGAAATGGCTACCACATCCAAGGAAGGCAGCAGGCGCGTAAATTACCCAATCCTGACACAGGGAGGTAGTGACAATAAATAACAATGCCGGGCTTTCAAGTCTGGCAATTGGAATGAGAACAATTTAAATCCCTTATCGAGGATCAATTGGAGGGCAAGTCTGGTGCCAGCACCCGCGGTAATTCCAGGCTGAGCGGGCTGGCAAGGC
>E9LAHD006DKXMV LEN=276 QL=1 QR=128
ACTGATTAGGGTTCGATTCCGGAGAGGGAGCCTGAGAAATGGCTACCACATCCAAGGAAGGCAGCAGGCGCGTAAATTACCCAATCCTGACACAGGGAGGTAGTGACAATAAATAACAATGTTCGGGCTCGTTNGTCAGTACGAAATTTGGAAATTACGAGTAAACAACTTTAAATCCCTTAATCGAGGAATTCGAAGTTGGAAGGGCCAAGGTCTCGGTGCCAAGCCAGCCTCGGTAATTCCCGAGCGTGGAAGGCGGGGCCTAGGGCCAAGGCN
>E9LAHD006DM8SI LEN=242 QL=1 QR=222
TAGGATTAGGGTTCGATTCCGGAGAGGGAGCCTGAGAAACGGCTACCACATCTAAGGAAGGCAGCAGGCGCGCAAATTACCCAATCCTGACACAGGGAGGTAGTGACAAGAAATAACAATACAGGGCATCATTGTCTTGTAATTGGAATGAGTAGAACTTAAATCCCTTTGCGAGTATCAATTGGAGGGCAAGTCTGGTGCCAGCACCCGCGGTAATTCCAGCTGAGCGGGCTGGCAAGGCN
>E9LAHD006DIAQH LEN=242 QL=1 QR=222
TAGGATTAGGGTTCGATTCCGGAGAGGGAGCCTGAGAAACGGCTACCACATCTAAGGAAGGCAGCAGGCGCGCAAATTACCCAATCCTGACACAGGGAGGTAGTGACAAGAAATAACAATACAGGGCATCATTGTCTTGTAATTGGAATGAGTAGAACTTAAATCCCTTTGCGAGTATCAATTGGAGGGCAAGTCTGGTGCCAGCACCCGCGGTAATTCCAGCTGAGCGGGCTGGCAAGGCN
>E9LAHD006DPN98 LEN=243 QL=1 QR=224
ACTGATTAGGGTTCGATTCCGGAGAGGGAGCCTGAGAAACGGCTACCACATCCAAGGAAGGCAGCAGGCGCGCAAATTACCCAATCCTGATTCAGGGAGGTAGCGACAAGAAATAACGATAGTGGGCTCGTTCGAGTCCGCGCATCGGAATGAGGATAATTTACACCCCTTCTCGAGGATCCATTGGAGGGCAAGCCTGGTGCCAGCACCCGCGGTAATTCCAGCTGAGCGGGCTGGCAAGGC
>E9LAHD006DL979 LEN=243 QL=1 QR=224
ATCGATTAGGGTTCGATTCCGGAGAGGGAGCATGAGAAATGGCTACCACATCTACGGAAGGCAGCAGGCGCGCAAATTACCCACTCCTAGATCGGGGAGGTAGTGACGAAAAATAACAATACCGGACTCTATGAGGCTCGGTAATTGAAATGAGTACAGTTTAAAACCCTTAACGAGGATCTATTGGAGGGCAAGTCTGGTGCCAGCACCCGCGGTAATTCCAGCTGAGCGGGCTGGCAAGGC
>E9LAHD006DVO96 LEN=261 QL=1 QR=70
ANCGATTAGGGTTCGATTCCGGAGAGGGAGCCTGAGAAATGGCTACCACATCCAAGGAAGGCAGCAGGCGACGTTAAATTACCCAATCCTGACACAGGGAGGTAGTGACAATAAATAACAATGCCGGCTTCAAGTCGTGGCAATTGGAATGAGAACAATTTAAATCCCTTATCGAGGATCAATTGGAGGGCAAGTCTGGTNCCAGCACCGGCCGGTAACGTTTACCTACGCGTGAGGCGGGCGTGCGAAGGACGNNNNNNN
>E9LAHD006DKSOW LEN=241 QL=1 QR=84
ATGGATTAGGGTTCGATTCCGGAGAGGGAGCCTGAGAAATGGCTACCACATCCAAGGAAGGCAGCAGGCGCGTAAATTCCCAATCCTGACACAGGGAGGTATGACAATAAATAACAATGCCGGGCTTTTTTAAGTCTGGCACTTGGAATGAGAACAATTTAAANCCCTTATCGAGGATCAATTGGAGGGCAAGTCTGGTGCCAGCAGCCGCGGTAATTCCAGCTGAGCGGGCTGGCAAGGC
>E9LAHD006DSP8S LEN=243 QL=1 QR=224
TAGGATTAGGGTTCGATTCCGGAGAGGGAGCCTGAGAAATGGCTACCACATCCAAGGAAGGCAGCAGGCGCGTAAATTACCCAATCCTGACACAGGGAGGTAGTGACAATAAATAACAATGCCGGGCCTTTCAAGGTTTGGCAATTGGAATGAGAACAATTTAAATCCCTTATCGAGGATCAATTGGAGGGCAAGTCTGGTGCCAGCACCCGCGGTAATTCCAGCTGAGCGGGCTGGCAAGGC
>E9LAHD006DOSG5 LEN=243 QL=1 QR=224
ATCGATTAGGGTTCGATTCCGGAGAGGGAGCCTGAGAGACGGCTACCACATCCAAGGAAGGCAGCAGGCGCGCAAATTACCCAATCCTGACACAGGGAGGTAGTGACAATAAATAACAATACAGGGCCTTTTCAGGTCTTGTAATTGGAATGAGAACAATTTAAATCCCTTATCGAGGATCCATTAGAGGGCAAGTCTGGTGCCAGCAGCCGCGGTAATTCCAGCTGAGCGGGCTGGCAAGGC
>E9LAHD006DNROJ LEN=242 QL=1 QR=223
ACTGATTAGGGTTCGATTCCGGAGAGGGAGCCTGAGAAACGGCTACCACATCTAAGGAAGGCAGCAGGCGCGTAAATTACCCAATCCTGACTCAGGGAGGTAGTGACAAGAAATAACAACTCGGGGCCTCACGGCTTACGAGATTGCAATGAGAACAATTTAAATCTCTTATCTAGGAACAATTGGAGGGCAAGTCTGGTGCCAGCAGCCGCGGTAATTCCAGCTGAGCGGGCTGGCAAGGC
>E9LAHD006DRR3I LEN=238 QL=1 QR=208
ATCGATTAGGGTTCGATTCCGGAGAGGGAGCCTGAGAGACGGCTACCACATCCAAGGAAAGGCAGCAGGCGCGCAAATTACCCAATCCCGACTCGGGGAGGTAGTGACAATAAATAACAGTAGAGGGCCAATGGTCTTCTTATTGGAATGAGAACAATTTAAACCCCTTAACGAGGATCAATTAGAGGGCAAGTCTGGTGCCAGCACGCCGGAGTACTCNNNGNGGCGGNGNGAGAGN
>E9LAHD006DU0ND LEN=243 QL=1 QR=224
ACAGATTAGGGTTCGATTCCGGAGAGGGAGCCTGAGAAATGGCTACCACATCCAAGGAAGGCAGCAGGCGCGTAAATTACCCAATCCTGACACAGGGAGGTAGTGACAATAAATAACAATGCCGGGCTTTTCAAAGTCTGGCAATTGGAATGAGAACAATTTAAATCCCTTATCGAGGATCAATTGGAGGGCAAGTCTGGTGCCAGCACCCGCGGTAATTCCAGCTGAGCGGGCTGGCAAGGC
>E9LAHD006DRF4Z LEN=241 QL=1 QR=222
CTAGATTAGGGTTCGATTCCGGAGAGGGAGCCTGAGAAACGGCTACCACATCTAAGGAAGGCAGCAGGCGCGCAAATTACCCAATCCTGACACAGGGAGGTAGTGACAAGAAATAACAATACAGGGCATCCATGTCTTGTAATTGGAATGATTAGAATTTAAATCATTTTATGAGTATCGATTGGAGGGCAAGTCTGGTGCCAGCACCCGCGGTAATTCCAGCTGAGCGGGCTGGCAAGGC
>E9LAHD006DLIPY LEN=243 QL=1 QR=224
AGCGATTAGGGTTCGATTCCGGAGAGGGAGCCTGAGAAATGGCTACCACATCCAAGGAAGGCAGCAGGCGCGTAAATTACCCAATCCTGACACAGGGAGGTAGTGACAATAAATAACAATGCCGGGCTTTTCAAAGTCTGGCAATTGGAATGAGAACAATTTAAATCCCTTATCGAGGATCAATTGGAGGGCAAGTCTGGTGCCAGCACCCGCGGTAATTCCAGCTGAGCGGGCTGGCAAGGC
>E9LAHD006DSP05 LEN=244 QL=1 QR=225
CTAGATTAGGGTTCGATTCCGGAGAGGGAGCCTGAGAAATGGCTACCACATCTAAGGAAGGCAGCAGGCGCGTAAATTACCCAATCCTAATTCAGGGAGGTAGTGACAAGAAATAACAACTCGGGCCCCACATGGGGTTGCGAGATTGCAATGAGAACAATTTAAACCACTTATCGAGTAACAATTGGAGGGCAAGTCTGGTGCCAGCACCCGCGGTAATTCCAGCTGAGCGGGCTGGCAAGGC
>E9LAHD006DOP0K LEN=240 QL=1 QR=221
ACTGATTAGGGTTCGATTCCGGAGAGGGAGCCTGAGAGACGGCTACCACATCCAAGGAAGGCAGCAGGCGCGCAAATTACCCAATCCCGACTCGGGGAGGTAGTGACAATAAATAACAGTAGAGGGCCAATGGTCTTCTTATTGGAATGAGAACAATTTAAACCCCTTAACGAGGATCAATTAGAGGGCAAGTCTGGTGCCAGCACCCGCGGTAATTCCAGCTGAGCGGGCTGGCAAGGC
>E9LAHD006DPT60 LEN=239 QL=1 QR=220
ATAGATTAGGGTTCGATTCCGGAGAGGGAGCCTGAGAAACGGCTACCACATCTAAGGAAGGCAGCAGGCGCGTAAATTACCCAATCCTGACTCAGGGAGGTAGTGACAAGAAATAACGGACCGAGGCTTTTGCTTCGGGATTGCAATGAGTTGAATTTAAACCCCTTGACGAGGATCAATTGGAGGGCAAGTCTGGTGCCAGCACCCGCGGTAATTCCAGCTGAGCGGGCTGGCAAGGC
>E9LAHD006DJFKU LEN=242 QL=1 QR=223
TAGGATTAGGGTTCGATTCCGGAGAGGGAGCCTGAGAAACGGCTACCACTTCTAAGGAAGGCAGCAGGCGCGTAAATTACCCAATCCCGATTCGGGGAGGTAGTGACAAGAAATAACAACTCGGGTCCTTCGGGATTACGAGATTGCAATGAGAACAATTTAGACCACTTAACGAGGATCCATTGGAGGGCAAGTCTGGTGCCAGCACCCGCGGTAATTCCAGCTGAGCGGGCTGGCAAGGC
>E9LAHD006DS63T LEN=238 QL=1 QR=220
ACGGATTAGGGTTCGATTCCGGAGAGGGAGCCTGAGAGATGGCTACCACATCTAAGGAAGGCAGCAGGCGCGCAAATTACCCAATCCTGACAAAGGGAGGTAGTGACAAGAAATAATGATGCAGGGCAATTTATATGTCTTGCAATCGGAATGAGAGGTTTGTAAAAATAATCTCGAGTATCAATTGGAGGGCAAGTCTGGTGCCAGCACGCGAGTACTCNTNGNGGCGNGNGAGAGN
>E9LAHD006DIE2S LEN=241 QL=1 QR=222
ACGGATTAGGGTTCGATTCCGGAGAGGGAGCCTGAGAAACGGCTACCACATCTAAGGAAGGCAGCAGGCGCGCAAATTACCCAATCCTGACACAGGGAGGTAGTGACAAGAAATAACAATACAGGGCATCCATGTCTTGTAATTGGAATGAGTAGAATTTAAATCCCTTTACGAGTATCGATTGGAGGGCAAGTCTGGTGCCAGCAGCCGCGGTAATTCCAGCTGAGCGGGCTGGCAAGGC
>E9LAHD006DIKDD LEN=242 QL=1 QR=223
ACTGATAGGGTTCGATTCCGGAGAGGGAGCCTGAGAAATGGCTACCACATCCAAGGAAGGCAGCAGGCGCGTAAATTACCCAATCCTGACACAGGGAGGTAGTGACAATAAATAACAATGCCGGGCTTTTTTAAGTCTGGCACTTGGAATGAGAACAATTTAAATCCCTTATCGAGGATCAATTGGAGGGCAAGTCTGGTGCCAGCACCCGCGGTAATTCCAGCTGAGCGGGCTGGCAAGGC
>E9LAHD006DS9VN LEN=241 QL=1 QR=222
ATCGATTAGGGTTCGATTCCGGAGAGGGAGCCTGAGAAACGGCTACCACATCTAAGGAAAGCAGCAGGCGCGCAAATTACCCAATCCTGACACAGGGAGGTAGTGACAAGAAATAACAATACAGGGCATCCATGTCTTGTAATTGGAATGATTAGAATTTAAATCATTTTATGAGTATCGATTGGAGGGCAACTCTGGTGCCAGCAGCCGCGGTAATTCCAGCTGAGCGGGCTGGCAAGGC
>E9LAHD006DQKQQ LEN=243 QL=1 QR=196
ACAGATTAGGGTTCGATTCCGGAGGAGGGAGCCTGAGAGACGGCTACCACATCCAAGGAAGGCAGCAGGCGCGTAAATTACCCAATCCTGACTCAGGGAGGTAGTGACAAAAATAACTTAGTCGGGCCTTTTAGGTCTGACTTTAGGAATGAGAACAATTTAAATCCCTTATCGAGGATCAATTGGAGGGCAAGTCTGGTGCCAGCACCCGCGGTAATTCCAGCTGGAGCGGGCTGGCAAGGC
>E9LAHD006DITYJ LEN=243 QL=1 QR=223
ACTGATTAGGGTTCGATTCCGGAGAGGGAGCCTGAGAAACGGCTACCACTTCTAAGGAAGGCAGCAGGCGCGTAAATTACCCAATCCTGATTCAGGGAGGTAGTGACAAGAAATAACAACCCGGGGACTTTGTCTTTCGGGATTGCAATGAGGACAATCTAATAGACCTTACCGAGGAACAATTGGAGGGCAAGTCTGGTGCCAGCACCCGCGGTAATTCCAGCTGAGCGGGCTGGCAAGGCN
>E9LAHD006DQNVJ LEN=243 QL=1 QR=224
ATCGATTAGGGTTCGATTCCGGAGAGGGAGCCTGAGAAACGGCTACCACATCTAAGGAAGGCAGCAGGCGCGCAAATTACCCAATCCTGACACAGGGAGGTAGTGACAAGAAATAACAATACAGGGCATTCATGTCTTGTAATTGGAATGAGTTAAGAATTTAAATCCCTTTATGAGTATCAATTGGAGGGCAAGTCTGGTGCCAGCACCCGCGGTAATTCCAGCTGAGCGGGCTGGCAAGGC
>E9LAHD006DKCR2 LEN=242 QL=1 QR=223
ACTGATTAGGGTTCGATTCCGGAGAGGGAGCCTGAGAAACGGCTACCACATCTAAGGAAGGCAGCAGGCGCGTAAATTACCCAATCCTGACTCAGGGAGGTAGTGACAAGAAATAACAACTCGGGGCCTCACGGCTTACGAGATTGCAATGAGAACAATTTAAATCTCTTATCTAGGAACAATTGGAGGGCAAGTCTGGTGCCAGCAGCCGCGGTAATTCCAGCTGAGCGGGCTGGCAAGGC
>E9LAHD006DJDJQ LEN=237 QL=1 QR=168
CTAGATTAGGGTTCGATTCCGGAGAGGGAGCCTGAGAAACGGCTACCACATCTAAGGAAGGCAGCAGGCGCGCAAATTACCCAATCCTGACACAGGGAGGTAGTGACAAGAAATAACAATACAGGGCATCCATTGTCTTGTAATTGGAATGATTAGAATTTAAACCTTNNTTATNNAATTGGAGTGAAGGCAGGTNCGNGCCACGCGAACCTCGAATCCNGNNGGNNGGCAGGCAGN
>E9LAHD006DRFRG LEN=240 QL=1 QR=221
AGCGATTAGGGTTCGATTCGGAGAGGGAGCCTGAGAAACGGCTACCACATCTAAGGATGGCAGCAGGCGCGCAAATTACCCAATCCTGACACAGGGAGGTAGTGACAAGATATAACAATGCAGGGCATAACTGTCTTGCAATTGGAATGAGTAAATTTTAAATCCCTTTGCGAGTATCAATTGGAGGGCAAGTCTGGTGCCAGCAGCCGCGGTAATTCCAGCTGAGCGGGCTGGCAAGGC
>E9LAHD006DHJB2 LEN=256 QL=1 QR=117
ATCGATTAGGGTTCGATTCCGGAGAGGGAGCCTGAGAGACGGCTACCACATCCAAGGAAGGCAGCAGGCGCGCAAATTACCCCAATCCCGACTCGGGGAGGTAGGTGGACAAGTAAATAAACAAATAACCAAGGGCTTACGAGTTCTTGGTTATTGGAATTGGAGAACAATTTAAANCCCTTTTAAGACGGTATCAATTAGAGGCAAGTCTGGTGCCAGCACCCGNGGTAATCCAGCTGAGCGGCTGGCAGGCNNN
>E9LAHD006DPEE4 LEN=242 QL=1 QR=224
TAGGATTAGGGTTCGATTCCGGAGAGGGAGCCTGAGAAATGGCTACCACATCCAAGGAAGGCAGCAGGCGCGTAAATTACCCAATCCTGACACAGGGAGGTAGTGACAATAAATAACAATGCCGGGCCTTTCAAGGTTTGGCAATTGGAATGAGAACAATTTAAATCCCTTATCGAGGATCAATTGGAGGGCAAGTCTGGTGCCAGCAGCCGCGGTAATTCCAGCTGAGCGGCTGGCAAGGC
>E9LAHD006DSSSS LEN=235 QL=1 QR=216
ACAGATTAGGGTTCGATTCCGGAGAGGGAGCCTGAGAAACGGCTACCACATCTACGGAAGGCAGCAGGCGCGCAAATTGCCCAATCCCGACTCGGGGAGGCAGTGACAAGAAATAACAACTCTAGGTTTTCTTAGAAGTGTAATGAGGATAATTTACAAACCTTACCGAATGCAATTGGAGGGCAAGTCTGGTGCCAGCACCCGCGGTAATTCCAGCTGAGCGGGCTGGCAAGGC
>E9LAHD006DKYNK LEN=244 QL=1 QR=225
AACGATTAGGGTTCGATTCCGGAGAGGGAGCCTTAAAAACGGCTACCACATCCAAGGAAGGCAGCAGGCACGCAAATTACCCAATGAACGAAGTTCGAGGTAGTGACGAAAAATAACGATACAGGACTCATCCGAGGCCCTGTAATTGGAATGAGTACACTTTAAAACCGTTCCCGAGGATCTATTGGAGGGCAAGTCTGGTGCCAGCACCCGCGGTAATTCCAGCTGAGCGGGCTGGCAAGGC
>E9LAHD006DR7NN LEN=244 QL=1 QR=224
ACAGATTAGGGTTCGATTCCGGAGAGGGAGCCTGAGAAATGGCTACCACATCCAAGGAAGGCAGCAGGCGCGTAAATTACCCAATCCTGACACAGGGAGGTAGTGACAATAAATAACAATGCCGGGCTTTTATAAGTCTGGCAATTGGAATGAGAACAATTTAAATCCCTTATCGAGGATCAATTGGAGGGCAAGTCTGGTGCCAGCACCCGCGGTAATTCCAGCTGAGCGGGCTGGCAAGGCN
>E9LAHD006DKEND LEN=243 QL=1 QR=224
ATGGATTAGGGTTCGATTCCGGAGAGGGAGCCTGAGAAATGGCTACCACATCCAAGGAAGGCAGCAGGCGCGTAAATTACCCAATCCTGACACAGGGAGGTAGTGACAATAAATAACAATGCCGGGCTTTTCAAAGTCTGGCAATTGGAATGAGAACAATTTAAATCCCTTATCGAGGATCAATTGGAGGGCAAGTCTGGTGCCAGCACCCGCGGTAATTCCAGCTGAGCGGGCTGGCAAGGC
>E9LAHD006DPG2Q LEN=241 QL=1 QR=222
ACTGATTAGGGTTCGATTCCGGAGAGGGAGCCTGAGAAACGGCTACCACATCTAAGGAAGGCAGCAGGCGCGCAAATTACCCAATCCTGACACAGGGAGGTAGTGACAAGAAATAACAATACAGGGCATCCATGTCTTGTAATTGGAATGGATAGAATTTAAATCCCTTTATGCGTATCGATTGGAGGGCAAGTCTGGTGCCAGCACCCGCGGTAATTCCAGCTGAGCGGGCTGGCAAGGC
>E9LAHD006DR7DE LEN=288 QL=1 QR=89
ATCGATTAGGGTTCGATTCCGGAGAGGGAGCCTGAGAAACGGCTACCACATCTAAGGAAGGCAGCAGGCGCGTAAATTACCCAATCCCTGACTCGAGGGAGGTAGTGAACAAAGAAAGTAACGGACCGAGGCCTTCGGGCACGTCCGGGGATTAGCAATGAGACCGTAATTTACCTTACCCTTAGCGAAGATCGGATTAGGAGGGCAAGGTCCTGGTGCCCACGGCTACCGCCGGAACGTTACCTACGGACGGTCGGTAGGCCGGGGACCGGGTCGGCGAAGGACGNN
>E9LAHD006DQWN2 LEN=238 QL=1 QR=219
ATCGATTAGGGTTCGATTCCGGAGAGGGAGCCTGAGAAACGGCTACCACATCTAAGGAAGGCAGCAGGCGCGTAAATTACCCAATTCTAATTCAGAGAGGTAGTGACAAGAAATAACGGGTCGGGGCTATGCCCCGGGACTGCAATGAGATGAATTTACACCCCTTTTCGAGTAACAATTGGAGGGCAAGTCTGGTGCCAGCAGCCGCGGTAATTCCAGCTGAGCGGGCTGGCAAGGC
>E9LAHD006DQZ2J LEN=243 QL=1 QR=224
ATGGATTAGGGTTCGATTCCGGAGAGGGAGCCTGAGAAACGGCTACCACTTCTAAGGAAGGCAGCAGGCGCGTAAATTACCCAATCCTGACACAGGGAGGTAGTGACAAGAAATAACAACTCGGGGACTTCACGTCTTACGAGATTGCAATGAGAACAATTTAAAATACTTAACGAGGATCAATTGGAGGGCAAGTCTGGTGCCAGCACCCGCGGTAATTCCAGCTGAGCGGGCTGGCAAGGC
>E9LAHD006DU9BK LEN=241 QL=1 QR=220
ATCGATTAGGGTTCGATTCCGGAGAGGGAGCCTGAGAAACGGCTACCACATCTAAGGATGGCAGCAGGCGCGCAAATTACCCAATCCTGACACAGGGAGGTAGTGACAAGATATAACAATGCGAGGCTTTTAGTCTTGCAATTGGAATGAGCAAATTTTAAATCCCTTTGCGAATGCAATTGGAGGGCAAGTCTGGTGCCAGCACCCGCGGTAATTCCAGCTGAGCGGGCTGGCAAGGCNN
>E9LAHD006DI5WY LEN=332 QL=1 QR=146
ANCGATTAGGGTTCGATTCCGGAGAGGGAGCCTGAGAAATGGCTACCACATCCAAGGAAGGCAGCAGGCGCGTAAATTACCCAATCCTGACACAGGGAGGTAGTGACAATAAATAACAAATGCCGGGGCTTTTTTACAAGTCGTGGACCTAAGTTAGGAATGAAGAATAAATTTAAACCTTACCCTTTACTACGGAAGGTATACTAAGTTGGGGAGGGAACAAGTTCGTTGGGTCGCCACGACCGACCGGGACCGGTACCGGTTAACTTCCACGGCGTTACGGGGACGGGGTCCGGGGGGTCCGGTAAGGGGGACCGAAACGGGCCNNNNNN
>E9LAHD006DKWXG LEN=241 QL=1 QR=222
ATGGATTAGGGTTCGATTCCGGAGAGGGAGCCTGAGAAACGGCTACCACATCTAAGGAAGGCAGCAGGCGCGCAAATTACCCAATCCTGACGCAGGGAGGTAGTGACAAGAAATAACAATACAGGGCATATCTGTCTTGTAATTGGAATGAGTAAACTTTAAATCACTTTACGAGTATCAATTGGAGGGCAAGTCTGGTGCCAGCAGCCGCGGTAATTCCAGCTGAGCGGGCTGGCAAGGC
>E9LAHD006DKRBH LEN=244 QL=1 QR=225
AACGATTAGGGTTCGATTCCGGAGAGGGAGCCTTAAAAACGGCTACCACATCCAAGGAAGGCAGCAGGCACGCAAATTACCCAATGAACGAAGTTCGAGGTAGTGACGAAAAATAACGATACAGGACTCATCCGAGGCCCTGTAATTGGAATGAGTACACTTTAAAACCGTTCCCGAGGATCTATTGGAGGGCAAGTCTGGTGCCAGCACCCGCGGTAATTCCAGCTGAGCGGGCTGGCAAGGC
>E9LAHD006DT5IR LEN=242 QL=1 QR=222
ACTGATTAGGGTTCGATTCCGGAGAGGGAGCCTGAGAAACGGCTACCACATCTAAGGATGGCAGCAGGCGCGCAAATTACCCAATCCTGACACAGGGAGGTAGTGACAAGAAATAACAATGCAGGGCTTCNCAGTCTTGCAATTGGAATGAGTAGATTTTAAATCTCTCTACGAGTAACAATTGGAGGGCAAGTCTGGTGCCAGCACCCGCGGTAATTCCAGCTGAGCGGGCTGGCAAGGCN
>E9LAHD006DQ51I LEN=242 QL=1 QR=223
ACAGATTAGGGTTCGATTCCGGAGAGGGAGCCTGAGAAATGGCTACCACATCCAAGGAAGGCAGCAGGCGCGTAAATTACCCAATCCTGACTCAGGGAGGTAGTGACAAGAAATAACAATGCCGAGCACTCAGTGCTTGGCAATTGGAATGAGAACAATTTAAATCCCTTATCAAGGATCAATTGGAGGGCAAGTCTGGTGCCAGCAGCCGCGGTAATTCCAGCTGAGCGGGCTGGCAAGGC
>E9LAHD006DTROU LEN=245 QL=1 QR=178
ATGGATTAGGGTCGATTCCGGAGAGGGAGCCTGAGAAACGGCTACCACATCTAAGGAAGGCAGCAGGCGCGTAAAATTACCCAATCCCGATTCGGGGAGGTAGTGACAAGAAATAACGGACCGGGGGCCTTCGGGCTCCGGGATTGCAATGAGCCGAATTTACACCCCTTAGCGAGGATCGATTGGGAGGGGCAAGTCTGGTGCCAGCACCCGCGGTAATTCCAGCTGAGCGGGCTGGCAAGGCN
>E9LAHD006DIHW6 LEN=241 QL=1 QR=222
CTAGATTAGGGTTCGATTCCGGAGAGGGAGCCTGAGAAACGGCTACCACATCTAAGGAAGGCAGCAGGCGCGCAAATTACCCAATCCTGACACAGGGAGGTAGTGACAAGAAATAACAATACAGGGCATCCATGTCTTGTAATTGGAATGATTAGAATTTAAATCATTTTATGAGTATCGATTGGAGGGCAAGTCTGGTGCCAGCACCCGCGGTAATTCCAGCTGAGCGGGCTGGCAAGGC
>E9LAHD006DPT2O LEN=244 QL=1 QR=225
ACAGATTAGGGTTCGATTCCGGAGAGGGAGCCTTAAAAACGGCTACCACATCCAAGGAAGGCAGCAGGCACGCAAATTACCCAATGAACGAAGTTCGAGGTAGTGACGAAAAATAACGATACAGGACTCATCCGAGGCCCTGTAATTGGAATGAGTACACTTTAAAACCGTTCCCGAGGATCTATTGGAGGGCAAGTCTGGTGCCAGCACCCGCGGTAATTCCAGCTGAGCGGGCTGGCAAGGC
>E9LAHD006DP5Z7 LEN=262 QL=1 QR=233
ACTGATTAGGGTTCGATTCCGGAGAGGGAGCCTGAGAAATGGCTACCACATCCAAGGAAGGCAGCAGGCGCGTAAATTACCCAATCCTGACACAGGGAGGTAGTGACAATAAATAACAATGCTGGGCTTTTTTAAGTCTGGCACTTGGAATGAGAACCAATTTAAATCCCTTATCGAGGATCAATTGGAGGGCAAGTCTGGTGCCAGCACCCGCGGTAATTCCGAGCGTAGGACGGGCCGGGTCGGTCGGAACGGAACGGCN
>E9LAHD006DMPKX LEN=244 QL=1 QR=225
ATCGATTAGGGTTCGATTCCGGGAGAGGGAGCCTGAGAAATGGCTACCACATCCAAGGAAGGCAGCAGGCGCGTAAATTACCCAATCCTGACACAGGGAGGTAGTGACAATAAATAACAATGCCGGGCCTTTAACGGTTTGGCAATTGGAATGAGAACAATTTAAATCCCTTATCGAGGATCAATTGGAGGGCAAGTCTGGTGCCAGCACCCGCGGTAATTCCAGCTGAGCGGGCTGGCAAGGC
>E9LAHD006DT4U5 LEN=226 QL=1 QR=71
ATGATTAGGGTTCGATTCCGGAGAGGGAGCCTGAGAAACGGCTACCACATCTAAGGAAGGCAGCAGGCGCGATAACCTACCACTCNNCAGAGGAGGTGNANAANAAGAACCAAGACTTAGGCTGGTCTATNTTATATGGTANATAACCTTGAATTAAGCCTTNATAGTAGGTCAATTGNGGTGACNNGCCGCCGAATCCACCGCGTATCNGGCTGNAGGCNGNAGN
>E9LAHD006DO6IN LEN=238 QL=1 QR=219
AACGATTAGGGTTCGATTCCGGAGAGGGAGCCTGAGAAACGGCTACCACATCTAAGGAAGGCAGCAGGCGCGTAAATTACCCAATCCTAATTCAGGGAGGTAGTGACAAGAAATAACGGGTCGGGGCTATGCCCCGGGACTGCAATGAGATGAATTTACACCCCTTTTCGAGTAACAATTGGAGGGCAAGTCTGGTGCCAGCACCCGCGGTAATTCCAGCTGAGCGGGCTGGCAAGGC
>E9LAHD006DOKJK LEN=243 QL=1 QR=224
ATGGATTAGGGTTCGATTCCGGAGAGGGAGCATGAGACACGGCTACCACATCCAAGGAAGGCAGCAGGCGCGCAAATTACCCAATCCCGACACGGGGAGGTAGTGACGAAAATAACAATGCGGGACTCTTTCGAGGCCCCGCAATTGGAATGGGCACACTTTAGATCCTTGAGCGAGGATCGATTGGAGGGCAAGTCTGGTGCCAGCACCCGCGGTAATTCCAGCTGAGCGGGCTGGCAAGGC
>E9LAHD006DO8P6 LEN=243 QL=1 QR=224
AACGATTAGGGTTCGATTCCGGAGAGGGAGCCTGAGAGACGGCTACCACATCCAAGGAAGGCAGCAGGCGCGCAAATTACCCAATCCTGACACAGGGAGGTAGTGACAATAAATAACAATACAGGGCCTTTTCAGGTCTTGTAATTGGAATGAGAACAATTTAAATCCCTTATCGAGGATCCATTAGAGGGCAAGTCTGGTGCCAGCACCCGCGGTAATTCCAGCTGAGCGGGCTGGCAAGGC
>E9LAHD006DKXOB LEN=244 QL=1 QR=225
ACCGATTAGGGTTCGATTCCGGAGAGGGAGCCTTAAAAACGGCTACCACATCCAAGGAAGGCAGCAGGCACGCAAATTACCCAATGAACGAAGTTCGAGGTAGTGACGAAAAATAACGATACAGGACTCATCCGAGGCCCTGTAATTGGAATGAGTACACTTTAAAACCGTTCCCGAGGATCTATTGGAGGGCAAGTCTGGTGCCAGCACCCGCGGTAATTCCAGCTGAGCGGGCTGGCAAGGC
>E9LAHD006DU3OJ LEN=238 QL=1 QR=219
ACTGATTAGGGTTCGATTCCGGAGAGGGAGCCTGAGAAACGGCTACCACATCTAAGGATGGCAGCAGGCGCGCAAATTACCCAATCCTGACACAGGGAGGTAGTGACAAGAAATAACAATGCAGGGCTTCACAGTCTTGCAATTGGAATGAGTAGATTTTAAATCTCTCTACGAGTAACAATTGGAGGGCAAGTCTGGTGCCAGCACCGCGGAGTTACTCNTNGCGGCGNGCGAGAGN
>E9LAHD006DUH4F LEN=242 QL=1 QR=223
ATCGATTAGGGTTCGATTCCGGAGAGGGAGCCTGAGAGATGGCTACCACATCCAAGGAAGGCAGCAGGCGCGCAAATTACCCAATCCCGACACGGGGAGGTAGTGACAATAAATAACAATACCGGGCGCATCGCGTCTGGTAATTGCAATGAGTACAATCTAAATCCCTTAACGAGGATCCATTGGAGGGCAAGTCTGGTGCCAGCACCCGCGGTAATTCCAGCTGAGCGGGCTGGCAAGGC
>E9LAHD006DNOQP LEN=243 QL=1 QR=224
TAGGATTAGGGTTCGATTCCGGAGAGGGAGCCTGAGAAATGGCTACCACATCCAAGGAAGGCAGCAGGCGCGTAAATTACCCAATCCTGACACAGGGAGGTAGTGACAATAAATAACAATGCCGGGCTTATTTAAGTTTGGCAATTGGAATGAGAACAATTTAAATCCCTTATCGAGGATCAATTGGAGGGCAAGTCTGGTGCCAGCACCCGCGGTAATTCCAGCTGAGCGGGCTGGCAAGGC
>E9LAHD006DQXGC LEN=242 QL=1 QR=222
CTAGATTAGGGTTCGATTCCGGAGAGGGAGCCTGAGAAACGGCTACCACATCTAAGGAAGGCAGCAGGCGCGTAAATTACCCAATCCCGACTCGGGGAGGTAGTGACAAGAAATAACGGACCGGGACTTTCGGGTTCCGGGATTGCAATGAGCCGAATTTACACCCCTTAGCGAGGATCGATTGGAGGGCAAGTCTGGTGCCAGCAGCCGCGGTAATTCCAGCTGAGCGGGCTGGCAAGGCN
>E9LAHD006DNUV9 LEN=241 QL=1 QR=222
TAGGATTAGGGTTCGATTCCGGAGAGGGAGCCTGAGAAACGGCTACCACATCTAAGGAAGGCAGCAGGCGCGCAAATTACCCAATCCTGACACAGGGAGGTAGTGACAAGAAATAACAATACAGGGCATTCATGTCTTGTAATTGGAATGAGTAGAATTTAAATCCCTTTATGAGTATCAATTGGAGGGCAAGTCTGGTGCCAGCACCCGCGGTAATTCCAGCTGAGCGGGCTGGCAAGGC
>E9LAHD006DTOPO LEN=249 QL=1 QR=227
ATGGATTAGGGTTCGATTCCGGAGAGGGAGCCTGAGAAGACGGCTACCACATCCAAGGAAGGCAGCAGGCGCGCAAATTACCCAATCCCGATTCGGGAGGTAGTGACAATAAATAAACAAATAACAGGGCCAACGGTCTTGTTATTGGAATGAGAACAATTTAAATAAACTTAAACGAAGGATCAATTAGAGGGCAAGTCTGGTGCCAGCACCCGCGGTAATTCCAGCTGAGCGGGCTGGCAAGGCNNN
>E9LAHD006DSW5B LEN=239 QL=1 QR=220
ATGGATTAGGGTTCGATTCCGGAGAGGGAGCCTGAGAAACGGCTACCACATCTAAGGAAGGCAGCAGGCGCGTAAATTACCCAATCCTGACTCAGGGAGGTAGTGACAAGAAATAACGGGCCGGGTTCTAAATCCGGGACTGAAATGAGATGAATTTACACCCCCTTATTGAGGATCAATTGGAGGGCAAGTCTGGTGCCAGCACCCGCGGTAATTCCAGCTGAGCGGGCTGGCAAGGC
>E9LAHD006DSN2J LEN=242 QL=1 QR=223
ATGGATTAGGGTTCGATTCCGGAGAGGGAGCCTGAGAGACGGCTACCACATCCAAGGAAGGCAGCAGGCGCGCAAATTACCCAATCCCGACACGGGGAGGTAGTGACAAAAAATAACAATGTCTGGCCCTACGGGCTAGGTTTTTGGAATGGGTACAATTTAAATCCCTTAACGAGGATCAATTAGAGGGCAAGTCTGGTGCCAGCACCCGCGGTAATTCCAGCTGAGCGGGCTGGCAAGGC
>E9LAHD006DKLLI LEN=243 QL=1 QR=224
ATGGATTAGGGTTCGATTCCGGAGAGGGAGCCTGAGAAATGGCTACCACATCCAAGGAAGGCAGCAGGCGCGTAAATTACCCAATCCTGACACAGGGAGGTAGTGACAATAAATAACAATGCCGGGCTTTTTTAAGTCTGGCACTTGGAATGAGAACAATTTAAATCCCTTATCGAGGATCAATTGGAGGGCAAGTCTGGTGCCAGCACCCGCGGTAATTCCAGCTGAGCGGGCTGGCAAGGC
>E9LAHD006DTDN8 LEN=238 QL=1 QR=219
ATCGATTAGGGTTCGATTCCGGAGAGGGAGCCTGAGAAACGGCTACCACATCTAAGGAAGGCAGCAGGCGCGTAAATTACCCAATTCTAATTCAGAGAGGTAGTGACAAGAAATAACGGGTCGGGGCTATGCCCCGGGACTGCAATGAGATGAATTTACACCCCTTTTCGAGTAACAATTGGAGGGCAAGTCTGGTGCCAGCACCCGCGGTAATTCCAGCTGAGCGGGCTGGCAAGGC
>E9LAHD006DKUNS LEN=239 QL=1 QR=220
ACAGATTAGGGTTCGATTCCGGAGAGGGAGCCTGAGAAACGGCTACCACATCTAAGGAAGGCAGCAGGCGCGTAAATTACCCAATCCTGACTCAGGGAGGTAGTGACAAGAAATAACGGACCGGCCTTTTAGGTTCGGGATTGCAATGAGCCGAATTTACACCCCTTAGCGAGGACCCATTGGAGGGCAAGTCTGGTGCCAGCACCCGCGGTAATTCCAGCTGAGCGGGCTGGCAAGGC
>E9LAHD006DKBXR LEN=239 QL=1 QR=220
TAGGATTAGGGTTCGATTCCGGAGAGGGAGCCTGAGAAACGGCTACCACATCTAAGGAAGGCAGCAGGCGCGTAAATTACCCAATCCTGACTCAGGGAGGTAGTGACAAGAAATAACGGACCGAGGCTTTTGCTTCGGGATTGCAATGAGTTGAATTTAAACCCCTTGACGAGGATCAATTGGAGGGCAAGTCTGGTGCCAGCACCCGCGGTAATTCCAGCTGAGCGGGCTGGCAAGGC
>E9LAHD006DU0K2 LEN=243 QL=1 QR=223
CTAGATTAGGGTTCGATTCCGGAGAGGGAGCCTGAGAAATGGCTACCACATCCAAGGAAGGCAGCAGGCGCGTAAATTACCCAATCCTGACACAGGGAGGTAGTGACAATAAATAACAATGCTGGGCTTTTTTAGTCTGGCACTTGGAATGAGAACAATTTAAATCCCTTATCGAGGATCAATTGGAGGGCAAGTCTGGTGCCAGCACCCGCGGTAATTCCAGCTGAGCGGGCTGGCAAGGCN
>E9LAHD006DSOME LEN=295 QL=1 QR=58
ACGGATTAGGGTTCGATTCCGGGAGAGGGAGCCTGAGAAACGGCTACCACATCTAAGGAAGGGCAGCAGGCGGCGTAAATTAACCCAATCCTATTCAGGAGGTAGGTGACAAGAAATAAACGGTACGAGCTCTGCCTCCGGGTACCGGTCGAATGAGATGAATTTTACCAACCTTTTTTTTAGACGTTAACAAGTTGGAGGCAAGTCGTGGTGCCTAGGCGACCCGGCCGGTAAGTTACCTACCCGGCGGTTACTTACGACGGGCCGGTTGGGACGGACCGGGGACGCGNAGNNN
>E9LAHD006DHVXM LEN=243 QL=1 QR=224
TAGGATTAGGGTTCGATTCCGGAGAGGGAGCCTGAGAAATGGCTACCACATCCAAGGAAGGCAGCAGGCGCGTAAATTACCCAATCCTGACACAGGGAGGTAGTGACAATAAATAACAATGCCGGGCTTATTTAAGTTTGGCAATTGGAATGAGAACAATTTAAATCCCTTATCGAGGATCAATTGGAGGGCAAGTCTGGTGCCAGCAGCCGCGGTAATTCCAGCTGAGCGGGCTGGCAAGGC
>E9LAHD006DNDZO LEN=241 QL=1 QR=221
ATGGATTAGGGTTCGATTCCGGAGAGGGAGCCTGAGAGACGGCTACCACATCCAAGGAAGGCAGCAGGCGCGCAAATTACCCAATCCCGACTCGGGGAGGTAGTGACAATAAATAACAGTAGAGGGCCAATGGTCTTCTTATTGGAATGAGAACAATTTAAACCCCTTAACGAGGATCAATTAGAGGGCAAGTCTGGTGCCAGCACCCGCGGTAATTCCAGCTGAGCGGGCTGGCAAGGCN
>E9LAHD006DJTNB LEN=220 QL=1 QR=136
ACTGATTAGGGTTCGATTCCGGAGAGGGAGCCTGAGAAATGGCTACCACATCCAAGGAAGGCAGCAGGCGCGTAAATTACCCAATCCTGACACAGGGAGGTAGTGACAATAATAACAATGCCGGGCCTTTACGTTAGGCAGTGAATGANANATAANCTTANCNNNATGAGNAGCAGTNCGNGCCACCGCGAACTCGAATCCNGCNGGNNGGGCAGGCAGN
>E9LAHD006DQ9UC LEN=243 QL=1 QR=224
AACGATTAGGGTTCGATTCCGGAGAGGGAGCCTTAAAAACGGCTACCACATCCAAGGAAGGCAGCAGGCACGCAAATTACCCAATGAACGAAGTTCGAGGTAGTGACGAAAATAACGATACAGGACTCATCCGAGGCCCTGTAATTGGAATGAGTACACTTTAAAACCGTTCCCGAGGATCTATTGGAGGGCAAGTCTGGTGCCAGCACCCGCGGTAATTCCAGCTGAGCGGGCTGGCAAGGC
>E9LAHD006DK3DA LEN=243 QL=1 QR=224
AGCGATTAGGGTTCGATTCCGGAGAGGGAGCCTGAGAAATGGCTACCACATCCAAGGAAGGCAGCAGGCGCGTAAATTACCCAATCCTGACACAGGGAGGTAGTGACAATAAATAACAATGCCGGGCTTTTCAAAGTCTGGCAATTGGAATGAGAACAATTTAAATCCCTTATCGAGGATCAATTGGAGGGCAAGTCTGGTGCCAGCACCCGCGGTAATTCCAGCTGAGCGGGCTGGCAAGGC
>E9LAHD006DL6NE LEN=242 QL=1 QR=223
TAGGATTAGGGTTCGATTCCGGAGAGGGAGCCTGAGAAACGGCTACCACTTCTAAGGAAGGCAGCAGGCGCGTAAATTACCCAATCCCGATTCGGGGAGGTAGTGACAAGAAATAACAACTCGGGTCCTTCGGGATTACGAGATTGCAATGAGAACAATTTAGACCACTTAACGAGGATCAATTGGAGGGCAAGTCTGGTGCCAGCAGCCGCGGTAATTCCAGCTGAGCGGGCTGGCAAGGC
>E9LAHD006DN80O LEN=242 QL=1 QR=222
ACTGATTAGGGTTCGATTCCGGAGAGGGAGCCTGAGAAACGGCTACCACATCTAAGGAAGGCAGCAGGCGCGCAAATTACCCAATCCTGACACAGGGAGGTAGTGACAAGAAATAACAATACAGGGCATCCATGTCTTGTAATTGGAATGATTAGAATTTAAATCATTTTATGAGTATCGATTGGAGGGCAAGTCTGGTGCCAGCACCCGCGGTAATTCCAGCTGAGCGGGCTGGCAAGGCN
>E9LAHD006DLT3N LEN=242 QL=1 QR=223
TAGGATTAGGGTTCGATTCCGGAGAGGGAGCCTGAGAAACGGCTACCACATCCAAGGAAGGCAGCAGGCGCGTAAATTACCCAATCCTGACACAGGGAGGTAGTGACAATAAATATCAATACGGGGCCATTTTGGTTTCGTAATTGGAATGGGTGCAAATCAAAACTCTGCACGAGGAACAATTGGAGGGCAAGTCTGGTGCCAGCACCCGCGGTAATTCCAGCTGAGCGGGCTGGCAAGGC
>E9LAHD006DI6SW LEN=241 QL=1 QR=222
ACGGATTAGGGTTCGATTCCGGAGAGGGAGCCTGAGAAACGGCTACCACATCTAAGGAAGGCAGCAGGCGCGCAAATTACCCAATCCTGACACAGGGAGGTAGTGACAAGAAATAACAATACAGGGCATCCATGTCTTGTAATTGGAATGAGTAGAATTTAAATCCCTTTACGAGTATCGATTGGAGGGCAAGTCTGGTGCCGGNACCCGCGGTAATTCCAGCTGAGCGGGCTGGCAAGGC
>E9LAHD006DJLQC LEN=245 QL=1 QR=224
ACTGATTAGGGTTCGATTCCGGAGAGGGAGCCTGAGAAACGGCTACCACATCTAAGGATGGCAGCAGGCGCGCAAATTACCCAATCCTGACACAGGGAGGTAGTGACAAGAAATTAACAATGCAGGGCTTCACAGTCTTGCAATTGGAATGAGTAGATTTTAAATCTCTCTACGAGTAACAATTGGAGGGGCAAGTCTGGTGCCAGCACCCGCGGTAATTCCAGCTGAGCGGGGCTGGCAAGGCN
>E9LAHD006DOB9H LEN=243 QL=1 QR=224
TAGGATTAGGGTTCGATTCCGGAGAGGGAGCCTGAGAAACGGCTACCACTTCTAAGGAAGGCAGCAGGCGCGTAAATTACCCAATCCTGACACAGGGAGGTAGTGACAAGAAATAACAACTCGGGGACTTCACGTCTTACGAGATTGCAATGAGAACAATTTAAAATACTTAACGAGGATCAATTGGAGGGCAAGTCTGGTGCCAGCAGCCGCGGTAATTCCAGCTGAGCGGGCTGGCAAGGC
>E9LAHD006DR3WZ LEN=238 QL=1 QR=127
CTAGATTAGGGTTCGATTCCGGAGAGGGAGCCTGAGAAACGGCTACCACATCTAAGGATGGCAGCAGGCGCGCAAATTACCCAATCCTGACANAGGGAGGTAGTGACAAGAAATAACAATGCAGGGCTTTCANTTNTNATAGTAGANGAGNGGTTTTAAATCACCCCACGAGTAACAATTGGAGGGCAAGTCTGGTGCCAGCACCCGCGGTAATTCCAGCTGAGCGGGCTGGCAAGGC
>E9LAHD006DJALJ LEN=244 QL=1 QR=225
ACGGATTAGGGTTCGATTCCGGAGAGGGAGCATGAGACACGGCTACCACATCCAAGGAAGGCAGCAGGCGCGCAAATTACCCAATCCCGACACGGGGAGGTAGTGACGAAAAATAACAATGCGGGACTCTTTCGAGGCCCCGCAATTGGAATGGGCACACTTTAGATCCTTGAGCGAGGATCGATTGGAGGGCAAGTCTGGTGCCAGCACCCGCGGTAATTCCAGCTGAGCGGGCTGGCAAGGC
>E9LAHD006DJWYX LEN=239 QL=1 QR=220
TAGGATTAGGGTTCGATTCCGGAGAGGGAGCCTGAGAAACGGCTACCACATCTAAGGAAGGCAGCAGGCGCGTAAATTACCCAATCCTGACTCAGGGAGGTAGTGACAAGAAATAACGGACCGAGGCTTTTGCTTCGGGATTGCAATGAGTTGAATTTAAACCCCTTGACGAGGATCAATTGGAGGGCAAGTCTGGTGCCAGCACCCGCGGTAATTCCAGCTGAGCGGGCTGGCAAGGC
>E9LAHD006DLR56 LEN=240 QL=1 QR=221
ATCGATTAGGGTTCGATTCCGGAGAGGGAGCCTGAGAGACGGCTACCACATCCAAGGAAGGCAGCAGGCGCGCAAATTACCCAATCCCGACTCGGGGAGGTAGTGACAATAAATAACAGTAGAGGGCCAATGGTCTTCTTATTGGAATGAGAACAATTTAAACCCCTTAACGAGGATCAATTAGAGGGCAAGTCTGGTGCCAGCACCCGCGGTAATTCCAGCTGAGCGGGCTGGCAAGGC
>E9LAHD006DLLRH LEN=245 QL=1 QR=225
ACAGATTAGGGTTCGATTCCGGAGAGGGAGCCTGAGAAACGGCTACCACATCCAAGGAAGGCAGCAGGCGCGCAAATTACCCACTCCCGGCACGGGGAGGTAGTGACGAAAAATAACGATACGGGACTCTTCCGAGGCCCCGTGATTGGAATGAGTACACTTTAAATCCTTTAACGAGGAACCATTGGAGGGCAAGTCTGGTGCCAGCACCCGCGGTAATTCCAGCCTGAGCGGGCTGGCAAGGC
>E9LAHD006DRS41 LEN=238 QL=1 QR=218
ATGATTAGGGTTCGATTCCGGAGAGGGAGCATGAGAAATGGCTACCACATCTACGGAAGGCAGCAGGCGCGCAAATTACCCACTCCTAGAACGGGGAGGTAGTGACGAAAAATAACAATACCGGACTCTATGAGGCTCGGTAATTGAAATGAGTACAGTTTAAAACCCTTAACGAGGATCTATTGGAGGGCAAGTCTGGTGCCAGCACGCGAGTACTCNTNGNGGCGGNGNGACGAGN
>E9LAHD006DRJT0 LEN=245 QL=1 QR=117
ATGGATTAGGGTTCGATTCCGGAGAGGGAGCCTGAGAAACGGCTACCACATCTAAGGAAGGCAGCAGGCGCGTAAATTACCCAATCCCTGACGTCAGGGAGGTAGTGAACAAGGAAAGTAACGGGTCCGGGTTCGTAAATTCCGGGACTGAATGAGATTGAACTTTACACCCCTTATTNGGATCAATTGAGGCAAGTCTGGTGCCAGCACCCGCGGTAATTCCAGCTGAGCGGGCTGGCAAGGCN
>E9LAHD006DSOFU LEN=243 QL=1 QR=223
ACAGATTAGGGTTCGATCCGGAGAGGGAGCACGAGAAATGGCTACCACATCTACGGAAGGCAGCAGGCGCGCAAATTACCCACTCCTAGAACGGGGAGGTAGTGACGAAAAATAACAATACCGGACTCTATGAGGCTCGGTAATTGAAATGAGTACAGTTTAAAACCCTTAACGAGGATCTATTGGAGGGCAAGTCTGGTGCCAGCAGCCGCGGTAATTCCAGCTGAGCGGGCTGGCAAGGCN
>E9LAHD006DPCJC LEN=244 QL=1 QR=225
ACCGATTAGGGTTCGATTCCGGAGAGGGAGCCTGAGAAACGGCTACCACATCCAAGGAAGGCAGCAGGCGCGCAAATTACCCACTCCCGGCACGGGGAGGTAGTGACGAAAAATAACGATACGGGACTCTTCCGAGGCCCCGTGATTGGAATGAGTACACTTTAAATCCTTTAACGAGGAACCATTGGAGGGCAAGTCTGGTGCCAGCACCCGCGGTAATTCCAGCTGAGCGGGCTGGCAAGGC
>E9LAHD006DKEG7 LEN=242 QL=1 QR=223
ATCGATTAGGGTTCGATTCCGGAGAGGGAGCCTGAGAAACGGCTACCACTTCTAAGGAAGGCAGCAGGCGCGTAAATTACCCAATCCTGATTCAGGGAGGTAGTGACAAGAAATAACAACCTGGGGACTTTGTCTTTCGGGATTGCAATGAGAACAATCTAACAGACCTTAACGAGGAACAATTGGAGGGCAAGTCTGGTGCCAGCAGCCGCGGTAATTCCAGCTGAGCGGGCTGGCAAGGC
>E9LAHD006DHVO6 LEN=243 QL=1 QR=224
TAGGATTAGGGTTCGATTCCGGAGAGGGAGCCTGAGAGACGGCTACCACAACCAAGGTAGGCAGCAGGCGCGTAAATTACCCAATCCTGATTCAGGGAGGTAGTGACAAAAAATAACTTAGTCGGGCCGGTTTCGGTCTGACTTTAGGAATGAGAACAATTTAAATCCCTTATCGAGGATCAATTGGAGGGCAAGTCTGGTGCCAGCACCCGCGGTAATTCCAGCTGAGCGGGCTGGCAAGGC
>E9LAHD006DMFMV LEN=240 QL=1 QR=221
ATAGATTAGGGTTCGATTCCGGAGAGGGAGCCTGAGAGACGGCTACCACATCCAAGGAAGGCAGCAGGCGCGCAAATTACCCAATCCCGACTCGGGGAGGTAGTGACAATAAATAACAGTAGAGGGCCAATGGTCTTCTTATTGGAATGAGAACAATTTAAACCCCTTAACGAGGATCAATTAGAGGGCAAGTCTGGTGCCAGCACCCGCGGTAATTCCAGCTGAGCGGGCTGGCAAGGC
>E9LAHD006DHPFI LEN=244 QL=1 QR=214
AACGATTAGGGTTCGATTCCGGAGAGGGAGCCTTAAAAACGGCTACCACATCCAAGGAAGGCAGCAGGCACGCAAATTACCCAATGAACGAAGTTCGAGGTAGTGACGAAAATAACGATACAGGACTCATCCGAGGCCCTGTAATTGGAATGAGTACACTTTAAAACCGTTCCCGAGGATCTATTGGAGGGCAAGTCTGGTGCCAGCACCGCGGAGTTACTCGCTGAGCGGCGTGNGAGAGNNN
>E9LAHD006DTPZE LEN=241 QL=1 QR=222
ACAGATTAGGGTTCGATTCCGGAGAGGGAGCCTGAGAAACGGCTACCACATCTAAGGAAGGCAGCAGGCGCGCAAATTACCCAATCCTGACACAGGGAGGTAGTGACAAGAAATAACAATACAGGGCATCCATGTCTTGTAATTGCAATGATTAGAATTTAAATCATTTTATGAGTATCGATTGGAGGGCAAGTCTGGTGCCAGCAGCCGCGGTAATTCCAGCTGAGCGGGCTGGCAAGGC
>E9LAHD006DTY3Y LEN=262 QL=1 QR=192
CGGATTAGGGTTCGATTCCGGAGAGGGAGCCTGAGAAACGGCTACCACTTCTAAGGAAGGCAGCAGGCGCGTAAATTACCCAATCCCGATTCGGGGAGGTAGTGACAAGAAATAACAACTCGGGTCCTTCGGGATTACGAGATTGCAATGAGAACATTATACACTATACGAGGAATACCTAGTTAGGGAGGGACGTAACGTTCGGTTGGGTCGCCGAGCGACCCCGGCCGGGTAAATTCCAGCTGAGCGGGCTGGCAAGGCN
>E9LAHD006DNCCT LEN=239 QL=1 QR=78
AACGATTAGGGTTCGATTCCGGAGAGGGAGCCTGAGAAACGGCTACCACTTCCACGGAAGGCAGCAGGCGCGTAAATTACCCAATCCTAATTCAGGGAGGTAGTGGACAAGAAATAATGGGTCGGTGCTACGCACCGGGACTGCAATGAGACGAATTTAGACCCCTTATCGAGGACCAATTGGAGGGCAAGTCTGGTGCCAGCAGCCGCGGTAATTCCAGCTGAGCGGGCTGGCAAGGC
>E9LAHD006DKHDV LEN=242 QL=1 QR=223
ATCGATTAGGGTTCGATTCCGGAGAGGGAGCCTGAGAAACGGCTACCACTTCTAAGGAAGGCAGCAGGCGCGTAAATTACCCAATCCTGATTCAGGGAGGTAGTGACAAGAAATAACAACCTGGGGACTTTGTCTTTCGGGATTGCAATGAGAACAATCTAACAGACCTTAACGAGGAACAATTGGAGGGCAAGTCTGGTGCCAGCACCCGCGGTAATTCCAGCTGAGCGGGCTGGCAAGGC
>E9LAHD006DUG5U LEN=242 QL=1 QR=221
CTAGATTAGGGTTCGATTCCGGAGAGGGAGCCTGAGAAACGGCTACCACATCTAAGGAAGGCAGCAGGCGCGCAAATTACCCAATCCTGACACAGGGAGGTAGTGACAAGAAATAACAATACAGGGCATCCATGTCTTGTAATTGGAATGATTAGAATTTAAATCATTTTATGAGTATCGATTGGAGGGCAAGTCTGGTGCCAGCACCGCCGGTAGTTACTCNCTNAGNGGCGTGNGAGAGN
>E9LAHD006DQTPV LEN=243 QL=1 QR=224
TAGGATTAGGGTTCGATTCCGGAGAGGGAGCCTGAGAGACGGCTACCACATCCAAGGAAGGCAGCAGGCGCGCAAATTACCCAATCCTGACACAGGGAGGTAGTGACAATAAATAACAATACTGGACTTTTTCAAGCCTAGTAATTGGAATGAGAACAATTTAAATCCCTTATCGAGTATCAATTGGAGGGCAAGTCTGGTGCCAGCACCCGCGGTAATTCCAGCTGAGCGGGCTGGCAAGGC
>E9LAHD006DQTC7 LEN=235 QL=1 QR=216
ACGGATTAGGGTTCGATTCCGGAGAGGGAGCCTGAGAAACGGCTACCACATCTACGGAAGGCAGCAGGCGCGCAAATTGCCCAATCCTGACACGGGGAGGCAGTGACAAGAAATAACAACTCTAGGTTTTCTTAGAAGTGTAATGAGGATAATTTACAAACCTTACCGAATGCAATTGGAGGGCAAGTCTGGTGCCAGCACCCGCGGTAATTCCAGCTGAGCGGGCTGGCAAGGC
>E9LAHD006DPO5Q LEN=240 QL=1 QR=221
ATGGATTAGGGTTCGATTCCGGAGAGGGAGCCTGAGAGACGGCTACCACATCCAAGGAAGGCAGCAGGCGCGCAAATTACCCAATCCCGACTCGGGGAGGTAGTGACAATAAATAACAGTAGAGGGCCAATGGTCTTCTTATTGGAATGAGAACAATTTAAACCCCTTAACGAGGATCAATTAGAGGGCAAGTCTGGTGCCAGCACCCGCGGTAATTCCAGCTGAGCGGGCTGGCAAGGC
>E9LAHD006DL6GW LEN=244 QL=1 QR=225
AACGATTAGGGTTCGATTCCGGAGAGGGAGCCTTAAAAACGGCTACCACATCCAAGGAAGGCAGCAGGCACGCAAATTACCCAATGAACGAAGTTCGAGGTAGTGACGAAAAATAACGATACAGGACTCATCCGAGGCCCTGTAATTGGAATGAGTACACTTTAAAACCGTTCCCGAGGATCTATTGGAGGGCAAGTCTGGTGCCAGCAGCCGCGGTAATTCCAGCTGAGCGGGCTGGCAAGGC
>E9LAHD006DQ02V LEN=240 QL=1 QR=221
ATCGATTAGGGTTCGATTCCGGAGAGGGAGCCTGAGAGACGGCTACCACATCCAAGGAAGGCAGCAGGCGCGCAAATTACCCAATCCCGACTCGGGGAGGTAGTGACAATAAATAACAGTAGAGGGCCAATGGTCTTCTTATTGGAATGAGAACAATTTAAACCCCTTAACGAGGATCAATTAGAGGGCAAGTCTGGTGCCAGCACCCGCGGTAATTCCAGCTGAGCGGGCTGGCAAGGC
>E9LAHD006DSFGC LEN=243 QL=1 QR=164
AGNGATTAGGGTTCGATTCCGGAGGAGGGAGCCTGAGAAACGGCTACCACATCTAAGGAAGGCAGCAGGCGCGCAAATTACCCAATCCTGACACAGGGAGGTAGTGACAAGAAATAACAATACAGGGCATCCATGTCTTGTAATTGGAATGATTAGATTTTAAACTCTTATTTATGTATANATGTGGGAGGAGTAGTGTGGCNCGNGACCNCCGGAGTTACTCNGCNGNGGCGGNGNGAGAGN
>E9LAHD006DRKV1 LEN=238 QL=1 QR=219
CTAGATTAGGGTTCGATTCCGGAGAGGGAGCCTGAGAAACGGCTACCACATCTAAGGAAGGCAGCAGGCGCGTAAATTACCCAATCCTAATTCAGGGAGGTAGTGACAAGAAATAACGGGTCGGAGCTCTGCTCCGGGACCGCAATGAGATGAATTTTCCACCTTTTTTGAGTAACAATTGGAGGGCAAGTCTGGTGCCAGCAGCCGCGGTAATTCCAGCTGAGCGGGCTGGCAAGGC
>E9LAHD006DOVOR LEN=234 QL=1 QR=214
ACGGATTAGGGTTCGATTCCGGAGAGGGAGCCTGAGAAATGGCTACCACATCCAAGGAAGGCAGCAGGCGCGTAAATTACCCAATCCTGACACAGGGAGGTAGTGACAATAAATAACAATGCCGGGCTTTTCAAAGTCTGGCAATTGGAATGAGAACAATTTAAATCCCTTATCGAGGATCAATTGGAGGGCAAGTCTGGTGCCAGCACCGCGGTATTCNNNNNGGCNGNAGNN
>E9LAHD006DLSAX LEN=243 QL=1 QR=224
ATGGATTAGGGTTCGATTCCGGAGAGGGAGCCTGAGAAATGGCTACCACATCCAAGGAAGGCAGCATGCGCGTAAATTACCCAATCCTGACACAGGGAGGTAGTGACAATAAATAACAATGCCGGGCTTTTTTAAGTCTGGCACTTGGAATGAGAACAATTTAAATCCCTTATCGAGGATCAATTGGAGGGCAAGTCTGGTGCCAGCACCCGCGGTAATTCCAGCTGAGCGGGCTGGCAAGGC
>E9LAHD006DSDE2 LEN=238 QL=1 QR=219
ACGGATTAGGGTTCGATTCCGGAGAGGGAGCCTGAGAAACGGCTACCACATCTAAGGAAGGCAGCAGGCGCGTAAATTACCCAATCCTAATTCAGGGAGGTAGTGACAAGAAATAACGGGTCGGAGCTCTGCTCCGGGACCGCAATGAGATGAATTTTCCACCTTTTTTGAGTAACAATTGGAGGGCAAGTCTGGTGCCAGCACCCGCGGTAATTCCAGCTGAGCGGGCTGGCAAGGC
>E9LAHD006DOICK LEN=242 QL=1 QR=223
CTAGATTAGGGTTCGATTCCGGAGAGGGAGCCTGAGAAACGGCTACCACATCCAAGGAAGGCAGCAGGCGCGCAAATTACCCAATCCTGATACAGGGAGGTAGTGACAAAAAATAACAATACCGGGCTCTTTGAGTCTGGTAATTGGAATGAGTACAATCTAAACCCCTTAACGAGGATCCATTGGAGGGCAAGTCTGGTGCCAGCAGCCGCGGTAATTCCAGCTGAGCGGGCTGGCAAGGC
>E9LAHD006DJ9DQ LEN=241 QL=1 QR=222
CTAGATTAGGGTTCGATTCCGGAGAGGGAGCCTGAGAAACGGCTACCACATCTAAGGAAGGCAGCAGGCGCGTAAATTACCCAATCCCGACTCGGGGAGGTAGTGACAAGAAATAACGGACCGGGGCCTTCGGGTTCCGGGATTGCAATGAGCCGAATTTACACCCCTTAGCGAGGATCGATTGGAGGGCAAGTCTGGTGCCAGCAGCCGNGGTAATTCCAGCTGAGCGGGCTGGCAAGGC
>E9LAHD006DL4QK LEN=243 QL=1 QR=224
CTAGATTAGGGTTCGATTCCGGAGAGGGAGCCTGAGAAACGGCTACCACATCCAAGGAAGGCAGCAGGCGCGCAAATTACCCAATCCTGACTCAGGGAGGTAGCGACAAGAAATAACGATAGCGGGCTCGTTCGAGTCCGTGCATCGGAATGAGGATAATTTACACCCCTTCTCGAGGATCCATTGGAGGGCAAGTCTGGTGCCAGCAGCCGCGGTAATTCCAGCTGAGCGGGCTGGCAAGGC
>E9LAHD006DIKRB LEN=239 QL=1 QR=219
ATCGATTAGGGTTCGATTCCGGAGATGGAGCCTGAGAAACGGCTACCACATCTAAGGAAGGCAGCAGGCGCGTAAATTACCCAATCCTGACTCAGGGAGGTAGTGACAAGAAATAACGGGCCGGGTTCTAAATCCGGGACTGAAATGAGATGAATTTACACCCCTTATTGAGGATCAATTGGAGGGCAAGTCTGGTGCCAGCACCCGCGGTAATTCCAGCTGAGCGGGCTGGCAAGGCN
>E9LAHD006DKG1X LEN=308 QL=1 QR=73
ACAGATTAGGGTTCGATTCCGGAGAGGGAGCCTGAGAAAACGGCGTACCACCAATCTTAACGGAAAGGGACGAGCAGGCGGCCGGTAAATTTAACCCTAAACTACCTTCGACTCCAAGGGAGGGTAGTGACAAGAAATAAACGGGACCGGGTTTAATAGTCCCGGGGACTTGAAATGAGGATAGAAGTTTAACACCCCTTAATTAGAAGGTAATTCCTAAATTTGGGAAGGGGCAAGTACTTGGGTGGCCAAGCACCGGCGGTAATTCCAGCTCGAGACGGGTCCTGGGCCAAAGGGCGNGNNGNNNN
>E9LAHD006DNNJQ LEN=242 QL=1 QR=223
ACAGATTAGGGTTCGATTCCGGAGAGGGAGCCTGAGAAACGGCTACCACTTCTAAGGAAGGCAGCAGGCGCGTAAATTACCCAATCCCGATTCGGGGAGGTAGTGACAAGAAATAACAACTCGGGTCCTTCGGGATTACGAGATTGCAATGAGATCAATTTAGACCACTTAACGAGGAACAATTGGAGGGCAAGTCTGGTGCCAGCACCCGCGGTAATTCCAGCTGAGCGGGCTGGCAAGGC
>E9LAHD006DSUGM LEN=239 QL=1 QR=220
AACGATTAGGGTTCGATTCCGGAGAGGGAGCCTTAAAACGGCTACCACATCCAAGGAAGGCAGCAGGCACGCAAATTACCCAATGAACGAAGTTCGAGGTAGTGACGAAAATAACGATACAGGACTCATCCGAGGCCCTGTAATTGGAATGAGTACACTTTAAAACCGTTCCCGAGGATCTATTGGAGGGCAAGTCTGGTGCCAGCACCGCCGAGTTACTCNNNGNGGCGNGNGAGAGN
>E9LAHD006DNS1V LEN=244 QL=1 QR=225
AACGATTAGGGTTCGATTCCGGAGAGGGAGCCTGAGAGATGGCTACCACATCCAAGGAAGGCAGCAGGCGCGTAAATTGCCCGAATCCTGACACAGGGAGGTAGTGACAAGAAATAACAATACAGGGCTACATCTAGTCTTGTAATTGGAATGAGTACAATTTACATCTCTTCACGAGGATCAATTGGAGGGCAAGTCTGGTGCCAGCAGCCGCGGTAATTCCAGCTGAGCGGGCTGGCAAGGC
>E9LAHD006DKPDZ LEN=242 QL=1 QR=223
ATCGATTAGGGTTCGATTCCGGAGAGGGAGCCTGAGAAACGGCTACCACATCCAAGGAAGGCAGCAGGCGCGCAAATTACCCAATCCCGACACGGGGAGGTAGTGACAATAAATAACAATACCGGGCGTTCAACGTCTGGTAATTGGAATGAGTACAATCTAAATCCCTTAACGAGGATCCATTGGAGGGCAAGTCTGGTGCCAGCACCCGCGGTAATTCCAGCTGAGCGGGCTGGCAAGGC
>E9LAHD006DLEAI LEN=240 QL=1 QR=170
ACGGATTAGGGTTCGATTCCGGAGAGGGAGCCTGAGAAACGGCTACCACATCTAAGGAAGGCAGCAGGCGCGCAAATTACCCAATCCTGACACAGGGAGGTAGTGACAAGAAATAACAATACAGGGCATCCATGTCTTGTAATTGGAATGATTAGAATTTTAAATCCTTATTTAGNGATNATGTGGNGANAGTGTGGTCNCNNCNCCGCGGTAATTCCAGCTGAGCGGGCTGGCAAGGCN
>E9LAHD006DS93V LEN=244 QL=1 QR=225
CTAGATTAGGGTTCGATTCCGGAGAGGGAGCATGAGACACGGCTACCACATCCAAGGAAGGCAGCAGGCGCGCAAATTACCCAATCCCGACACGGGGAGGTAGTGACGAAAAATAACAATGCGGGACTCTTTCGAGGCCCCGCAATTGGAATGGGCACACTTTAGATCCTTGAGCGAGGATCGATTGGAGGGCAAGTCTGGTGCCAGCACCCGCGGTAATTCCAGCTGAGCGGGCTGGCAAGGC
>E9LAHD006DNP5V LEN=244 QL=1 QR=225
TAGGATTAGGGTTCGATTCCGGAGAGGGAGCCTGAGAAATGGCTACCACATCCAAGGAAGGCAGCAGGCGCGTAAATTACCCAATCCTGACACAGGGAGGTAGTGACAATAAATAACAATGCCGGGCCTTTCTAAGGTTTGGCAATTGGAATGAGAACAATTTAAATCCCTTATCGAGGATCAATTGGAGGGCAAGTCTGGTGCCAGCACCCGCGGTAATTCCAGCTGAGCGGGCTGGCAAGGC
>E9LAHD006DI96X LEN=243 QL=1 QR=224
ACAGATTAGGGTTCGATTCCGGAGAGGGAGCCTGAGAAACGGCTACCACATCCAAGGAAGGCAGCAGGCGCGCAAATTACCCAATCCTGACTCAGGGAGGTAGCGACAAGAAATAACGATAGCGGGCTCGTTCGAGTCCGTGCATCGGAATGAGGATAATTTACACCCCTTNTCGAGGATCCATTGGAGGGCAAGTCTGGTGCCAGCACCCGCGGTAATTCCAGCTGAGCGGGCTGGCAAGGC
>E9LAHD006DR30F LEN=241 QL=1 QR=222
ACTGATTAGGGTTCGATTCCGGAGAGGGAGCCTGAGAAATGGCTACCACATCCAAGGAAGGCAGCAGGCGCGTAAATTACCCAATCCTGACACAGGGAGGTAGTGACAATAAATAACAATGTCGGGCCTTCGGGTCTGACAATTGGAATGAGAACAATTTAAATCCCTTATCGAGGATCAATTGGAGGGCAAGTCTGGTGCCAGCACCCGCGGTAATTCCAGCTGAGCGGGCTGGCAAGGC
>E9LAHD006DTV5Q LEN=241 QL=1 QR=222
TAGGATTAGGGTTCGATTCCGGAGAGGGAGCCTGAGAAACGGCTACCACATCTAAGGAAGGCAGCAGGCGCGCAAATTACCCAATCCTGACACAGGGAGGTAGTGACAAGAAATAACAATACAGGGCATCCATGTCTTGTAATTGGAATGAGTAGAATTTAAATCCCTTTATGAGTATCGATTGGAGGGCAAGTCTGGTGCCAGCAGCCGCGGTAATTCCAGCTGAGCGGGCTGGCAAGGC
>E9LAHD006DLRCD LEN=253 QL=1 QR=222
ACTGATTAGGGTTCGATTCCGGAGAGGGAGCCTGAGAAACGGCTACCACATCTAAGGAAGGCAGCAGGCGCGCAAATTACCCAATCCTGACACAGGGAGGTAGTGACAAGAAATAACAATACAGGGCATCCATGTCTTGTAATTGGAATGAGTAGAATTTAAATCCCTTTACGAGTATCGATTGGAGGGCAAGTCTGGTGCCAGCACCGCGGTAGTTACTCGCTGAGACGGGCCGGTGGTCGAACGGACGGCN
>E9LAHD006DIH0Q LEN=263 QL=1 QR=64
ACGGATTAGGGTTCGATTCCGGAGAGGGAGCCTGAGAAACGGCTACCACCATCTAACGGAAGGGACGAGCAGGCGGCGCAAATTACCCAATCCTGACACAGGGAGGTAGTGACAAGAAATAACAATACAGGGCTATCCATGTCTTGGTAACTGGAATGAAGTTAAGAACTTTTAAATCCCTTTACGGAGTATCGATTGGGAGGGCAAGTCGTGGTGCCAGCCACCCCGGCGGTTAATTCCAGCTGAGGCGGGCTGGACAAGGC
>E9LAHD006DMC8S LEN=238 QL=1 QR=219
AAGATTAGGGTTCGATTCCGGAGAGGGAGCCTGAGAAACGGCTACCACATCTAAGGAAGGCAGCAGGCGCGTAAATTACCCAATCCTGACTCAGGGAGGTAGTGACAAGAAATAACGGACCGGCCTTTTAGGTTCGGGATTGCAATGAGCCGAATTTACACCCCTTAGCGAGGACCCATTGGAGGGCAAGTCTGGTGCCAGCACCCGCGGTAATTCCAGCTGAGCGGGCTGGCAAGGC
>E9LAHD006DM483 LEN=239 QL=1 QR=220
ACTGATTAGGGTTCGATTCCGGAGAGGGAGCCTGAGAAACGGCTACCACATCTAAGGAAGGCAGCAGGCGCGTAAATTACCCAATCCTGACTCAGGGAGGTAGTGACAAGAAATAACGGACCGAGGCTTTTGCTTCGGGATTGCAATGAGTTGAATTTAAACCCCTTGACGAGGATCAATTGGAGGGCAAGTCTGGTGCCAGCACCCGCGGTAATTCCAGCTGAGCGGGCTGGCAAGGC
>E9LAHD006DK9FI LEN=241 QL=1 QR=222
ATGGATTAGGGTTCGATTCCGGAGAGGGAGCCTGAGAAACGGCTACCACATCTAAGGAAGGCAGCAGGCGCGTAAATTACCCAATCCCGACTCGGGGAGGTAGTGACAAGAAATAACGGACCGGGACTTTCGGGTTCCGGGATTGCAATGAGCCGAATTTACACCCCTTAGCGAGGATCGATTGGAGGGCAAGTCTGGTGCCAGCACCCGCGGTAATTCCAGCTGAGCGGGCTGGCAAGGC
>E9LAHD006DM0V1 LEN=243 QL=1 QR=224
TAGGATTAGGGTTCGATTCCGGAGAGGGAGCCTGAGAAATGGCTACCACATCCAAGGAAGGCAGCAGGCGCGTAAATTACCCAATCCTGACACAGGGAGGTAGTGACAATAAATAACAATGCCGGGCCTTTCAAGGTTTGGCAATTGGAATGAGAACAATTTAAATCCCTTATCGAGGATCAATTGGAGGGCAAGTCTGGTGCCAGCACCCGCGGTAATTCCAGCTGAGCGGGCTGGCAAGGC
>E9LAHD006DO9K8 LEN=243 QL=1 QR=207
TAGGATTAGGGTTCGATTCCGGAGAGGGAGCCTGAGAAATGGCTACCACATCCAAGGAAGGCAGCAGGCGCGTAAATTACCCAATCCTGACACAGGGAGGTAGTGACAATAAATAACAATGCCGGGCCTTTCAAGGTTTGGCAATTGGAATGAGAACAATTTAAATCCCTTAATCGAGGATCAATTGGAGGGCAAGTCTGGTGCCAGCACCCGCGGTAATCCAGCTGAGCGGGCTGGCAAGGC
>E9LAHD006DPIFU LEN=243 QL=1 QR=224
ACAGATTAGGGTTCGATTCCGGAGAGGGAGCCTGAGAAACGGCTACCACATCCAAGGAAGGCAGCAGGCGCGCAAATTACCCAATTCTGATACAGAGAGGTAGTGACAATAAATAACAATACCTGGCTTCTTTAGGTCGGGTAATTGGAATGAGTACAATTTAAATCCCTTAACGAGGATCCATTGGAGGGCAAGTCTGGTGCCAGCACCCGCGGTAATTCCAGCTGAGCGGGCTGGCAAGGC
>E9LAHD006DHSSP LEN=381 QL=1 QR=71
ACAGATTAGGGTTCGATTCCGGAGAGGGAGCCTGAGAANGGCTACCACATCCAAGGAAGGCAGCAGGCGCGAATAACCTAACCACTCGANACAGGAGGGTAGTGACAANAAATTAAACAAACTAAGGTACCGTTACGGGGGGTCCCCTTTTTTAACTAGGGGTTCCTTTGGGTAACTTACGGTTAAGGTAAGTAGGAAACGTAAAACTTTAAAACTTTTAAACCCTTTACCCTTAACGGTACGGGAAGGTACCTAACGTTAAGGTTAGGGGACGGAACGTAACGTTCGGTTGGGTCCGACCGACCGACCCGGACCCGGTAACGGTTAACCTTACCGACGTCGGTAGGGACCGGGCCGGGTCGTCGGAACGGAACGGCNNNN
>E9LAHD006DSK4B LEN=239 QL=1 QR=219
ACGGATTAGGGTTCGATTCCGGAGAGGGAGCCTGAGAAACGGCTACCACATCTAAGGAAGGCAGCAGGCGCGTAAATTACCCAATCCTAATTCAGGGAGGTAGTGACAAGAAATAACGGGTCGGAGCTCTGCTCCGGGACCGCAATGAGATGAATTTTCCACCTTTTTTGAGTAACAATTGGAGGGCAAGTCTGGTGCCAGCACCCGCGGTAATTCCAGCTGAGCGGGCTGGCAAGGCN
>E9LAHD006DI981 LEN=243 QL=1 QR=223
TAGGATTAGGGTTCGATTCCGGAGAGGGAGCCTGAGAAACGGCTACCACATCCAAGGAAGGCAGCAGGCGCGTAAATTACCCAATCCTGACACAGGGAGGTAGTGACAATAAATATCAATACGGGGCCATTTTGGTTTCGTAATTGGAATGGGTGCAAATCAAAACTCTGCACGAGGAACAATTGGAGGGCAAGTCTGGTGCCAGCACCCGCGGTAATTCCAGCTGAGCGGGCTGGCAAGGCN
>E9LAHD006DSM23 LEN=220 QL=1 QR=201
ACGGATTAGGGTTCGATTCCGGAGAGGGAGCCTGAGAAACGGCTACCACATCTAAGGATGGCAGCAGGCGCGCAAATTACCCAATCCTGACACAGGGAGGTAGTGACAAGATATAACAATGCAGGGCATAACTGTCTTGCAATTGGAATGAGTAAATTTTAAATCCCGCAAGTCTGGTGCCAGCAGCCGCGGTAATTCCAGCTGAGCGGGCTGGCAAGGC
>E9LAHD006DLKAA LEN=244 QL=1 QR=225
ACTGATTAGGGTTCGATTCCGGAGAGGGAGCCTGAGAAACGGCTACCACATCCAAGGAAGGCAGCAGGCGCGCAAATTACCCACTCCCGGCACGGGGAGGTAGTGACGAAAAATAACGATACGGGACTCTTCCGAGGCCCCGTGATTGGAATGAGTACACTTTAAATCCTTTAACGAGGAACCATTGGAGGGCAAGTCTGGTGCCAGCAGCCGCGGTAATTCCAGCTGAGCGGGCTGGCAAGGC
>E9LAHD006DJL4S LEN=240 QL=1 QR=221
ATCGATTAGGGTTCGATTCCGGAGAGGGAGCCTGAGAGACGGCTACCACATCCAAGGAAGGCAGCAGGCGCGCAAATTACCCAATCCCGATTCGGGGAGGTAGTGACAATAAATAACAATACAGGGCCAACGGTCTTGTTATTGGAATGAGAACAATTTAAATAACTTAACGAGGATCAATTAGAGGGCAAGTCTGGTGCCAGCACCCGCGGTAATTCCAGCTGAGCGGGCTGGCAAGGC
>E9LAHD006DQQDA LEN=240 QL=1 QR=221
ACGGATTAGGGTTCGATTCCGGAGAGGGAGCCTGAGAGACGGCTACCACATCCAAGGAAGGCAGCAGGCGCGCAAATTACCCAATCCCGACTCGGGGAGGTAGTGACAATAAATAACAGTAGAGGGCCAACGGTCTTCTTATTGGAATGAGAACAATTTAAACCCCTTAACGAGGATCAATTAGAGGGCAAGTCTGGTGCCAGCACCCGCGGTAATTCCAGCTGAGCGGGCTGGCAAGGC
>E9LAHD006DIEYK LEN=241 QL=1 QR=222
ATAGATTAGGGTTCGATTCCGGAGAGGGAGCCTGAGAAACGGCTACCACATCTAAGGATGGCAGCAGGCGCGCAAATTACCCAATCCTGACACAGGGAGGTAGTGACAAGATATAACAATGTAGGGCATAACTGTCTTACAATTGGAATGAGTAGATTCTAAAAACCTTTGCGAGTACCAATTGGAGGGCAAGTCTGGTGCCAGCACCCGCGGTAATTCCAGCTGAGCGGGCTGGCAAGGC
>E9LAHD006DNRPM LEN=240 QL=1 QR=221
AGCGATTAGGGTTCGATTCCGGAGAGGGAGCCTGAGAGACGGCTACCACATCCAAGGAAGGCAGCAGGCGCGCAAATTACCCAATCCCGATTCGGGGAGGTAGTGACAATAAATAACAATACAGGGCCAACGGTCTTGTTATTGGAATGAGAACAATTTAAATAACTTAACGAGGATCAATTAGAGGGCAAGTCTGGTGCCAGCACCCGCGGTAATTCCAGCTGAGCGGGCTGGCAAGGC
>E9LAHD006DP7J3 LEN=240 QL=1 QR=221
ATAGATTAGGGTTCGATTCCGGAGAGGGAGCCTGAGAGACGGCTACCACATCCAAGGAAGGCAGCAGGCGCGCAAATTACCCAATCCCGATTCGGGGAGGTAGTGACAATAAATAACAATACAGGGCCAACGGTCTTGTTATTGGAATGAGAACAATTTAAATAACTTAACGAGGATCAATTAGAGGGCAAGTCTGGTGCCAGCACCCGCGGTAATTCCAGCTGAGCGGGCTGGCAAGGC
>E9LAHD006DPCMD LEN=239 QL=1 QR=220
TAGGATTAGGGTTCGATTCCGGAGAGGGAGCCTGAGAAACGGCTACCACATCTAAGGAAGGCAGCAGGCGCGTAAATTACCCAATCCTGACTCAGGGAGGTAGTGACAAGAAATAACGGACCGAGGCTTTTGCTTCGGGATTGCAATGAGTTGAATTTAAACCCCTTGACGAGGATCAATTGGAGGGCAAGTCTGGTGCCAGCACCCGCGGTAATTCCAGCTGAGCGGGCTGGCAAGGC
>E9LAHD006DO8DJ LEN=243 QL=1 QR=224
ATAGATTAGGGTTCGATTCCGGAGAGGGAGCCTGAGAGACGGCTACCACATCCAAGGAAGGCAGCAGGCGCGCAAATTACCCAATCCTGACACAGGGAGGTAGTGACAATAAATAACAATACAGGGCCTTTTCAGGTCTTGTAATTGGAATGAGAACAATTTAAATCCCTTATCGAGGATCCATTAGAGGGCAAGTCTGGTGCCAGCACCCGCGGTAATTCCAGCTGAGCGGGCTGGCAAGGC
>E9LAHD006DO6DJ LEN=245 QL=1 QR=226
ACGGATTAGGGTTCGGATTCCGGAGAGGGAGGCCTGAGAGACGGCTACCACATCCAAGGAAGGCAGCAGGCGCGCAAATTACCCAATCCTGACACAGGGAGGTAGTGACAATAAATAACAATACAGGGCCTTTTCAGGTCTTGTAATTGGAATGAGAACAATTTAAATCCCTTATCGAGGATCCATTAGAGGGCAAGTCTGGTGCCAGCACCCGCGGTAATTCCAGCTGAGCGGGCTGGCAAGGC
>E9LAHD006DRL6P LEN=242 QL=1 QR=223
CTAGATTAGGGTTCGATTCCGGAGAGGGAGCCTGAGAAACGGCTACCACTTCTAAGGAAGGCAGCAGGCGCGTAAATTACCCAATCCCGATTCGGGGAGGTAGTGACAAGAAATAACAACTCGGGTCCTTCGGGATTACGAGATTGCAATGAGATCAATTTAGACCACTTAACGAGGAACAATTGGAGGGCAAGTCTGGTGCCAGCACCCGCGGTAATTCCAGCTGAGCGGGCTGGCAAGGC
>E9LAHD006DMP6E LEN=236 QL=1 QR=165
ATGGATTAGGGTTCGATTCCGGAGAGGGAGCCTGAGAAACGGCTACCACATCTAAGGAAGGCAGCAGGCGCGTAAATTACCCAATCCTGACTCAGGGAGGTAGTGACAAGAAATAACGGACCGAGGCTTGCTTCGGGATTGCAATGAGTAGAATTAAACCCTTTACGAGGATCCATTGGAGGGCAAGTCTGGTGCCAGCACCCGCGGTAATTCCAGCTGAGCGGGCTGGCAAGGCN
>E9LAHD006DK6HQ LEN=243 QL=1 QR=224
AACGATTAGGGTTCGATTCCGGAGAGGGAGCCTTAAAACGGCTACCACATCCAAGGAAGGCAGCAGGCACGCAAATTACCCAATGAACGAAGTTCGAGGTAGTGACGAAAAATAACGATACAGGACTCATCCGAGGCCCTGTAATTGGAATGAGTACACTTTAAAACCGTTCCCGAGGATCTATTGGAGGGCAAGTCTGGTGCCAGCACCCGCGGTAATTCCAGCTGAGCGGGCTGGCAAGGC
>E9LAHD006DHSMG LEN=244 QL=1 QR=225
CTAGATTAGGGTTCGATTCCGGAGAGGGAGCATGAGAAACGGCTACCACATCTAAGGAAGGCAGCAGGCGCGTAAATTACCCAATCCTGACTCAGGGAGGTAGTGACAAGAAATAGCAAACCGGGGACCTCATGGTCTTACGGTATTGCAATGAGAACAATTTAAAACACTTAGCGAGGAACAAGTGGAGGACAAGTCTGGTGCCAGCACCCGCGGTAATTCCAGCTGAGCGGGCTGGCAAGGC
>E9LAHD006DIIE6 LEN=243 QL=1 QR=224
ATGGATTAGGGTTCGATTCCGGAGAGGGAGCCTGAGAAATGGCTACCACATCCAAGGAAGGCAGCAGGCGCGTAAATTACCCAATCCTGACACAGGGAGGTAGTGACAATAAATAACAATGCCGGGCTTTTCAAAGTCTGGCAATTGGAATGAGAACAATTTAAATCCCTTATCGAGGATCAATTGGAGGGCAAGTCTGGTGCCAGCACCCGCGGTAATTCCAGCTGAGCGGGCTGGCAAGGC
>E9LAHD006DTE09 LEN=243 QL=1 QR=224
AGCGATTAGGGTTCGATTCCGGAGAGGGAGCCTGAGAAATGGCTACCACATCCAAGGAAGGCAGCAGGCGCGTAAATTACCCAATCCTGACACAGGGAGGTAGTGACAATAAATAACAATGCCGGGCTTTTCAAAGTCTGGCAATTGGAATGAGAACAATTTAAATCCCTTATCGAGGATCAATTGGAGGGCAAGTCTGGTGCCAGCACCCGCGGTAATTCCAGCTGAGCGGGCTGGCAAGGC
>E9LAHD006DMLB9 LEN=243 QL=1 QR=224
AGCGATTAGGGTTCGATTCCGGAGAGGGAGCCTGAGAAATGGCTACCACATCCAAGGAAGGCAGCAGGCGCGTAAATTACCCAATCCTGACACAGGGAGGTAGTGACAATAAATAACAATGCCGGGCTTTTCAAAGTCTGGCAATTGGAATGAGAACAATTTAAATCCCTTATCGAGGATCAATTGGAGGGCAAGTCTGGTGCCAGCACCCGCGGTAATTCCAGCTGAGCGGGCTGGCAAGGC
>E9LAHD006DSPQT LEN=242 QL=1 QR=223
ATGGATTAGGGTTCGATTCCGGCGAGGGAGCCTGAGAAACGGCTACCACTTCTAAGGAAGGCAGCAGGCGCGTAAATTACCCAATCCCGATTCGGGGAGGTAGTGACAAGAAATAACAACTCGGGTCCTTCGGGATTACGAGATTGCAATGAGAACAATTTAGACCACTTAGCGAGGATCCATTGGAGGGCAAGTCTGGTGCCAGCACCCGCGGTAATTCCAGCTGAGCGGGCTGGCAAGGC
>E9LAHD006DU9C3 LEN=242 QL=1 QR=221
CTAGATTAGGGTTCGATTCCGGAGAGGGAGCCTGAGAAACGGCTACCACATCTAAGGAAGGCAGCAGGCGCGCAAATTACCCAATCCTGACACAGGGAGGTAGTGCAAGAAATAACAATACAGGGCATCATTGTCTTGTAATTGGAATGAGTAGAATTTAAATCCCTTTACGAGTATCAATTGGAGGGCAAGTCTGGTGCCAGCACCCGCGGTAATTCCAGCTGAGCGGGCTGGCAAGGCNN
>E9LAHD006DOLGQ LEN=241 QL=1 QR=222
CTAGATTAGGGTTCGATTCCGGAGAGGGAGCCTGAGAGATGGCTACCACATCCAAGGAAGGCAGCAGGCGCGTAAATTACCCAATCCTGACACAGGGAGGTAGTGACAAGAAATAACAATGCGGAGCCTCATGGTTCTGCAATTGGAATGAGCACAATTTAAATCCCTTAACCAGGATCAATTGGAGGGCAAGTCTGGTGCCAGCACCCGCGGTAATTCCAGCTGAGCGGGCTGGCAAGGC
>E9LAHD006DT1GP LEN=251 QL=1 QR=232
ACAGATTAGGGTTCGATTCCGGAGAGGGAGCCTGAGAAACGGCTACCACATCTAAGGAAGGCAGCAGGCGCGCAAATTACCCAATCCTGACGCAGGGAGGTAGTGACAAGAAATAACAATACAGGGCATATCTGGGCATATCTGTCTTGTAATTGGAATGAGTAAACTTTAAATCACTTTACGAGTATCAATTGGAGGGCAAGTCTGGTGCCAGCACCCGCGGTAATTCCAGCTGAGCGGGCTGGCAAGGC
>E9LAHD006DRMUS LEN=241 QL=1 QR=222
CTAGATTAGGGTTCGATTCCGGAGAGGGAGCCTGAGAAACGGCTACCACATCTAAGGAAGGCAGCAGGCGCGCAAATTACCCAATCCTGACACAGGGAGGTAGTGACAAGAAATAACAATACAGGGCACCCATGTCTTGTAATTGGAATGATTAGAATTTAAATCATTTTATGAGTATCGATTGGAGGGCAAGTCTGGTGCCAGCAGCCGCGGTAATTCCAGCTGAGCGGGCTGGCAAGGC
>E9LAHD006DJCLZ LEN=243 QL=1 QR=224
AACGATTAGGGTTCGATTCCGGAGAGGGAGCCTTAAAAACGGCTACCACATCCAAGGAAGGCAGCAGGCACGCAAATTACCCAATGAACGAAGTTCGAGGTAGTGACGAAAATAACGATACAGGACTCATCCGAGGCCCTGTAATTGGAATGAGTACACTTTAAAACCGTTCCCGAGGATCTATTGGAGGGCAAGTCTGGTGCCAGCACCCGCGGTAATTCCAGCTGAGCGGGCTGGCAAGGC
>E9LAHD006DOVL5 LEN=243 QL=1 QR=223
AGCGATTAGGGTTCGATTCCGGAGAGGGAGCCTGAGAAACGGCTACCACTTCCACGGAAGGCAGCAGGCGCGTAAATTACCCAATCCTAAATTCCAGGGAGGTAGTGACAAGAAATAATGGGTACGGTGCTACGCACCGGGACTGCAATGAGACGAATTTAGACCCCTTATCGAGGACCAATTGGAGGGCAAGGTCTGGTGCCAGCAGCCGCGGTAATTCCAGCTGAGCGGGCTGGCAAGGCN
>E9LAHD006DUW5H LEN=244 QL=1 QR=224
ACAGATTAGGGTTCGATTCCGGAGAGGGAGCCTGAGAAATGGCTACCACATCCAAGGAAGGCAGCAGGCGCGTAAATTACCCAATCCTGACACAGGGAGGTAGTGACAATAAATAACAATGCCGGGCTTTTCAAAGTCTGGCAATTGGAATGAGAACAATTTAAATCCCTTATCGAGGATCAATTGGAGGGCAAGTCTGGTGCCAGCACCCGCGGTAATTCCAGCTGAGCGGGCTGGCAAGGCN
>E9LAHD006DM5JS LEN=244 QL=1 QR=218
TAGGATTAGGGTTCGATTCCGGAGAGGGAGCCTGAGAAACGGCTACCACATCTAAGGAAGGCAGCAGGCGCGTAAATTACCCAATCCTGACTCAGGGAGGTAGTGACAAGAAATAACGGACCGAGGCTTTTGCTTCGGGATTGCAATGAGTTGAATTTAAACCCCTTGACGAGGATCAATTGGAGGGCAAGTCTGGTGCCAGCACCGCGGTAATTCCACGCTGAGCGGGCGTGGCGAAGGACGN
>E9LAHD006DSHY8 LEN=244 QL=1 QR=225
ATAGATTAGGGTTCGATTCCGGAGAGGGAGCATGAAGAAATGGCTACCACATCTACGGAAGGCAGCAGGCGCGCAAATTACCCACTCCTAGAACGGGGAGGTAGTGACGAAAAATAACAATACCGGACTCTATGAGGCTCGGTAATTGAAATGAGTACAGTTTAAAACCCTTAACGAGGATCTATTGGAGGGCAAGTCTGGTGCCAGCACCCGCGGTAATTCCAGCTGAGCGGGCTGGCAAGGC
>E9LAHD006DH12X LEN=244 QL=1 QR=225
CTAGATTAGGGTTCGATTCCGGAGAGGGAGCATGAGACACGGCTACCACATCCAAGGAAGGCAGCAGGCGCGCAAATTACCCAATCCCGACACGGGGAGGTAGTGACGAAAAATAACAATGCGGGACTCTTTCGAGGCCCCGCAATTGGAATGGGCACACTTTAGATCCTTGAGCGAGGATCGATTGGAGGGCAAGTCTGGTGCCAGCACCCGCGGTAATTCCAGCTGAGCGGGCTGGCAAGGC
>E9LAHD006DNQTR LEN=238 QL=1 QR=219
ATCGATTAGGGTTCGATTCCGGAGAGGGAGCCTGAGAAACGGCTACCACATCTAAGGAAGGCAGCAGGCGCGTAAATTACCCAATTCTAATTCAGAGAGGTAGTGACAAGAAATAACGGGTCGGGGCTATGCCCCGGGACTGCAATGAGATGAATTTACACCCCTTTTCGAGTAACAATTGGAGGGCAAGTCTGGTGCCAGCACCCGCGGTAATTCCAGCTGAGCGGGCTGGCAAGGC
>E9LAHD006DQ0DV LEN=242 QL=1 QR=222
ACAGATTAGGGTTCGATTCCGGAGAGGGAGCCTGAGAAACGGCTACCACATCTAAGGAAGGCAGCAGGCGCGCAAATTACCCAATCCTGACGCAGGGAGGTAGTGACAAGAAATAACAATACAGGGCATATCTGTCTTGTAATTGGAATGAGTAAACTTTAAATCACTTTACGAGTATCAATTGGAGGGCAAGTCTGGTGCCAGCACCCGCGGTAATTCCAGCTGAGCGGGCTGGCAAGGCN
>E9LAHD006DLC9F LEN=244 QL=1 QR=128
TAGGATTAGGGTTCGATTCCGGAGAGGGAGCCTGAGAAATGGCTACCACATCCAAGGAAGGCAGCAGGCGCGTAAATTACCCAATCCTGACACAGGGAGGTAGTGACAATAAATAACAATGCCGGGCCTTNTTAAGGTTTGGCAATTGGAATGAGAACAATTTAAATCCCTTATCGAGGATCAATTGGAGGGCAAGTCTGGTGCCAGCACCCGCGGTAATTCCAGCTGAGCGGGCTGGCAAGGC
>E9LAHD006DI9I3 LEN=265 QL=1 QR=221
TAGGATTAGGGTTCGATTCCGGAGAGGGAGCCTGAGAAACGGCTACCACATCTAAGGAAGGCAGCAGGCGCGCAAATTACCCAATCCTGACACAGGGAGGTAGTGACAAGAAATAACAATACAGGGCATTCATGTCTTGTAATTGGAATGAGTAGAATTTAAATCCCTTTATGAGTATCAATTGGAGGGCAAGTCTGGTGCCAGCACCGCGGAGTTACTCGCTCGTAGGACGGGGCCGGTCGGTCGGAACGGGAACGGCNNNNNN
>E9LAHD006DLCRQ LEN=235 QL=1 QR=171
ATGATTAGGGTTCGATTCCGGAGAGGGAGCCTGAGAAACGGCTACCACATCTAAGGAAGGCAGCAGGCGCGCAAATTACCCAATCCTGACACAGGGAGGTAGTGACAAGAAATAACAATACAGGGCATCCATGTCTTGTAATTGGAATGATTAGAATTTAAATCATTTTAGNGATATNTGTGGNGGANAGTGTGGCNCNNCCNCCGGAGTTACTCNNNGNGGCGGNGNGACGAGN
>E9LAHD006DUBL4 LEN=243 QL=1 QR=223
ACAGATTAGGGGTTCGATTCCGGAGAGGGAGCCTGAGAAACGGCTACCACATCTAAGGAAGGCAGCAGGCGCGCAAATTACCCAATCCTGACGCAGGGAGGTAGTGACAAGAAATAACAATACAGGGCATATCTGTCTTGTAATTGGAATGAGTAAACTTTAAATCACTTTACGAGTATCAATTGGAGGGCAAGTCTGGTGCCAGCAGCCGCGGTAATTCCAGCTGAGCGGGCTGGCAAGGCN
>E9LAHD006DTNOU LEN=241 QL=1 QR=78
AACGATTAGGGTTCGATTCCGGAGAGGGAGCCTGAGAAACGGCTACCACATCTAAGGAAGGCAGCAGGCGCGTAAATTACCCAATCCCGACTCGGGGAGGTAGTGACAAGAAATAACGGACCGGGGCCTTCGGGTTCCGGGATTGCAATGAGCCGAATTTACACCCCTTAGCGAGGATCGATTGGAGGGCAAGTCTGGTGCCAGCACCCGCGGTAATTCCAGCTGAGCGGGCTGGCAAGGC
>E9LAHD006DKIHD LEN=290 QL=1 QR=63
ATAGATTAGGGTTCGATTCCGGAGAGGGAGCCTGAGAAACGGCTACCACATCCTAAGGGAAGCGAGCAGGCGGCCGCAAATTAACCCAACTCCTCGACTCGAGGGAGGTAGCGAACAAAGAAAATAAACAGTACTGGGCTACGTCATTCGTCTGTAATTGGAATAGTAGTACAATTTAACNCCTATTTACGAGGTAGTACGACTAGGTAGGGNGGAGACTGTGGCCGACGATCCGACCGGCGGTTAATTCCCGACGGGCCTTGGACGGACCGGGGCCGTGGACAAGGCNN
>E9LAHD006DPW6B LEN=242 QL=1 QR=223
TAGGATTAGGGTTCGATTCCGGAGAGGGAGCCTGAGAAACGGCTACCACATCTAAGGAAGGCAGCAGGCGCGTAAATTACCCAATCCTGACTCAGGGAGGTAGTGACAAGAAATAACAACTCGGGGCCTCACGGCTTACGAGATTGCAATGAGAACAATTTAAACCACTTATCTAGGAACAATTGGAGGGCAAGTCTGGTGCCAGCACCCGCGGTAATTCCAGCTGAGCGGGCTGGCAAGGC
>E9LAHD006DOIPO LEN=240 QL=1 QR=220
TAGGATTAGGGTTCGATTCCGGAGAGGGAGCCTGAGAAACGGCTACCACATCTAAGGAAGGCAGCAGGCGCGTAAATTACCCAATCCTGACTCAGGGAGGTAGTGACAAGAAATAACGGACCGAGGCTTTTGCTTCGGGATTGCAATGAGTTGAATTTAAACCCCTTGACGAGGATCAATTGGAGGGCAAGTCTGGTGCCAGCACCCGCGGTAATTCCAGCTGAGCGGGCTGGCAAGGCN
>E9LAHD006DIJ5A LEN=238 QL=1 QR=219
ATAGATTAGGGTTCGATTCCGGAGAGGGAGCCTGAGAAACGGCTACCACATCTAAGGAAGGCAGCAGGCGCGTAAATTACCCAATCCTGACTCAGGGAGGTAGTGACAAGAAATAACGGGCCGGGTTCTAAATCCGGGACTGAAATGAGATGAATTTACACCCCTTATTGAGGATCAATTGGAGGGCAAGTCTGGTGCCAGCACCCGCGGTAATTCCAGCTGAGCGGGCTGGCAAGGC
>E9LAHD006DMUTL LEN=264 QL=1 QR=225
CTAGATTAGGGTTCGATTCCGGAGAGGGAGCCTGAGAAACGGCTACCACATCTAAGGAAGGCAGCAGGCGCGTAAATTACCCAATCCTGACTCAGGGAGGTAGTGACAAGAAATAACGGACCGAGGCTTTTGCTTCGGGATTGCAATGAGTTGAATTTAAACCCCTTGACGGAGGATCAATTGGGAGGGCAAGTCTGGTGCCAGCCACCGGCGGTACGTTACTCGNGTGAGGCGGGCCGGGTCGGTACGGGAACGGAACGGCNN
>E9LAHD006DRJFJ LEN=243 QL=1 QR=223
AACGATTAGGGTTCGATTCCGGAGAGGGAGCCTGAGAAACGGCTACCACTTCTAAGGAAGGCAGCAGGCGCGTAAATTACCCAATCCTGACACAGGGAGGTAGTGACAAGAAATAACAACTCGGGGCCTCACGGCTTACGAGATTGCAATGAGAACAATTTAAAATACTTAACGAGGAACCATTGGAGGGCAAGTCTGGTGCCAGCACCCGCGGTAATTCCAGCTGAGCGGGCTGGCAAGGCN
>E9LAHD006DKDWU LEN=242 QL=1 QR=223
GCGATTAGGGTTCGATTCCGGAGAGGGAGCCTGAGAGACGGCTACCACATCCAAGGAAGGCAGCAGGCGCGCAAATTACCCAATCCTGACACAGGGAGGTAGTGACAATAAATAACAATACAGGGCCTTTTCAGGTCTTGTAATTGGAATGAGAACAATTTAAATCCCTTATCGAGGATCCATTAGAGGGCAAGTCTGGTGCCAGCAGCCGCGGTAATTCCAGCTGAGCGGGCTGGCAAGGC
>E9LAHD006DKCOP LEN=244 QL=1 QR=51
ACTGATTAGGGTTCGATTCCGGAGAGGGAGCCTGAGAAATGGCTACCACATCCAAGGAAGGCAGCAGGCGCGTAAATTACCCAATCCCTGACACAGGGAGGTAGTGACAATAAATAACAATGGCCGAGCCTTTAATGGTTTGGCAATTGGAATGAGAACAATTTAAATCCCTTATCGAGGATCAATTGGAGGGCAAGTCTGGTGCCAGCACCCGCGGTAATTCCAGCTGAGCGGCTGGCAAGGC
>E9LAHD006DSWP1 LEN=242 QL=1 QR=223
ANGATTAGGGTTCGATTCCGGAGAGGGAGCATGAGAAATGGCTACCACATCTACGGAAGGCAGCAGGCGCGCAAATTACCCACTCCTAGAACGGGGAGGTAGTGACGAAAAATAACAATACCGGACTCTATGAGGCTCGGTAATTGAAATGAGTACAGTTTAAAACCCTTAACGAGGATCTATTGGAGGGCAAGTCTGGTGCCAGCACCCGCGGTAATTCCAGCTGAGCGGGCTGGCAAGGC
>E9LAHD006DQOGA LEN=247 QL=1 QR=167
AGCGATTAGGGTTCGATTCCGGAGAGGGAGCCTGAGAAATGGCTACCACATCCAAGGAAGGCAGCAGGCGCGTAAATTACCCAATCCTGACACAGGGAGGTAGTGACAAATAAATAACAATGCCGGGCTTTTTCAAGTCTGGCAATTGGAATGAGAACCAATTTAAATCCCTTATCGAGGATCAATTGGAGGGCAAGTCCTGGTGCCCAGCACCCGCGGTAATTCCAGCTGAGCGGGCTGGCAAGGC
>E9LAHD006DR785 LEN=239 QL=1 QR=220
AACGATTAGGGTTCGATTCCGGAGAGGGAGCCTGAGAAACGGCTACCACATCTAAGGAAGGCAGCAGGCGCGTAAATTACCCAATCCTGACTCAGGGAGGTAGTGACAAGAAATAACGGACCGAGGCTTTTGCTTCGGGATTGCAATGAGTTGAATTTAAACCCCTTGACGAGGATCAATTGGAGGGCAAGTCTGGTGCCAGCACCCGCGGTAATTCCAGCTGAGCGGGCTGGCAAGGC
>E9LAHD006DR51E LEN=243 QL=1 QR=224
TAGGATTAGGGTTCGATTCCGGAGAGGGAGCCTGAGAAATGGCTACCACATCCAAGGAAGGCAGCAGGCGCGTAAATTACCCAATCCTGACACAGGGAGGTAGTGACAATAAATAACAATGCCGGGCCTTTCAAGGTTTGGCAATTGGAATGAGAACAATTTAAATCCCTTATCGAGGATCAATTGGAGGGCAAGTCTGGTGCCAGCACCCGCGGTAATTCCAGCTGAGCGGGCTGGCAAGGC
>E9LAHD006DJZPK LEN=241 QL=1 QR=222
ATAGATTAGGGTTCGATTCCGGAGAGGGAGCCTGAGAAACGGCTACCACATCTAAGGAAGGCAGCAGGCGCGCAAATTACCCAATCCTGACACAGGGAGGTAGTGACAAGAAATAACAATACAGGGCATCCATGTCTTGTAATTGGAATGATTAGAATTTAAATCAATTTATGAGTATCGATTGGAGGGCAAGTCTGGTGCCAGCACCCGCGGTAATTCCAGCTGAGCGGGCTGGCAAGGC
>E9LAHD006DP8J8 LEN=248 QL=1 QR=229
TAGGATTAGGGTTCGATTCCGGAGAGGGAGCCTGAGAGACGGCTACCACATCCAAGGAAGGCAGCAGGCGCGCAAATTACCCAATCCTGACACAGGGAGGTAGTGAACAATAAATAACAATACTGGACTTTTTCAAGCCTAGTAATTGGAATTGAGAACAATTTAAATCCCTTATTCGAGTATCAATTGGAGGGCAAGTCTGGTGCCAGCACCCCGCGGTAATTCCGAGCTGAGCGGGCTGGCAAGGC
>E9LAHD006DJ23Z LEN=243 QL=1 QR=224
ACAGATTAGGGTTCGATTCCGGAGAGGGAGCCTGAGAGACGGCTACCACATCCAAGGAAGGCAGCAGGCGCGTAAATTACCCAATCCTGACTCAGGGAGGTAGTGACAAAAAATAACTTAGTCGGGCCGCTTGCGGTCTGACTTTAGGAATGAGAACAATTTAAATCCCTTATCGAGGATCAATTGGAGGGCAAGTCTGGTGCCAGCACCCGCGGTAATTCCAGCTGAGCGGGCTGGCAAGGC
>E9LAHD006DNQ3I LEN=239 QL=1 QR=220
AACGATTAGGGTTCGATTCCGGAGAGGGAGCCTGAGAAACGGCTACCACATCTAAGGAAGGCAGCAGGCGCGTAAATTACCCAATCCTGACTCAGGGAGGTAGTGACAAGAAATAACGGACCGGCCTTTTAGGTTCGGGATTGCAATGAGCCGAATTTACACCCCTTAGCGAGGACCCATTGGAGGGCAAGTCTGGTGCCAGCACCCGCGGTAATTCCAGCTGAGCGGGCTGGCAAGGC
>E9LAHD006DMCKX LEN=239 QL=1 QR=220
AACGATTAGGGTTCGATTCCGGAGAGGGAGCCTGAGAAACGGCTACCACATCTAAGGAAGGCAGCAGGCGCGTAAATTACCCAATCCTGACTCAGGGAGGTAGTGACAAGAAATAACGGACCGGCCTTTTAGGTTCGGGATTGCAATGAGCCGAATTTACACCCCTTAGCGAGGACCCATTGGAGGGCAAGTCTGGTGCCAGCACCCGCGGTAATTCCAGCTGAGCGGGCTGGCAAGGC
>E9LAHD006DSXVA LEN=240 QL=1 QR=221
ACTGATTAGGGTTCGATCCGGAGAGGGAGCCTGAGAGATGGCTACCACATCCAAGGAAGGCAGCAGGCGCGTAAATTACCCAATCCTGACACAGGGAGGTAGTGACAAGAAATAACAATGCCCCGGCCTTCGGGCTGGGCAATTGGAATGAGAAAATTTAAATCCCTTATCAAGGATCAATTGGAGGGCAAGTCTGGTGCCAGCAGCCGCGGTAATTCCAGCTGAGCGGGCTGGCAAGGC
>E9LAHD006DMO88 LEN=241 QL=1 QR=222
ATGGATTAGGGTTCGATTCCGGAGAGGGAGCCTGAGAAACGGCTACCACATCTAAGGAAGGCAGCAGGCGCGTAAATTACCCAATCCTGACTCAGGGAGGTAGTGACAAGAAATAACGGACCGAGGCCTTCGGGCATCGGGATTGCAATGAGCCGAATTTACACCCCTTAGCGAAGATCGATTGGAGGGCAAGTCTGGTGCCAGCACCCGCGGTAATTCCAGCTGAGCGGGCTGGCAAGGC
>E9LAHD006DL1VB LEN=244 QL=1 QR=225
AGCGATTAGGGTTCGATTCCGGAGAGGGAGCCTGAGAGATGGCTACCACATCCAAGGAAGGCAGCAGGCGCGTAAATTGCCCGAATCCTGACACAGGGAGGTAGTGACAAGAAATAACAATACAGGGCTACATCTAGTCTTGTAATTGGAATGAGTACAATTTACATCTCTTCACGAGGATCAATTGGAGGGCAAGTCTGGTGCCAGCACCCGCGGTAATTCCAGCTGAGCGGGCTGGCAAGGC
>E9LAHD006DVO6Y LEN=244 QL=1 QR=225
ACAGATTAGGGTTCGATTCCGGAGAGGGAGCCTTAAAAACGGCTACCACATCCAAGGAAGGCAGCAGGCACGCAAATTACCCAATGAACGAAGTTCGAGGTAGTGACGAAAAATAACGATACAGGACTCATCCGAGGCCCTGTAATTGGAATGAGTACACTTTAAAACCGTTCCCGAGGATCTATTGGAGGGCAAGTCTGGTGCCAGCACCCGCGGTAATTCCAGCTGAGCGGGCTGGCAAGGC
>E9LAHD006DRB9E LEN=245 QL=1 QR=225
ATCGATTAGGGTTCGATTCCGGAGAGGGAGCCTGAGAAACGGCTACCACATCCAAGGAAGGCAGCAGGCGCGCAAATTATCCAATCCCGACACGGGGAGGTAGTGACAATAAATAACAATGCAGAGCCCTTTGGGTTTTGTAATTGGAATGAGTACAATTTAAATCCCTTTAAACGAGGAACAATTGGAGGGCAAGTCTGGTGCCAGCACCCGCGGTAATTCCAGCTGAGCGGGCTGGCAAGGCN
>E9LAHD006DRBTJ LEN=240 QL=1 QR=221
CTATTAGGGTTCGATTCCGGAGAGGGAGCCTGAGAAATGGCTACCACATCCAAGGAAGGCAGCAGGCGCGTAAATTACCCAATCCTGACACAGGGAGGTAGTGACAATAAATAACAATTCTGGGCCTTATGGGTCTGGAAATTGGAATGAGAACAATTTAAATCCCTTATCGAGGATCAATTGGAGGGCAAGTCTGGTGCCAGCACCCGCGGTAATTCCAGCTGAGCGGGCTGGCAAGGC
>E9LAHD006DMFTM LEN=239 QL=1 QR=220
ACTGATTAGGGTTCGATTCCGGAGAGGGAGCCTGAGAAACGGCTACCACATCTAAGGAAGGCAGCAGGCGCGTAAATTACCCAATCCTGACTCAGGGAGGTAGTGACAAGAAATAACGGACCGGCCTTTTAGGTTCGGGATTGCAATGAGCCGAATTTACACCCCTTAGCGAGGACCCATTGGAGGGCAAGTCTGGTGCCAGCAGCCGCGGTAATTCCAGCTGAGCGGGCTGGCAAGGC
>E9LAHD006DQWUS LEN=242 QL=1 QR=223
ATAGATTAGGGTTCGATTCCGGAGAGGGAGCCTGAGAAACGGCTACCACATCCAAGGAAGGCAGCAGGCGCGCAAATTACCCAATCCTGACACAGGGAGGTAGTGACAAAAATAACAATATCTGGCGCTTTTGCGTCGGATAATTGGAATGAGTACAATTTAAATCCCTTAACGAGGATCAATTGGAGGGCAAGTCTGGTGCCAGCACCCGCGGTAATTCCAGCTGAGCGGGCTGGCAAGGC
>E9LAHD006DT15T LEN=241 QL=1 QR=222
ACTGATTAGGGTTCGATTCCGGAGAGGGAGCCTGAGAAACGGCTACCACATCTAAGGAAGGCAGCAGGCGCGCAAATTACCCAATCCTGACACAGGGAGGTAGTGACAAGAAATAACAATACAGGGCATCATTGTCTTGTAATTGGAATGAGTAGAATTTAAATCCCTTTGCGAGTATCAATTGGAGGGCAAGTCTGGTGCCAGCACCCGCGGTAATTCCAGCTGAGCGGGCTGGCAAGGC
>E9LAHD006DLNVX LEN=242 QL=1 QR=223
ACTGATTAGGGTTCGATTCCGGAGAGGGAGCCTGAGAAACGGCTACCACTTCTAAGGAAGGCAGCAGGCGCGTAAATTACCCAATCCTGATTCAGGGAGGTAGTGACAAGAAATAACAACCCGGGGACTTTGTCTTTCGGGATTGCAATGAGGACAATCTAATAGACCTTACCGAGGAACAATTGGAGGGCAAGTCTGGTGCCAGCACCCGCGGTAATTCCAGCTGAGCGGGCTGGCAAGGC
>E9LAHD006DOMP1 LEN=242 QL=1 QR=222
ATGGATTAGGGTTCGATTCCGGAGAGGGAGCCTGAGAAACGGCTACCACATCTAAGGAAGGCAGCAGGCGCGTAAATTACCCAATCCCGATTCGGGGAGGTAGTGACAAGAAATAACGGACCGGGGCCTTCGGGCTCCGGGATTGCAATGAGCCGAATTTACACCCCTTAGCGAGGATCGATTGGAGGGCAAGTCTGGTGCCAGCAGCCGCGGTAATTCCAGCTGAGCGGGCTGGCAAGGCN
>E9LAHD006DIXWM LEN=242 QL=1 QR=223
ATGGATTAGGGTTCGATTCCGGAGAGGGAGCCTGAGAAATGGCTACCACATCCAAGGAAGGCAGCAGGCGCGTAAATTACCCAATCCTGACACAGGGAGGTAGTGACAATAAATAACAATGCTGGGCCTTTTTGGTCTGGCACTTGGAATGAGAACAATTTAAATCCCTTATCGAGGATCAATTGGAGGGCAAGTCTGGTGCCAGCAGCCGCGGTAATTCCAGCTGAGCGGGCTGGCAAGGC
>E9LAHD006DR1SL LEN=256 QL=1 QR=56
ATCGATTAGGGTTCGATTCCGGAGAGGGAGCCTGAGAAGACGGCTACCACATCCAAGGAAGGCAGCAGGCGCGCAAATTACCAATCCGATTCGGGAGGTAGTGACAATAAATAACAAATAACAAGGGCCAACGGTCTTGTTATTGGAATGAGAACAATTTAAATAACTTAACGAAGGTAATCCTAATTAGAGGGCAAGTCTTGGGTGGCCAAGCACCCGCGGTAATTCCAGCCTGAGCGGGCTGGCAAGGCGNNNN
>E9LAHD006DKTFB LEN=243 QL=1 QR=224
AACGATTAGGGTTCATTCCGGAGAGGGANCCTTAAAAACGGCTACCACATCCAAGGAAGGCAGCAGGCACGCAAATTACCCAATGAACGAAGTTCGAGGTAGTGACGAAAAATAACGATACAGGACTCATCCGAGGCCCTGTAATTGGAATGAGTACACTTTAAAACCGTTCCCGAGGATCTATTGGAGGGCAAGTCTGGTGCCAGCAGCCGCGGTAATTCCAGCTGAGCGGGCTGGCAAGGC
>E9LAHD006DITFN LEN=238 QL=1 QR=132
ANAGATTAGGGTTCGATTCCGGAGAGGGAGCATGAGAAATGGCTACCACATCTACGGAAGGCAGCAGGCGCGCAAATTACCCACTCCTAGAACGGGGAGGTAGTGACGAAAAATAACAATACCGGACTCTAANGGNGCGTAGTTATAANAANGANATTAACCTTTAAACCTAGGAGNTATTGTGGNGANATGTGGCNCNNCCNCCGGTAGTTACTCGNTNGNGGCGTGNGAGACGNNN
>E9LAHD006DQURO LEN=260 QL=1 QR=131
CTAGATTAGGGTTCGATTCCGGAGAGGGAGCCTGAGAAACGGCTACCACATCTAAGGAAGGCAGCAGGCGCGTAAATTACCCAATCCTGACTCAGGGAGGTAGTGACAAGAAATAACGGACCGAGGCCTTTCGGGCTAGTACGGGTATTGCAATGAGCCGTAAACCTTTACACCCCTTAAGGCCGTAAGAATTCGGATTGAGGGCAAGGTCTGGTGCCAGCACCGCGGTAATTCCAGGCTGGAGCGGGGCTGGCAAGGCN
>E9LAHD006DJ2VX LEN=241 QL=1 QR=222
TAGGATTAGGGTTCGATTCCGGAGAGGGAGCCTGAGAAACGGCTACCACATCTAAGGAAGGCAGCAGGCGCGCAAGTTACCCAATTTTGACACAGTGAGGTAGTGACAAGAAATAACAATATAGGGCATCCATGTCTTGTAATTGGAATGAGTAGAACTCAAAACCCTTTGCGAGTACCAATTGGAGGGCAAGTCTGGTGCCAGCACCCGCGGTAATTCCAGCTGAGCGGGCTGGCAAGGC
>E9LAHD006DKFGD LEN=237 QL=1 QR=210
TAGGATTAGGGTTCGATTCCGGAGAGGGAGCCTGAGAAATGGCTACCACATCCAAGGAAGGCAGCAGGCGCGTAAATTACCCAATCCTGACACAGGGAGGTAGTGACAATAAATAACAATGCCGGGCCTTTTTGGTTTGGCAATTGGAATGAGAACAATTTAAATCCCTTATCGAGGATCAATTGGAGGGCAAGTCTGGTGCCAGCACGCGGAGTACTCNNNGNGGCGNGNGAGAGN
>E9LAHD006DMU3D LEN=242 QL=1 QR=223
TAGGATTAGGGTTCGATTCCGGAGAGGGAGCCTGAGAAACGGCTACCACATCCAAGGAAGGCAGCAGGCGCGCAAATTACCCAATCCCGACACGGGGAGGTAGTGACAATAAATAACAATACCGGGCGTTCATCGTCTGGTAATTGGAATGAGTACAATCTAAATCCATTAACGAGGATCCATTGGAGGGCAAGTCTGGTGCCAGCACCCGCGGTAATTCCAGCTGAGCGGGCTGGCAAGGC
>E9LAHD006DQYSN LEN=244 QL=1 QR=224
ATGGATTAGGGTTCGATTCCGGAGAGGGAGCCTGAGAAACGGCTACCACTTCTAAGGAAGGCAGCAGGCGCGTAAATTACCCAATCCTGACACAGGGAGGTAGTGACAAGAAATAACAACTCGGGGACTTCACGTCTTACGAGATTGCAATGAGAACAATTTAAAATACTTAACGAGGATCAATTGGAGGGCAAGTCTGGTGCCAGCACCCGCGGTAATTCCAGCTGAGCGGGCTGGCAAGGCN
>E9LAHD006DKTVL LEN=241 QL=1 QR=222
AGCGATTAGGGTTCGATTCCGGAGAGGGAGCCTGAGAAACGGCTACCACATCTAAGGAAGGCAGCAGGCGCGCAAATTACCCAATCCTGACACAGGGAGGTAGTGACAAGAAATAACAATACAGGGCATCCATGTCTTGTAATTGGAATGATTAGAATTTAAATCATTTTATGAGTATCGATTGGAGGGCAAGTCTGGTGCCAGCACCCGCGGTAATTCCAGCTGAGCGGGCTGGCAAGGC
>E9LAHD006DUJ5R LEN=239 QL=1 QR=220
AACGATTAGGGTTCGATTCCGGAGAGGGAGCCTGAGAAACGGCTACCACATCTAAGGAAGGCAGCAGGCGCGTAAATTACCCAATCCTGACTCAGGGAGGTAGTGACAAGAAATAACGGACCGGCCTTTTAGGTTCGGGATTGCAATGAGCCGAATTTACACCCCTTAGCGAGGACCCATTGGAGGGCAAGTCTGGTGCCAGCACCCGCGGTAATTCCAGCTGAGCGGGCTGGCAAGGC
>E9LAHD006DI858 LEN=239 QL=1 QR=219
ATAGATTAGGGTTCGATTCCGGAGAGGGAGCCTGAGAAACGGCTACCACATCTAAGGAAGGCAGCAGGCGCGTAAATTACCCAATCCTGACTCAGGGAGGTAGTGACAAGAAATAACGGGCCGGGTTCTAAATCCGGGACTGAAATGAGATGAATTTACACCCCTTATTGAGGATCAATTGGAGGGCAAGTCTGGTGCCAGCACCCGCGGTAATTCCAGCTGAGCGGGCTGGCAAGGCN
>E9LAHD006DPTUI LEN=239 QL=1 QR=220
AACGATTAGGGTTCGATTCCGGAGAGGGAGCCTGAGAAACGGCTACCACATCTAAGGAAGGCAGCAGGCGCGTAAATTACCCAATCCTGACTCAGGGAGGTAGTGACAAGAAATAACGGACCGGCCTTTTAGGTTCGGGATTGCAATGAGCCGAATTTACACCCCTTAGCGAGGACCCATTGGAGGGCAAGTCTGGTGCCAGCACCCGCGGTAATTCCAGCTGAGCGGGCTGGCAAGGC
>E9LAHD006DOG73 LEN=242 QL=1 QR=223
CTAGATTAGGGTTCGATTCCGGAGAGGGAGCCTGAGAAACGGCTACCACATCTAAGGAAGGCAGCAGGCGCGTAAATTACCCAATCCCGACTCGGGGGAGGTAGTGACAAGAAATAACGGACCGGGACTTTCGGGTTCCGGGATTGCAATGAGCCGAATTTACACCCCTTAGCGAGGATCGATTGGAGGGCAAGTCTGGTGCCAGCACCCGCGGTAATTCCAGCTGAGCGGGCTGGCAAGGC
>E9LAHD006DPX8E LEN=212 QL=1 QR=120
ATGATTAGGGTTCGATTCCGGAGAGGGAGCCTGAGAAACGGCTACCACATCCAAGGAAGGCAGCAGGCGCGCAAATTACCCAATCCTGACACAGGGAGGTAGTGACAAGAAATAACAATACGNGGTTTGNTCGAATTGGATTGATTGAATTAGCTAGATAANCTATGAGNANTGNGCAGNCGNGACTNNCCNGATCGNNGNAGCGNNGNAGN
>E9LAHD006DS1GL LEN=243 QL=1 QR=224
AGCGATTAGGGTTCGATTCCGGAGAGGGAGCATGAGAAATGGCTACCACATCTACGGAAGGCAGCAGGCGCGCAAATTACCCACTCCTAGAACGGGGAGGTAGTGACGAAAAATAACAATACCGGACTCTATGAGGCTCGGTAATTGAAATGAGTACAGTTTAAAACCCTTAACGAGGATCTATTGGAGGGCAAGTCTGGTGCCAGCACCCGCGGTAATTCCAGCTGAGCGGGCTGGCAAGGC
>E9LAHD006DRZH8 LEN=242 QL=1 QR=223
ACGGATTAGGGTTCGATTCCGGAGAGGGAGCCTGAGAAACGGCTACCACATCTAAGGAAGGCAGCAGGCGCGCAAATTACCCAATCCTGACACAGGGAGGTAGTGACAAGAAATAACAATACAGGGCATCCATGTCTTGTAATTGGAATGAGTAGAATTTAAATCCCTTTACGAAGTATCGATTGGAGGGCAAGTCTGGTGCCAGCACCCGCGGTAATTCCAGCTGAGCGGGCTGGCAAGGC
>E9LAHD006DTFXL LEN=243 QL=1 QR=224
AGCGATTAGGGTTCGATTCCGGAGAGGGAGCCTGAGAAATGGCTACCACATCCAAGGAAGGCAGCAGGCGCGTAAATTACCCAATCCTGACACAGGGAGGTAGTGACAATAAATAACAATGCCGGGCTTTTCAAAGTCTGGCAATTGGAATGAGAACAATTTAAATCCCTTATCGAGGATCAATTGGAGGGCAAGTCTGGTGCCAGCACCCGCGGTAATTCCAGCTGAGCGGGCTGGCAAGGC
>E9LAHD006DLQNS LEN=241 QL=1 QR=222
TAGGATTAGGGTTCGATTCCGGAGAGGGAGCCTGAGAAACGGCTACCACATCTAAGGAAGGCAGCAGGCGCGCAAATTACCCAATCCTGACACAGGGAGGTAGTGACAAGAAATAACAATACAGGGCATCCATGTCTTGTAATTGGAATGAGTAGAATTTAAATCCCTTTATGAGTATCGATTGGAGGGCAAGTCTGGTGCCAGCAGCCGCGGTAATTCCAGCTGAGCGGGCTGGCAAGGC
>E9LAHD006DL78X LEN=240 QL=1 QR=221
AACGGATTAGGGTTCGATTCCGGAGAGGGAGCCTGAGAAACGGCTACCACATCTAAGGAAGGCAGCAGGCGCGTAAATTACCCAATCCTGACTCAGGGAGGTAGTGACAAGAAATAACGGACCGAGGCTTTTGCTTCGGGATTGCAATGAGTTGAATTTAAACCCCTTGACGAGGATCAATTGGAGGGCAAGTCTGGTGCCAGCACCCGCGGTAATTCCAGCTGAGCGGGCTGGCAAGGC
>E9LAHD006DJVBR LEN=241 QL=1 QR=222
TAGGATTAGGGTTCGATTCCGGAGAGGGAGCCTGAGAAACGGCTACCACATCTAAGGAAGGCAGCAGGCGCGCAAATTACCCAATCCTGACACAGGGAGGTAGTGACAAGAAATAACAATACAGGGCATCATTGTCTTGTAATTGGAATGAGTAGAATTTAAATCCCTTTACGAGTATCAATTGGAGGGCAAGTCTGGTGCCAGCACCCGCGGTAATTCCAGCTGAGCGGGCTGGCAAGGC
>E9LAHD006DQMCV LEN=243 QL=1 QR=224
ATCGATTAGGGTTCGATTCCGGAGAGGGAGCCTGAGAAATGGCTACCACATCCAAGGAAGGCAGCAGGCGCGTAAATTACCCAATCCTGACACAGGGAGGTAGTGACAATAAATAACAATGCCGGGCTTTTCAAAGTCTGGCAATTGGAATGAGAACAATTTAAATCCCTTATCGAGGATCAATTGGAGGGCAAGTCTGGTGCCAGCACCCGCGGTAATTCCAGCTGAGCGGGCTGGCAAGGC
>E9LAHD006DIKFS LEN=243 QL=1 QR=224
ATGGATTAGGGTTCGATTCCGGAGAGGGAGCCTGAGAAACGGCTACCACATCCAAGGAAGGCAGCAGGCGCGCAAATTACCCAATCCTGATACAGGGAGGTAGTGACAATAAATAACAATACTGGGCTTTTATAAGTCTGGTAATTGGAATGAGTACAATCTAAATCTCTTAACGAGGATCCATTGGAGGGCAAGTCTGGTGCCAGCACCCGCGGTAATTCCAGCTGAGCGGGCTGGCAAGGC
>E9LAHD006DQLX8 LEN=243 QL=1 QR=224
ACGGATTAGGGTTCGATTCCGGAGAGGGAGCCTGAGAAATGGCTACCACATCCAAGGAAGGCAGCAGGCGCGTAAATTACCCAATCCTGACACAGGGAGGTAGTGACAATAAATAACAATGCCGGGCTTTTTTAAGTCTGGCACTTGGAATGAGAACAATTTAAATCCCTTATCGAGGATCAATTGGAGGGCAAGTCTGGTGCCAGCACCCGCGGTAATTCCAGCTGAGCGGGCTGGCAAGGC
>E9LAHD006DMEM9 LEN=244 QL=1 QR=224
TAGGATTAGGGTTCGATTCCGGAGAGGGAGCCTGAGAAATGGCTACCACATCCAAGGAAGGCAGCAGGCGCGTAAATTACCCAATCCTGACACAGGGAGGTAGTGACAATAAATAACAATGCCGAGCTTTTATAAGTTTGGCAATTGGAATGAGAACAATTTAAATCTCTTATCGAGGATCCATTGGAGGGCAAGTCTGGTGCCAGCACCCGCGGTAATTCCAGCTGAGCGGGCTGGCAAGGCN
>E9LAHD006DTNOB LEN=243 QL=1 QR=224
TAGGATTAGGGTTCGATTCCGGAGAGGGAGCCTGAGAAACGGCTACCACATCCAAGGAAGGCAGCAGGCGCGCAAATTACCCAATCCTGACTCAGGGAGGTAGCGACAAGAAATAACGATAGCGGGCTCGTTCGAGTCCGTGCATCGGAATGAGGATAATTTACACCCCTTCTCGAGGATCCATTGGAGGGCAAGTCTGGTGCCAGCACCCGCGGTAATTCCAGCTGAGCGGGCTGGCAAGGC
>E9LAHD006DH2H2 LEN=243 QL=1 QR=223
ACTGATTAGGGTTCGATTCCGGAGAGGGAGCCTGAGAAACGGCTACCACATCCAAGGAAGGCAGCAGGCGCGCAAATTACCCAATCCTGACACAGGGAGGTAGTGACAATAAATAACAATACAGAGCTCTTTGAGTTTTGTAATTGTAATGAGTACAATTTAAATCTCTTAACGAGAACCAATTGGAGGGCAAGTCTGGTGCCAGCACCCGCGGTAATTCCAGCTGAGCGGGCTGGCAAGGCN
>E9LAHD006DJMKU LEN=245 QL=1 QR=224
ATGGATTAGGGTTCGATTCCGGAGAGGGAGCCTGAGAAATGGCTACCACATCCAAGGAAGGCAGCAGGCGCGTAAATTACCCAATCCTGACACAGGGAGGTAGTGACAATAAATAACAATGCCGGGCTTTTCTAAGTCTGGCAATTGGAATGAGAACAATTTAAATCCCTTATCGAGGATCAATTGGAGGGCAAGTCTGGTGCCAGCACCCGCGGTAATTCCAGCTGAGCGGGCTGGCAAGGCNN
>E9LAHD006DLC4G LEN=240 QL=1 QR=221
ATGGATTAGGGTTCGATTCCGGAGAGGGAGCCTGAGAGACGGCTACCACATCCAAGGAAGGCAGCAGGCGCGCAAATTACCCAATCCCGACTCGGGGAGGTAGTGACAATAAATAACAGTAGAGGGCCAATGGTCTTCTTATTGGAATGAGAACAATTTAAACCCCTTAACGAGGATCAATTAGAGGGCAAGTCTGGTGCCAGCACCCGCGGTAATTCCAGCTGAGCGGGCTGGCAAGGC
>E9LAHD006DJY9W LEN=239 QL=1 QR=220
TAGGATTAGGGTTCGATTCCGGAGAGGGAGCCTGAGAAACGGCTACCACATCTAAGGAAGGCAGCAGGCGCGTAAATTACCCAATCCTGACTCAGGGAGGTAGTGACAAGAAATAACGGACCGAGGCTTTTGCTTCGGGATTGCAATGAGTTGAATTTAAACCCCTTGACGAGGATCAATTGGAGGGCAAGTCTGGTGCCAGCAGCCGCGGTAATTCCAGCTGAGCGGGCTGGCAAGGC
>E9LAHD006DQFPM LEN=243 QL=1 QR=224
AGCGATTAGGGTTCGATTCCGGAGAGGGAGCCTGAGAAATGGCTACCACATCCAAGGAAGGCAGCAGGCGCGTAAATTACCCAATCCTGACACAGGGAGGTAGTGACAATAAATAACAATGCCGGGCTTTTCAAAGTCTGGCAATTGGAATGAGAACAATTTAAATCCCTTATCGAGGATCAATTGGAGGGCAAGTCTGGTGCCAGCACCCGCGGTAATTCCAGCTGAGCGGGCTGGCAAGGC
>E9LAHD006DP291 LEN=243 QL=1 QR=224
ATGGATTAGGGTTCGATTCCGGAGAGGGAGCCTGAGAAATGGCTACCACATCCAAGGAAGGCAGCAGGCGCGTAAATTACCCAATCCTGACACAGGGAGGTAGTGACAATAAATAACAATGCCGGGCTTTTCAAAGTCTGGCAATTGGAATGAGAACAATTTAAATCCCTTATCGAGGATCAATTGGAGGGCAAGTCTGGTGCCAGCACCCGCGGTAATTCCAGCTGAGCGGGCTGGCAAGGC
>E9LAHD006DOJOC LEN=259 QL=1 QR=70
ATGGATTAGGGTTCGATTCCGGAGAGGGAGCCTGAGAAATGGCTACCACATCCAAGGAAAGGGCAGCAGGCGACGTTAAACTTAACCCAACTCCTGACACGAGGGAGGTAGTGACAATAAATAACAATGGCCGGGTCTTTTTAAGTCTGGCAATTGGAATGAGAACAATTTAAACTCCCTTATCGAGGATCAATTGGGAGGGCAAGTCTGGTGCCAGCCACCCCGGCGGTTAATTCCAGCTGAGGCGGGCTGGCAAGGC
>E9LAHD006DJ4JI LEN=287 QL=1 QR=143
ATGGATTAGGGTTCGATTCCGGAGAGGGAGCCTGAGAAATGGCTACCACATCCAAGGAAGGCAGCAGGCGCGTAAATTACCCAATCCTGACACAGGGAGGTAGTGACAATAAAATAACAATGCCGGGCCTTTTTAAGGTTCGTCGGACTACGTTAGGAATGGAAGAAACTTAAATTTTAAACCTTACCCTTAGTACGGAAGGTATACTAAGTTGGGAGGACGTAAGTTCGGTGGGTCGACCACGCCGACCCCGGCGGGTTAATTCCAGCTGAGCGGGCTGGCAAGGC
>E9LAHD006DODK3 LEN=241 QL=1 QR=221
ATGGATTAGGGTTCGATTCCGGAGAGGGAGCCTGAGAGACGGCTACCACATCCAAGGAAGGCAGCAGGCGCGCAAATTACCCAATCCCGATTCGGGGAGGTAGTGACAATAAATAACAATACAGGGCCAACGGTCTTGTTATTGGAATGAGAACAATTTAAATAACTTAACGAGGATCAATTAGAGGGCAAGTCTGGTGCCAGCACCCGCGGTAATTCCAGCTGAGCGGGCTGGCAAGGCN
>E9LAHD006DQCLX LEN=243 QL=1 QR=224
ATGGATTAGGGTTCGATTCCGGAGAGGGAGCCTGAGAAATGGCTACCACATCCAAGGAAGGCAGCAGGCGCGTAAATTACCCAATCCTGACACAGGGAGGTAGTGACAATAAATAACAATGCCGGGCTTTTCAAAGTCTGGCAATTGGAATGAGAACAATTTAAATCCCTTATCGAGGATCAATTGGAGGGCAAGTCTGGTGCCAGCAGCCGCGGTAATTCCAGCTGAGCGGGCTGGCAAGGC
>E9LAHD006DVF0B LEN=287 QL=1 QR=52
AGCGATTAGGGTTCGATTCCGGAGAGGGAGCCTGAGAAATGGCCTACCACATACCAAGGAGGCAGCAGGCGCGTAATTAACCAACTACCTCGACACAGGAGGTAGTGACAATAAATAACAATTAGACCGGGCTTTTCCAAAAGGTCCTGGACCAATTTGGTAATGAAGTAAACCGAAATTTTAAAATCCCCTTTAATTACGACGGTATCAATTGGAGGGACTAAGGTCGTGGTAGCCCAGGCACGCCGCGGTAACTTCCAAGTCCTGAGCGGGCTGGGCAAGGCNNN
>E9LAHD006DI65N LEN=241 QL=1 QR=222
ACAGATTAGGGTTCGATTCCGGAGAGGGAGCCTGAGAAACGGCTACCACATCTAAGGATGGCAGCAGGCGCGCAAATTACCCAATCCTGACACAGGGAGGTAGTGACAAGATATAACAATGTAGGGCATAACTGTCTTACAATTGGAATGAGTAAATTTTAAATCCCTTTGCGAGTATCAATTGGAGGGCAAGTCTGGTGCCAGCACCCGCGGTAATTCCAGCTGAGCGGGCTGGCAAGGC
>E9LAHD006DUZ48 LEN=244 QL=1 QR=225
AACGATTAGGGTTCGATTCCGGAGAGGGAGCCTTAAAAACGGCTACCACATCCAAGGAAGGCAGCAGGCACGCAAATTACCCAATGAACGAAGTTCGAGGTAGTGACGAAAAATAACGATACAGGACTCATCCGAGGCCCTGTAATTGGAATGAGTACACTTTAAAACCGTTCCCGAGGATCTATTGGAGGGCAAGTCTGGTGCCAGCACCCGCGGTAATTCCAGCTGAGCGGGCTGGCAAGGC
>E9LAHD006DIEOO LEN=244 QL=1 QR=224
ACAGATTAGGGTTCGATTCCGGAGAGGGAGCCTGAGAAATGGCTACCACATCCAAGGAAGGCAGCAGGCGCGTAAATTACCCAATCCTGACACAGGGAGGTAGTGACAATAAATAACAATGCCGGGCCTCTATAGGTTTGGCAATTGGAATGAGAACAATTTAAATCCCTTATCGAGGATCAATTGGAGGGCAAGTCTGGTGCCAGCACCCGCGGTAATTCCAGCTGAGCGGGCTGGCAAGGCN
>E9LAHD006DHJKI LEN=241 QL=1 QR=222
ACTGATTAGGGTTCGATTCCGGAGAGGGAGCCTGAGAAACGGCTACCACATCTAAGGATGGCAGCAGGCGCGCAAATTACCCAATCCTGACACAGGGAGGTAGTGACAAGAAATAACAATGCAGGGCTTCACAGTCTTGCAATTGGAATGAGTAGATTTTAAATCTCTCTACGAGTAACAATTGGAGGGCAAGTCTGGTGCCAGCACCCGCGGTAATTCCAGCTGAGCGGGCTGGCAAGGC
>E9LAHD006DHPVW LEN=348 QL=1 QR=141
ATCGATTAGGGTTCGATTCCGGAGAGGGAGCCTGAGAAATGGCTACCACATCCAAGGAAGGCAGCAGGCGCGTAAATTACCCAATCCTGACACAGGGAGGTAGTGACAATAAATAACAATGCCGGGCTTTTTACTAAGGTCAGTGAATTGGAATACGAAAGTTTAAAACTAACCTTTTAAAATTCCCGTTAAGTCGTACGGAATTTCGGAAAGGTTTCGGAAAGGGGTCCTAAGGGTTCGTCCGGTAGGCCCAACCGGCCCGGTAAACCCGTTCCCGGTAAAAGTTCCCCCGTAAGGACCGTTCGGGGGAACCGTCCGGGGGGCCTTAAGGGGGCCAAGGGCCNNNNN
>E9LAHD006DHSWO LEN=242 QL=1 QR=223
ACAGATTAGGGTTCGATTCCGGAGAGGGAGCCTGAGAGACGGCTACCACATCCAAGGAAGGCAGCAGGCGCGTAAATTACCCAATCCTGACTCAGGGAGGTAGTGACAAAAAATAACTTAGTCGGGCCTTTTTGGTCTGACTTTAGGAATGAGAACAATTTAAATCCCTTATCGAGGATCAATTGGAGGGCAAGTCTGGTGCCAGCACCCGCGGTAATTCCAGCTGAGCGGGCTGGCAAGGC
>E9LAHD006DNYAC LEN=241 QL=1 QR=222
TAGGATTAGGGTTCGATTCCGGAGAGGGAGCCTGAGAAACGGCTACCACATCTAAGGAAGGCAGCAGGCGCGCAAATTACCCAATCCTGACACAGGGAGGTAGTGACAAGAAATAACAATACAGGGCATCATTGTCTTGTAATTGGAATGAGTAGAACTTAAATCCCTTTGCGAGTATCAATTGGAGGGCAAGTCTGGTGCCAGCACCCGCGGTAATTCCAGCTGAGCGGGCTGGCAAGGC
>E9LAHD006DPI44 LEN=243 QL=1 QR=224
AACGATTAGGGTTCGATTCCGGAGAGGGAGCCTGAGAGATGGCTACCACATCCAAGGAAGGCAGCAGGCGCGTAAATTACCCAATCTTGAAACAAGGAGGTAGTGACAATAAATAACAATGCCGGGCCTTTCTAGGTCTGTCAATTGGAATGAGAACAATTTAAATCCCTTATCGAGGATCAATTGGAGGGCAAGTCTGGTGCCAGCACCCGCGGTAATTCCAGCTGAGCGGGCTGGCAAGGC
>E9LAHD006DSATB LEN=243 QL=1 QR=224
TAGGATTAGGGTTCGATTCCGGAGAGGGAGCCTGAGAGACGGCTACCACATCCAAGGAAGGCAGCAGGCGCGCAAATTACCCAATCCTGACACAGGGAGGTAGTGACAATAAATAACAATACAGGGCCTTTTCAGGTCTTGTAATTGGAATGAGAACAATTTAAATCCCTTATCGAGGATCCATTAGAGGGCAAGTCTGGTGCCAGCACCCGCGGTAATTCCAGCTGAGCGGGCTGGCAAGGC
>E9LAHD006DT8KC LEN=243 QL=1 QR=224
ATGGATTAGGGTTCGATTCCGGAGAGGGAGCCTGAGAGACGGCTACCACATCCAAGGAAGGCAGCAGGCGCGCAAATTACCCAATCCTGACACAGGGAGGTAGTGACAATAAATAACAATACAGGGCCTTTTCAGGTCTTGTAATTGGAATGAGAACAATTTAAATCCCTTATCGAGGATCCATTAGAGGGCAAGTCTGGTGCCAGCAGCCGCGGTAATTCCAGCTGAGCGGGCTGGCAAGGC
>E9LAHD006DN7RQ LEN=241 QL=1 QR=120
CTAGATTAGGGTTCGATTCCGGAGAGGGAGCCTGAGAGACGGCTACCACATCCAAGGAAGGCAGCAGGCGCGCAAATTACCCAATCCTGACACAGGGAGGTAGTGACAAAATAACAATAANCGACGGTTACGTTCNGGTCTTATTAGTAGTATGANAATTAAATTAACCTTCCTTNTGGACGACCTGTGGNGGANATGTGGTCGCNNNCGCCGAGTACTCGNNNGNGGCGGNGNGAGAGNN
>E9LAHD006DR11X LEN=248 QL=1 QR=226
AACGATTAGGGTTCGGATTCCGGAGGAGGGAGGCCTTAAAAACGGCTACCACATCCAAGGAAGGCAGCAGGCACGCAAATTACCCAATGAACGAAGTTCGAGGTAGTGACGAAAAATAACGATACAGGACTCATCCGAGGCCCTGTAATTGGAATGAGTACACTTTAAACCGTTCCCGAGGATCTATTGGAGGGCAAGTCTGGTGCCAGCACCGCGGTAATTCCAGCTGAGCGGGCTGGCAAGGCNNN
>E9LAHD006DPTN8 LEN=241 QL=1 QR=222
CTAGATTAGGGTTCGATTCCGGAGAGGGAGCCTGAGAAACGGCTACCACATCTAAGGAAAGCAGCAGGCGCGCAAATTACCCAATCCTGACACAGGGAGGTAGTGACAAGAAATAACAATACAGGGCATCCATGTCTTGTAATTGGAATGATTAGAATTTAAATCATTTTATGAGTATCGATTGGAGGGCAAGTCTGGTGCCAGCACCCGCGGTAATTCCAGCTGAGCGGGCTGGCAAGGC
>E9LAHD006DTC7Y LEN=243 QL=1 QR=224
AGCGATTAGGGTTCGATTCCGGAGAGGGAGCCTGAGAAATGGCTACCACATCCAAGGAAGGCAGCAGGCGCGTAAATTACCCAATCCTGACACAGGGAGGTAGTGACAATAAATAACAATGCCGGGCTTTTCAAAGTCTGGCAATTGGAATGAGAACAATTTAAATCCCTTATCGAGGATCAATTGGAGGGCAAGTCTGGTGCCAGCAGCCGCGGTAATTCCAGCTGAGCGGGCTGGCAAGGC
>E9LAHD006DUBVN LEN=259 QL=1 QR=206
ACTGATTAGGGTTCGATTCCGGAGAGGGAGCCTGAGAAACGGCTACCACATCTAAGGATGGCAGCAGGCGCGCAAATTACCCAATCCTGACACAGGGAGGTAGTGACAAGAAATAACAATGCAGGGCTTGACAGTCTTGCAATTGGAATGAGTAGATTTTAAATCTCTCTACGAGTAACAATTGGAGGGCAAGTCTGGTGCCAGCACCGCGGAGTACTCGNTCGTAGGACGGGGCCGGTCGGTCGGAACGGAACGGCNN
>E9LAHD006DLKES LEN=245 QL=1 QR=226
ACGGATTAGGGTTCGATTCCGGAGAGGGAGCCTGAGAAACGGCTGCCACATCCAAGGAAGGCAGCAGGCGCGCAAATTACCCAATCCCGACGCGGGGAGGTAGTGAGGAGACGTAGCGATGCGCGGGGCTTTTAGCCCTTGCGCAATTGGAATGGACGGGCCGTAAAGGCGCCTGTGAGTAACGAGTGATGGACAAGTCTGGTGCCAGCACCCGCGGTAATTCCAGCTGAGCGGGCTGGCAAGGC
>E9LAHD006DIRB4 LEN=242 QL=1 QR=222
ACTGATTAGGGTTCGATTCCGGAGAGGGAGCCTGAGAAACGGCTACCACATCTAAGGAAGGCAGCAGGCGCGCAAATTACCCAATCCTGACACAGGGAGGTAGTGACAAGAAATAACAATACAGGGCATCCATGTCTTGTAATTGGAATGATTAGAATTTAAATCATTTTATGAGTATCGATTGGAGGGCAAGTCTGGTGCCAGCAGCCGCGGTAATTCCAGCTGAGCGGGCTGGCAAGGCN
>E9LAHD006DJ1OE LEN=241 QL=1 QR=222
ACGGATTAGGGTTCGATTCCGGAGAGGGAGCCTGAGAAACGGCTACCACATCTAAGGAAAGCAGCAGGCGCGCAAATTACCCAATCCTGACACAGGGAGGTAGTGACAAGAAATAACAATACAGGGCATCCATGTCTTGTAATTGGAATGATTAGAATTTAAATCATTTTATGAGTATCGATTGGAGGGCAAGTCTGGTGCCAGCAGCCGCGGTAATTCCAGCTGAGCGGGCTGGCAAGGC
>E9LAHD006DL9UG LEN=243 QL=1 QR=224
ACCGATTAGGGTTCGATTCCGGAGAGGGAGCATGAGAAATGGCTACCACATCTACGGAAGGCAGCAGGCGCGCAAATTACCCACTCCTAGAACGGGGAGGTAGTGACGAAAAATAACAATACCGGACTCAATGAGGCTCGGTAATTGAAATGAGTACAGTTTAAAACCCTTAACAAGGATCTATTGGAGGGCAAGTCTGGTGCCAGCAGCCGCGGTAATTCCAGCTGAGCGGGCTGGCAAGGC
>E9LAHD006DJOWT LEN=243 QL=1 QR=191
ATAGATTAGGGTTCGATTCCGGAGAGGGAGCCTGAGAAACGGCTACCACATCTAAGGAAGGCAGCAGGCGCGTAAATTACCCAATTCCTGATTCAGAGAGGTAGTGACAAGAAATAACGGGTCGGGATTTTTTCCCGGGACTGCAATGAGATGAACTTATACCCCTTTTCCGAGTAACAATTGGAGGGCAAGGTCTGGTGCCAGCACCCGCGGTAATTCCAGCTGAGCGGGCTGGCAAGGCNN
>E9LAHD006DMUXZ LEN=243 QL=1 QR=224
CTAGATTAGGGTTCGATTCCGGAGAGGGAGCATGAGAAATGGCTACCACATCTACGGAAGGCAGCAGGCGCGCAAATTACCCACTCCTAGAACGGGGAGGTAGTGACGAAAAATAACAATACCGGACTCTATGAGGCTCGGTAATTGAAATGAGTACAGTTTAAAACCCTTAACGAGGATCTATTGGAGGGCAAGTCTGGTGCCAGCACCCGCGGTAATTCCAGCTGAGCGGGCTGGCAAGGC
>E9LAHD006DKOEQ LEN=264 QL=1 QR=169
ANAGATTAGGGTTCGATTCCGGAGAGGGAGCCTGAGAAACGGCTACCACATCTAAGGAAGGCAGCAGGCGCGTAAATTACCCAATCCTGACTCAGGGAGGTAGTGACAAGAAATAACGGACCGAGGCTTTGCTTCGGGATTGCAATGAGTTGAATTTAACCCCTTGAGATCNTAGTGGGNGATATGGTGGCCACGCACCGNGGTAACTCCGAAGTCCCGTAGGAACGTCGGGGACGTCGGGGCCTAAGGGGCCGAAGGCNNNNN
>E9LAHD006DPW98 LEN=242 QL=1 QR=223
TAGGATTAGGGTTCGATTCCGGAGAGGGAGCCTGAGAAACGGCTACCACTTCTAAGGAAGGCAGCAGGCGCGTAAATTACCCAATCCCGATTCGGGGAGGTAGTGACAAGAAATAACAACTCGGGTCCTTCGGGATTACGAGATTGCAATGAGAACAATTTAGACCACTTAACGAGGATCCATTGGAGGGCAAGTCTGGTGCCAGCACCCGCGGTAATTCCAGCTGAGCGGGCTGGCAAGGC
>E9LAHD006DQR5H LEN=246 QL=1 QR=203
AACGATTAGGGTTCGATTCCGGAGAGGGAGCCTTAAAAAACCGGCTACCACATCCAAGGAAGGCAGCAGGCACGCAAATTACCCAATGAACGAAGTTCGAGGTAGTGACGAAAAATAACGATACAGGACTCATCCGAGGCCCTGTAATTGGAATGAGTACACTTTAAAACCGTTCCCGAGGATCTATTGGAGGGCAAGTCTGGTGCCAGCACCCGCGGTAATTCCAGCTGAGCGGGCTGGCAAGGC
>E9LAHD006DJ4GV LEN=242 QL=1 QR=222
ACTGATTAGGGTTCGATTCCGGAGAGGGAGCCTGAGAAATGGCTACCACATCCAAGGAAGGCAGCAGGCGCGTAAATTACCCAATCCTGACACAGGGAGGTAGTGACAATAAATAACAATGTCGGGCCTTCGGGTCTGACAATTGGAATGAGAACAATTTAAATCCCTTATCGAGGATCAATTGGAGGGCAAGTCTGGTGCCAGCAGCCGCGGTAATTCCAGCTGAGCGGGCTGGCAAGGCN
>E9LAHD006DHGCA LEN=243 QL=1 QR=224
CTAGATTAGGGTTCGATTCCGGAGAGGGAGCCTGAGAAACGGCTACCACATCCAAGGAAGGCAGCAGGCGCGCAAATTACCCAATCCTGACTCAGGGAGGTAGCGACAAGAAATAACGATAGCGGGCTCGTTCGAGTCCGTGCATCGGAATGAGGATAATTTACACCCCTTCTCGAGGATCCATTGGAGGGCAAGTCTGGTGCCAGCACCCGCGGTAATTCCAGCTGAGCGGGCTGGCAAGGC
>E9LAHD006DSBRT LEN=243 QL=1 QR=224
ATCGATTAGGGTTCGATTCCGGAGAGGGAGCATGAGAAATGGCTACCACATCTACGGAAGGCAGCAGGCGCGCAAATTACCCACTCCTAGATCGGGGAGGTAGTGACGAAAAATAACAATACCGGACTCTATGAGGCTCGGTAATTGAAATGAGTACAGTTTAAAACCCTTAACGAGGATCTATTGGAGGGCAAGTCTGGTGCCAGCACCCGCGGTAATTCCAGCTGAGCGGGCTGGCAAGGC
>E9LAHD006DL750 LEN=240 QL=1 QR=221
CTAGATTAGGGTTCGATTCCGGAGAGGGAGCCTGAGAGACGGCTACCACATCCAAGGAAGGCAGCAGGCGCGCAAATTACCCAATCCCGACTCGGGGAGGTAGTGACAATAAATAACAGTAGAGGGCCAACGGTCTTCTTATTGGAATGAGAACAATTTAAACCCCTTAACGAGGATCAATTAGAGGGCAAGTCTGGTGCCAGCACCCGCGGTAATTCCAGCTGAGCGGGCTGGCAAGGC
>E9LAHD006DQQW4 LEN=241 QL=1 QR=222
CTAGATTAGGGTTCGATTCCGGAGAGGGAGCCTGAGAAACGGCTACCACATCTAAGGAAGGCAGCAGGCGCGTAAATTACCCAATCCCGACTCGGGGAGGTAGTGACAAGAAATAACGGACCGGGACTTTCGGGTTCCGGGATTGCAATGAGCCGAATTTACACCCCTTAGCGAGGATCGATTGGAGGGCAAGTCTGGTGCCAGCACCCGCGGTAATTCCAGCTGAGCGGGCTGGCAAGGC
>E9LAHD006DK3W1 LEN=244 QL=1 QR=225
AACGATTAGGGTTCGATTCCGGAGAGGGAGCCTTAAAAACGGCTACCACATCCAAGGAAGGCAGCAGGCACGCAAATTACCCAATGAACGAAGTTCGAGGTAGTGACGAAAAATAACGATACAGGACTCATCCGAGGCCCTGTAATTGGAATGAGTACACTTTAAAACCGTTCCCGAGGATCTATTGGAGGGCAAGTCTGGTGCCAGCACCCGCGGTAATTCCAGCTGAGCGGGCTGGCAAGGC
>E9LAHD006DI1GY LEN=248 QL=1 QR=214
ACAGATTAGGGTTCGATTCCGGAGAGGGAGCCTGAGAAATGGCTACCACATCCAAGGAAGGCAGCAGGCGCGCAAATTACCCAATCCTGACACAGGGAGGTAGTGACAATAAATAACCAATGCAGGGCCTTAACCGGCTTTGTAATTGGAATGAGTACAATTTAAAATCTCTTAACCGAGAACCAATTGGAGGGCAAGCCTGGTGCCAGCACCCGCCGGTAATTCCAGCTGAGCGGGCTGGCAAGGCN
>E9LAHD006DQSE2 LEN=228 QL=1 QR=72
AGCGATTAGGGTTCGATTCCGGAGAGGGAGCCTGAGAAACGGCTACCACATCCAAGGAAGGCAGCAGGCGCGATAACCTAACCACCACCTGGAGANGGAGAGAANAACGAACGGAATTACGTACGGATGGCTTANGNCGAATTGACCTTGAGACGAATCAACCTTAGAGGANANATGGNGGCAGCNCGGNGACTCNACCGNGGAATCCGGNCGNGAAGCGGNNGNAGN
>E9LAHD006DJ5BV LEN=239 QL=1 QR=220
AACGATTAGGGTTCGATTCCGGAGAGGGAGCCTGAGAAACGGCTACCACATCTAAGGAAGGCAGCAGGCGCGTAAATTACCCAATCCTGACTCAGGGAGGTAGTGACAAGAAATAACGGACCGGCCTTTTAGGTTCGGGATTGCAATGAGCCGAATTTACACCCCTTAGCGAGGACCCATTGGAGGGCAAGTCTGGTGCCAGCACCCGCGGTAATTCCAGCTGAGCGGGCTGGCAAGGC
>E9LAHD006DN82K LEN=232 QL=1 QR=72
ACGGATTAGGGTTCGATTCCGGAGAGGGAGCCTGAGAAACGGCTACCACATCTAAGGAAGGCAGCAGGCGCGATAACCTAACCACTACTTNACGAGAGGNGGANAGAANAAGGAAGAAGATCNGGCNCGGCCNTATNTGAATTGGAATTCACTTTGAATTAANACCTTTGNGGNAATCAGTTGGCGGNANCCNGGTATCCAGCNCCGNGAGTCCNGGCAGGNNGGNNGNAGN
>E9LAHD006DIZSQ LEN=244 QL=1 QR=225
ACGGATTAGGGTTCGATTCCGGAGAGGGAGCCTGAGAAACGGCTACCACTTCTAAGGAAGGCAGCAGGCACGCAAATTACCCACTGGCCGAAGGCCGAGGTAGTGACGAAAAATAACGATACCAGACTCATCCGAGGCCTGGTAATCGGAATGAGCACACTTTAAATCCTTTAACGAGGAACCATTGGAGGGCAAGTCTGGTGCCAGCACCCGCGGTAATTCCAGCTGAGCGGGCTGGCAAGGC
>E9LAHD006DQSI4 LEN=243 QL=1 QR=223
CTAGATTAGGGTTCGATTCCGGAGAGGGAGCCTGAGAAACGGCTACCACATCCAAGGAAGGCAGCAGGCGCGCAAATTACCCAATCCTGACACAGGGAGGTAGTGACAATAAATAACAATACAGAGCTCTTTGAGTTTTGTAATTGTAATGAGTACAATTTAAATCTCTTAACGAGAACCAATTGGAGGGCAAGTCTGGTGCCAGCAGCCGCGGTAATTCCAGCTGAGCGGGCTGGCAAGGCN
>E9LAHD006DIQM7 LEN=243 QL=1 QR=224
ATGGATTAGGGTTCGATTCCGGAGAGGGAGCCTGAGAAACTGCTACCACATCCAAGGAAGGCAGCAGGCGCGCAACTTACCCAATCCTAATACAGGGAGGTAGTGACAATAAATAACAATGGTGACGGCTCACGCTGTGGCCAATTGGAATGAGAACAATTTAAACCCCTTAACTATGATCAACTGGAGGGCAAGTCTGGTGCCAGCACCCGCGGTAATTCCAGCTGAGCGGGCTGGCAAGGC
>E9LAHD006DSDRT LEN=236 QL=1 QR=217
ATGGATTAGGGTTCGATTCCGGAGAGGGAGCCTGAGAAACGGCTACCACATCTACGGAAGGCAGCAGGAGCGAAAATTGCCCAATCCTGACACGGGGAGGCAGTGACAAGAAATAACAACTCTAGCTTATTGTTAGAAGTGTAATGAGGATAATTTACAACCCTTACCGAAAGCAATTGGAGGGCAAGTCTGGTGCCAGCACCCGCGGTAATTCCAGCTGAGCGGGCTGGCAAGGC
>E9LAHD006DQ1MT LEN=254 QL=1 QR=93
ACTGATTAGGGTTCGATTCCGGAGAGGGAGCCTGAGAAACGGCTACCACATCTAAGGAAAGCAGCAGGCGCGCAAATTACCCCAAATCCCTGACCACAGGGAGGTAGTGCAAGAAATAACAATACAGGGCATCCATGTCTTGTAATTGGAATGATTAAGAAATTTAAATCTATTTTATANAGTATTCGAAGTTGGAGGGCAACTCTGGTGCCANCAGCCNCGGTAATTCCGAGCGTGAGCGGGCTGGCAAGGCN
>E9LAHD006DROSQ LEN=241 QL=1 QR=222
AGCGATTAGGGTTCGATTCCGGAGAGGGAGCCTGAGAAACGGCTACCACATCTAAGGAAGGCAGCAGGCGCGCAAATTACCCAATCCTGACGCAGGGAGGTAGTGACAAGAAATAACAATACAGGGCATATCTGTCTTGTAATTGGAATGAGTAAACTTTAAATCACTTTACGAGTATCAATTGGAGGGCAAGTCTGGTGCCAGCACCCGCGGTAATTCCAGCTGAGCGGGCTGGCAAGGC
>E9LAHD006DPOKU LEN=246 QL=1 QR=138
ATCGATTAGGGTTCGATTCCGGAGAGGGAGCCTGAGAAATGGCTACCACATCCAAGGAAGGCAGCAGGCGCGTAAATTACCCAATCCTGACACAGGGAGGTAGTGACAATAAATAACAATGCCGGGCCTTACGTTGGTGTATAGAATGANANAATTAATACTTATCAGNNATGAGGNGAGCTGTGCGAGCACGCCGACGTACTACNCNGNGACGGGCCGGGTCGGGTCGGAACGGAACGGACGNNN
>E9LAHD006DOJ0A LEN=231 QL=1 QR=129
ATGATTAGGGTTCGATTCCGGAGAGGGAGCCTGAGAAACGGCTACCACATCTAAGGAAGGCAGCAGGCGCGCAAATTACCCAATCCTGACNCAGGGAGGTAGTGACAAGAAATAACAATACAGGGCATTNNTGTCTTGTAATTGGAATGAGTAATAATTAANCCTTTANGATNATAGTGGNGGANATGTGGCGCNNCCNCCGGAGTTACTCNNCTGNGGCGGNGNGAGAGN
>E9LAHD006DTRMC LEN=243 QL=1 QR=224
ACAGATTAGGGTTCGATTCCGGAGAGGGAGCATGAGAAATGGCTACCACATCTACGGAAGGCAGCAGGCGCGCAAATTACCCACTCCTAGATCGGGGAGGTAGTGACGAAAAATAACAATACCGGACTCAATGAGGCTCGGTAATTGAAATGAGTACAGTTTAAAACCCTTAACGAGGATCTATTGGAGGGCAAGTCTGGTGCCAGCACCCGCGGTAATTCCAGCTGAGCGGGCTGGCAAGGC
>E9LAHD006DJAX5 LEN=239 QL=1 QR=111
ACTGATTAGGGTTCGATTCCGGAGAGGGAGCCTGAGAAACCGGCTACCACATCTAAGGAAGGCAGCAGGCGCGTAAATTACCCAATTCTGATTCAGAGAGGTAGTGACAAGAATAACGGGTCGGGATTTTTTACCCGGGACTGCAATGAGATGAACTTATACCCCTTTTCGNGTAACAATTGGAGGGCAAGTCTGGTGCCAGCACCCGCGGTAATTCCAGCTGAGCGGGCTGGCAAGGC
>E9LAHD006DKFSQ LEN=244 QL=1 QR=225
ACGGATTAGGGTTCGATTCCGGAGAGGGAGCCTGAGAAACGGCTACCACTTCTAAGGAAGGCAGCAGGCACGCAAATTACCCACTGGCCGAAGGCCGAGGTAGTGACGAAAAATAACGATACCAGACTCATCCGAGGCCTGGTAATCGGAATGAGCACACTTTAAATCCTTTAACGAGGAACCATTGGAGGGCAAGTCTGGTGCCAGCACCCGCGGTAATTCCAGCTGAGCGGGCTGGCAAGGC
>E9LAHD006DHPIC LEN=244 QL=1 QR=222
ATAGATAGGGTTCGATTCCGGAGAGGGAGCCTGAGAGACGGCTACCACATCCAAGGAAGGCAGCAGGCGCGCAAATTACCCAATCCCGACACGGGGAGGTAGTGACAAAAAATAACAATGTCTGGCCCTACGGGCTAGGTTTTTGGAATGGGTACAATTTAAATCCCTTAACGAGGATCAATTAGAGGGCAAGTCTGGTGCCAGCACCCGCGGTAATTCCAGCTGAGCGGGCTGGCAAGGCNNN
>E9LAHD006DLQLN LEN=243 QL=1 QR=224
AACGATTAGGGTTCGATTCCGGAGAGGGAGCCTGAGAAATGGCTACCACATCCAAGGAAGGCAGCAGGCGCGTAAATTACCCAATCCTGACACAGGGAGGTAGTGACAATAAATAACAATGCCGGGCCTTTCAAGGTTTGGCAATTGGAATGAGAACAATTTAAATCCCTTATCGAGGATCAATTGGAGGGCAAGTCTGGTGCCAGCAGCCGCGGTAATTCCAGCTGAGCGGGCTGGCAAGGC
>E9LAHD006DN6H7 LEN=237 QL=1 QR=218
ATGGATTAGGGTTCGATTCGGAGAGGGATCCTGAGAAACGGCTACCACTTCCACGGAAGGCAGCAGGCGCGTAAATTACCCAATCCTAATTCAGGGAGGTAGTGACAAGAAATAATGGGTCGGTGCTACGCACCGGGACTGCAATGAGACGAATTTAGACCCCTTATCGAGGACCAATTGGAGGGCAAGTCTGGTGCCAGCAGCCGCGGTAATTCCAGCTGAGCGGGCTGGCAAGGC
>E9LAHD006DPBN9 LEN=243 QL=1 QR=224
AGCGATTAGGGTTCGATTCCGGAGAGGGAGCCTGAGAAATGGCTACCACATCCAAGGAAGGCAGCAGGCGCGTAAATTACCCAATCCTGACACAGGGAGGTAGTGACAATAAATAACAATGCCGGGCTTTTCAAAGTCTGGCAATTGGAATGAGAACAATTTAAATCCCTTATCGAGGATCAATTGGAGGGCAAGTCTGGTGCCAGCACCCGCGGTAATTCCAGCTGAGCGGGCTGGCAAGGC
>E9LAHD006DK70K LEN=244 QL=1 QR=225
ATGGATTAGGGTTCGATTCCGGAGAGGGAGCATGAGACACGGCTACCACATCCAAGGAAGGCAGCAGGCGCGCAAATTACCCAATCCCGACACGGGGAGGTAGTGACGAAAAATAACAATGCGGGACTCTTTCGAGGCCCCGCAATTGGAATGGGCACACTTTAGATCCTTGAGCGAGGATCGATTGGAGGGCAAGTCTGGTGCCAGCAGCCGCGGTAATTCCAGCTGAGCGGGCTGGCAAGGC
>E9LAHD006DJSS2 LEN=241 QL=1 QR=221
CTAGATTAGGGTTCGATTCCGGAGAGGGAGCCTGAGAGACGGCTACCACATCCAAGGAAGGCAGCAGGCGCGCAAATTACCCAATCCCGATTCGGGGAGGTAGTGACAATAAATAACAATACAGGGCCAATGGTCTTGTTATTGGAATGAGAACAATTTAAATAACTTAACGAGGATCAATTAGAGGGCAAGTCTGGTGCCAGCACCCGCGGTAATTCCAGCTGAGCGGGCTGGCAAGGCN
>E9LAHD006DR92N LEN=306 QL=1 QR=57
ACGGATTAGGGTTCGATTCCGGAGAGGGAGCCTGAGAAATGGCGTACCAACCAATCCAACGGAAAGGGACGAGCAGGCGGCCGGTAAAATTTAAACCCTAAACCTACCTTCGACAACCAAGGGAGGGTAGTGACAATAAAATAAAACAAATAGCCGGGCCGTTTAAACGGTTTGGTCAATTTGGAATGAAGTAACGAAATTTAAATCCCTTACTACGTAAGGTAATCCTAAATTGGAGGCAAAGTTCGTGGTGACCAGCGACCCGCGGTAATTCCACGCGTAGACGCGGGCTGGCGAAGGCNNNNN
>E9LAHD006DRPLG LEN=244 QL=1 QR=225
ATGGATTAGGGTTCGATTCCGGAGAGGGAGCATGAGACACGGCTACCACATCCAAGGAAGGCAGCAGGCGCGCAAATTACCCAATCCCGACACGGGGAGGTAGTGACGAAAAATAACAATGCGGGACTCTTTCGAGGCCCCGCAATTGGAATGGGCACACTTTAGATCCTTGAGCGAGGATCGATTGGAGGGCAAGTCTGGTGCCAGCAGCCGCGGTAATTCCAGCTGAGCGGGCTGGCAAGGC
>E9LAHD006DS6QQ LEN=242 QL=1 QR=222
TAGGATTAGGGTTCGATTCCGGAGAGGGAGCCTGAGAAACGGCTACCACATCTAAGGAAGGCAGCAGGCGCGCAAATTACCCAATCCTGACACAGGGAGGTAGTGACAAGAAATAACAATACAGGGCATCATTGTCTTGTAATTGGAATGAGTAGAATTTAAATCCCTTTACGAGTATCAATTGGAGGGCAAGTCTGGTGCCAGCACCCGCGGTAATTCCAGCTGAGCGGGCTGGCAAGGCN
>E9LAHD006DM0CG LEN=244 QL=1 QR=225
AACGATTAGGGTTCGATTCCGGAGAGGGAGCCTTAAAAACGGCTACCACATCCAAGGAAGGCAGCAGGCACGCAAATTACCCAATGAACGAAGTTCGAGGTAGTGACGAAAAATAACGATACAGGACTCATCCGAGGCCCTGTAATTGGAATGAGTACACTTTAAAACCGTTCCCGAGGATCTATTGGAGGGCAAGTCTGGTGCCAGCAGCCGCGGTAATTCCAGCTGAGCGGGCTGGCAAGGC
>E9LAHD006DK1EW LEN=266 QL=1 QR=227
ACGGATTAGGGTTCGATTCCGGAGAGGGAGCCTGAGAAACGGCTACCACATCTAAGGAAGGCAGCAGGCGCGCAAATTACCCAATCCTGACACAGGGAGGTAGTGACAAGAAATAACAATACAGGGCATCCATGTCTTGTAATTGGAATGAGTAGAATTTAAATCCCTTTACGAGTATCGATTGGAGGGCAAGTCTGGTGCCAGCACCGCCGGAAGTTACCTACGACGTCGTAGGACGGGGCCGGTCGGTCGGAACGGACGGCNNN
>E9LAHD006DL3VP LEN=244 QL=1 QR=225
CTAGATTAGGGTTCGATTCCGGAGAGGGAGCATGAGACACGGCTACCACATCCAAGGAAGGCAGCAGGCGCGCAAATTACCCAATCCCGACACGGGGAGGTAGTGACGAAAAATAACAATGCGGGACTCTTTCGAGGCCCCGCAATTGGAATGGGCACACTTTAGATCCTTGAGCGAGGATCGATTGGAGGGCAAGTCTGGTGCCAGCAGCCGCGGTAATTCCAGCTGAGCGGGCTGGCAAGGC
>E9LAHD006DQKGQ LEN=243 QL=1 QR=224
ATGGATTAGGGTTCGATTCCGGAGAGGGAGCCTGAGAAACGGCTACCACATCCAAGGAAGGCAGCAGGCGCGCAAATTACCCAATCCTGACTCAGGGAGGTAGCGACAAGAAATAACGATAGCGGGCTCGTTCGAGTCCGTGCATCGGAATGAGGATAATTTACACCCCTTCTCGAGGATCCATTGGAGGGCAAGTCTGGTGCCAGCACCCGCGGTAATTCCAGCTGAGCGGGCTGGCAAGGC
>E9LAHD006DPKTT LEN=243 QL=1 QR=224
ACAGATTAGGGTTCGATTCCGGAGAGGGAGCATGAGAAATGGCTACCACATCTACGGAAGGCAGCAGGCGCGCAAATTACCCACTCCTAGAACGGGGAGGTAGTGACGAAAAATAACAATACCGGACTCTAAGAGGCTCGGTAATTGAAATGAGTACAGTTTAAAACCCTTAACGAGGATCTATTGGAGGGCAAGTCTGGTGCCAGCAGCCGCGGTAATTCCAGCTGAGCGGGCTGGCAAGGC
>E9LAHD006DMO2W LEN=243 QL=1 QR=224
AGCGATTAGGGTTCGATTCCGGAGAGGGAGCCTGAGAAATGGCTACCACATCCAAGGAAGGCAGCAGGCGCGTAAATTACCCAATCCTGACACAGGGAGGTAGTGACAATAAATAACAATGCCGGGCTTTTCAAAGTCTGGCAATTGGAATGAGAACAATTTAAATCCCTTATCGAGGATCAATTGGAGGGCAAGTCTGGTGCCAGCAGCCGCGGTAATTCCAGCTGAGCGGGCTGGCAAGGC
>E9LAHD006DJCUW LEN=253 QL=1 QR=226
ATGGATTAGGGTTCGATTCCGGAGAGGGAGCCTGAGAAACGGCTACCACATCTAAGGAAGGCAGCAGGCGCGTAAATTACCCAATCCTGACTCAGGGAGGTAGTGACAAGAAATAACGGGCCGGGTTCTAAATCCGGGACTGAAATGAGATGAATTTACACCCTTATTGAGGATCAATTGGAGGGCAAGTCTGGTGCCAGCACGCGGAGTTACTACGACGTCGTAGACGGGCCGGTGGTCGAAGGACGCNNNN
>E9LAHD006DPHLN LEN=239 QL=1 QR=220
ACTGATTAGGGTTCGATTCCGGAGAGGGAGCCTGAGAAACGGCTACCACATCTAAGGAAGGCAGCAGGCGCGTAAATTACCCAATCCTGACTCAGGGAGGTAGTGACAAGAAATAACGGACCGAGGCTTTTGCTTCGGGATTGCAATGAGTTGAATTTAAACCCCTTGACGAGGATCAATTGGAGGGCAAGTCTGGTGCCAGCACCCGCGGTAATTCCAGCTGAGCGGGCTGGCAAGGC
>E9LAHD006DO4AY LEN=239 QL=1 QR=220
ATAGATTAGGGTTCGATTCCGGAGAGGGAGCCTGAGAAACGGCTACCACATCTAAGGAAGGCAGCAGGCGCGTAAATTACCCAATTCTGATTCAGAGAGGTAGTGACAAGAAATAACGGGTCGGGATTTTTTCCCGGGACTGCAATGAGATGAACTTATACCCCTTTTCGAGTAACAATTGGGAGGGCAAGTCTGGTGCCAGCACCCGCGGTAATTCCAGCTGAGCGGGCTGGCAAGGC
>E9LAHD006DJ1BR LEN=243 QL=1 QR=224
ACTGATTAGGGTTCGATTCCGGAGAGGGGGCCTGAGAAATGGCCACCACATCCAAGGAAGGCAGCAGGCGCGTAAATTATCCACTTCCAGAGCGGAGAGATAGTGACAATAAATAACAATGCTCGACTCTTTTGAGCCGAGCAATTGGAATGAGTACAACGTAAAGAACTTAACGAGAACCAATTGGAGGGCAAGTCTGGTGCCAGCACCCGCGGTAATTCCAGCTGAGCGGGCTGGCAAGGC
>E9LAHD006DKODG LEN=238 QL=1 QR=219
ATCGATTAGGGTTCGATTCCGGAGAGGGAGCCTGAGAAACGGCTACCACATCTAAGGAAGGCAGCAGGCGCGTAAATTACCCAATCCTGACTCAGGGAGGTAGTGACAAGAAATAACGGGCCGGGTTCTAAATCCGGGACTGAAATGAGATGAATTTACACCCCTTATTGAGGATCAATTGGAGGGCAAGTCTGGTGCCAGCACCCGCGGTAATTCAAGCTGAGCGGGCTGGCAAGGC
>E9LAHD006DPMEA LEN=240 QL=1 QR=221
ACTGATTAGGGTTCGATTCCGGAGAGGGAGCCTGAGAGACGGCTACCACATCCAAGGAAGGCAGCAGGCGCGCAAATTACCCAATCCCGATTCGGGGAGGTAGTGACAATAAATAACAATACAGGGCCAACGGTCTTGTTATTGGAATGAGAACAATTTAAATAACTTAACGAGGATCAATTAGAGGGCAAGTCTGGTGCCAGCACCCGCGGTAATTCCAGCTGAGCGGGCTGGCAAGGC
>E9LAHD006DNNCB LEN=238 QL=1 QR=219
CTAGATTAGGGTTCGATTCCGGAGAGGGAGCCTGAGAAACGGCTACCACATCTAAGGAAGGCAGCAGGCGCGTAAATTACCCAATTCTAATTCAGAGAGGTAGTGACAAGAAATAACGGGTCGGGGCTATGCCCCGGGACTGCAATGAGATGAATTTACACCCCTTTTCGAGTAACAATTGGAGGGCAAGTCTGGTGCCAGCACCCGCGGTAATTCCAGCTGAGCGGGCTGGCAAGGC
>E9LAHD006DJYU3 LEN=241 QL=1 QR=222
ACGGATTAGGGTTCGATTCCGGAGAGGGAGCCTGAGAGATGGCTACCACATCCAAGGAAGGCAGCAGGCGCGTAAATTACCCAATCCTGATACAGGGAGGTAGTGACAAGAAATAACAATGCGGGGCCTTCGGGTCTTGCAATTGGAATGAGTACAATTTAAATCCCTTAACAAGGATCAATTGGAGGGCAAGTCTGGTGCCAGCACCCGCGGTAATTCCAGCTGAGCGGGCTGGCAAGGC
>E9LAHD006DMW3T LEN=243 QL=1 QR=224
AGCGATTAGGGTTCGATTCCGGAGAGGGAGCCTGAGAAATGGCTACCACATCCAAGGAAGGCAGCAGGCGCGTAAATTACCCAATCCTGACACAGGGAGGTAGTGACAATAAATAACAATGCCGGGCTTTTCAAAGTCTGGCAATTGGAATGAGAACAATTTAAATCCCTTATCGAGGATCAATTGGAGGGCAAGTCTGGTGCCAGCACCCGCGGTAATTCCAGCTGAGCGGGCTGGCAAGGC
>E9LAHD006DP7RO LEN=243 QL=1 QR=224
ACAGATTAGGGTTCGATTCCGGAGAGGGAGCATGAGAAATGGCTACCACATCTACGGAAGGCAGCAGGCGCGCAAATTACCCACTCCTAGAACGGGGAGGTAGTGACGAAAAATAACAATACCGGACTCTATGAGGCTCGGTAATTGAAATGAGTACAGTTTAAAACCCTTAACGAGGATCTATTGGAGGGCAAGTCTGGTGCCAGCACCCGCGGTAATTCCAGCTGAGCGGGCTGGCAAGGC
>E9LAHD006DTVRV LEN=243 QL=1 QR=224
ATCGATTAGGGTTCGATTCCGGAGAGGGAGCCTGAGAAATGGCTACCACATCCAAGGAAGGCAGCAGGCGCGTAAATTACCCAATCCTGACACAGGGAGGTAGTGACAATAAATAACAATGCCGAGCCTTTAATGGTTTGGCAATTGGAATGAGAACAATTTAAATCCCTTATCGAGGATCAATTGGAGGGCAAGTCTGGTGCCAGCACCCGCGGTAATTCCAGCTGAGCGGGCTGGCAAGGC
>E9LAHD006DLB6X LEN=244 QL=1 QR=171
ACAGATTAGGGTTCGATTCCGGANAGGGAGCCTGAGAAACGGCTACCACATCTAAGGATGGCAGCAGGCGCGCAAATTACCCAATCCTGACACAGGGAGGTAGTGACAAGATATAACAATGTAGGGCATAACTGTCTTACAATTGGAATGAGTAAATTTTAAAATCCCTTTNCGAGTATCAATTGGAGGGCAAGTCTGGTGCCAGCACCCGCGGTAATTCCAGCTGAGCGGGCTGGCAAGGCNN
>E9LAHD006DOOMR LEN=243 QL=1 QR=163
ATAGATTAGGGTTCGATTCCGGAGAGGGAGCCTGAGAAACGGCTACCACATCTAAGGAAGGCAGCAGGCGCGTAAATTACCCAATCCTGACTCAGGGAGGTAGTGACAAGAAATAACGGACCGAGGCTTTGCTTCGGGATTGCAATGAGTGAATTTAAACCCCTTGAGGAGTCCATTAGGTAGGGGCGAAGTACTGGTGGCCACGCAGCCCGCGGTAATTCCAGCTGAGCGGGCTGGCAAGGC
>E9LAHD006DJCMF LEN=242 QL=1 QR=223
ATCGATTAGGGTTCGATTCCGGAGAGGGAGCCTGAGAAACGGCTACCACTTCTAAGGAAGGCAGCAGGCGCGTAAATTACCCAATCCTGATTCAGGGAGGTAGTGACAAGAAATAACAACCTGGGGACTTTGTCTTTCGGGATTGCAATGAGAACAATCTAACAGACCTTAACGAGGAACAATTGGAGGGCAAGTCTGGTGCCAGCACCCGCGGTAATTCCAGCTGAGCGGGCTGGCAAGGC
>E9LAHD006DM309 LEN=241 QL=1 QR=221
ATCGATTAGGGTTCGATTCCGGAGAGGGAGCCTGAGAAACGGCTACCACATCTAAGGAAGGCAGCAGGCGCGTAAATTACCCAATCCCGATTCGGGAGGTAGTGACAAGAAATAACGGACCGGGGCCTTCGGGCTCCGGGATTGCAATGAGCCGAATTTACACCCCTTAGCGAGGATCGATTGGAGGGCAAGTCTGGTGCCAGCACCCGCGGTAATTCCAGCTGAGCGGGCTGGCAAGGCN
>E9LAHD006DIXRE LEN=243 QL=1 QR=224
AGCGATTAGGGTTCGATTCCGGAGAGGGAGCATGAGAAATGGCTACCACATCTACGGAAGGCAGCAGGCGCGCAAATTACCCACTCCTAGAACGGGGAGGTAGTGACGAAAAATAACAATACCGGACTCTATGAGGCTCGGTAATTGAAATGAGTACAGTTTAAAACCCTTAACGAGGATCTATTGGAGGGCAAGTCTGGTGCCAGCACCCGCGGTAATTCCAGCTGAGCGGGCTGGCAAGGC
>E9LAHD006DTGPD LEN=243 QL=1 QR=224
ACAGATTAGGGTTCGATTCCGGAGAGGGAGCCTGAGAAATGGCTACCACATCCAAGGAAGGCAGCAGGCGCGTAAATTACCCAATCCTGACACAGGGAGGTAGTGACAATAAATAACAATGCCGGGCCTCTATAGGTTTGGCAATTGGAATGAGAACAATTTAAATCCCTTATCGAGGATCAATTGGAGGGCAAGTCTGGTGCCAGCACCCGCGGTAATTCCAGCTGAGCGGGCTGGCAAGGC
>E9LAHD006DUAUD LEN=244 QL=1 QR=190
TAGGATTAGGGTTCGATTCCGGAGAGGGAGCCTGAGAAATGGCTACCACATCCAAGGAAGGCAGCAGGCGCGTAAATTACCCAATCCTGACACAGGGAGGTAGTGACAATAAATAACAATGCCGGGCCTTTNTTAAGGTTTGGCAATTGGAATGAGAACAATTTAAATCCCTTATCGAGGATCAATTGGAGGGCAAGTCTGGTGCCAGCACCCGCGGTAATTCCAGCTGAGCGGCTGGCAAGGC
>E9LAHD006DSALA LEN=231 QL=1 QR=132
ACTGATTAGGGTTCGATTCCGGAGAAGGAGCCTGAGAAACGGCTACTACATCTAAGGAAGGCAGCAGGCGCGTAAATTACCCAATCCTGACTCAGGGAGGTAGTGACAAGATATAACGACGCGACTAAATAANCGCTNTTGTAGNGGAGGTTCTAACCAAACCAACTTGACGACTGTGGGAGGANATGTGGCACGNCCNCCGGAGTTACTCANCNGNGGCGGTGNGAGAGN
>E9LAHD006DKO4C LEN=241 QL=1 QR=222
AGCGATTAGGGTTCGATTCCGGAGAGGGAGCCTGAGAAACGGCTACCACATCTAAGGAAGGCAGCAGGCGCGCAAATTACCCAATCCTGACACAGGGAGGTAGTGACAAGAAATAACAATACAGGGCATCCATGTCTTGTAATTGGAATGGATAGAATTTAAATCCCTTTATGAGTATCGATTGGAGGGCAAGTCTGGTGCCAGCACCCGCGGTAATTCCAGCTGAGCGGGCTGGCAAGGC
>E9LAHD006DH4XI LEN=261 QL=1 QR=217
ACTGATTAGGGTTCGATTCCGGAGAGGGAGCCTGAGAGACGGCTACCACATCCAAGGAAGGCAGCAGGCGCGCAAATTACCCAATCCCGACTCGGGGAGGTAGTGACAATAAATAACAGTAGAGGGCCAATGGTCTTCTTATTGGAATGAGAACAATTTAAACCCCTTAACGAGGATCAATTAGAGGGCAAGTCTGGTGCCAGCACCGCGGAGTACTCGCTCGAGGACGGGCCGGTCGGTCGGAACGGAACGGCNNNNNNN
>E9LAHD006DQJ0M LEN=239 QL=1 QR=220
AACGATTAGGGTTCGATTCCGGAGAGGGAGCCTGAGAAACGGCTACCACATCTAAGGAAGGCAGCAGGCGCGTAAATTACCCAATCCTGACTCAGGGAGGTAGTGACAAGAAATAACGGACCGGCCTTTTAGGTTCGGGATTGCAATGAGCCGAATTTACACCCCTTAGCGAGGACCCATTGGAGGGCAAGTCTGGTGCCAGCAGCCGCGGTAATTCCAGCTGAGCGGGCTGGCAAGGC
>E9LAHD006DRQ6B LEN=241 QL=1 QR=222
ACTGATTAGGGTTCGATTCCGGAGAGGGAGCCTGAGAAACGGCTACCACATCTAAGGAAGGCAGCAGGCGCGCAAATTACCCAATCCTGACACAGGGAGGTAGTGACAAGAAATAACAATACAGGGCATTCATGTTTTGTAATTGGAATGAGTAGAATTTAAATCCCTTTATGAGTATCAATTGGAGGGCAAGTCTGGTGCCAGCACCCGCGGTAATTCCAGCTGAGCGGGCTGGCAAGGC
>E9LAHD006DTKIS LEN=252 QL=1 QR=127
CTAGATTAGGGTTCGATTCCGGAGGAGGGAGCCTGAGAGACGGCTACCACATCCAAGGAAGGCAGCAGGCGCGCAAATTACCCAATCCCGAGTTCGGGGGAGGTAGTGAACAAATAAATAACAATACGAGGGCCAACGGTCTTGTTATTGGAATGAGAAACAATTTAAAATTAAACTTAACGAGGATCAAATTAGGAGGGCAAGTCTGGTGCCAGCAGCCGCGGTAATTCCAGCTGAGCGGGCTGGCAAGGC
>E9LAHD006DOGOM LEN=244 QL=1 QR=225
ACAGATTAGGGTTCGATTCCGGAGAGGGAGCCTTAAAAACGGCTACCACATCCAAGGAAGGCAGCAGGCACGCAAATTACCCAATGAACGAAGTTCGAGGTAGTGACGAAAAATAACGATACAGGACTCATCCGAGGCCCTGTAATTGGAATGAGTACACTTTAAAACCGTTCCCGAGGATCTATTGGAGGGCAAGTCTGGTGCCAGCACCCGCGGTAATTCCAGCTGAGCGGGCTGGCAAGGC
>E9LAHD006DTKPE LEN=242 QL=1 QR=223
ATGGATTAGGGTTCGATTCCGGAGAGGGAGCCTGAGAAATGGCTACCACATCCAAGGAAGGCAGCAGGCGCGTAAATTACCCAATCCTGACACAGGGAGGTAGTGACAATAAATAACAATGTCGGGCCTTCGGGTCTGACAATTGGAATGAGAACAATTTAAATCCCTTATCGAGGATCAATTGGAGGGGCAAGTCTGGTGCCAGCAGCCGCGGTAATTCCAGCTGAGCGGGCTGGCAAGGC
>E9LAHD006DRSMI LEN=238 QL=1 QR=219
ATCGATTAGGGTTCGATTCCGGAGAGGGAGCCTGAGAAACGGCTACCACATCTAAGGAAGGCAGCAGGCGCGTAAATTACCCAATCCTAATTCAGGGAGGTAGTGACAAGAAATAACGGGTCGGGGTTCTACCCCGGGACTGCAATGAGATGAATTTACACCCCTTTTCGAGTAACAATTGGAGGGCAAGTCTGGTGCCAGCACCCGCGGTAATTCCAGCTGAGCGGGCTGGCAAGGC
>E9LAHD006DLGG5 LEN=243 QL=1 QR=224
AGCGATTAGGGTTCGATTCCGGAGAGGGAGCCTGAGAAATGGCTACCACATCCAAGGAAGGCAGCAGGCGCGTAAATTACCCAATCCTGACACAGGGAGGTAGTGACAATAAATAACAATGCCGGGCTTTTCAAAGTCTGGCAATTGGAATGAGAACAATTTAAATCCCTTATCGAGGATCAATTGGAGGGCAAGTCTGGTGCCAGCAGCCGCGGTAATTCCAGCTGAGCGGGCTGGCAAGGC
>E9LAHD006DR153 LEN=243 QL=1 QR=224
ACTGATTAGGGTTCGATTCCGGAGAGGGAGCCTGAGAGACGGCTACCACATCCAAGGAAGGCAGCAGGCGCGCAAATTACCCAATCCTGACACAGGGAGGTAGTGACAATAAATAACAATACTGGACTTTTTCAAGCCTAGTAATTGGAATGAGAACAATTTAAATCCCTTATCGAGTATCAATTGGAGGGCAAGTCTGGTGCCAGCACCCGCGGTAATTCCAGCTGAGCGGGCTGGCAAGGC
>E9LAHD006DI3PU LEN=239 QL=1 QR=126
ATCGATTAGGGTTCGATTCCGGAGAGGGAGCCTGAGAAACGGCTACCACCAATCTAAGGAAGGCAGCAGGCGCGCAAATTACCCAATCCTGACACAGGGAGGTAAGTGACAAGAAATAACAATACAGGGCATCCATGTCTTGTAATTGGAATGATTAGAATTTAATCATTTATGAGTATGATTGAGGGCAAGTCTGGTGCCAGCACCGCGGTAATTCCAGCTGAGCGGGCTGGCAAGGC
>E9LAHD006DI4BP LEN=242 QL=1 QR=223
ACAGATTAGGGTTCGATTCCGGAGAGGGAGCCTGAGAAATGGCTACCACATCCAAGGAAGGCAGCAGGCGCGTAAATTACCCAATCCTGACACAGGGAGGTAGTGACAATAAATAACAATGCTGGGCCTTTATGGTCTGGCACTTGGAATGAGAACAATTTAAATCCCTTATCGAGGATCAATTGGAGGGCAAGTCTGGTGCCAGCACCCGCGGTAATTCCAGCTGAGCGGGCTGGCAAGGC
>E9LAHD006DQWDJ LEN=240 QL=1 QR=221
ATCGATTAGGGTTCGATCGGAGAGGGAGCCTGAGAAACGGCTACCACTTCTAAGGAAGGCAGCAGGCGCGTAAATTACCCAATCCTGATTCAGGGAGGTAGTGACAAGAAATAACAACCTGGGGACTTTGTCTTTCGGGATTGCAATGAGAACAATCTAACAGACCTTAACGAGGAACAATTGGAGGGCAAGTCTGGTGCCAGCACCCGCGGTAATTCCAGCTGAGCGGGCTGGCAAGGC
>E9LAHD006DKQYL LEN=242 QL=1 QR=223
ATCGATTAGGGTTCGATTCCGGAGAGGGAGCCTGAGAAATGGCTACCACATCCAAGGAAGGCAGCAGGCGCGTAAATTACCCAATCCTGACACAGGGAGGTAGTGACAATAAATAACAATTCTGGGCCTTATGGGTCTGGAAATTGGAATGAGAACAATTTAAATCCCTTATCGAGGATCAATTGGAGGGCAAGTCTGGTGCCAGCACCCGCGGTAATTCCAGCTGAGCGGGCTGGCAAGGC
>E9LAHD006DQ1YX LEN=243 QL=1 QR=224
ACTGATTAGGGTTCGATTCCGGAGAGGGAGCATGAGAAATGGCTACCACATCTACGGAAGGCAGCAGGCGCGCAAATTACCCACTCCTAGAACGGGGAGGTAGTGACGAAAAATAACAATACCGGACTCTATGAGGCTCGGTAATTGAAATGAGTACAGTTTAAAACCCTTAACGAGGATCTATTGGAGGGCAAGTCTGGTGCCAGCACCCGCGGTAATTCCAGCTGAGCGGGCTGGCAAGGC
>E9LAHD006DKBGI LEN=242 QL=1 QR=223
AACGATTAGGGTTCGATTCCGGAGAGGGAGCCTGAGAAACGGCTACCACTTCTAAGGAAGGCAGCAGGCGCGTAAATTACCCAATCCCGATTCGGGGAGGTAGTGACAAGAAATAACAACTCGGGTCCTTCGGGATTACGAGATTGCAATGAGATCAATTTAGACCACTTAGCGAGGAACAATTGGAGGGCAAGTCTGGTGCCAGCACCCGCGGTAATTCCAGCTGAGCGGGCTGGCAAGGC
>E9LAHD006DP4TF LEN=243 QL=1 QR=224
TAGGATTAGGGTTCGATTCCGGAGAGGGAGCCTGAGAAATGGCTACCACATCCAAGGAAGGCAGCAGGCGCGTAAATTACCCAATCCTGACACAGGGAGGTAGTGACAATAAATAACAATGCCGGGCCTTTCAAGGTTTGGCAATTGGAATGAGAACAATTTAAATCCCTTATCGAGGATCAATTGGAGGGCAAGTCTGGTGCCAGCACCCGCGGTAATTCCAGCTGAGCGGGCTGGCAAGGC
>E9LAHD006DQ2UP LEN=241 QL=1 QR=222
ACTGATTAGGGTTCGATTCCGGAGAGGGAGCCTGAGAAATGGCTACCACATCCAAGGAAGGCAGCAGGCGCGTAAATTACCCAATCCTGACACAGGGAGGTAGTGACAATAAATAACAATGTCGGGCCTTCGGGTCTGACAATTGGAATGAGAACAATTTAAATCCCTTATCGAGGATCAATTGGAGGGCAAGTCTGGTGCCAGCACCCGCGGTAATTCCAGCTGAGCGGGCTGGCAAGGC
>E9LAHD006DNCYJ LEN=243 QL=1 QR=224
ATCGATTAGGGTTCGATTCCGGAGAGGGAGCATGAGAAATGGCTACCACATCTACGGAAGGCAGCAGGCGCGCAAATTACCCACTCCTAGATCGGGGAGGTAGTGACGAAAAATAACAATACCGGACTCTATGAGGCTCGGTAATTGAAATGAGTACAGTTTAAAACCCTTAACGAGGATCTATTGGAGGGCAAGTCTGGTGCCAGCACCCGCGGTAATTCCAGCTGAGCGGGCTGGCAAGGC
>E9LAHD006DLDZ9 LEN=242 QL=1 QR=223
CTAGATTAGGGTTCGATTCCGGAGAGGGAGCCTGAGAAACGGCTACCACATCCAAGGAAGGCAGCAGGCGCGCAAATTACCCAATCCTGACACAGGGAGGTAGTGACAATAAATAACAATACAGAGCTCTTTGAGTTTTGTAATTGTAATGAGTACAATTTAAATCTCTTAACGAGAACCAATTGGAGGGCAAGTCTGGTGCCAGCAGCCGCGGTAATTCCAGCTGAGCGGGCTGGCAAGGC
>E9LAHD006DQBAX LEN=251 QL=1 QR=232
ACAGATTAGGGTTCGATTCCGGAGAGGGAGCCTGAGAAACGGCTACCACATCTAAGGAAGGCAGCAGGCGCGCAAATTACCCAATCCTGACGCAGGGAGGTAGTGACAAGAAATAACAATACAGGGCATATCTGGGCATATCTGTCTTGTAATTGGAATGAGTAAACTTTAAATCACTTTACGAGTATCAATTGGAGGGCAAGTCTGGTGCCAGCACCCGCGGTAATTCCAGCTGAGCGGGCTGGCAAGGC
>E9LAHD006DUQE7 LEN=243 QL=1 QR=223
TAGGATTAGGGTTCGATTCCGGAGAGGGAGCCTGAGAAACGGCTACCACATCTAAGGAAGGCAGCAGGCGCGTAAATTACCCAATCCTGACTCAGGGAGGTAGTGACAAGAAATAACAACTCGGGGCCTCACGGCTTACGAGATTGCAATGAGAACAATTTAAACCACTTATCTAGGAACAATTGGAGGGCAAGTCTGGTGCCAGCAGCCGCGGTAATTCCAGCTGAGCGGGCTGGCAAGGCN
>E9LAHD006DQAI4 LEN=241 QL=1 QR=222
ATCGATTAGGGTTCGATTCCGGAGAGGGAGCCTGAGAAACGGCTACCACATCTAAGGAAGGCAGCAGGCGCGCAAATTACCCAATCCTGACACAGGGAGGTAGTGACAAGAAATAACAATACAGGGCATCCATGTCTTGTAATTGGAATGAATAGAATTGAAATCCTTTTATGAGTATCGATTGGAGGGCAAGTCTGGTGCCAGCAGCCGCGGTAATTCCAGCTGAGCGGGCTGGCAAGGC
>E9LAHD006DKJ5H LEN=242 QL=1 QR=223
AGCGATTAGGGTTCGATTCCGGAGAGGGAGCCTGAGAGACGGCTACCACATCCAAGGAAGGCAGCAGGCGCGTAAATTACCCAATCCTGACTCAGGGAGGTAGTGACAAAAAATAACTTAGTCGGGCCGTTTTGGTCTGACTTTAGGAATGAGAACAATTTAAATCCCTTATCGAGGATCAATTGGAGGGCAAGTCTGGTGCCAGCACCCGCGGTAATTCCAGCTGAGCGGGCTGGCAAGGC
>E9LAHD006DRO8G LEN=273 QL=1 QR=268
AACGATTAGGGTTCGATTCCGGAGAGGGAGCCTTAAAAAACGGCTACCACATCCAAGGAAGGCAGCAGGCACGCAAATTACCCAATGAACGAAGTTCGAGGTAGTGACGAAAAATAACGATACAGGACTCATCCGAGGCCCTGTAATTGGAATGAGTACACTTTAAAACCGTTCCCGAGGATCTATTGGAGGGCAAGTCTGGTGCCAGCACCGCCGGTAGTTACCTACGACGTCGTAGGACGGGGCCGGTCGGTCGGAACGGAACGGCNNNNN
>E9LAHD006DK35P LEN=244 QL=1 QR=225
ATGGATTAGGGTTCGATTCCGGAGAGGGAGCATGAGACACGGCTACCACATCCAAGGAAGGCAGCAGGCGCGCAAATTACCCAATCCCGACACGGGGAGGTAGTGACGAAAAATAACAATGCGGGACTCTTTCGAGGCCCCGCAATTGGAATGGGCACACTTTAGATCCTTGAGCGAGGATCGATTGGAGGGCAAGTCTGGTGCCAGCACCCGCGGTAATTCCAGCTGAGCGGGCTGGCAAGGC
>E9LAHD006DLT6U LEN=239 QL=1 QR=220
AACGATTAGGGTTCGATTCCGGAGAGGGAGCCTGAGAAACGGCTACCACATCTAAGGAAGGCAGCAGGCGCGTAAATTACCCAATCCTGACTCAGGGAGGTAGTGACAAGAAATAACGGACCGGCCTTTTAGGTTCGGGATTGCAATGAGCCGAATTTACACCCCTTAGCGAGGACCCATTGGAGGGCAAGTCTGGTGCCAGCACCCGCGGTAATTCCAGCTGAGCGGGCTGGCAAGGC
>E9LAHD006DR2GO LEN=241 QL=1 QR=222
ACTGATTAGGGTTCGATTCCGGAGAGGGAGCCTGAGAAACGGCTACCACATCTAAGGAAGGCAGCAGGCGCGCAAATTACCCAATCCTGACACAGGGAGGTAGTGACAAGAAATAACAATACAGGGCATCCATGTCTTGTAATTGGAATGATTAGAATTTAAATCATTTTATGAGTATCGATTGGAGGGCAAGTCTGGTGCCAGCACCCGCGGTAATTCCAGCTGAGCGGGCTGGCAAGGC
>E9LAHD006DKCJY LEN=244 QL=1 QR=225
ACAGATTAGGGTTCGATTCCGGAGAGGGAGCCTTAAAAACGGCTACCACATCCAAGGAAGGCAGCAGGCACGCAAATTACCCAATGAACGAAGTTCGAGGTAGTGACGAAAAATAACGATACAGGACTCATCCGAGGCCCTGTAATTGGAATGAGTACACTTTAAAACCGTTCCCGAGGATCTATTGGAGGGCAAGTCTGGTGCCAGCACCCGCGGTAATTCCAGCTGAGCGGGCTGGCAAGGC
>E9LAHD006DLDJS LEN=238 QL=1 QR=219
TAGGATTAGGGTTCGATTCCGGAGAGGGAGCCTGAGAAACGGCTACCACATCTAAGGAAGGCAGCAGGCGCGTAAATTACCCAATTCTGATTCAGAGAGGTAGTGACAAGAAATAACGGGTCGGGATTATGTCCCGGGACTGCAATGAGATGAATTTATACCCCTTTTCGAGTAACAATTGGAGGGCAAGTCTGGTGCCAGCACCCGCGGTAATTCCAGCTGAGCGGGCTGGCAAGGC
>E9LAHD006DR02S LEN=241 QL=1 QR=221
ATGGATTAGGGTTCGATTCCGGAGAGGGAGCCTGAGAGACGGCTACCACATCCAAGGAAGGCAGCAGGCGCGCAAATTACCCAATCCCGACTCGGGGAGGTAGTGACAATAAATAACAGTAGAGGGCCAATGGTCTTCTTATTGGAATGAGAACAATTTAAACCCCTTAACGAGGATCAATTAGAGGGCAAGTCTGGTGCCAGCACCCGCGGTAATTCCAGCTGAGCGGGCTGGCAAGGCN
>E9LAHD006DRUYH LEN=235 QL=1 QR=216
ACGGATTAGGGTTCGATTCCGGAGAGGGAGCCTGAGAAACGGCTACCACATCTACGGAAGGCAGCAGGCGCGCAAATTGCCCAATCCTGACACGGGGAGGCAGTGACAAGAAATAACAACTCTAGGTTTTCTTAGAAGTGTAATGAGGATAATTTACAAACCTTACCGAATGCAATTGGAGGGCAAGTCTGGTGCCAGCACCCGCGGTAATTCCAGCTGAGCGGGCTGGCAAGGC
>E9LAHD006DODQG LEN=243 QL=1 QR=224
ACAGATTAGGGTTCGATTCCGGAGAGGGAGCCTGAGAGACGGCTACCACATCCAAGGAAGGCAGCAGGCGCGCAAATTACCCAATCCTGACACAGGGAGGTAGTGACAATAAATAACAATACAGGGCCTTTTCAGGTCTTGTAATTGGAATGAGAACAATTTAAATCCCTTATCGAGGATCCATTAGAGGGCAAGTCTGGTGCCAGCAGCCGCGGTAATTCCAGCTGAGCGGGCTGGCAAGGC
>E9LAHD006DNTF0 LEN=288 QL=1 QR=88
AGCGATTAGGGTTCGATTCCGGAGAGGGAGCCTGAGAGACGGCTACCACATCCAAGGAAGGCAGCAGGCGCGCAAATTACCCAATCCCNTCGGACGAGGNGGANAGAACAANAAATAACAAGGCCTAGGCTTTNTAATCGAATATGGAANATAANAACTAATTAAGCCTTATACGTAGTAGTCAAGTTCGGAGGGGTCGAACCGTACGTCGGTACCGGCCGGTAAAGTCCAAGGCCGTCGGGTAAAGTTCCCGGGACGTCGGTCGGAAGGGCCGGGCTGGCAAGGCNN
>E9LAHD006DJZHS LEN=243 QL=1 QR=224
ATCGATTAGGGTTCGATTCCGGAGAGGGAGCCTGAGAAATGGCTACCACATCCAAGGAAGGCAGCAGGCGCGTAAATTACCCAATCCTGACACAGGGAGGTAGTGACAATAAATAACAATGCCGGGCCTTTATAGGTCTGGCAATTGGAATGAGAACAATTTAAATCCCTTATCGAGGATCAATTGGAGGGCAAGTCTGGTGCCAGCACCCGCGGTAATTCCAGCTGAGCGGGCTGGCAAGGC
>E9LAHD006DH5EY LEN=240 QL=1 QR=221
ATGGATTAGGGTTCGATTCCGGAGAGGGAGCCTGAGAGACGGCTACCACATCCAAGGAAGGCAGCAGGCGCGCAAATTACCCAATCCCGATTCGGGGAGGTAGTGACAATAAATAACAATACAGGGCCAACGGTCTTGTTATTGGAATGAGAACAATTTAAATAACTTAACGAGGATCAATTAGAGGGCAAGTCTGGTGCCAGCAGCCGCGGTAATTCCAGCTGAGCGGGCTGGCAAGGC
>E9LAHD006DQD6V LEN=242 QL=1 QR=223
ATCGATTAGGGTTCGATTCCGGAGAGGGAGCCTGAGAAACGGCTACCACTTCTAAGGAAGGCAGCAGGCGCGTAAATTACCCAATCCTGATTCAGGGAGGTAGTGACAAGAAATAACAACCTGGGGACTTTGTCTTTCGGGATTGCAATGAGAACAATCTAACAGACCTTAACGAGGAACAATTGGAGGGCAAGTCTGGTGCCAGCAGCCGCGGTAATTCCAGCTGAGCGGGCTGGCAAGGC
>E9LAHD006DNC2A LEN=243 QL=1 QR=224
ATAGATTAGGGTTCGATTCCGGAGAGGGAGCCTGAGAAATGGCTACCACATCCAAGGAAGGCAGCAGGCGCGCAAATTACCCAATCCTAATACAGGGAGGTAGTGACAATAAATAACAAAGGTGACGGGTTTTCCCGTGGCCTATTGGAATGAGAACAATTTAAACCCCTTAACGATGACCGACTGGAGGGCAAGTCTGGTGCCAGCACCCGCGGTAATTCCAGCTGAGCGGGCTGGCAAGGC
>E9LAHD006DPTTH LEN=244 QL=1 QR=225
AACGATTAGGGTTCGATTCCGGAGAGGGAGCCTTAAAAACGGCTACCACATCCAAGGAAGGCAGCAGGCACGCAAATTACCCAATGAACGAAGTTCGAGGTAGTGACGAAAAATAACGATACAGGACTCATCCGAGGCCCTGTAATTGGAATGAGTACACTTTAAAACCGTTCCCGAGGATCTATTGGAGGGCAAGTCTGGTGCCAGCACCCGCGGTAATTCCAGCTGAGCGGGCTGGCAAGGC
>E9LAHD006DLOUJ LEN=236 QL=1 QR=153
CAGATTAGGGTTCGATTCCGGAGAGGGAGCCTGAGAAACGGCTACCACATCTAAGGAAGGCAGCAGGCGCGCAAATTACCCAATCCTGACNCAGGGAGGTAGTGACAAGAAATAACAATACAGGGCATCNTGTCTTGTAATTGGAATGATTAACTTAATTAANCTATTATNNAATTGGAGTGAAGGTCAGGTNCGNGCCACGNGTAACCTCCGAATCCAGNNGGNNGGCAGGCAGN
>E9LAHD006DNVWV LEN=241 QL=1 QR=222
TAGGATTAGGGTTCGATTCCGGAGAGGGAGCCTGAGAAACGGCTACCACATCTAAGGAAGGCAGCAGGCGCGCAAATTACCCAATCCTGACACAGGGAGGTAGTGACAAGAAATAACAATACAGGGCATCATTGTCTTGTAATTGGAATGAGTAGAACTTAAATCCCTTTGCGAGTATCAATTGGAGGGCAAGTCTGGTGCCAGCAGCCGCGGTAATTCCAGCTGAGCGGGCTGGCAAGGC
>E9LAHD006DUN4M LEN=243 QL=1 QR=224
ATAGATTAGGGTTCGATTCCGGAGAGGGAGCCTGAGAAACGGCTACCACATCCAAGGAAGGCAGCAGGCGCGCAAATTACCCAATCCTGACTCAGGGAGGTAGCGACAAGAAATAACGATAGCGGGCTCGTTCGAGTCCGTGCATCGGAATGAGGATAATTTACACCCCTTCTCGAGGATCCATTGGAGGGCAAGTCTGGTGCCAGCAGCCGCGGTAATTCCAGCTGAGCGGGCTGGCAAGGC
>E9LAHD006DTDCT LEN=242 QL=1 QR=223
CTAGATTAGGGTTCGATTCCGGAGAGGGAGCCTGAGAAATGGCTACCACATCCAAGGAAGGCAGCAGGCGCGTAAATTACCCAATCCTGACACAGGGAGGTAGTGACAATAAATAACAATGCTGGGCTTTTTTAGTCTGGCACTTGGAATGAGAACAATTTAAATCCCTTATCGAGGATCAATTGGAGGGCAAGTCTGGTGCCAGCACCCGCGGTAATTCCAGCTGAGCGGGCTGGCAAGGC
>E9LAHD006DJC07 LEN=229 QL=1 QR=130
ATAGATTAGGGTTCGATTCCGGAGAGGGAGCCTGAGAAACGGCTACCACATCTAAGGAAGGCAGCAGGCGCGCAAATTACCCAATCCTGACNCAGGGAGGTAGTGACAAGAAATAACAATACAGGGCATCNTGTCTTGTAATTGGAATGATAACTAATTANCTTATTAGATNATGTGGCGATATGTGGCNCGNCCNGGTACTCCGAATCCNGNCGGCTGGGCAGGCAGN
>E9LAHD006DTRQC LEN=258 QL=1 QR=122
ATGGATTAGGGTTCGATTCCGGAGAGGGAGCCTGAGAAATGGCTACCACATCCAAGGAAGGCAGCAGGCGCGTAAATTACCCAATCCTGACACAGGGAGGTAGTGACAATAAATACTATGTCGNGGCCGTTCGGGCGTATGATTTGGAATGAAGAACTAAATTTAAACTTCCCTTATCGGAGGATACTAAAGTTGGGGAGGGGACAAGTCGTGGTCGCCAGCACCCGCGGTAATTCCAGCTGAGCGGGCTGGCAAGGC
>E9LAHD006DHSGO LEN=242 QL=1 QR=223
AGCGATTAGGGTTCGATTCCGGAGAGGGAGCCTGAGAAACGGCTACCACATCCAAGGAAGGCAGCAGGCGCGCAAATTACCCAATCCTGACACAGGGAGGTAGTGACAATAAATAACAATGCAGGGCTTTTTAAGTCTTGCAATTGGAATGAGTACAATTTAAATCTCTTAACGAGAACCAATTAGAGGGCAAGTCTGGTGCCAGCACCCGCGGTAATTCCAGCTGAGCGGGCTGGCAAGGC
>E9LAHD006DRIA1 LEN=232 QL=1 QR=60
CTAGATTAGGGTTCGATTCCGGAGAGGGAGCCTGAGAAACGGCTACCACATCTAAGGAAGNGNNNGNGGCGCAATAACCTAACCACTCGNACAGGAGGGAGGTGNAAGAAANAANAATAACAAGGNGANGATATACTTGTATTGGATAGTGANAGTAATAACCTTTATCCGTGATNATGAGGTGAGGCAGTGCGNGCACGCGAGTCCAGATCAGCGNGNGGCGAGNGNNGNN
>E9LAHD006DK78A LEN=243 QL=1 QR=224
TAGGATTAGGGTTCGATTCCGGAGAGGGAGCCTGAGAAATGGCTACCACATCCAAGGAAGGCAGCAGGCGCGTAAATTACCCAATCCTGACACAGGGAGGTAGTGACAATAAATAACAATGCCGGGCCTTTCAAGGTTTGGCAATTGGAATGAGAACAATTTAAATCCCTTATCGAGGATCAATTGGAGGGCAAGTCTGGTGCCAGCACCCGCGGTAATTCCAGCTGAGCGGGCTGGCAAGGC
>E9LAHD006DO0A2 LEN=243 QL=1 QR=225
ACTGATTAGGGTTCGATTCCGGAGAGGGAGCCTGAGAAATGGCTACCACATCCAAGGAAGGCAGCAGGCGCGTAAATTACCCAATCCTGACACAGGGAGGTAGTGACAATAAATAACAATGCCGAGCCTTTAATGGTTTGGCAATTGGAATGAGAACCAATTTAAATCCCTTATCGAGGATCAATTGGAGGGCAAGTCTGGTGCCAGCACCCGCGGTAATTCCAGCTGNGCGGGCTGGCAGGC
>E9LAHD006DMMAZ LEN=242 QL=1 QR=223
TAGGATTAGGGTTCGATTCCGGAGAGGGAGCCTGAGAAACGGCTACCACTTCTAAGGAAGGCAGCAGGCGCGTAAATTACCCAATCCCGATTCGGGGAGGTAGTGACAAGAAATAACAACTCGGGTCCTTTTGGATTACGAGATTGCAATGAGAACAATTTAGACCACTTAACGAGGATCCATTGGAGGGCAAGTCTGGTGCCAGCACCCGCGGTAATTCCAGCTGAGCGGGCTGGCAAGGC
>E9LAHD006DTVNT LEN=243 QL=1 QR=222
CTAGATTAGGGTTCGATTCCGGAGAGGGAGCCTGAGAAACGGCTACCACATCTAAGGAAGGCAGCAGGCGCGCAAATTACCCAATCCTGACACAGGGAGGTAGTGACAAGAAATAACAATACAGGGCATCCATGTCTTGTAATTGGAATGATTAGAATTTAAATCATTTTATGAGTATCGATTGGAGGGCAAGTCTGGTGCCAGCACCCGCGGTAATTCCAGCTGAGCGGGCTGGCAAGGCNN
>E9LAHD006DOTE7 LEN=238 QL=1 QR=219
ATCGATTAGGGTTCGATTCCGGAGAGGGAGCCTGAGAAACGGCTACCACATCTAAGGAAGGCAGCAGGCGCGTAAATTACCCAATCCTAATTCAGGGAGGTAGTGACAAGAAATAACGGGTCGGAGCTCTGCTCCGGGACCGCAATGAGATGAATTTTCCACCTTTTTTGAGTAACAATTGGAGGGCAAGTCTGGTGCCAGCAGCCGCGGTAATTCCAGCTGAGCGGGCTGGCAAGGC
>E9LAHD006DLCJ9 LEN=239 QL=1 QR=219
ATAGATTAGGGTTCGATTCCGGAGAGGGAGCCTGAGAAACGGCTACCACATCTAAGGAAGGCAGCAGGCGCGTAAATTACCCAATCCTGACTCAGGGAGGTAGTGACAAGAAATAACGGGCCGGGTTCTAAATCCGGGACTGAAATGAGATGAATTTACACCCCTTATTGAGGATCAATTGGAGGGCAAGTCTGGTGCCAGCACCCGCGGTAATTCCAGCTGAGCGGGCTGGCAAGGCN
>E9LAHD006DOKKK LEN=244 QL=1 QR=224
ATGGATTAGGGTTCGATTCCGGAGAGGGAGCCTGAGAAATGGCTACCACATCCAAGGAAGGCAGCAGGCGCGTAAATTACCCAATCCTGACACAGGGAGGTAGTGACAATAAATAACAATGCCGGGCTTTTCAAAGTCTGGCAATTGGAATGAGAACAATTTAAATCCCTTATCGAGGATCAATTGGAGGGCAAGTCTGGTGCCAGCACCCGCGGTAATTCCAGCTGAGCGGGCTGGCAAGGCN
>E9LAHD006DJASC LEN=243 QL=1 QR=224
ACTGATTAGGGTTCGATTCCGGAGAGGGAGCCTGAGAAACGGCTACCACATCCAAGGAAGGCAGCAGGCGCGCAAATTACCCAATCCTGATTCAGGGAGGTAGCGACAAGAAATAACGATAGTGGGCTCGTTCGAGTCCGCGCATCGGAATGAGGATAATTTACACCCCTTCTCGAGGATCCATTGGAGGGCAAGCCTGGTGCCAGCACCCGCGGTAATTCCAGCTGAGCGGGCTGGCAAGGC
>E9LAHD006DRI3W LEN=243 QL=1 QR=224
ATCGATTAGGGTTCGATTCCGGAGAGGGAGCATGAGAAATGGCTACCACATCTACGGAAGGCAGCAGGCGCGCAAATTACCCACTCCTAGAACGGGGAGGTAGTGACGAAAAATAACAATACCGGACTCTATGAGGCTCGGTAATTGAAATGAGTACAGTTTAAAACCCTTAACGAGGATCTATTGGAGGGCAAGTCTGGTGCCAGCAGCCGCGGTAATTCCAGCTGAGCGGGCTGGCAAGGC
>E9LAHD006DSOX3 LEN=242 QL=1 QR=224
TAGGATTAGGGTTCGATTCCGGAGAGGGAGCCTGAGAAATGGCTACCACATCCAAGGAAGGCAGCAGGCGCGTAAATTACCCAATCCTGACACAGGGAGGTAGTGACAATAAATAACAATGCCGGGCCTTTCAAGGTTTGGCAATTGGAATGAGAACAATTTAAATCCCTTATCGAGGATCAATTGGAGGGCAAGTCTGGTGCCAGCACCCGCGGTAATTCCAGCTGAGCGGCTGGCAAGGC
>E9LAHD006DNG37 LEN=244 QL=1 QR=224
ACTGATTAGGGTTCGATTCCGGAGAGGGAGCCTGAGAGACGGCTACCACATCCAAGGAAGGCAGCAGGCGCGCAAATTACCCAATCCTGACACAGGGAGGTAGTGACAATAAATAACAATACAGGGCCTTTTCAGGTCTTGTAATTGGAATGAGAACAATTTAAATCCCTTATCGAGGATCCATTAGAGGGCAAGTCTGGTGCCAGCAGCCGCGGTAATTCCAGCTGAGCGGGCTGGCAAGGCN
>E9LAHD006DS9YI LEN=322 QL=1 QR=104
ATCGATTAAGGGTTCGATTCCGGAGAGGGAGCCTGAGAAAACGGCGTACCAACCAATCTTAACGGAAAGGGACGAGCAGGCGGCCGGTAAATTTAAACCCTAAACCTACCTTAACTTTCAAGGGAAGGTAAGGTGGAACAAGGAAAATAAACGGGTTAACGGAAGACTCTCGGCCTTTTACCGGGACCCGCGAATAGTAGGAATGGAAATTTTACCAACCTTTTTTTAAGTACGTTAACAATTGGGAAGGGCAAAGTTCGTGGGTGACCAGCGAGCCCGCGGTAATTCCACGCGTAGTACGCGGGCTGGCAAGGGCNGNNGN
>E9LAHD006DSYFX LEN=243 QL=1 QR=224
ATGGATTAGGGTTCGATTCCGGAGAGGGAGCCTGAGAGACGGCTACCACATCCAAGGAAGGCAGCAGGCGCGCAAATTACCCAATCCTGACACAGGGAGGTAGTGACAATAAATAACAATACTGGACTTTTTCAAGCCTAGTAATTGGAATGAGAACAATTTAAATCCCTTATCGAGTATCAATTGGAGGGCAAGTCTGGTGCCAGCACCCGCGGTAATTCCAGCTGAGCGGGCTGGCAAGGC
>E9LAHD006DNAP2 LEN=239 QL=1 QR=220
TAGGATTAGGGTTCGATTCCGGAGAGGGAGCCTGAGAAACGGCTACCACATCTAAGGAAGGCAGCAGGCGCGTAAATTACCCAATCCTGACTCAGGGAGGTAGTGACAAGAAATAACGGACCGAGGCTTTTGCTTCGGGATTGCAATGAGTTGAATTTAAACCCCTTGACGAGGATCAATTGGAGGGCAAGTCTGGTGCCAGCACCCGCGGTAATTCCAGCTGAGCGGGCTGGCAAGGC
>E9LAHD006DP9XI LEN=237 QL=1 QR=218
ACGGATTAGGGTTCGATTCGGAGAGGGAGCCTGAGAAACGGCTACCACATCTAAGGAAGGCAGCAGGCGCGTAAATTACCCAATTCTGATTCAGAGAGGTAGTGACAAGAAATAACGGGTCGGGATTTTTTCCCGGGACTGCAATGAGATGAACTTATACCCCTTTTCGAGTAACAATTGGAGGGCAAGTCTGGTGCCAGCAGCCGCGGTAATTCCAGCTGAGCGGGCTGGCAAGGC
>E9LAHD006DQXM4 LEN=244 QL=1 QR=225
AACGATTAGGGTTCGATTCCGGAGAGGGAGCCTTAAAAACGGCTACCACATCCAAGGAAGGCAGCAGGCACGCAAATTACCCAATGAACGAAGTTCGAGGTAGTGACGAAAAATAACGATACAGGACTCATCCGAGGCCCTGTAATTGGAATGAGTACACTTTAAAACCGTTCCCGAGGATCTATTGGAGGGCAAGTCTGGTGCCAGCAGCCGCGGTAATTCCAGCTGAGCGGGCTGGCAAGGC
>E9LAHD006DJ077 LEN=232 QL=1 QR=60
AGCGATTAGGGTTCGATTCCGGAGAGGGAGCCTGAGAAACGGCTACCACATCCAAGGAAGNGNNNGNGGCGCAATAACCTAACCACCNCCNGGAGANGGAGAATNANAAGATANAAGGACCTTGGCTGGATGAATGNTNATATAAGAACTAGAGAATTAATCGTGGCAAGTATGTAGTCGAGGCAACCGCGTAGTTCNCNNAGCCGGCGTAGTCCAAGGCNNGNGNNGNAGC
>E9LAHD006DTOP6 LEN=243 QL=1 QR=223
ACAGATTAGGGTTCGATTCCGGAGAGGGAGCCTGAGAAACGGCTACCACATCTAAGGAAGGCAGCAGGCGCGTAAATTACCCAATCCTGACTCAGGGAGGTAGTGACAAGAAATAACAACTCGGGGCCTCACGGCTTACGAGATTGCAATGAGAACAATTTAAACCACTTATCTAGGAACAATTGGAGGGCAAGTCTGGTGCCAGCAGCCGCGGTAATTCCAGCTGAGCGGGCTGGCAAGGCN
>E9LAHD006DSZIN LEN=401 QL=1 QR=61
ATCGATTAGGGTTCGATTCCGGAGAGGGAGCCTGAGAAACGGCTACCACTATACGAAGGAGNNNGAGGCCGGAACGTACCTAAAATTTACCCCCCGAAATTTCCCGGGTAGGAACGGTACGAACGGGAAGGGTAAAAGTTAACGAAACCTAACGGGGTAAACCTTTAACCGGGAATTTAACCGAAGGGACTAGTCCAATGGTACGTTAAGTAAATTTTAGGGAAACCTAACGGTTAACGTTAACGGAAAGGTTTAAAATTCCCCCTTTAATTTGGGAAGGGGTACTAACGGTACTTTGGGGGTAGGGGCCCAAAGGTCCTACCCGGGTCGGGTAACCTTACCGACGACCCCGTCGGGTAAAGTTCCCGGGACGTCGGTCGAAAGGGCCGGCTGCGAGNNNN
>E9LAHD006DMV0X LEN=357 QL=1 QR=71
AGCGATTAGGGTTCGATTCCGGAGAGGGAGCCTGAGAATGGCTACCACATCCAAGGAAGGCAGCAGGCGCGAATAACCTAACNCTCNCACAGGAGGGTAGGTGACAATAAATTAAACAAATAGCCGGGCGTTTTCCTTTAAAGTACTCGGTCTAAATTTGGGGAAAATTGGAAGGAAAACCAAAATTTTTTTAAAAAATTCCCCCCTTTTAATTTCCGGAAGGGTAATTCCAAAATTTTTGGGGAAGGGGGGCCAAAAGGTTCCTTGGGGTTGGCCCCAAGGCCAACCCCCCGGCCGGGGTTAAAATTTTCCCCAAGGCCTTGGAAGGCCGGGGGGCCTTGGGGCCAAAAGGGGCCN
>E9LAHD006DMKH2 LEN=242 QL=1 QR=223
CTAGATTAGGGTTCGATTCCGGAGAGGGAGCCTGAGAAACGGCTACCACATCCAAGGAAGGCAGCAGGCGCGCAAATTACCCAATCCTGACTCAGGGAGGTAGTGACAAAAATAACTTAGTCGGGCCGTTTTCGGTCTGACTTTAGGAATGAGAACAATTTAAATCCCTTATCGAGGATCAATTGGAGGGCAAGTCTGGTGCCAGCACCCGCGGTAATTCCAGCTGAGCGGGCTGGCAAGGC
>E9LAHD006DRYO9 LEN=240 QL=1 QR=220
ACAGATTAGGGTTCGATTCCGGAGAGGGAGCCTGAGAAACGGCTACCACATCTAAGGAAGGCAGCAGGCGCGTAAATTACCCAATCCTGACTCAGGGAGGTAGTGACAAGAAATAACGGACCGAGGCTTTTGCTTCGGGATTGCAATGAGTTGAATTTAAACCCCTTGACGAGGATCAATTGGAGGGCAAGTCTGGTGCCAGCAGCCGCGGTAATTCCAGCTGAGCGGGCTGGCAAGGCN
>E9LAHD006DS0BU LEN=236 QL=1 QR=97
AGCGATTAGGGTTCGATTCCGGAGAGGGAGCCTGAGAAACGGCTACCACATCTAAGGAAGGCAGCAGGCGCGTAAATTACCCAATCCTAATTCAGGAGAGTGNAANAAANAAACGGTACGGGGACGGGCTCTGCCGCGGCGCAATGAGATGAATTTCCACCCTTTTTGAGTAACAATTGGAGGGCAAGTCTGGTGCCAGCACCCGCGGTAATTCCAGCTGAGCGGGCTGGCAAGGC
>E9LAHD006DJMAY LEN=243 QL=1 QR=224
ACAGATTAGGGTTCGATTCCGGAGAGGGAGCCTGAGAAATGGCTACCACATCCAAGGAAGGCAGCAGGCGCGTAAATTACCCAATCCTGACACAGGGAGGTAGTGACAATAAATAACAATGCCGGGCTTTTCAAAGTCTGGCAATTGGAATGAGAACAATTTAAATCCCTTATCGAGGATCAATTGGAGGGCAAGTCTGGTGCCAGCAGCCGCGGTAATTCCAGCTGAGCGGGCTGGCAAGGC
>E9LAHD006DK8BI LEN=238 QL=1 QR=219
ATCGATTAGGGTTCGATTCCGGAGAGGGAGCCTGAGAAACGGCTACCACATCTAAGGAAGGCAGCAGGCGCGTAAATTACCCAATCCTAATTCAGGGAGGTAGTGACAAGAAATAACGGGTCGGGGTTCTACCCCGGGACTGCAATGAGATGAATTTACACCCCTTTTCGAGTAACAATTGGAGGGCAAGTCTGGTGCCAGCACCCGCGGTAATTCCAGCTGAGCGGGCTGGCAAGGC
>E9LAHD006DPFJK LEN=245 QL=1 QR=225
AACGATTAGGGTTCGATTCCGGAGAGGGAGCCTTAAAAACGGCTACCACATCCAAGGAAGGCAGCAGGCACGCAAATTACCCAATGAACGAAGTTCGAGGTAGTGACGAAAAATAACGATACAGGACTCATCCGAGGCCCTGTAATTGGAATGAGTACACTTTAAAACCGTTCCCGAGGATCTATTGGAGGGCAAGTCTGGTGCCAGCAGCCGCGGTAATTCCAGCTGAGCGGGCTGGCAAGGCN
>E9LAHD006DQYS2 LEN=240 QL=1 QR=221
ATCGATTAGGGTTCGATTCCGGAGAGGGAGCCTGAGAGACGGCTACCACATCCAAGGAAGGCAGCAGGCGCGCAAATTACCCAATCCCGACTCGGGGAGGTAGTGACAATAAATAACAGTAGAGGGCCAATGGTCTTCTTATTGGAATGAGAACAATTTAAACCCCTTAACGAGGATCAATTAGAGGGCAAGTCTGGTGCCAGCACCCGCGGTAATTCCAGCTGAGCGGGCTGGCAAGGC
>E9LAHD006DLR71 LEN=258 QL=1 QR=197
TAGGATTAGGGTTCGATTCCGGAGAGGGAGCCTGAGAAACGGCTACCACATCTAAGGAAGGCAGCAGGCGCGTAAATTACCCAATTCTAATTCAGAGAGGTAGTGACAAGAAATAACGGGTCGGGGCTATGCCCCGGGACTGCAATGAGATGAATTTACACCCCCTTTTCGAGTAACAATTGGTAGGGGCGAAGTACTGGTGGCCACGCACCCCGCCGGTAAGTTACCTACGCTGAGGCGGGCGTGGCGAAGGACGNN
>E9LAHD006DUAXO LEN=244 QL=1 QR=225
ACGGATTAGGGTTCGATTCCGGAGAGGGAGCATGAGACACGGCTACCACATCCAAGGAAGGCAGCAGGCGCGCAAATTACCCAATCCCGACACGGGGAGGTAGTGACGAAAAATAACAATGCGGGACTCTTTCGAGGCCCCGCAATTGGAATGGGCACACTTTAGATCCTTGAGCGAGGATCGATTGGAGGGCAAGTCTGGTGCCAGCAGCCGCGGTAATTCCAGCTGAGCGGGCTGGCAAGGC
>E9LAHD006DQNAH LEN=244 QL=1 QR=225
ACAGATTAGGGTTCGATTCCGGAGAGGGAGCCTTAAAAACGGCTACCACATCCAAGGAAGGCAGCAGGCACGCAAATTACCCAATGAACGAAGTTCGAGGTAGTGACGAAAAATAACGATACAGGACTCATCCGAGGCCCTGTAATTGGAATGAGTACACTTTAAAACCGTTCCCGAGGATCTATTGGAGGGCAAGTCTGGTGCCAGCACCCGCGGTAATTCCAGCTGAGCGGGCTGGCAAGGC
>E9LAHD006DKGTX LEN=240 QL=1 QR=221
ATCGATTAGGGTTCGATTCCGGAGAGGGAGCCTGAGAAACGGCTACCACATCTAAGGAAGGCAGCAGGCGCGTAAATTACCCAATCCTGACTCAGGGAGGTAGTGACAAGAAATAACGGACCGAGGCTTTTTGCTTCGGGATTGCAATGAGTTGAATTTAAACCCCTTGACGAGGATCAATTGGAGGGCAAGTCTGGTGCCAGCACCCGCGGTAATTCCAGCTGAGCGGGCTGGCAAGGC
>E9LAHD006DNBFF LEN=242 QL=1 QR=223
[truncated: 4,197,863 more chars]
