# Supplementary material for: CANGS: a user-friendly utility for processing and analyzing 454 GS-FLX data in biodiversity studies
Source: BMC Res Notes. 2010 Jan 11;3:3. doi: 10.1186/1756-0500-3-3 (PMC2830946; doi:10.1186/1756-0500-3-3)
Supplement: Additional file 2 — Input test data set for CANGS. This file contains 454 GS-FLX reads in FASTA file format and quality score file as sample input data set to run all modules of the CANGS utility. [file 1756-0500-3-3-S2.ZIP › CANGS-test-dataset/test-dataset.qual]

>E9LAHD006DJRS9 LEN=234 QL=1 QR=138
24 24 24 24 33 32 32 32 32 32 32 32 32 32 32 32 32 32 30 30 30 29 32 30 30 20 20 20 30 29 33 33 33 33 33 30 30 30 32 33 33 33 33 33 33 32 32 32 32 32 32 32 32 32 32 32 32 32 32 32 32 32 32 32 32 32 32 32 32 32 32 32 32 32 32 32 32 32 32 32 32 32 32 32 32 32 32 32 32 32 32 32 32 32 21 21 21 28 28 32 32 32 32 32 32 32 32 32 32 32 32 32 32 23 21 20 30 28 28 28 28 21 21 13 13 13 13 13 13 13 18 18 13 13 13 13 9 9 13 13 19 19 22 22 22 22 22 13 13 13 13 13 13 0 13 0 13 13 13 13 13 13 0 13 13 13 13 13 13 13 23 19 19 18 19 13 0 0 13 13 13 13 13 13 13 13 13 13 13 18 18 18 18 18 18 18 0 12 12 0 18 18 12 12 12 12 12 12 12 12 12 12 12 12 12 12 0 11 0 0 11 11 0 0 11 11 17 17 17 20 20 20 20 0
>E9LAHD006DI6V2 LEN=242 QL=1 QR=70
34 34 34 34 34 34 34 34 34 34 34 34 34 34 34 34 34 34 37 37 37 37 37 37 37 36 36 35 35 35 35 37 35 34 31 28 28 28 28 33 28 28 28 33 33 35 35 33 33 33 32 28 28 28 28 28 28 31 31 34 35 35 35 35 34 33 33 33 28 28 28 28 28 28 32 33 34 34 33 28 28 28 33 33 34 34 34 34 34 34 33 32 28 23 23 23 23 34 34 34 34 34 34 34 34 34 34 34 34 34 34 34 34 34 35 31 32 31 32 32 35 28 19 19 19 19 28 28 28 28 26 26 26 28 35 33 33 27 27 27 27 34 34 34 34 34 34 34 34 34 34 33 31 31 31 33 33 34 34 19 19 18 18 14 19 19 31 31 31 31 15 15 12 21 27 34 34 34 34 34 34 34 34 34 34 34 34 34 34 34 34 34 34 34 34 34 34 34 34 34 34 34 34 34 34 34 34 26 26 26 34 29 30 30 34 34 33 33 33 34 34 34 34 34 34 34 33 33 33 33 34 34 34 34 34 34 34 34 34 34 34 34
>E9LAHD006DRJ1P LEN=243 QL=1 QR=224
37 37 38 38 38 37 37 38 31 29 26 38 38 37 37 37 38 38 28 28 28 28 28 38 37 24 24 24 38 38 39 39 39 39 39 39 39 39 40 40 40 40 40 40 40 37 37 37 37 37 37 37 37 34 34 34 34 38 38 37 37 37 37 37 37 37 37 37 37 37 37 37 37 37 37 37 37 38 33 34 34 34 37 37 37 37 37 37 37 37 37 37 37 37 37 37 37 37 37 37 37 37 37 37 37 37 38 33 33 34 33 38 37 37 37 37 37 37 37 37 37 37 37 37 37 37 34 34 29 29 29 29 33 38 37 37 37 37 37 37 37 37 37 37 38 38 38 38 37 37 37 37 37 37 38 38 38 38 38 37 37 37 37 37 37 37 38 38 38 37 37 37 37 37 37 37 37 37 37 37 37 37 37 37 37 37 37 37 37 37 37 37 37 37 37 37 37 37 37 37 37 37 37 37 37 37 37 37 38 38 38 38 37 37 37 37 36 36 33 33 33 33 33 36 36 36 36 36 36 36 36 36 36 36 36 36 36 36 27 27 27 26 33
>E9LAHD006DOUQI LEN=230 QL=1 QR=58
27 27 27 34 34 34 34 34 34 34 34 34 34 40 34 34 34 33 38 38 38 38 40 40 38 38 38 39 39 40 40 40 40 40 40 38 38 38 40 40 40 40 40 40 39 34 34 34 27 27 27 30 32 33 32 32 27 18 18 0 0 0 21 0 18 18 29 29 18 15 19 34 34 34 34 34 34 34 34 34 34 34 34 34 34 34 34 34 34 34 34 34 34 34 35 33 34 34 34 34 34 31 26 22 22 23 22 30 30 32 30 27 32 30 30 29 25 17 16 0 16 16 17 17 17 15 15 15 27 17 17 13 13 22 22 0 16 16 25 32 29 25 22 22 0 16 16 16 0 15 15 22 15 15 16 16 15 16 27 22 16 0 16 16 16 15 16 24 24 29 29 29 29 34 34 34 34 34 34 34 34 34 34 34 34 34 34 34 34 34 34 34 34 34 34 34 34 34 32 34 34 34 34 34 34 34 34 34 34 34 34 34 34 34 34 34 34 34 34 34 34 34 34 34 34 34 34 34 34 0
>E9LAHD006DID62 LEN=240 QL=1 QR=221
37 37 37 37 37 37 37 37 34 34 34 37 37 37 37 37 37 37 40 40 40 40 40 40 40 40 40 40 40 40 40 40 40 40 40 40 40 40 40 40 40 40 40 40 40 37 37 37 37 37 37 37 37 37 37 37 37 37 37 37 37 37 37 37 37 37 37 37 37 37 37 37 37 37 37 37 37 37 38 34 34 34 37 37 37 37 37 37 37 37 37 37 37 37 37 37 37 37 37 37 37 37 37 37 37 37 37 37 37 37 37 37 37 37 37 37 37 37 37 37 37 37 38 31 30 30 38 38 37 37 37 38 38 38 37 37 37 37 37 37 37 37 37 37 37 37 37 37 37 38 38 38 37 37 37 37 37 37 37 38 38 38 37 37 37 37 37 37 37 37 37 37 38 38 38 38 37 37 37 37 38 38 38 38 37 37 37 37 37 37 37 38 38 38 37 37 37 37 37 37 38 38 38 37 37 37 37 37 37 38 38 38 37 37 37 37 38 38 38 38 38 38 38 38 38 38 38 38 38 38 38 38 38 38 38 38 38 40 38 38
>E9LAHD006DKORT LEN=244 QL=1 QR=225
37 37 37 37 37 37 37 37 37 37 37 37 37 37 37 37 37 37 40 40 40 39 40 38 38 37 37 37 37 37 37 37 36 36 26 26 26 26 26 32 36 37 37 37 37 37 37 37 37 37 37 37 37 37 37 35 35 26 26 26 26 32 35 37 37 37 37 37 37 37 37 37 37 37 37 37 35 35 35 35 35 37 32 32 32 36 35 35 35 37 37 37 37 37 37 37 37 37 37 37 36 36 36 37 37 37 37 37 32 32 32 32 32 36 36 37 37 37 37 37 37 37 37 37 37 37 37 37 37 37 37 37 37 37 37 37 37 37 37 37 37 37 37 37 37 37 37 37 37 37 37 37 37 37 37 37 37 37 37 37 37 37 37 37 37 37 37 37 37 37 37 37 37 37 37 37 37 37 36 35 35 35 35 37 37 37 37 37 37 37 37 37 37 37 37 37 37 37 37 37 37 37 37 37 37 37 37 37 37 37 37 37 37 36 36 36 37 37 37 37 37 37 37 37 37 37 37 38 38 38 38 38 37 37 37 37 37 37 37 37 37 38 38 38
>E9LAHD006DJDQE LEN=236 QL=1 QR=117
34 34 34 34 34 34 34 34 34 34 34 34 34 34 40 34 34 34 40 40 40 40 40 40 40 40 40 40 40 40 40 40 40 40 40 40 40 40 40 40 40 40 40 40 40 34 34 34 34 34 34 34 34 34 34 34 34 34 34 34 34 34 34 34 34 34 34 34 34 34 34 34 34 34 34 34 34 34 39 34 34 34 34 34 34 34 34 34 32 23 22 23 28 32 32 32 32 34 34 34 34 34 34 34 34 34 34 34 34 34 34 34 34 34 33 31 28 21 21 22 21 0 28 32 32 31 31 31 18 18 18 18 25 18 0 17 17 0 17 17 18 17 18 24 24 0 18 18 0 17 17 18 17 24 17 17 14 14 14 16 16 23 31 31 33 33 33 34 33 34 34 34 34 34 34 34 34 34 34 34 34 21 21 21 31 34 34 34 34 34 34 34 34 34 34 34 34 34 34 34 34 30 30 30 30 34 34 34 34 34 34 34 34 34 34 34 34 34 34 34 34 34 34 19 19 19 34 34 34 34 34 34 34 34 34 34
>E9LAHD006DHZDH LEN=241 QL=1 QR=222
37 37 37 37 37 37 37 37 37 37 37 37 37 37 37 37 38 38 29 29 29 29 39 38 34 26 26 26 38 37 39 39 39 39 39 40 40 40 40 40 40 40 40 40 40 37 37 37 37 37 37 37 37 37 37 37 37 37 37 37 37 37 37 37 37 37 37 37 37 37 37 37 37 37 37 37 37 37 37 38 38 38 37 37 37 37 37 37 37 37 37 37 37 37 37 38 38 38 37 37 37 37 37 37 37 37 37 37 37 37 37 37 37 37 37 37 37 37 37 37 37 37 37 37 37 37 37 37 37 37 37 37 37 37 37 37 37 37 37 37 37 37 37 37 37 37 37 37 37 37 37 38 38 38 38 38 38 28 28 28 38 38 37 37 37 37 37 37 37 37 37 37 37 37 37 37 37 37 37 37 37 37 37 37 37 37 37 37 37 37 37 37 37 37 37 37 37 37 37 37 37 37 37 37 37 37 38 38 38 40 37 37 37 37 37 37 38 38 38 38 38 38 37 36 36 36 33 32 28 28 28 36 33 33 33 36 36 36 36 36 36
>E9LAHD006DMRFK LEN=240 QL=1 QR=221
37 37 37 37 37 37 37 37 37 37 37 37 37 37 37 37 37 37 40 40 40 40 40 40 40 40 40 40 40 40 40 40 40 40 40 40 40 40 40 40 40 40 40 40 40 37 37 37 37 37 37 37 37 37 37 37 37 37 37 37 37 37 37 37 37 37 37 37 37 37 37 37 37 37 37 37 37 37 37 37 37 37 37 37 37 37 37 37 37 37 37 37 37 37 37 37 37 37 37 37 37 37 37 37 37 37 37 37 37 37 37 37 37 37 37 37 37 37 37 37 37 37 37 37 37 37 37 37 37 37 37 37 37 37 37 37 37 37 37 37 37 37 37 37 37 37 37 37 37 37 37 37 37 37 37 37 37 37 37 37 37 37 38 38 38 38 37 37 37 37 37 37 37 37 37 37 37 37 37 37 37 37 37 37 37 38 38 38 37 37 37 37 37 37 37 37 37 37 37 37 37 37 37 37 37 38 38 38 38 38 38 38 37 37 37 37 36 38 38 38 38 38 38 40 40 40 38 38 38 38 38 38 38 38 38 38 38 38 38 38
>E9LAHD006DTP2W LEN=240 QL=1 QR=221
37 37 37 37 37 37 37 37 37 37 37 37 37 37 37 37 37 37 40 40 40 40 40 40 40 37 37 37 38 38 38 38 39 39 37 36 37 37 37 37 33 33 33 36 37 37 37 37 37 37 35 35 35 36 36 37 37 37 37 37 37 37 37 37 37 37 37 37 36 36 36 37 37 37 37 37 37 37 37 35 35 35 37 37 37 37 37 37 37 37 37 37 37 37 37 37 37 37 37 37 37 37 37 37 37 37 37 37 37 36 28 28 28 37 37 37 37 37 37 37 37 36 35 28 28 28 35 35 37 37 37 37 37 37 37 36 35 32 32 32 36 37 37 37 37 37 37 37 37 37 37 36 36 36 37 37 37 37 37 37 37 37 37 37 37 37 37 37 37 37 37 37 37 36 36 36 37 37 37 37 35 35 35 37 36 36 36 37 37 37 37 37 37 37 37 37 37 37 37 37 37 37 37 37 37 37 37 37 37 37 37 37 37 37 37 37 38 38 38 38 38 37 37 36 36 36 37 37 37 37 37 37 36 36 36 37 37 37 37 37
>E9LAHD006DTATI LEN=243 QL=1 QR=221
34 34 34 34 34 34 34 34 22 21 21 30 30 37 30 37 31 31 19 19 19 19 28 32 32 18 18 18 31 28 34 34 35 35 36 35 36 36 36 38 38 40 40 40 40 34 34 34 34 34 34 34 34 34 34 34 34 34 34 34 34 34 34 34 34 34 34 34 34 34 34 34 34 23 23 23 27 27 32 27 27 26 34 34 34 34 34 34 34 34 34 34 34 32 28 28 28 32 35 35 34 34 34 34 34 34 34 34 34 34 34 34 34 34 38 38 34 34 34 34 34 34 34 34 34 34 34 34 34 34 34 34 34 34 34 34 34 34 34 34 34 34 34 34 34 34 34 34 34 34 34 34 34 34 34 34 34 34 34 34 25 25 25 32 34 34 34 30 30 30 34 32 34 34 34 34 34 34 34 34 34 34 34 34 34 34 34 34 34 34 34 34 34 34 34 34 34 34 34 32 32 32 32 32 27 21 21 21 21 14 14 14 14 14 14 14 14 19 19 24 14 14 0 14 0 0 14 0 14 14 14 14 0 14 0 14 19 19 19 19 19 0 0
>E9LAHD006DQSNW LEN=243 QL=1 QR=223
37 37 37 37 37 37 37 37 37 37 37 37 37 37 37 37 37 37 40 40 40 40 40 40 40 38 38 38 40 40 40 40 40 40 40 40 40 40 40 40 40 40 40 40 40 37 37 37 37 37 37 37 37 37 37 37 37 37 37 37 37 37 37 37 37 37 37 37 37 37 37 37 37 37 37 37 37 37 37 37 37 37 37 37 37 37 37 37 37 37 37 37 37 37 37 37 37 37 37 37 37 37 37 37 37 37 37 37 37 37 37 37 37 37 37 37 37 37 37 37 37 37 37 37 37 37 37 37 37 37 37 37 37 37 37 37 37 37 37 37 37 37 37 37 37 37 37 37 37 37 37 37 37 37 37 37 37 37 37 37 37 37 37 37 37 37 37 37 37 37 37 37 37 37 37 37 37 37 37 37 37 37 37 37 37 37 37 37 37 37 37 37 37 37 37 37 37 37 37 37 37 37 37 37 37 37 37 37 37 37 37 37 37 37 37 37 40 38 38 38 38 40 40 40 40 38 38 38 38 38 38 38 38 40 40 40 40 40 40 40 40 40 0
>E9LAHD006DRUN5 LEN=239 QL=1 QR=220
38 40 40 40 37 37 37 37 37 37 37 37 37 37 37 37 37 37 40 40 40 40 40 40 38 38 38 40 40 40 40 40 40 40 40 40 40 40 40 40 40 40 40 40 40 37 37 37 37 37 37 37 37 37 37 37 37 37 37 37 37 37 37 37 37 37 37 37 37 37 37 37 37 37 37 37 37 37 37 37 37 37 37 37 38 38 38 37 37 37 37 37 37 37 37 37 37 37 37 37 37 37 37 37 37 37 37 37 37 37 37 37 37 37 37 37 37 37 37 37 37 37 38 38 38 37 37 37 37 37 37 37 37 37 37 37 37 37 37 37 37 37 37 37 37 37 37 37 37 37 37 37 37 37 37 37 37 37 37 37 37 34 34 34 34 37 37 37 37 37 37 37 37 37 37 37 37 37 37 37 37 37 37 37 38 38 38 37 37 37 37 37 37 37 37 37 37 37 37 37 37 37 37 37 38 38 38 38 37 37 37 37 37 37 37 37 38 38 38 38 40 40 40 40 40 40 40 38 38 38 40 38 38 38 40 40 40 40 40
>E9LAHD006DRK7M LEN=241 QL=1 QR=222
37 37 37 37 37 37 37 37 37 37 37 37 37 37 37 37 37 37 39 39 39 40 40 40 40 38 38 38 40 40 40 40 40 40 40 40 40 40 40 40 40 40 40 40 40 37 37 37 37 37 37 37 37 37 37 37 37 37 37 37 37 37 37 37 37 37 37 37 37 37 37 37 37 37 37 37 37 37 37 37 37 37 37 37 37 37 37 37 37 37 37 37 37 37 37 37 37 37 37 37 37 37 37 37 37 37 37 37 37 37 37 37 37 37 37 37 37 37 37 37 37 37 37 37 37 37 37 37 37 37 37 37 37 37 37 37 37 37 37 37 37 37 37 37 37 37 37 37 37 37 37 37 37 37 37 37 37 37 37 37 37 37 37 37 37 37 37 37 37 37 37 37 37 37 37 37 37 37 37 37 37 37 37 37 37 37 37 37 37 37 37 37 37 37 37 37 37 37 37 37 37 37 37 37 37 37 37 37 37 37 37 37 37 37 37 37 40 40 40 40 40 40 40 40 40 40 40 40 40 38 38 38 40 38 38 38 38 38 38 38 40
>E9LAHD006DKN01 LEN=232 QL=1 QR=125
19 0 21 24 32 32 32 32 32 32 32 32 32 32 32 32 32 32 37 37 37 37 32 32 30 30 30 32 32 37 37 37 37 37 37 32 32 32 40 40 40 40 40 40 40 32 32 32 32 32 32 32 32 32 32 32 32 32 32 32 32 32 32 32 32 32 32 32 32 32 32 32 30 30 30 32 32 32 28 28 28 32 32 32 32 32 32 32 32 32 32 32 32 32 32 32 32 32 32 32 32 32 32 32 32 32 32 32 32 32 32 32 32 32 32 32 32 32 32 32 32 32 32 27 27 18 18 18 17 27 29 19 23 23 25 21 15 17 17 26 30 31 31 31 32 32 32 32 32 32 32 30 30 30 31 30 28 15 15 13 13 13 17 18 13 13 13 13 0 13 13 13 13 13 13 19 13 13 0 13 19 23 19 18 13 13 0 13 13 0 12 12 18 18 12 12 0 12 0 0 12 12 0 12 12 12 12 12 12 12 12 18 12 12 0 0 0 11 0 11 11 17 11 0 11 0 11 20 17 17 17 0
>E9LAHD006DP3OZ LEN=242 QL=1 QR=223
37 37 37 37 37 37 37 37 37 37 37 37 37 37 37 37 37 37 40 40 40 40 40 40 40 40 40 40 40 40 40 40 40 40 40 40 40 40 40 40 40 40 40 40 40 37 37 37 37 37 37 37 37 37 37 37 37 37 37 37 37 37 37 37 37 37 37 37 37 37 37 37 37 38 38 38 37 37 37 37 37 37 37 37 37 37 37 37 37 37 37 37 37 37 37 37 37 37 37 37 37 37 37 37 37 37 37 37 37 37 37 37 37 37 37 37 37 37 37 37 37 37 37 37 37 37 37 37 37 37 37 37 37 37 37 38 38 38 38 37 37 37 37 37 37 37 37 37 37 37 37 37 37 37 37 37 37 37 38 38 38 37 37 37 37 37 37 37 37 37 37 37 37 37 37 37 37 37 37 37 37 37 37 37 37 37 37 33 33 33 37 37 37 37 37 37 37 37 37 37 37 37 37 37 37 37 37 37 37 37 37 38 38 38 37 37 38 38 38 38 40 40 40 40 40 40 40 40 40 40 38 38 38 38 38 38 38 38 38 38 38 38
>E9LAHD006DNWZ7 LEN=240 QL=1 QR=142
30 30 32 32 32 32 32 32 32 32 32 32 32 32 32 32 32 32 36 36 36 37 37 37 25 25 25 37 37 37 37 37 37 37 37 30 30 30 40 40 40 40 40 40 40 32 32 32 32 32 32 32 32 32 32 32 32 32 32 32 32 32 32 32 32 32 32 32 32 32 32 32 32 32 32 30 30 29 32 32 32 32 32 32 32 32 32 32 32 32 32 32 32 32 32 32 32 32 32 32 32 32 32 32 32 32 32 32 32 32 32 32 32 32 32 32 32 32 31 30 29 26 23 23 18 13 13 13 13 13 13 13 13 9 10 13 13 13 13 19 26 24 24 22 22 22 22 22 22 19 13 0 13 0 13 13 13 13 13 13 13 0 10 13 13 13 13 13 13 13 13 13 13 13 13 13 0 0 13 13 19 13 13 13 13 13 13 13 13 12 18 21 18 18 18 18 18 12 12 0 12 12 12 12 21 23 21 18 12 12 12 12 12 12 12 12 11 17 11 11 11 0 0 0 11 0 11 11 11 11 11 0 11 0 11 11 11 11 11 0
>E9LAHD006DJVKT LEN=239 QL=1 QR=220
37 37 37 37 37 37 37 37 37 37 37 37 37 37 37 37 37 37 40 40 40 40 40 40 40 40 40 40 40 40 40 40 40 40 40 40 40 40 40 40 40 40 40 40 40 37 37 37 37 37 37 37 37 37 37 37 37 37 37 37 37 37 37 37 37 37 37 37 37 37 37 37 37 37 37 37 37 37 37 37 37 37 37 37 38 38 38 37 37 37 37 37 37 37 37 37 37 37 37 37 37 37 37 37 37 37 37 37 37 37 37 37 37 37 37 37 37 37 37 37 37 37 37 37 37 37 37 37 37 37 37 37 37 37 37 37 37 37 37 37 37 37 37 37 37 37 37 37 37 37 37 37 37 37 37 37 37 37 37 37 37 37 37 37 37 37 37 37 37 37 37 37 37 37 37 37 37 37 37 37 37 37 37 37 38 38 38 37 37 37 37 37 37 37 37 37 37 37 37 37 37 37 37 37 38 38 38 40 37 37 37 37 37 37 37 37 40 38 38 38 38 38 38 38 38 38 38 38 40 38 38 38 38 38 40 40 40 40 40
>E9LAHD006DIGYK LEN=245 QL=1 QR=226
34 34 34 34 34 34 34 34 34 34 34 34 34 34 35 34 34 34 38 38 38 38 38 38 39 39 40 40 40 40 39 39 39 40 40 40 40 39 38 38 38 38 38 38 38 34 34 34 34 34 34 34 34 33 33 33 37 34 34 34 34 34 34 34 34 34 34 34 34 34 34 34 34 28 28 28 32 32 38 34 34 34 34 34 34 34 34 33 32 32 32 33 31 28 19 19 19 20 17 24 32 31 34 34 34 33 33 34 34 34 34 34 34 34 34 34 34 34 34 34 34 32 22 22 22 28 28 25 25 25 25 25 31 19 19 20 27 31 31 27 27 19 19 19 33 33 24 24 24 24 31 31 31 31 17 17 18 17 17 18 14 14 14 14 14 14 14 19 31 31 31 23 23 23 33 33 27 21 21 21 21 33 35 35 35 35 35 35 31 26 20 20 20 26 26 30 34 34 34 34 34 34 34 34 34 34 34 33 31 19 19 19 19 26 29 31 29 29 31 31 34 34 34 34 33 33 33 33 24 24 24 33 34 34 34 29 24 24 24 33 34 34 34 34 34
>E9LAHD006DH1RZ LEN=243 QL=1 QR=72
30 30 30 31 31 30 30 30 29 19 17 16 16 24 17 28 24 24 17 17 17 17 27 25 28 17 17 15 21 15 23 23 23 27 27 21 15 15 17 18 17 22 30 30 28 27 27 30 30 30 32 32 32 32 32 31 33 29 29 28 28 32 33 31 30 28 27 27 27 25 15 15 17 17 15 15 15 17 15 11 11 15 15 15 15 21 15 0 15 15 21 21 21 15 15 15 15 11 15 15 15 0 15 15 15 0 15 13 13 13 11 11 11 0 11 11 0 13 13 13 13 13 13 13 13 13 13 19 19 19 22 19 13 13 13 13 13 0 13 13 19 19 13 13 13 13 19 13 13 13 13 13 13 13 13 0 13 13 19 19 17 13 0 13 13 13 13 13 13 13 13 19 19 19 23 23 18 13 0 13 13 13 13 13 13 13 13 13 13 18 18 12 12 12 12 12 0 12 12 12 12 12 12 12 12 0 12 0 12 12 12 12 12 12 12 12 11 11 11 11 11 11 11 11 0 11 0 0 11 11 0 11 0 11 11 11 11 17 20 20 20 20 0
>E9LAHD006DIXET LEN=241 QL=1 QR=221
37 37 37 37 37 37 37 37 37 37 37 37 37 37 37 37 37 37 40 40 40 40 40 40 40 40 40 40 40 40 40 40 40 40 40 40 40 40 40 40 40 40 40 40 40 37 37 37 37 37 37 37 37 37 37 37 37 37 37 37 37 37 37 37 37 37 37 37 37 37 37 37 37 37 37 37 37 37 37 37 37 37 37 37 37 37 37 37 37 37 37 38 29 29 29 29 29 34 38 37 37 37 37 37 37 37 37 37 38 34 28 26 26 38 32 37 37 32 32 32 22 22 20 20 20 20 20 32 31 28 20 20 20 38 38 37 37 37 37 37 38 38 38 37 37 37 37 37 37 37 37 37 37 37 37 37 38 38 38 37 37 37 37 37 37 37 37 37 37 37 37 37 37 37 37 37 37 37 37 37 37 37 37 37 37 37 37 37 37 37 37 37 37 37 37 37 37 37 37 37 37 37 37 37 37 37 37 37 37 37 37 37 37 37 37 37 40 38 38 38 38 40 40 40 38 38 38 38 40 40 40 38 38 38 38 38 40 40 40 38 0
>E9LAHD006DJYFE LEN=240 QL=1 QR=221
37 37 37 37 37 37 37 37 37 37 37 37 37 37 37 37 37 37 40 40 40 40 40 40 40 40 40 40 40 40 40 40 40 40 40 40 40 40 40 40 40 40 40 40 40 37 37 37 37 37 37 37 37 37 37 37 37 37 37 37 37 37 37 37 37 37 37 37 37 37 37 37 37 37 37 37 37 37 37 37 37 37 37 37 37 37 37 37 37 37 37 37 37 37 37 37 37 37 37 37 37 37 37 37 37 37 37 37 37 37 37 37 37 37 37 37 37 37 37 37 37 37 37 37 37 37 37 37 37 37 37 37 37 37 37 37 37 37 37 37 37 37 37 37 37 37 37 37 37 37 37 37 37 37 37 37 37 37 37 37 38 38 31 31 31 31 38 38 37 37 37 37 37 37 37 37 37 37 37 37 37 37 37 37 37 37 37 37 37 37 37 37 37 37 37 37 37 37 37 37 37 37 37 37 37 37 37 37 37 37 37 37 37 37 37 37 40 38 38 38 38 38 38 38 38 36 36 29 29 29 36 37 37 36 36 37 37 37 37 38
>E9LAHD006DU6JC LEN=243 QL=1 QR=224
37 37 37 37 37 37 37 37 37 37 37 37 37 37 37 37 37 37 39 39 39 39 39 40 39 38 38 38 39 40 37 37 28 28 15 15 15 15 22 28 28 39 37 39 39 37 37 37 37 37 37 37 37 37 37 37 37 37 37 37 37 37 37 37 37 37 37 37 37 37 37 37 37 31 31 31 37 37 37 37 37 37 37 37 37 37 40 40 40 37 37 37 37 37 37 37 37 37 37 37 37 37 37 37 37 37 38 33 28 28 28 28 38 38 37 37 37 37 37 37 37 37 37 37 37 37 37 37 37 37 37 37 37 37 37 37 37 37 37 37 37 37 37 37 37 37 37 37 37 37 37 37 37 37 37 37 37 37 37 37 37 37 31 31 31 31 33 33 37 37 37 37 37 37 37 37 37 37 37 37 37 37 37 37 37 37 37 37 34 34 34 37 37 37 37 37 37 37 38 38 38 37 37 37 37 37 37 37 37 37 37 37 37 37 37 37 40 40 40 40 38 38 38 38 40 38 38 38 38 38 40 38 38 38 40 40 38 38 38 38 40 40 40
>E9LAHD006DJ3Z7 LEN=242 QL=1 QR=222
37 37 37 37 37 37 37 37 38 38 38 37 37 37 37 37 37 37 39 39 39 40 40 40 39 36 36 36 40 37 39 39 39 39 39 39 36 36 36 40 40 40 40 40 39 37 37 37 37 37 37 37 37 37 37 37 37 38 38 38 38 37 37 37 37 37 37 37 37 37 37 37 37 37 37 37 37 37 37 37 37 37 37 37 37 37 37 37 37 37 37 37 37 37 37 37 37 37 37 37 37 37 37 37 37 37 37 37 37 38 38 38 37 37 37 37 37 37 37 37 37 37 37 37 37 37 37 37 37 37 38 38 38 37 37 38 38 38 37 37 37 37 37 37 38 38 38 38 37 37 37 37 37 37 37 37 37 37 37 37 37 37 37 37 37 37 37 34 34 34 33 38 37 37 37 37 37 37 37 37 37 37 37 37 37 37 33 33 33 37 37 37 37 37 37 37 37 37 37 37 37 37 37 37 37 37 37 37 37 37 37 37 37 37 37 37 40 40 40 38 38 37 37 37 37 37 36 37 33 33 33 33 33 36 37 37 37 38 36 36 33 0
>E9LAHD006DKLZH LEN=243 QL=1 QR=224
37 37 37 37 37 37 37 37 37 37 37 37 37 37 37 37 37 37 40 40 40 40 40 40 40 40 40 40 40 40 40 40 40 40 40 40 40 40 40 40 40 40 40 40 40 37 37 37 37 37 37 37 37 40 40 40 40 37 37 37 37 37 37 37 37 37 38 38 38 38 38 38 38 37 37 37 37 38 33 29 30 30 37 37 37 38 38 38 38 37 37 37 37 37 37 37 37 37 37 37 37 37 37 37 37 37 37 37 37 37 33 33 33 37 37 37 37 37 37 37 37 37 37 37 38 38 38 38 38 37 37 37 37 37 37 37 37 37 37 37 37 37 37 37 37 37 37 37 37 37 37 37 37 37 37 37 37 37 37 37 37 37 37 37 37 37 37 37 37 37 37 37 37 37 37 37 37 37 37 37 37 37 37 37 37 37 37 37 37 37 37 37 37 37 37 37 37 37 37 37 37 37 37 37 37 37 37 37 37 37 37 37 37 37 37 37 40 40 40 40 40 40 38 38 38 38 38 38 38 38 40 40 40 40 40 40 40 40 40 40 40 40 40
>E9LAHD006DUNH8 LEN=239 QL=1 QR=220
35 31 31 31 33 33 33 33 35 33 33 33 33 35 35 35 33 33 34 34 36 36 36 35 35 26 26 26 35 36 36 35 35 35 35 35 35 36 36 36 36 36 36 36 36 35 35 35 35 35 35 35 35 31 31 31 31 35 35 35 35 35 35 35 35 35 33 33 33 33 35 35 31 21 21 21 20 25 17 17 17 32 32 31 17 17 17 23 31 35 35 35 20 20 20 20 35 35 35 35 35 35 33 33 33 35 35 35 35 35 35 35 35 35 35 35 35 35 35 35 33 33 26 26 26 31 31 33 33 35 35 35 33 31 30 30 26 26 26 30 35 35 35 35 35 35 35 35 35 35 35 35 35 35 35 26 26 26 33 33 35 35 35 35 35 35 35 35 35 35 35 33 33 33 35 29 29 29 29 29 29 33 33 29 29 29 35 35 35 33 29 29 29 35 35 35 35 35 35 35 33 33 33 29 29 24 24 24 35 35 35 35 35 35 35 35 34 34 34 34 34 34 33 33 33 35 35 35 35 35 35 35 35 37 37 37 37 37 37
>E9LAHD006DJ2MC LEN=241 QL=1 QR=222
37 37 37 37 37 37 37 37 37 37 37 37 37 37 37 37 37 37 40 40 40 40 40 40 40 38 38 38 40 40 40 40 40 40 40 40 40 40 40 40 40 40 40 40 40 37 37 37 37 37 37 37 37 37 37 37 37 37 37 37 37 37 37 37 37 37 37 37 37 37 37 37 37 38 38 38 37 37 37 37 37 37 37 37 37 37 37 37 37 37 37 37 37 37 37 37 37 37 37 37 37 37 37 37 37 37 37 37 37 37 37 37 37 37 37 37 37 37 37 37 37 37 37 37 37 37 37 37 37 37 37 37 37 37 37 37 37 37 37 37 37 37 37 37 37 37 37 37 37 37 37 37 37 37 37 37 37 37 37 37 37 37 37 37 37 37 37 37 37 37 37 37 37 37 37 37 37 37 37 37 37 37 37 37 37 37 37 37 37 37 37 37 37 37 37 37 37 37 37 37 37 37 37 37 37 37 37 37 37 37 38 38 38 37 37 37 38 38 38 38 38 38 38 38 38 40 40 40 38 38 38 38 40 40 40 40 40 40 40 40 40
>E9LAHD006DKK1B LEN=240 QL=1 QR=221
37 37 37 37 37 40 40 38 37 37 37 37 37 37 37 37 37 37 40 40 40 40 40 40 40 40 40 40 40 40 40 40 40 40 40 40 40 40 40 40 40 40 40 40 40 37 37 37 37 37 37 37 37 37 37 37 37 37 37 37 37 37 37 37 37 37 37 37 37 37 37 38 38 29 26 26 34 34 37 24 24 24 37 38 34 20 20 20 32 37 37 38 24 22 22 26 26 34 38 37 37 37 37 37 37 37 37 37 37 37 37 37 37 37 37 37 37 37 37 37 37 37 37 33 33 33 37 37 37 37 37 37 37 37 37 38 38 38 38 37 37 37 37 37 37 37 37 37 37 37 37 37 37 37 37 37 37 20 20 20 20 20 18 18 18 18 28 28 32 32 31 32 32 24 26 28 38 37 37 37 37 37 37 37 37 37 37 37 37 37 37 37 37 37 37 37 37 37 37 37 37 37 37 37 37 37 37 37 37 37 37 37 37 37 37 38 33 32 32 36 36 36 36 36 36 33 33 29 29 29 36 37 38 38 38 38 38 38 40 40
>E9LAHD006DIQHU LEN=244 QL=1 QR=224
36 36 36 36 36 36 36 36 28 28 28 35 35 36 36 36 36 36 28 28 28 28 36 36 36 32 32 32 36 36 36 36 38 38 36 36 36 38 38 38 38 38 38 40 38 36 36 36 36 36 36 36 36 36 36 36 36 36 36 36 36 36 36 36 36 36 36 36 36 36 36 36 36 36 36 36 36 36 36 36 36 36 36 36 36 36 36 36 36 36 36 36 36 36 36 36 36 36 35 35 35 35 36 36 36 36 36 36 36 31 21 21 21 31 32 32 35 35 31 22 20 22 31 35 35 36 35 35 21 26 26 28 32 35 36 36 36 36 36 36 36 36 36 36 36 36 36 36 36 36 36 36 36 36 36 36 36 36 36 32 32 31 36 36 36 36 36 36 36 36 36 36 36 36 36 35 35 35 35 36 36 36 36 36 36 36 36 36 36 36 36 36 36 36 36 36 36 36 36 36 36 36 36 36 36 36 36 36 36 36 36 35 28 31 31 36 35 35 35 35 35 35 35 35 35 35 33 33 33 35 35 35 33 31 31 31 31 27 27 27 35 32 32 0
>E9LAHD006DL231 LEN=244 QL=1 QR=225
37 37 37 37 37 37 37 37 37 37 37 37 37 37 37 37 37 37 40 40 40 40 40 40 40 40 40 40 40 40 40 40 39 39 40 40 40 40 40 38 39 39 39 39 40 37 37 37 37 37 37 37 37 37 37 37 37 37 37 37 37 37 37 37 37 37 37 37 37 37 37 37 37 37 37 37 37 37 37 37 37 37 37 37 37 37 37 37 37 37 37 37 37 37 37 37 37 37 37 37 37 37 37 37 37 37 37 37 37 37 37 37 37 37 37 37 37 37 37 37 37 37 37 37 37 37 37 37 37 37 37 37 37 37 37 37 37 38 38 38 37 37 37 37 37 37 37 37 37 37 37 37 37 37 37 37 37 37 37 37 37 37 37 37 37 37 37 37 37 37 38 38 38 38 37 37 37 37 37 37 37 37 37 37 37 37 37 37 37 37 37 37 37 37 37 37 37 37 37 37 37 37 37 37 37 37 37 37 37 37 37 37 37 37 37 37 40 40 40 40 40 40 40 38 38 38 38 38 38 38 38 40 40 40 40 40 38 38 38 38 40 40 40 40
>E9LAHD006DQG9L LEN=242 QL=1 QR=223
37 37 37 37 37 37 37 37 36 38 38 37 37 37 37 37 37 37 40 40 40 40 40 40 40 40 40 40 39 38 38 38 39 39 39 38 38 38 38 38 38 38 40 40 40 37 37 37 37 37 37 37 37 37 37 37 37 37 37 37 37 37 37 37 37 37 37 37 37 37 37 37 37 37 37 37 37 37 37 37 37 37 37 37 37 37 37 37 37 37 37 37 37 37 37 37 37 37 36 36 36 36 37 37 37 37 37 37 37 36 28 28 28 36 37 37 37 37 37 36 36 36 37 37 37 37 37 37 37 37 37 36 36 36 37 37 37 37 37 37 37 37 37 37 37 37 37 36 36 36 37 37 37 33 33 33 37 37 37 37 37 37 37 37 37 37 36 36 33 33 33 36 37 37 37 37 37 37 37 37 37 37 37 37 37 37 37 37 37 37 37 37 37 37 37 37 37 37 37 37 36 36 36 37 37 37 37 33 33 33 33 33 33 33 37 37 36 36 36 33 33 33 36 37 37 37 38 38 37 37 37 37 37 37 37 37 37 38 38 38 38 38
>E9LAHD006DQ2LF LEN=243 QL=1 QR=224
37 37 37 37 37 37 37 37 31 31 31 38 38 37 37 37 37 37 39 39 40 40 40 40 40 38 38 39 37 40 39 39 39 39 39 38 30 31 31 39 39 39 39 39 39 37 37 37 37 37 37 37 37 37 37 37 37 37 37 37 37 37 37 37 37 37 37 37 37 37 37 37 37 37 37 37 37 37 37 37 37 37 37 37 37 37 37 37 37 37 37 37 37 37 37 37 37 37 37 37 37 37 37 37 37 37 37 37 37 37 37 37 37 37 37 37 37 37 37 37 37 37 37 34 34 34 37 37 37 37 37 37 37 37 37 37 37 37 37 37 37 37 37 37 37 37 37 37 37 37 37 37 37 37 37 37 37 37 37 37 37 37 37 37 37 38 34 34 34 33 33 34 37 37 37 37 37 37 37 37 37 37 37 37 37 37 37 37 37 37 37 37 37 37 37 37 37 37 37 37 37 37 37 37 37 37 37 37 37 37 37 37 37 37 37 37 38 38 38 38 38 38 38 38 38 38 38 38 38 38 38 38 38 40 38 38 38 38 38 40 40 40 40
>E9LAHD006DS0DH LEN=240 QL=1 QR=221
37 37 37 37 37 37 37 37 37 37 37 37 37 37 37 37 37 37 40 40 40 40 40 40 40 40 40 40 40 40 40 40 40 40 40 40 40 40 40 40 40 40 40 40 40 37 37 37 37 37 37 37 37 37 37 37 37 37 37 37 37 37 37 37 37 37 37 37 37 37 37 37 37 37 37 37 37 37 37 37 37 37 37 37 37 37 37 37 37 37 37 37 37 37 37 37 37 37 37 37 37 37 37 37 37 37 37 37 37 37 37 37 37 37 37 37 37 37 37 37 37 37 37 31 31 31 37 37 37 37 37 37 37 37 37 37 37 37 37 37 37 37 37 37 37 37 37 37 37 37 37 37 37 37 37 37 37 37 37 37 37 37 37 37 37 37 37 37 37 37 37 37 37 37 37 37 37 37 37 37 37 37 37 37 37 37 37 37 37 37 37 37 37 37 37 37 37 37 37 37 37 37 37 37 37 37 37 37 37 33 33 33 34 38 37 37 36 37 37 37 38 38 40 40 38 38 38 38 38 40 40 38 38 38 40 40 40 40 40 40
>E9LAHD006DTYO5 LEN=242 QL=1 QR=222
37 37 37 37 37 37 37 37 34 34 34 38 38 37 37 37 37 37 39 39 39 39 39 40 39 38 38 38 38 40 40 40 40 40 40 40 40 40 40 40 40 40 40 40 40 37 37 37 37 37 37 37 37 37 37 37 37 37 37 37 37 37 37 37 37 37 37 37 37 37 37 37 37 37 37 37 37 37 37 37 37 37 37 37 37 37 37 37 37 37 37 37 37 37 37 37 37 37 37 37 37 37 37 37 37 37 37 37 37 37 30 30 30 38 38 38 38 37 37 37 37 37 37 37 37 37 37 37 37 37 37 37 37 37 37 37 37 37 37 37 37 37 37 37 37 37 37 37 37 37 37 37 37 37 37 37 37 37 37 37 33 33 33 37 37 37 34 34 34 34 33 37 37 37 37 37 37 37 37 37 37 37 37 37 37 37 37 37 37 37 37 37 37 37 37 37 37 37 37 37 37 37 37 37 37 37 37 37 37 37 37 37 37 37 37 37 40 40 40 40 38 38 38 38 38 38 38 38 33 33 33 38 38 38 38 38 38 38 38 38 38 0
>E9LAHD006DN63N LEN=238 QL=1 QR=219
37 37 37 37 37 37 37 37 37 40 40 38 38 40 38 37 37 37 40 40 40 40 40 40 40 40 40 40 40 40 40 40 40 40 40 40 40 40 40 40 40 40 40 40 40 37 37 37 37 37 37 37 37 37 37 37 37 37 37 37 37 37 37 37 37 37 37 37 37 37 37 37 37 37 37 37 37 37 37 37 37 37 37 37 37 37 37 37 37 37 38 38 38 37 37 37 37 37 37 37 37 37 37 37 37 37 37 37 37 37 37 37 37 37 37 37 37 37 37 37 38 38 30 30 30 30 38 37 37 37 37 38 38 38 38 37 37 37 37 37 37 37 37 37 37 37 37 37 37 37 37 37 37 37 37 37 37 37 37 38 34 34 34 34 37 37 37 37 37 37 37 37 37 37 37 38 38 38 37 37 37 37 37 30 30 30 38 37 37 37 37 37 37 37 37 37 37 37 37 37 37 37 37 37 37 37 37 37 37 37 37 37 37 37 37 37 38 38 38 38 38 38 38 38 38 38 40 40 40 40 40 40 40 40 40 40 40 40
>E9LAHD006DU6LA LEN=241 QL=1 QR=222
37 37 37 37 37 37 37 37 34 34 34 37 37 37 37 37 37 37 40 40 40 40 40 40 40 40 40 40 40 40 40 40 40 40 40 40 40 40 40 40 40 40 40 40 40 37 37 37 37 37 37 37 37 37 37 37 37 37 37 37 37 37 37 37 37 37 37 37 37 37 37 37 37 38 38 38 37 37 37 37 37 37 37 37 37 37 37 37 37 37 37 37 37 37 37 37 37 37 37 37 37 37 37 37 37 37 37 37 37 37 37 37 37 37 37 37 37 37 37 37 37 37 37 38 38 38 37 37 37 37 37 37 37 37 37 37 37 37 37 37 37 37 37 37 37 37 37 37 37 37 37 37 37 37 37 34 34 24 24 20 20 20 20 37 38 38 38 38 34 33 34 37 37 37 37 37 37 37 37 37 37 37 37 37 37 37 37 37 37 37 37 37 37 37 37 37 37 37 37 37 37 37 37 37 37 37 37 37 37 37 37 37 37 37 37 37 40 40 40 38 38 38 38 38 40 38 38 38 38 38 38 38 38 38 38 37 37 37 38 37 37
>E9LAHD006DR5JF LEN=239 QL=1 QR=220
38 38 0 38 38 37 37 37 38 38 38 37 37 37 37 37 37 37 40 40 40 40 40 40 40 40 40 40 40 40 40 40 40 40 40 40 40 40 40 40 40 40 40 40 40 37 37 37 37 37 37 37 37 37 37 37 37 37 37 37 37 37 37 37 37 37 37 37 37 37 37 37 37 37 37 37 37 37 37 37 37 37 37 37 37 37 37 37 37 37 37 37 37 37 37 37 37 37 37 37 37 37 37 37 37 37 37 37 37 37 37 37 37 37 37 37 37 37 37 37 37 37 37 37 37 37 37 37 37 37 37 37 37 37 37 37 37 37 37 37 37 37 37 37 37 37 37 37 37 37 37 37 37 37 37 38 38 38 38 33 33 29 29 29 29 37 37 37 37 37 37 37 37 37 37 37 37 37 37 37 37 37 37 37 37 37 37 37 37 37 37 37 37 37 37 37 37 37 37 37 37 37 37 37 37 37 37 37 38 38 38 37 37 37 37 37 40 40 40 40 40 40 40 40 38 38 38 38 38 38 38 38 38 38 40 40 40 40 40
>E9LAHD006DPVTJ LEN=248 QL=1 QR=62
27 23 24 23 31 25 25 24 30 24 24 23 23 30 27 33 31 32 25 25 25 25 36 40 40 40 40 40 40 40 40 40 40 40 37 37 32 32 30 31 31 29 29 29 29 27 18 17 16 25 28 28 28 27 27 27 27 16 16 16 16 23 23 26 26 26 26 26 17 16 16 22 22 26 29 26 26 17 17 13 13 22 22 29 23 22 22 24 26 24 24 26 28 27 24 15 15 17 17 17 17 17 22 24 23 24 24 26 26 25 24 19 13 13 13 13 11 11 11 13 18 19 23 23 13 13 13 13 13 13 13 13 13 13 13 13 13 13 13 19 18 22 22 22 24 28 25 25 26 26 29 26 26 26 26 26 30 30 28 28 28 26 25 29 21 21 17 14 15 15 25 28 28 28 28 21 21 21 21 21 21 26 30 31 30 26 26 26 26 26 26 26 26 26 25 25 15 15 15 15 15 21 25 25 25 26 24 21 15 15 15 26 28 28 28 19 20 19 19 24 24 23 23 23 23 23 20 17 11 11 11 11 11 16 16 16 20 17 17 17 17 11 11 11 11 16 0 0
>E9LAHD006DO1VR LEN=241 QL=1 QR=222
37 37 37 37 37 37 37 37 37 37 37 37 37 37 37 37 37 37 40 40 40 40 40 40 40 40 40 40 40 40 40 40 40 40 40 40 38 38 38 40 40 40 40 40 40 37 37 37 37 37 37 37 37 37 37 37 37 37 37 37 37 37 37 37 37 37 37 37 37 37 37 37 37 37 37 37 37 37 37 38 38 38 37 37 37 37 37 37 37 37 37 37 37 37 37 37 37 37 37 37 37 37 37 37 37 37 37 37 37 37 38 38 38 37 37 37 37 37 37 37 37 37 37 37 37 37 37 38 38 38 37 37 37 37 37 37 37 37 37 37 37 37 37 37 37 37 37 37 37 37 37 37 37 37 37 37 26 26 26 26 26 26 26 26 38 37 37 37 37 37 37 37 37 37 37 37 37 37 37 37 37 37 37 40 38 38 37 37 37 37 37 37 37 37 37 38 38 38 37 37 37 37 37 37 37 37 33 33 33 38 38 38 38 37 37 37 36 36 37 37 38 38 38 38 38 38 38 38 38 40 40 40 40 38 38 38 38 38 40 40 40
>E9LAHD006DT4LP LEN=300 QL=1 QR=102
32 32 32 32 32 32 32 32 25 25 25 30 30 33 32 33 27 27 20 20 20 20 33 30 30 22 22 21 27 19 25 25 18 18 13 13 13 18 18 16 24 33 29 29 30 30 30 32 32 32 32 32 32 32 32 32 32 32 32 32 32 32 32 32 32 32 32 32 32 32 32 32 32 30 30 30 32 28 21 19 19 18 25 25 28 27 27 27 24 21 15 15 15 15 15 15 15 15 15 15 15 15 15 15 15 15 15 13 13 13 13 13 13 13 13 13 13 13 8 8 8 8 13 19 12 9 13 13 13 13 13 13 13 13 13 13 13 17 13 13 13 19 19 19 19 24 22 13 13 13 13 13 18 22 24 11 11 13 13 13 13 13 13 13 13 13 13 10 18 21 23 23 21 18 18 18 13 13 13 13 13 13 13 13 13 21 18 18 18 16 16 12 12 12 12 9 9 9 9 9 15 15 9 9 12 12 9 12 9 9 12 12 12 12 16 12 11 11 11 11 11 15 17 17 15 17 11 11 11 11 11 9 17 17 17 20 11 11 11 11 11 11 11 15 15 16 11 11 11 16 18 16 16 11 11 11 11 15 15 11 11 11 11 11 11 8 11 11 11 11 11 11 11 11 16 15 16 16 19 11 11 11 11 11 11 8 11 18 15 16 15 11 11 11 11 15 16 15 0 0
>E9LAHD006DQ0DD LEN=243 QL=1 QR=224
37 37 37 37 37 37 37 37 34 34 34 38 38 37 37 37 37 37 40 40 40 40 40 40 40 40 40 40 40 40 40 40 40 40 40 40 40 40 40 40 40 40 40 40 40 37 37 37 37 37 37 37 37 37 37 37 37 37 37 37 37 37 37 37 37 37 37 37 37 37 37 37 37 37 37 37 37 37 37 37 37 37 37 37 37 37 37 37 37 37 37 37 37 37 37 37 37 37 37 37 37 37 37 37 37 37 37 37 37 38 38 38 38 37 37 37 37 37 37 37 37 37 37 37 37 37 37 37 37 37 37 37 37 37 37 37 37 37 37 37 37 37 37 37 37 37 37 37 37 37 37 37 37 37 37 37 37 37 37 37 37 37 37 37 37 38 38 38 37 37 37 37 37 37 37 37 37 37 37 37 37 37 37 37 37 37 37 37 37 37 37 37 37 37 37 37 37 37 37 37 37 37 37 37 37 37 37 37 37 37 37 37 37 37 37 37 40 40 40 40 40 40 38 38 38 38 36 36 36 37 29 29 29 36 37 37 37 37 37 37 38 38 40
>E9LAHD006DK92W LEN=241 QL=1 QR=222
37 37 37 37 37 37 37 37 37 37 37 37 37 37 37 37 37 37 40 40 40 40 40 40 40 38 38 38 40 40 40 40 40 40 40 40 40 40 40 40 40 40 40 40 40 37 37 37 37 37 37 37 37 37 37 37 37 37 37 37 37 37 37 37 37 37 37 37 37 37 37 37 37 38 38 38 37 37 37 37 37 37 37 37 37 37 37 37 37 37 37 37 37 37 37 37 37 37 37 37 37 37 37 37 37 37 37 37 37 37 37 37 37 37 37 37 37 37 37 37 37 37 37 37 37 37 37 37 37 37 37 37 37 37 37 37 37 37 37 37 37 37 37 37 37 37 37 37 37 37 37 37 37 37 37 37 37 37 38 38 38 38 38 37 37 37 37 37 37 37 37 37 37 37 37 37 37 37 37 37 37 37 37 37 37 37 37 37 37 37 37 37 37 37 37 37 37 37 37 37 37 37 37 37 37 37 37 37 37 37 37 37 37 37 37 37 40 40 38 38 38 38 38 38 38 37 36 36 29 29 29 38 38 38 38 37 38 38 38 38 40
>E9LAHD006DONJH LEN=239 QL=1 QR=219
37 37 37 37 37 37 37 37 37 37 37 37 37 37 37 37 37 37 39 39 39 39 39 40 39 36 36 36 37 40 39 39 39 39 39 39 38 38 38 40 40 40 40 40 40 37 37 37 37 37 37 37 37 37 37 37 37 37 37 37 37 37 37 37 37 37 37 37 37 37 37 37 37 37 37 37 37 37 37 37 37 37 37 37 37 37 37 37 37 37 37 37 37 37 37 37 37 37 37 37 37 37 37 37 37 37 37 37 37 37 38 38 38 37 37 37 37 34 34 34 38 38 37 37 37 37 37 37 37 37 37 37 37 37 37 38 38 38 37 37 37 37 37 37 37 37 37 37 37 37 37 37 38 38 26 22 22 22 24 24 37 37 37 25 25 25 25 32 32 37 37 37 37 37 37 37 37 37 37 37 37 37 37 37 37 37 37 37 37 37 37 37 37 37 37 37 37 37 37 37 37 38 26 26 26 24 24 34 37 37 37 38 38 38 38 38 31 32 32 36 36 36 36 36 38 36 36 36 36 36 36 37 37 36 36 36 36 36 0
>E9LAHD006DT40M LEN=239 QL=1 QR=220
37 37 37 37 37 37 37 37 31 31 31 37 37 37 37 37 37 37 39 39 39 39 39 38 39 38 38 38 40 40 40 40 40 40 40 40 40 40 40 40 40 40 40 40 40 37 37 37 37 37 37 37 37 37 37 37 37 37 37 37 37 37 37 37 37 37 37 37 37 37 37 37 37 37 37 37 37 37 37 37 37 37 37 37 37 37 37 37 37 37 37 37 37 37 37 37 37 37 37 37 37 37 37 37 37 37 37 37 37 37 37 37 37 37 37 37 37 37 37 37 37 37 37 37 37 37 37 37 37 37 37 37 37 37 37 37 37 37 37 37 37 37 37 37 37 37 37 37 37 37 37 37 37 37 37 37 37 37 37 37 37 37 37 37 37 37 37 37 37 37 37 37 37 37 37 37 37 37 37 37 37 37 37 37 37 37 37 37 37 37 37 37 37 37 37 37 37 37 37 37 37 37 37 37 37 37 37 37 37 37 38 40 40 40 37 37 40 38 38 38 38 38 38 38 38 38 40 38 38 38 40 40 40 40 40 40 40 40 40
>E9LAHD006DT4T4 LEN=243 QL=1 QR=224
37 37 37 37 37 37 37 37 37 37 37 37 37 37 37 37 37 37 40 40 40 40 40 40 40 40 40 40 40 40 40 40 40 40 40 40 40 40 40 40 40 40 40 40 40 37 37 37 37 37 37 37 37 37 37 37 37 37 37 37 37 37 37 37 37 37 37 37 37 37 37 37 37 37 37 37 37 37 37 37 37 37 37 37 37 37 37 37 37 37 37 37 37 38 38 38 38 37 37 37 37 37 37 37 37 37 37 37 33 33 33 33 33 37 37 37 37 37 37 37 37 37 37 37 37 37 37 37 37 37 37 37 37 37 37 37 37 37 37 37 37 37 37 37 37 37 37 37 37 37 37 37 37 37 37 37 37 37 37 38 38 38 37 37 38 38 31 31 31 38 38 37 37 37 37 37 37 37 37 37 37 37 37 37 37 37 37 37 37 37 37 37 37 37 37 37 37 37 37 37 37 37 37 37 38 38 38 38 38 37 38 34 33 33 33 34 31 31 36 36 33 33 32 36 36 36 33 33 30 31 22 22 22 26 26 33 36 36 36 36 36 36 36
>E9LAHD006DJM4B LEN=243 QL=1 QR=224
37 37 37 37 37 37 37 37 37 37 37 37 37 37 37 37 37 37 40 40 40 40 40 40 40 40 40 40 40 40 40 40 40 40 40 40 40 40 40 40 40 40 40 40 40 37 37 37 37 37 37 37 37 37 37 37 37 37 37 37 37 37 37 37 37 37 37 37 37 37 37 37 37 37 37 37 37 37 37 37 37 37 37 37 37 37 37 37 37 37 37 37 37 37 37 37 37 37 37 37 37 37 37 37 37 37 37 37 37 37 37 37 37 37 37 37 37 38 40 40 37 37 37 37 37 37 37 37 37 37 37 37 37 37 37 37 37 37 37 37 37 37 37 37 37 37 37 37 37 37 37 37 37 37 38 38 38 37 37 37 37 37 37 37 37 37 37 37 37 38 38 38 37 37 37 37 37 37 37 37 37 37 37 37 37 37 37 37 37 37 37 37 37 37 37 37 37 37 37 37 37 37 37 37 37 37 37 37 37 37 37 37 37 37 37 37 38 38 38 38 40 40 38 38 38 38 38 38 38 38 38 38 38 38 38 40 38 38 38 38 38 38 40
>E9LAHD006DQWOW LEN=242 QL=1 QR=223
37 37 37 37 37 37 37 37 37 37 37 37 37 37 37 37 37 37 40 40 40 40 40 40 40 38 38 38 40 40 40 40 40 40 40 40 40 40 40 40 40 40 40 40 40 37 37 37 37 37 37 37 37 37 37 37 37 37 37 37 37 37 37 37 37 37 37 37 37 37 37 37 37 37 37 37 37 37 37 37 37 37 37 37 37 37 37 37 37 37 37 37 37 37 37 37 37 37 37 37 37 37 37 37 37 37 37 37 37 37 37 37 37 37 37 37 37 37 37 37 37 37 37 37 37 37 37 37 38 38 38 38 37 37 37 37 37 37 37 37 37 37 37 37 37 37 37 37 37 37 37 37 37 37 37 37 37 37 34 34 34 37 37 37 37 37 37 37 37 37 37 37 37 37 37 37 37 37 37 37 37 37 37 37 37 37 37 37 37 37 37 37 37 37 37 37 37 37 37 37 37 37 37 37 37 37 37 37 37 37 37 37 37 37 37 37 40 40 40 40 40 40 40 38 38 38 40 40 40 40 38 38 38 38 38 38 38 38 40 40 40 40
>E9LAHD006DR4OX LEN=363 QL=1 QR=56
19 0 21 24 32 32 32 32 30 29 28 28 31 27 31 19 17 17 18 18 18 28 28 28 17 17 17 25 23 28 29 29 32 32 30 20 20 20 25 33 32 37 37 37 32 32 32 32 32 32 32 30 30 28 24 23 15 15 0 15 0 0 0 17 0 15 15 27 23 15 17 17 21 24 24 17 15 15 15 15 15 19 23 21 15 0 15 15 15 15 15 21 15 15 15 15 11 11 15 15 0 15 15 0 15 15 15 13 11 11 13 23 22 18 18 18 18 15 15 15 19 19 11 11 11 13 13 13 13 18 13 13 13 13 13 13 13 13 13 13 22 22 22 18 18 18 18 13 13 13 13 13 13 13 16 16 26 19 19 13 13 13 13 13 13 19 13 13 13 13 13 13 13 13 13 21 13 13 13 13 13 13 13 13 19 13 13 13 10 10 12 18 13 15 15 24 21 21 21 19 19 19 16 23 15 15 15 15 14 14 9 9 9 12 12 7 9 11 11 11 11 11 11 11 11 17 9 11 11 11 11 11 11 11 11 15 9 11 11 9 11 11 11 11 11 11 11 11 11 18 11 18 18 15 15 11 11 11 15 11 11 8 8 8 11 11 8 8 11 11 11 15 15 15 11 11 11 11 11 11 11 11 11 8 16 12 13 12 12 15 11 7 11 11 11 11 11 11 11 11 11 11 15 12 14 11 11 11 11 11 7 11 11 11 11 11 18 18 18 21 21 22 22 22 22 22 22 21 19 14 14 19 15 11 11 11 11 11 11 11 11 11 11 11 11 18 18 16 19 19 22 22 21 14 14 14 14 18 18 22 0 0 0
>E9LAHD006DKDU2 LEN=243 QL=1 QR=224
37 37 37 37 37 37 37 38 31 31 31 38 38 37 37 37 37 37 39 39 40 40 40 40 40 38 38 38 40 38 39 39 39 39 39 39 38 38 40 39 39 39 39 39 39 37 37 37 37 37 37 37 37 37 37 37 37 37 37 37 37 37 37 37 37 37 37 37 37 37 37 37 37 37 37 37 37 37 38 38 38 37 37 37 37 38 38 38 37 37 37 37 37 37 37 37 37 37 37 37 37 37 37 37 38 40 38 37 37 37 37 37 37 37 37 37 37 37 37 37 37 37 37 38 38 38 37 30 30 30 30 38 37 37 37 37 37 37 37 37 37 37 37 37 37 37 37 37 37 37 37 37 37 37 37 37 37 37 37 37 38 38 38 38 38 38 30 30 30 37 37 37 37 37 37 37 37 37 37 37 37 37 37 37 37 37 37 37 37 37 37 37 37 37 37 37 37 37 38 38 38 37 37 37 37 37 37 38 33 33 33 37 37 37 37 37 36 36 36 36 37 37 36 36 36 38 38 36 36 36 29 29 29 36 36 36 36 36 36 36 38 38 38
>E9LAHD006DN666 LEN=244 QL=1 QR=225
37 37 37 37 37 37 37 37 37 37 37 37 37 37 37 37 37 37 40 40 40 40 40 40 40 36 36 36 40 40 40 40 40 40 40 40 40 40 40 40 40 40 40 40 40 37 37 37 37 37 37 37 37 37 37 37 37 37 37 37 37 37 37 37 37 37 37 37 37 37 37 37 37 37 37 37 37 37 37 37 37 37 37 37 37 37 37 37 37 37 37 37 38 38 38 38 38 37 37 37 37 37 37 37 37 37 37 37 37 37 37 37 37 37 37 37 37 37 37 37 37 37 37 37 37 37 37 37 37 37 37 37 37 37 37 37 37 37 37 37 37 37 37 37 37 37 37 37 37 37 37 37 37 37 37 37 37 37 37 37 37 37 37 37 37 37 37 37 37 37 37 37 37 37 37 37 37 37 37 37 37 37 37 37 37 37 37 37 37 38 38 38 37 37 37 37 37 37 37 37 37 37 37 37 37 37 37 37 37 37 37 37 37 37 37 37 38 38 38 38 38 38 38 38 40 40 40 38 38 38 38 38 40 40 40 40 38 38 38 40 40 40 40 40
>E9LAHD006DIQPA LEN=243 QL=1 QR=224
37 37 37 37 37 37 37 37 38 38 38 37 37 37 37 37 37 37 39 39 39 39 39 38 38 35 35 35 40 40 39 39 39 39 40 40 40 40 40 40 40 40 40 40 40 37 37 37 37 37 37 37 37 37 37 37 37 37 37 37 37 37 37 37 37 37 37 37 37 37 37 37 37 31 31 31 37 37 37 37 37 37 37 37 37 37 37 37 37 37 37 37 37 37 37 37 37 37 37 37 37 37 37 37 37 37 37 37 37 37 37 37 37 37 37 37 37 37 37 37 37 37 37 37 37 37 37 37 37 37 37 37 37 37 37 37 37 37 37 37 37 37 37 37 37 37 37 37 37 37 37 37 37 37 37 37 37 37 37 34 34 34 28 28 28 38 38 37 37 38 38 38 38 37 37 37 37 37 37 37 37 37 37 37 37 37 37 37 37 37 37 37 37 37 37 37 37 37 37 37 37 37 37 37 37 37 37 37 37 37 37 37 37 37 37 37 38 38 38 38 40 38 38 38 38 38 38 38 38 38 38 38 38 38 40 40 40 38 38 38 40 40 40
>E9LAHD006DTOGN LEN=242 QL=1 QR=223
35 35 35 35 35 26 26 26 33 33 33 35 35 35 35 35 35 35 34 34 34 34 34 33 35 35 31 31 31 33 35 35 35 35 35 35 35 20 20 21 21 21 21 35 35 31 31 31 35 35 35 35 35 35 35 35 35 35 35 35 35 35 35 35 35 35 35 35 35 35 35 35 35 35 35 35 35 35 35 30 28 28 28 35 35 35 35 35 35 35 35 35 35 35 35 35 35 35 35 35 35 35 35 35 35 35 35 35 35 35 35 31 31 31 33 33 33 31 31 31 35 35 35 35 35 35 35 35 35 35 35 35 35 35 35 35 35 35 35 35 33 33 33 35 35 33 33 33 33 35 35 35 35 35 35 35 35 35 35 35 35 20 20 20 28 28 33 20 20 16 16 19 20 35 35 33 33 33 35 35 35 35 35 35 35 35 35 35 35 35 35 35 35 35 35 35 35 35 35 35 35 35 35 35 35 35 27 20 20 20 20 20 27 27 27 27 25 31 31 34 34 34 34 34 34 34 34 34 34 34 34 34 34 34 34 34 34 31 31 31 31 34
>E9LAHD006DN22J LEN=241 QL=1 QR=222
37 37 37 37 37 37 37 37 38 38 38 37 37 37 37 37 37 37 40 40 40 40 40 40 40 40 40 40 40 40 40 40 40 40 40 40 40 40 40 40 40 40 40 40 40 37 37 37 37 37 37 37 37 37 37 37 37 37 37 37 37 37 37 37 37 37 37 37 37 37 37 37 37 34 34 34 37 37 37 37 37 37 37 37 37 37 37 37 37 37 37 37 37 37 37 37 37 37 37 37 37 37 37 37 37 37 37 37 37 37 37 37 37 37 37 37 37 37 37 37 37 37 38 31 31 31 37 37 37 37 37 37 37 37 37 37 37 37 37 37 37 37 37 37 37 37 37 37 37 37 37 37 37 37 37 37 37 37 37 37 37 37 37 37 37 37 34 34 34 34 38 37 37 37 37 37 37 37 37 37 37 37 37 37 37 37 38 38 38 37 37 37 37 37 37 37 37 37 37 37 37 37 37 37 37 37 37 37 37 37 37 37 37 37 37 37 40 40 40 40 40 40 40 40 38 38 38 38 38 38 38 40 38 38 38 38 38 38 40 40 40
>E9LAHD006DJMZY LEN=233 QL=1 QR=137
32 32 32 32 32 32 32 32 32 32 32 32 32 32 32 32 32 32 32 32 32 30 33 32 32 30 30 27 30 27 32 33 33 33 33 30 20 20 20 33 34 33 33 33 37 32 32 32 32 32 32 32 32 32 32 32 32 32 32 32 32 32 32 32 32 32 32 32 32 32 32 32 32 32 32 32 32 32 32 32 32 32 32 32 32 32 32 32 32 32 32 32 32 32 28 28 28 32 32 32 32 32 32 32 32 32 32 32 32 32 32 32 32 32 27 27 30 32 32 32 31 30 30 25 25 25 23 13 13 13 13 13 13 13 8 0 13 13 0 18 19 24 26 26 24 22 18 18 0 13 13 0 13 13 13 13 23 13 13 13 19 17 0 13 13 13 13 13 0 13 0 13 13 13 13 13 13 13 13 13 13 13 13 13 13 13 13 13 13 12 12 0 12 12 18 18 18 18 18 12 12 12 12 12 12 12 12 12 12 12 12 12 12 12 0 0 0 11 0 11 11 17 11 11 0 11 0 11 17 17 17 20 0
>E9LAHD006DIBAU LEN=246 QL=1 QR=226
35 35 35 35 35 35 35 35 33 33 33 35 35 35 35 35 35 35 31 31 31 31 36 35 35 23 20 20 34 31 33 33 30 30 20 20 23 15 15 15 30 30 30 30 33 33 35 35 35 35 29 30 30 29 33 35 35 35 35 35 35 35 35 35 35 35 35 35 35 35 35 21 21 20 20 16 16 16 29 29 25 16 16 16 33 35 35 35 35 35 35 35 35 35 35 35 35 35 35 35 35 35 35 35 35 35 35 35 33 28 20 20 14 14 14 27 15 24 33 33 31 31 20 23 24 35 35 35 35 33 33 33 35 35 35 35 35 35 35 35 35 35 35 29 29 29 35 35 35 24 24 24 35 35 35 35 35 35 35 35 35 35 35 35 29 29 29 29 29 29 33 35 35 20 20 20 20 20 33 33 33 35 35 35 35 35 35 35 35 33 24 24 24 33 35 35 35 35 35 35 35 35 35 35 35 35 35 35 35 35 35 35 35 35 33 33 29 34 34 34 29 29 29 29 34 34 34 34 34 34 34 33 20 20 20 29 34 34 34 34 34 34 34 34 34 0
>E9LAHD006DQGDU LEN=244 QL=1 QR=225
37 37 37 37 37 37 37 37 37 37 37 37 37 37 37 37 37 37 39 39 39 39 39 38 39 39 38 38 38 40 40 40 40 40 40 40 40 40 40 40 40 40 40 40 40 37 37 37 37 37 37 37 37 37 37 37 37 37 37 37 37 37 37 37 37 37 37 37 37 37 37 37 37 37 37 37 37 37 37 37 37 37 37 37 37 37 37 37 37 37 37 37 37 37 37 37 37 37 37 37 37 37 37 37 37 37 37 38 31 31 31 31 31 38 37 37 37 37 37 37 37 37 37 37 37 37 37 37 38 33 33 34 37 37 37 37 37 37 37 37 37 37 37 37 37 37 37 37 37 37 37 37 34 34 34 38 37 37 37 38 38 38 38 38 37 37 37 37 37 37 37 37 37 37 37 37 37 37 37 37 37 37 37 37 37 37 37 37 37 37 37 37 37 37 37 37 37 37 37 37 37 37 37 37 37 37 37 37 37 37 37 37 37 37 37 37 38 38 38 40 38 38 38 38 37 38 38 38 38 38 38 33 33 33 38 38 38 38 38 38 38 38 38 40
>E9LAHD006DMRSQ LEN=243 QL=1 QR=223
37 37 37 37 37 37 37 37 37 37 37 37 37 37 37 37 37 37 40 40 40 40 40 40 40 38 38 38 40 40 40 40 40 40 40 40 40 40 40 40 40 40 40 40 40 37 37 37 37 37 37 37 37 37 37 37 37 37 37 37 37 37 37 37 37 37 37 37 37 37 37 37 37 37 37 37 37 37 37 37 37 37 37 37 37 37 37 37 37 37 37 37 37 37 37 37 37 37 37 37 37 37 37 37 37 37 37 37 37 37 37 37 37 37 37 37 37 37 37 37 37 37 37 37 37 37 37 37 37 37 37 37 37 37 37 37 37 37 37 37 37 37 37 37 37 37 37 37 37 37 37 37 37 37 37 37 37 37 37 37 37 37 37 37 37 37 37 37 37 37 37 37 37 37 37 37 37 37 37 37 37 37 37 37 37 37 37 37 37 37 37 37 37 37 37 37 37 37 37 37 37 37 37 37 37 37 37 37 37 37 37 37 37 37 37 37 40 40 40 40 40 40 38 38 38 38 38 40 40 40 38 38 38 38 38 38 38 38 38 38 38 38 0
>E9LAHD006DJ326 LEN=244 QL=1 QR=224
37 37 37 37 37 37 37 37 37 37 37 37 37 37 37 37 37 37 40 40 40 40 40 40 40 40 40 40 40 40 40 40 40 40 40 40 40 40 40 40 40 40 40 40 40 37 37 37 37 37 37 37 37 37 37 37 37 37 37 37 37 37 37 37 37 37 37 37 37 37 37 37 37 37 37 37 37 37 37 38 38 38 37 37 37 37 37 37 37 37 37 37 37 37 37 37 37 37 37 37 37 37 37 37 37 37 37 37 37 37 37 37 37 37 37 37 37 37 37 37 37 37 37 37 37 37 37 37 37 37 37 37 37 37 38 38 38 37 37 37 37 37 37 37 37 37 37 37 37 37 37 37 37 37 37 37 37 37 37 37 37 37 37 37 37 37 37 37 37 38 38 38 37 37 37 37 38 38 38 37 37 37 37 37 37 37 37 37 37 37 37 37 37 37 37 37 37 37 37 37 37 37 37 37 37 37 37 37 38 38 38 37 38 38 38 38 36 36 36 36 37 36 36 36 36 37 37 37 36 37 36 38 36 36 38 38 38 38 38 38 38 38 38 0
>E9LAHD006DT8HV LEN=244 QL=1 QR=225
36 35 35 35 36 26 26 26 26 26 26 35 35 37 37 37 37 37 37 37 38 38 38 40 37 37 37 37 37 37 37 37 37 37 36 36 36 37 37 36 36 36 37 37 37 35 35 37 37 37 37 37 37 37 37 37 37 37 37 37 37 37 37 37 37 37 37 37 37 37 37 37 37 37 37 37 37 37 37 37 37 37 37 37 37 37 37 37 37 37 37 37 35 32 32 32 32 37 37 37 37 37 37 37 37 37 37 37 37 37 37 37 37 37 36 36 36 37 37 37 37 37 37 37 37 37 37 35 35 35 35 35 37 37 37 37 37 37 37 37 37 37 37 37 37 37 37 37 37 37 37 37 37 37 37 37 37 37 32 32 28 28 28 35 35 37 37 37 37 37 37 37 37 37 37 37 37 37 37 37 37 37 37 37 37 37 37 37 37 37 37 37 37 37 37 37 37 35 35 35 35 35 35 37 37 37 37 37 37 37 37 37 37 35 35 35 38 37 37 37 37 37 36 36 36 37 37 38 37 36 33 33 33 33 36 36 36 36 36 36 36 36 36 36
>E9LAHD006DTFAE LEN=245 QL=1 QR=225
37 37 37 37 37 37 37 37 37 37 37 37 37 37 37 37 37 37 40 40 40 40 40 40 40 40 40 40 40 40 40 40 40 40 40 40 40 40 40 38 40 40 40 40 40 37 37 37 37 37 37 37 37 37 37 37 37 37 37 37 37 37 37 37 37 37 37 37 37 37 37 37 37 37 37 37 37 37 37 38 38 38 37 37 37 37 37 37 37 37 37 37 37 37 37 37 37 37 37 37 37 37 37 37 37 37 37 37 37 37 37 37 37 37 37 37 37 37 37 37 37 37 37 37 37 37 37 37 37 37 37 37 37 37 37 37 37 38 38 38 37 37 37 37 37 37 37 37 37 37 37 37 37 37 37 37 37 37 37 37 37 37 37 37 37 37 37 37 37 37 37 37 37 37 37 37 37 37 37 37 37 37 37 37 37 37 37 37 37 37 37 37 37 37 37 37 37 37 37 37 37 37 37 37 37 37 37 37 37 37 37 37 37 37 37 37 40 40 40 40 40 38 38 38 40 38 38 38 38 38 38 38 40 40 40 38 38 38 38 38 38 40 38 38 0
>E9LAHD006DHS7O LEN=244 QL=1 QR=225
34 34 34 34 34 34 34 34 34 34 34 34 34 34 35 34 34 34 38 38 38 38 40 40 40 40 40 40 38 38 37 36 36 36 36 35 35 27 27 28 21 21 21 28 32 32 32 33 33 30 27 27 27 27 27 34 34 34 34 34 34 34 34 34 31 31 31 31 31 24 27 27 27 27 19 19 20 20 18 20 32 34 34 32 32 32 32 32 32 34 34 34 34 34 34 34 34 34 34 40 40 34 34 34 34 34 34 34 34 34 34 34 34 34 34 31 28 31 30 30 26 20 19 19 30 30 30 30 27 27 27 27 32 31 31 31 31 31 32 32 32 32 32 32 32 31 31 31 31 31 31 31 34 31 24 24 24 33 34 34 32 25 25 19 19 19 28 34 33 33 34 34 34 29 29 25 25 25 25 25 34 34 34 34 34 34 34 34 34 34 32 30 30 30 32 32 24 24 24 29 34 29 29 29 32 34 34 32 24 18 18 18 18 31 34 34 34 34 34 34 34 34 34 34 34 34 34 27 27 27 27 23 23 23 34 34 34 34 34 30 30 30 30 34
>E9LAHD006DRYWK LEN=247 QL=1 QR=124
32 30 23 23 23 28 28 28 24 15 15 15 15 17 11 11 17 23 25 25 25 23 17 18 15 21 25 25 25 22 17 17 25 25 30 30 30 30 30 30 30 33 24 25 25 28 32 30 30 30 30 30 29 28 28 27 27 24 24 17 17 17 17 24 27 29 30 30 31 31 32 32 32 32 32 32 32 32 32 32 32 32 32 32 32 32 32 30 30 30 32 32 32 32 32 32 30 30 30 32 32 32 32 32 32 32 32 32 32 32 32 32 23 23 23 31 27 26 30 18 17 16 16 16 21 21 21 23 23 19 13 13 16 16 15 24 25 25 28 21 21 21 20 21 26 30 30 30 28 21 21 22 22 22 21 22 21 22 21 21 28 26 26 26 26 26 17 13 15 15 13 13 13 13 13 10 10 13 13 13 13 13 18 21 21 21 21 21 21 21 21 21 15 15 15 21 21 24 21 21 21 23 23 23 23 16 21 21 21 21 15 15 15 15 15 21 19 23 23 25 27 27 27 27 27 27 27 27 23 23 23 23 23 20 20 20 20 20 20 27 27 27 29 29 29 22 22
>E9LAHD006DVMFM LEN=244 QL=1 QR=224
38 38 38 38 38 37 37 37 34 34 34 37 37 37 37 37 28 28 28 28 28 28 34 37 36 20 20 20 34 34 39 39 39 39 39 39 40 40 40 40 40 40 40 40 40 37 37 37 37 37 40 40 40 37 37 37 37 37 37 37 37 37 37 37 37 37 37 37 37 37 37 37 37 37 37 37 37 37 37 37 38 38 38 37 37 37 37 37 37 37 37 37 37 37 37 37 37 37 38 38 38 37 37 37 37 37 37 37 37 37 37 37 37 37 37 37 37 37 37 37 37 37 37 37 37 37 37 37 37 34 34 34 34 37 37 37 37 37 37 37 37 37 37 37 37 37 37 37 37 37 37 37 37 37 37 37 37 38 38 31 31 31 33 38 37 37 37 37 37 37 37 38 31 31 31 38 37 37 37 37 37 37 37 37 37 34 34 34 28 28 30 38 38 37 37 37 37 37 37 37 37 37 37 37 37 37 37 37 37 37 37 37 37 37 37 37 40 40 40 38 38 38 38 38 37 37 36 36 36 36 36 36 36 36 36 36 36 36 33 33 33 33 36 0
>E9LAHD006DOKF3 LEN=255 QL=1 QR=72
32 31 30 31 30 30 30 27 19 19 17 16 16 24 18 27 25 25 17 17 17 17 25 25 21 13 13 13 13 21 14 25 25 23 23 23 21 21 22 22 22 24 21 22 25 28 27 25 25 17 17 17 24 29 33 29 29 27 27 24 24 24 24 28 28 24 23 23 23 23 17 15 15 15 15 17 17 17 17 15 15 15 15 24 24 24 24 24 27 28 28 26 25 25 25 17 17 17 15 15 18 18 21 15 15 15 21 21 26 21 21 23 23 20 20 21 21 23 28 28 28 21 16 16 13 13 18 22 19 19 13 13 13 13 17 17 17 19 13 13 13 13 13 13 13 13 13 13 19 18 18 13 13 13 13 22 22 22 24 24 13 13 13 13 13 13 13 17 17 19 13 13 13 13 13 10 19 19 19 13 13 13 21 21 13 13 13 13 13 18 18 21 23 23 21 21 18 18 21 21 21 21 21 25 23 23 23 18 12 12 12 12 12 12 12 12 11 20 17 11 11 11 11 11 11 11 11 11 11 11 11 11 11 11 11 11 20 20 11 11 11 17 11 11 15 18 21 21 21 20 20 21 22 22 22
>E9LAHD006DLBLC LEN=241 QL=1 QR=222
37 37 37 37 37 37 37 37 37 37 37 37 37 37 37 37 37 37 36 36 36 36 39 38 39 38 38 38 38 40 40 40 40 40 40 40 40 40 40 40 40 40 40 40 40 37 37 37 37 37 37 37 37 37 37 37 37 37 37 37 37 37 37 37 37 37 37 37 37 37 37 37 37 31 31 31 37 37 37 37 37 37 37 37 37 37 37 37 37 37 37 37 37 37 37 37 37 37 37 37 37 37 37 37 37 37 37 37 37 37 32 32 32 38 37 37 37 37 37 37 37 37 37 37 37 37 37 37 37 37 37 37 37 37 37 37 37 37 37 37 37 37 37 37 37 37 37 37 37 37 37 37 37 37 37 37 37 37 37 37 37 37 37 37 37 37 38 38 34 34 33 37 37 37 37 37 37 37 37 37 37 38 38 38 38 37 38 38 38 38 37 37 37 37 37 37 37 37 37 37 37 37 37 37 37 37 37 37 37 37 37 37 37 37 37 37 40 40 38 38 38 40 40 40 40 40 40 38 38 38 38 38 38 38 38 38 38 38 38 38 38
>E9LAHD006DRP6C LEN=302 QL=1 QR=92
32 28 28 28 32 32 32 32 32 32 32 32 32 32 32 32 33 33 33 33 33 33 37 32 32 30 30 30 30 29 33 33 36 36 36 32 25 25 25 25 30 32 32 37 33 32 32 32 32 32 32 32 32 32 32 32 32 32 32 32 32 32 32 32 32 32 32 32 32 32 32 30 24 19 19 19 28 25 17 17 17 15 24 24 24 15 15 15 21 21 11 15 15 15 13 13 19 19 21 12 9 15 15 15 15 15 21 13 13 13 13 13 18 13 13 13 13 13 11 11 13 13 19 13 13 13 13 13 13 13 13 13 13 13 13 13 13 18 18 22 13 13 13 13 11 11 11 11 13 13 17 18 18 26 26 22 19 19 13 13 13 13 18 17 13 13 13 13 13 13 13 13 13 19 21 21 13 13 13 13 10 13 13 13 13 13 13 13 13 12 12 12 12 12 12 12 12 12 12 12 12 12 18 18 20 16 12 12 12 12 12 12 12 16 12 12 11 11 11 11 15 11 20 24 25 25 25 25 23 11 11 11 11 17 20 17 11 11 11 11 11 11 11 17 17 16 18 19 15 15 11 11 11 11 11 11 11 11 11 11 11 17 14 13 16 11 11 11 15 18 18 18 11 11 11 11 11 11 11 11 11 11 11 11 11 11 11 11 11 8 8 11 11 15 15 19 16 0 19 19 0 0
>E9LAHD006DTPTR LEN=238 QL=1 QR=207
34 34 34 34 34 34 34 34 34 34 34 34 34 34 40 34 34 34 40 40 40 40 40 40 40 40 40 40 40 40 40 40 40 40 40 40 38 38 38 38 38 38 40 40 40 34 34 34 34 34 34 34 34 34 34 34 34 34 34 34 34 34 34 34 34 34 34 34 34 34 34 34 34 34 34 34 34 34 33 23 22 22 33 31 32 28 28 28 28 28 28 28 28 28 34 34 34 34 33 33 34 34 34 33 33 32 34 34 33 33 34 33 33 33 33 31 28 28 26 26 25 18 13 13 13 18 26 26 25 18 14 14 14 14 31 31 31 31 24 33 33 33 33 33 31 31 31 31 31 33 33 33 33 33 33 27 18 17 17 18 24 31 23 23 14 14 14 14 12 17 23 23 23 31 31 31 23 27 27 27 34 33 33 27 27 27 31 34 34 34 34 34 34 34 34 34 34 34 34 34 34 33 33 33 33 25 26 16 19 19 31 31 31 31 31 34 34 34 34 34 34 34 34 34 34 34 34 34 34 34 34 34 34 33 33 33 33 34
>E9LAHD006DKNAK LEN=243 QL=1 QR=224
37 37 37 37 37 37 37 37 37 37 37 37 37 37 37 37 37 37 40 40 40 40 40 40 40 40 40 40 40 40 40 40 40 40 40 40 40 40 40 40 40 40 40 40 40 37 37 37 37 37 37 37 37 37 37 37 37 37 37 37 37 37 37 37 37 37 37 37 37 37 37 37 37 37 37 37 37 37 37 37 37 37 37 37 37 37 37 37 37 37 37 37 37 37 37 37 37 37 37 37 37 37 37 37 37 37 37 37 37 37 37 37 37 37 37 37 37 37 37 37 37 37 37 37 37 37 37 37 37 37 37 37 37 37 37 37 37 37 37 37 37 37 37 37 37 37 37 37 37 37 37 37 37 37 37 37 37 37 37 37 37 37 37 37 37 37 37 37 37 37 37 37 37 37 37 37 37 37 37 37 37 37 37 37 37 38 38 38 37 37 37 37 37 37 37 37 37 37 37 37 37 37 37 37 37 37 37 37 37 37 37 37 37 37 37 40 38 38 38 38 40 38 38 38 38 38 38 38 38 38 38 38 38 38 38 38 38 38 38 38 38 38 40
>E9LAHD006DO3HF LEN=255 QL=1 QR=65
23 24 23 24 23 24 24 27 27 24 24 23 23 30 26 30 31 32 33 33 33 33 33 32 32 32 32 30 28 21 28 29 29 29 25 23 18 18 18 19 18 27 30 32 32 30 30 30 32 32 32 32 32 32 31 25 24 23 24 24 24 26 26 24 24 24 23 23 23 20 17 15 15 15 15 27 23 23 23 17 11 13 13 13 13 15 15 15 15 15 15 19 21 21 15 15 15 15 21 25 25 24 15 11 11 15 15 22 22 13 13 13 13 13 13 13 13 13 13 13 13 13 13 13 18 18 13 13 13 13 26 19 18 21 21 25 25 25 25 25 22 24 22 22 22 13 13 13 13 13 13 13 13 18 22 18 13 13 13 19 19 23 23 21 19 13 13 13 13 13 13 13 13 13 13 13 13 9 13 21 21 21 18 18 19 19 18 19 13 12 12 18 18 12 12 12 12 12 12 18 12 12 12 12 12 12 12 12 12 12 12 16 23 25 21 21 19 19 24 24 24 25 24 13 15 11 11 15 15 15 15 24 20 11 11 15 15 19 25 27 27 27 25 25 25 22 22 22 22 22 22 22 22 22 22
>E9LAHD006DPAKW LEN=244 QL=1 QR=225
37 37 37 37 37 37 37 37 37 37 37 37 37 37 37 37 37 37 40 40 40 40 40 40 40 40 40 40 40 40 40 40 40 40 40 40 40 40 40 40 40 40 40 40 40 37 37 37 37 37 37 37 37 37 37 37 37 37 37 37 37 37 37 37 37 37 37 37 37 37 37 37 37 34 34 34 37 37 37 37 37 37 37 37 37 37 37 37 37 37 37 37 37 37 37 37 37 37 37 37 37 37 37 37 37 37 37 38 40 40 40 40 40 37 37 37 37 37 37 37 37 37 37 37 37 37 37 37 37 37 37 37 37 37 37 37 37 37 37 37 37 37 37 37 37 37 37 37 37 37 37 37 37 37 37 37 37 37 37 37 37 37 37 37 37 37 37 37 37 37 37 37 37 37 37 37 37 37 37 37 37 37 37 37 37 37 37 37 37 37 37 37 37 37 37 37 37 37 37 37 37 37 37 37 37 37 37 37 37 37 37 37 37 37 37 37 40 40 40 38 38 38 38 38 40 40 40 40 40 40 40 40 40 40 40 40 40 40 40 40 40 40 40 40
>E9LAHD006DRMS9 LEN=246 QL=1 QR=116
34 34 37 33 33 37 37 34 34 34 34 34 34 34 39 34 28 28 31 31 31 31 36 36 35 30 30 30 36 36 36 37 36 36 36 36 36 36 36 36 36 37 37 37 36 34 34 34 34 34 34 34 34 34 34 34 34 34 34 34 34 34 34 34 34 34 34 34 34 34 34 34 34 34 34 34 34 34 31 24 24 23 34 34 35 19 19 19 33 35 33 28 20 19 19 19 32 33 33 33 34 34 28 28 28 28 31 34 34 34 34 33 31 31 31 32 31 28 28 28 34 34 23 23 23 34 34 34 34 34 34 34 34 34 34 34 31 31 31 34 34 34 34 34 34 34 33 33 33 33 31 31 31 24 24 16 16 16 14 14 14 15 15 15 17 16 16 16 14 14 14 17 23 15 15 17 17 23 31 31 23 23 23 27 33 33 27 21 21 19 26 31 34 34 34 33 33 33 25 25 25 30 30 23 23 23 25 19 14 14 14 16 17 32 32 37 31 31 27 27 27 27 31 31 31 31 31 31 24 17 17 17 17 24 27 31 31 31 31 31 31 31 33 0 0 0
>E9LAHD006DN6VM LEN=241 QL=1 QR=222
37 37 37 37 37 37 37 37 37 37 37 37 37 37 37 37 40 40 40 40 40 40 40 40 40 40 40 40 40 40 40 40 40 40 40 40 40 40 40 40 40 40 40 40 40 37 37 37 37 37 37 37 37 37 37 37 37 37 37 37 37 37 37 37 37 37 37 37 37 37 37 37 37 37 37 37 37 37 37 38 38 38 37 37 37 37 37 37 37 37 37 37 37 37 37 37 37 37 37 37 37 37 37 37 37 37 37 37 37 37 37 37 37 37 37 37 37 37 37 37 37 37 37 37 37 37 37 37 37 37 37 37 37 37 37 37 37 37 37 37 37 37 37 37 37 37 37 37 37 37 37 37 37 37 37 37 37 30 30 29 33 33 38 37 37 38 38 38 38 37 37 37 37 37 37 37 37 37 37 37 37 37 37 37 37 37 37 37 37 37 37 37 37 37 37 37 37 37 37 37 37 37 37 37 37 37 37 37 37 37 37 37 37 37 37 37 40 40 40 40 38 38 38 40 40 40 40 40 40 40 40 40 38 38 38 38 38 38 38 38 40
>E9LAHD006DKKB7 LEN=243 QL=1 QR=224
37 37 37 37 37 37 37 37 37 37 37 37 37 37 37 37 37 37 38 38 38 38 38 40 40 38 38 38 40 40 40 40 40 40 40 40 40 40 40 40 39 39 40 40 40 37 37 37 37 37 37 37 37 37 37 37 37 37 37 37 37 37 37 37 37 37 37 37 37 37 37 26 26 26 26 23 31 31 32 31 31 35 37 36 36 36 37 37 37 37 37 37 37 37 37 37 37 37 37 37 37 37 37 37 37 37 37 37 37 37 35 35 35 37 37 37 37 37 37 37 37 37 37 37 37 37 36 26 26 26 26 35 26 26 26 35 35 37 37 37 37 37 37 37 37 37 37 37 37 37 37 37 37 37 37 37 37 37 37 37 37 37 37 37 37 37 37 37 37 37 37 37 37 37 37 37 37 37 37 37 37 37 37 37 37 37 37 37 37 37 37 37 37 37 32 32 32 35 35 36 37 37 37 37 37 36 36 36 36 35 35 35 37 37 37 37 36 36 36 36 33 33 33 36 36 36 36 36 36 33 33 32 33 36 36 36 36 36 36 36 36 36 36
>E9LAHD006DI9JZ LEN=243 QL=1 QR=224
37 37 37 37 37 37 37 37 37 37 37 37 37 37 37 37 37 37 39 39 39 39 39 40 40 38 38 38 37 39 39 39 39 39 39 37 31 35 35 39 39 39 39 40 40 37 37 37 37 37 37 37 37 37 37 37 37 37 37 37 37 37 37 37 37 37 37 37 37 37 37 37 37 31 31 31 37 37 37 37 37 37 37 37 37 37 37 37 37 37 37 37 37 37 38 38 38 37 37 37 37 37 37 37 37 37 37 37 37 37 37 37 37 37 37 37 37 37 37 37 37 37 37 37 37 37 37 37 37 37 37 37 37 37 37 37 37 37 37 37 37 37 37 37 37 37 37 37 37 37 37 37 37 37 38 38 38 37 37 37 37 37 33 33 33 38 38 37 37 37 37 37 37 37 37 37 37 37 37 37 37 37 37 37 37 37 37 37 38 38 38 37 37 37 37 37 37 37 37 38 38 38 37 37 37 37 37 37 37 37 37 37 37 37 37 37 38 38 38 38 38 38 38 38 40 40 40 40 40 40 40 38 38 38 40 38 38 38 38 38 38 38 40
>E9LAHD006DMKS7 LEN=331 QL=1 QR=185
32 32 32 32 32 32 32 32 32 32 31 32 30 32 29 31 24 24 19 19 19 19 28 28 30 23 23 23 30 26 31 33 33 34 37 32 32 32 40 40 40 40 40 40 40 32 32 32 32 32 32 32 32 32 32 32 32 32 32 32 32 32 32 32 32 32 32 32 32 32 32 32 32 32 32 32 32 32 32 28 28 28 32 32 32 32 32 32 32 32 32 32 32 32 32 32 32 32 32 32 32 32 32 32 32 32 32 32 32 32 32 32 32 32 32 32 32 32 32 32 32 32 32 32 30 30 23 23 17 16 16 21 23 19 26 13 13 13 13 13 13 13 13 13 13 19 13 13 13 13 13 13 13 13 13 13 13 13 13 13 13 13 13 17 13 13 13 18 19 19 10 10 10 10 17 17 18 18 18 17 14 23 27 10 10 13 13 18 18 12 12 12 12 9 12 12 12 12 18 18 15 15 23 20 23 18 12 12 12 12 12 12 12 12 12 12 11 15 15 17 15 15 17 17 8 8 8 11 11 11 11 11 11 11 11 20 20 11 11 11 15 15 14 14 14 11 11 11 11 11 11 11 11 11 11 11 11 11 11 11 11 11 7 7 7 7 7 11 11 11 11 11 11 7 8 8 8 11 11 11 11 11 11 15 15 8 8 8 11 11 11 11 11 8 11 11 11 11 11 16 15 15 11 11 11 11 11 11 11 8 8 8 11 11 8 11 11 11 11 11 11 11 11 11 15 15 18 15 15 18 0
>E9LAHD006DPIH0 LEN=243 QL=1 QR=224
36 36 36 36 36 36 36 36 35 35 35 36 36 36 36 36 36 36 34 34 34 34 36 36 36 36 36 36 36 36 37 37 37 37 37 36 36 36 36 36 32 32 32 36 36 36 36 36 36 36 36 33 33 28 28 28 28 35 35 36 36 36 36 36 36 36 36 36 36 36 36 36 36 35 32 32 32 32 36 36 36 36 36 36 36 36 36 36 36 36 36 36 36 36 36 36 36 36 36 36 36 36 36 36 36 36 36 36 36 36 36 36 36 36 36 36 36 36 36 36 32 32 32 32 32 32 35 36 36 36 36 36 36 36 36 36 36 36 36 36 36 35 35 35 36 36 35 35 35 35 36 36 36 36 36 36 36 36 36 28 28 28 36 36 36 36 36 36 36 36 36 36 36 36 36 36 36 36 36 36 36 36 36 36 36 36 36 36 36 36 36 36 36 36 36 36 36 36 36 36 36 36 36 36 36 36 36 36 35 31 31 31 35 35 35 36 35 35 35 35 35 35 35 35 35 35 35 35 35 35 35 35 35 35 35 35 35 35 35 35 35 35 35
>E9LAHD006DME30 LEN=241 QL=1 QR=221
37 37 37 37 37 37 37 37 37 40 40 38 38 37 37 37 37 37 40 40 40 40 40 40 40 38 38 38 40 40 40 40 40 40 40 40 40 40 40 40 40 40 40 40 40 37 37 37 37 37 37 37 37 37 37 37 37 37 37 37 37 37 37 37 37 37 37 37 37 37 37 37 37 38 38 38 37 37 37 37 37 37 37 37 37 37 37 37 37 37 37 37 37 38 38 38 38 38 37 37 37 37 37 37 37 37 37 37 37 37 37 37 37 37 37 37 37 37 37 37 37 37 38 31 31 31 38 38 37 37 37 37 37 37 37 37 37 37 37 37 37 37 37 37 37 37 37 37 37 37 37 37 37 37 37 37 37 37 37 37 37 37 37 37 37 37 37 37 37 37 37 37 37 37 37 37 37 37 37 37 37 37 37 37 37 37 37 37 37 37 37 37 37 37 37 37 37 37 37 37 37 37 37 38 38 31 31 31 38 37 37 37 37 37 37 37 36 37 37 37 37 36 33 33 33 36 36 36 29 29 29 33 36 36 36 37 38 38 38 38 38
>E9LAHD006DTACW LEN=243 QL=1 QR=221
35 35 35 35 35 35 35 35 35 35 35 35 35 35 35 35 35 35 39 39 39 39 40 40 40 36 36 36 40 40 40 40 40 40 40 40 40 40 40 40 40 40 40 40 40 35 35 35 35 35 35 35 35 35 35 35 35 35 35 35 35 35 35 35 35 35 35 35 35 35 35 35 35 35 35 35 35 35 35 35 35 35 35 35 35 35 35 35 35 35 35 35 35 35 35 35 35 35 35 35 35 35 35 35 35 35 35 35 35 35 35 35 35 35 35 35 35 35 35 35 35 35 35 35 35 35 35 35 35 35 35 35 35 35 35 35 35 35 35 35 35 35 35 35 35 35 35 35 35 35 33 33 33 33 35 35 35 35 35 35 35 35 35 35 35 35 35 35 33 33 31 35 35 35 35 35 35 35 35 35 35 35 35 35 35 35 35 35 35 35 35 35 35 35 35 35 35 35 35 35 35 35 35 35 29 29 27 27 27 25 25 30 25 25 18 18 15 15 15 15 15 23 26 26 26 23 23 15 15 15 15 14 15 26 26 23 23 23 23 23 23 0 0
>E9LAHD006DJOO4 LEN=240 QL=1 QR=221
38 38 38 38 37 37 37 37 26 24 24 34 34 37 37 37 34 34 28 28 28 28 34 39 37 34 34 34 34 34 39 39 39 39 39 39 40 38 38 40 40 40 40 40 39 37 37 37 37 37 37 37 37 40 40 40 40 37 37 37 37 37 37 37 37 37 37 37 37 37 37 37 38 38 38 38 37 37 37 37 37 37 37 37 37 37 37 37 37 37 37 37 37 37 37 37 37 37 37 37 37 37 37 37 37 37 37 37 37 37 37 37 37 37 37 37 37 37 37 37 37 37 37 37 37 37 37 37 37 37 37 37 37 37 38 38 38 38 38 37 37 37 37 37 37 37 37 37 37 37 38 38 38 37 37 37 37 37 37 38 38 38 37 37 37 37 37 37 37 37 37 37 37 37 37 37 37 37 37 37 37 37 37 37 37 37 37 37 37 37 37 37 37 37 37 37 37 37 37 37 37 37 37 37 37 37 37 37 37 37 37 37 37 37 37 37 38 40 40 38 38 38 38 38 38 38 38 38 38 38 38 38 38 38 38 38 38 38 38 40
>E9LAHD006DO2FT LEN=242 QL=1 QR=120
22 24 24 35 35 35 35 33 33 33 35 35 35 35 35 35 35 33 34 34 34 35 35 35 29 29 29 35 35 35 36 36 36 36 37 37 36 36 36 37 37 38 38 38 38 35 35 35 35 35 35 35 35 35 35 35 35 35 35 35 35 35 35 35 35 35 35 35 35 35 35 35 35 35 35 35 35 35 30 30 30 35 35 35 35 35 35 35 35 35 35 35 35 35 35 35 35 35 35 35 35 35 35 35 35 35 35 35 35 35 35 35 35 35 35 35 33 33 20 19 0 19 16 27 27 19 19 16 16 16 19 0 19 16 16 16 19 19 15 19 19 19 31 33 33 35 35 35 35 35 35 35 35 35 35 35 35 35 35 35 35 35 35 35 35 35 35 35 35 35 35 35 35 35 35 35 35 35 35 35 35 35 35 35 35 35 35 24 24 24 33 33 35 35 35 35 35 35 35 35 35 35 35 35 35 35 33 27 27 27 35 23 27 27 35 35 34 31 31 31 31 32 32 34 34 31 24 24 20 20 20 20 31 34 34 32 32 28 28 29 29 34
>E9LAHD006DMXLA LEN=243 QL=1 QR=224
37 37 37 37 37 37 37 37 37 37 37 37 37 37 37 37 37 37 40 40 40 40 40 40 40 40 40 40 40 40 40 40 40 40 40 40 40 40 40 40 40 40 40 40 40 37 37 37 37 37 37 37 37 37 37 37 37 37 37 37 37 37 37 37 37 37 37 37 37 37 37 37 37 37 37 37 37 37 37 37 37 37 37 37 37 37 37 37 37 37 37 37 37 37 37 37 37 37 37 37 37 37 37 37 37 37 37 37 37 37 38 38 38 38 38 38 37 38 38 38 38 37 37 37 37 37 37 37 37 37 37 37 37 37 37 37 38 38 38 37 37 37 37 37 37 37 37 37 37 37 37 37 37 37 38 38 38 37 37 37 37 37 33 33 33 38 38 38 38 37 37 37 37 37 37 37 37 37 37 37 37 37 37 38 38 38 38 38 30 30 30 37 37 37 37 37 37 37 37 37 37 37 37 37 37 37 37 37 38 38 38 37 33 28 28 29 24 24 36 36 36 36 38 38 36 36 31 31 26 22 22 22 22 30 36 36 36 36 36 36 36 36 38
>E9LAHD006DKN77 LEN=244 QL=1 QR=224
37 37 37 37 37 37 37 37 34 34 34 37 37 37 37 37 38 38 29 29 30 30 39 40 39 38 38 38 39 40 40 40 40 40 40 40 40 40 40 40 40 40 40 40 40 37 37 37 37 37 37 37 37 37 37 37 37 37 37 37 37 37 37 37 37 37 37 37 37 37 37 37 37 37 37 37 37 37 37 37 37 37 37 37 37 37 37 37 37 37 37 37 37 37 37 37 37 37 37 37 37 37 37 37 37 37 37 37 37 37 37 37 37 37 37 37 37 37 37 37 37 37 37 37 37 37 37 37 37 37 37 37 37 37 37 37 37 37 37 37 37 37 37 37 37 37 37 37 37 37 37 37 37 37 37 37 37 37 37 37 37 37 37 37 37 37 37 37 37 37 37 37 37 37 37 37 37 37 37 37 37 37 37 37 37 37 37 37 37 37 37 37 37 37 37 37 37 37 37 37 37 37 37 37 37 37 37 37 37 37 37 37 37 37 37 37 40 40 40 40 38 38 38 40 40 40 38 38 38 38 38 38 38 38 38 38 38 38 38 38 38 38 38 0
>E9LAHD006DPYFW LEN=241 QL=1 QR=222
37 37 37 37 37 37 37 37 37 37 37 37 37 37 37 37 37 37 40 40 39 39 39 38 40 36 36 36 38 38 39 39 39 39 39 39 38 38 38 40 40 40 40 40 40 37 37 37 37 37 37 37 37 37 37 37 37 37 37 37 37 37 37 37 37 37 37 37 37 37 37 37 37 37 37 37 37 37 37 37 37 37 37 37 37 37 37 37 37 37 37 37 37 37 37 37 37 37 37 37 37 37 37 37 37 37 37 37 37 37 37 37 37 37 37 37 37 37 37 37 37 37 37 37 37 37 37 38 38 38 38 31 31 31 38 38 37 37 37 37 37 37 37 37 37 37 37 37 37 37 37 37 37 37 37 37 37 37 37 37 37 37 37 37 37 37 37 37 37 37 37 37 37 37 37 37 37 37 37 37 37 37 37 37 37 37 37 37 37 37 37 37 37 37 37 37 37 37 37 37 37 37 37 37 37 37 38 38 38 37 37 37 37 37 37 37 40 40 40 40 40 40 40 40 40 40 40 40 33 33 33 38 38 38 38 40 40 40 40 38 40
>E9LAHD006DS3OQ LEN=243 QL=1 QR=224
35 35 35 35 35 35 35 35 35 35 35 35 35 35 35 35 35 35 40 39 39 39 40 40 40 40 40 38 38 39 40 37 40 40 40 36 31 31 31 36 36 35 35 35 35 35 35 35 35 35 33 33 33 35 35 26 26 26 26 33 33 35 35 35 35 35 35 35 35 35 35 35 35 33 33 33 35 35 33 33 33 35 35 35 35 35 35 35 35 35 35 35 35 31 26 26 26 33 28 28 31 35 35 35 35 35 35 35 35 35 35 35 35 31 28 28 31 31 31 31 31 33 33 35 35 35 35 33 33 33 33 35 35 35 35 35 35 35 35 35 35 35 35 35 35 35 35 35 33 33 33 35 35 35 35 35 24 24 19 19 19 19 17 17 17 15 15 15 15 31 31 31 32 32 32 33 21 23 23 33 35 35 35 35 35 35 35 29 26 24 24 35 35 35 35 35 35 35 35 35 35 35 35 35 35 35 35 35 35 29 29 29 24 29 29 35 34 34 34 34 34 34 34 34 34 34 34 33 33 33 22 22 22 34 34 34 34 34 34 34 34 34 37
>E9LAHD006DI327 LEN=242 QL=1 QR=223
37 37 37 37 37 37 37 37 37 37 37 37 37 37 37 37 40 40 40 40 40 40 40 40 40 40 40 40 40 40 40 40 40 40 40 40 40 40 40 40 40 40 40 40 40 37 37 37 37 37 37 37 37 37 37 37 37 37 37 37 37 37 37 37 37 37 37 37 37 37 37 37 37 37 37 37 37 37 37 31 31 31 37 37 37 37 37 37 37 37 37 38 38 31 31 31 31 37 37 37 37 37 37 37 37 38 38 26 26 26 26 26 26 38 36 37 37 37 37 37 37 37 37 37 37 37 37 37 37 37 37 37 37 37 37 37 37 37 37 37 37 37 37 37 37 37 37 37 37 37 37 37 37 37 37 37 37 37 37 37 37 37 37 37 37 37 37 37 33 33 34 34 38 37 37 37 37 37 37 37 37 37 37 37 37 37 37 37 37 37 37 37 37 37 37 37 37 37 37 37 37 37 37 37 37 37 37 37 37 37 37 37 37 37 37 37 38 38 38 38 38 38 38 38 38 36 36 36 38 38 38 38 38 38 38 38 38 38 38 40 40 38
>E9LAHD006DJYWT LEN=241 QL=1 QR=222
37 37 37 37 37 37 37 37 37 37 37 37 37 37 37 37 37 37 40 40 40 40 40 40 40 40 40 40 40 40 40 40 40 40 40 40 40 40 40 40 40 40 40 40 40 37 37 37 37 37 37 37 37 37 37 37 37 37 37 37 37 37 37 37 37 37 37 37 37 37 37 37 37 37 37 37 37 37 37 37 37 37 37 37 37 37 37 37 37 37 37 37 37 37 37 37 37 37 37 38 38 38 37 37 37 37 37 37 37 37 37 37 37 37 37 37 37 37 37 37 37 37 37 38 38 38 37 37 37 37 37 37 37 37 37 37 37 37 37 37 37 37 37 37 37 37 37 37 37 37 37 37 37 37 37 32 22 22 18 18 24 24 24 28 32 37 37 37 37 37 37 37 37 37 37 37 37 37 37 37 37 37 37 37 37 37 33 33 33 38 37 37 37 37 37 37 38 38 38 37 37 37 37 37 37 37 33 31 31 31 38 37 37 37 37 37 36 36 38 38 38 38 38 40 40 40 40 40 40 40 40 40 40 38 38 38 38 38 40 40 40
>E9LAHD006DTKM2 LEN=322 QL=1 QR=125
32 32 32 32 32 32 32 32 32 28 28 28 28 32 32 32 32 32 33 33 33 33 34 37 37 30 30 30 40 40 40 40 40 40 40 40 40 40 40 40 40 40 40 40 40 32 32 32 32 32 32 32 32 32 32 32 32 32 32 32 32 32 32 32 32 32 32 32 32 32 32 27 27 19 19 19 23 23 19 24 27 27 27 27 29 29 30 30 31 32 31 30 30 32 32 32 32 32 28 28 28 32 32 32 32 32 32 32 32 32 32 32 32 32 29 27 31 30 28 30 23 21 16 16 16 13 13 13 22 22 18 13 13 13 21 13 13 15 28 28 26 24 20 20 15 15 13 28 23 22 22 18 18 17 13 13 13 13 13 13 13 13 13 13 13 13 13 13 13 18 18 18 18 13 10 10 13 13 10 10 10 13 13 13 13 13 13 10 13 12 12 12 12 12 12 12 18 18 18 18 21 23 21 18 12 12 12 12 12 12 12 12 9 9 12 12 11 9 11 11 11 11 11 11 11 11 11 11 11 17 17 15 17 15 11 11 11 11 11 17 11 11 11 11 11 11 11 11 11 11 11 11 11 11 11 11 11 11 11 8 8 8 11 11 11 16 11 11 11 11 11 11 11 16 11 11 11 11 11 11 11 11 11 11 11 11 12 12 12 18 15 15 8 11 11 11 11 11 11 11 11 11 11 7 7 11 11 11 15 11 11 11 11 15 15 0 0 0 0 0 0 0
>E9LAHD006DOGZM LEN=242 QL=1 QR=223
37 37 37 37 37 37 37 37 37 37 37 37 37 37 37 37 37 37 39 39 39 39 39 40 40 35 35 35 40 40 40 40 40 40 40 40 40 40 40 40 40 40 40 40 39 37 37 37 37 37 38 31 31 31 31 37 37 37 37 37 37 37 37 37 37 37 37 37 37 37 37 37 37 37 37 37 37 37 37 38 38 38 37 37 37 37 37 37 37 37 37 37 37 37 37 37 37 37 37 37 37 37 37 37 37 37 37 37 37 37 37 37 37 37 37 37 37 37 37 37 37 37 34 34 34 34 37 37 37 37 37 37 37 37 37 37 37 37 37 37 38 38 38 37 37 37 37 37 37 37 37 37 37 37 37 37 37 37 37 37 37 37 37 37 37 37 37 37 37 37 37 37 37 37 37 37 37 37 37 37 37 37 37 37 37 37 37 37 37 37 37 37 37 37 37 37 37 37 37 37 37 37 37 37 37 37 37 37 37 37 37 37 37 37 37 37 40 40 40 38 38 38 38 40 40 40 40 40 40 40 38 38 38 40 40 40 40 40 40 40 40 40
>E9LAHD006DQZIG LEN=241 QL=1 QR=222
37 37 37 37 37 37 37 37 37 37 37 37 37 37 37 37 37 37 39 39 40 40 40 40 40 40 40 38 39 40 40 40 40 40 40 40 38 38 38 40 40 40 40 40 40 37 37 37 37 37 37 37 37 37 37 37 37 37 37 37 37 37 37 37 37 37 37 37 37 37 37 37 37 37 37 37 37 37 37 37 37 37 37 37 37 37 37 37 37 37 37 37 37 37 37 37 37 37 37 37 37 37 37 37 37 37 37 37 37 37 34 34 34 37 37 37 37 37 37 37 37 37 37 37 37 37 37 37 37 37 37 37 37 37 37 37 37 37 37 37 37 37 37 37 37 37 37 37 37 37 37 37 37 37 37 37 37 37 37 37 37 37 37 37 37 37 37 37 37 37 37 37 37 37 37 37 37 37 37 37 37 37 37 37 37 37 37 37 37 37 37 37 37 37 37 37 37 37 37 37 37 37 37 37 37 37 37 37 37 37 37 37 37 37 37 37 40 40 40 40 40 38 38 38 40 40 38 38 38 38 38 38 38 38 38 38 40 40 40 40 40
>E9LAHD006DIUDS LEN=241 QL=1 QR=222
37 37 37 37 37 37 37 37 37 37 37 37 37 37 37 37 37 37 39 39 39 39 39 40 40 35 35 35 40 40 39 40 40 40 40 40 40 40 40 40 40 40 40 40 40 37 37 37 37 37 37 37 37 37 37 37 37 37 37 37 37 37 37 37 37 37 37 37 37 37 37 37 37 37 37 37 37 37 37 37 37 37 37 37 38 38 38 37 37 37 37 37 37 37 37 37 37 37 37 37 37 37 37 37 37 37 37 37 37 37 37 37 37 37 37 37 37 37 37 37 37 37 38 34 34 34 38 37 37 37 37 37 37 37 37 37 37 37 37 37 37 37 37 37 37 37 37 37 37 37 37 37 37 37 37 37 37 37 37 37 37 37 37 38 38 38 37 37 38 38 38 37 37 37 37 37 37 37 37 37 37 37 37 38 38 38 37 37 37 37 37 37 37 37 37 37 37 37 37 37 37 37 37 37 37 37 37 37 37 37 37 37 37 37 37 37 40 40 40 40 38 38 38 38 38 38 38 38 38 38 38 38 38 40 40 40 40 40 40 40 40
>E9LAHD006DPVP9 LEN=244 QL=1 QR=225
37 37 37 37 37 37 37 37 38 38 38 37 37 38 38 38 34 34 34 34 34 34 34 37 37 20 20 20 37 37 37 37 28 28 15 15 15 15 15 28 28 37 37 40 40 37 37 37 37 37 37 37 37 37 37 37 37 37 37 37 37 37 37 37 37 37 37 37 37 37 37 37 37 37 37 37 37 37 37 37 37 37 37 37 37 37 37 37 37 37 37 37 37 37 37 37 37 37 37 37 37 37 37 37 37 37 37 37 37 37 37 37 37 37 37 37 37 37 37 37 37 37 37 37 37 37 37 37 37 37 37 37 37 37 37 37 37 37 37 37 37 37 37 37 37 37 37 37 37 37 37 37 37 37 37 37 37 37 37 37 37 37 37 37 37 37 37 37 37 37 38 38 38 38 37 37 37 37 37 37 37 37 37 37 37 37 37 37 37 37 37 37 37 37 37 37 37 37 37 37 37 37 37 37 37 37 37 37 37 37 37 37 37 37 37 37 38 38 38 38 38 38 40 40 40 40 40 38 38 38 38 38 38 38 38 38 40 38 38 38 38 40 40 40
>E9LAHD006DOYXH LEN=239 QL=1 QR=220
37 37 37 37 37 37 37 37 37 37 37 37 37 37 37 37 37 37 40 40 40 40 40 40 40 40 40 40 40 40 40 40 40 40 40 40 38 38 38 40 40 40 40 40 40 37 37 37 37 37 37 37 37 37 37 37 37 37 37 37 37 37 37 37 37 37 37 37 37 37 37 37 37 37 37 37 37 37 37 37 37 37 37 37 37 37 37 37 37 37 37 37 37 37 37 37 37 37 37 37 37 37 37 37 37 37 37 37 37 37 37 37 37 37 37 37 37 37 37 37 37 37 37 37 37 37 37 37 37 37 37 37 37 37 37 37 37 37 37 37 37 37 37 37 37 37 37 37 37 37 37 37 37 37 37 37 37 37 37 37 37 37 37 37 37 37 37 37 37 37 37 37 37 37 37 37 37 37 37 37 37 37 37 37 37 37 37 37 37 37 37 37 37 37 37 37 37 37 37 37 37 37 37 37 37 37 37 37 37 37 37 37 38 38 34 34 29 29 37 38 38 38 37 37 36 38 38 38 38 38 38 38 38 38 38 40 40 38 40
>E9LAHD006DMECZ LEN=240 QL=1 QR=221
37 37 37 37 37 37 37 37 37 37 37 37 37 37 37 37 37 37 40 40 40 40 40 40 40 40 40 40 40 40 40 40 40 40 40 40 40 40 40 40 40 40 40 40 40 37 37 37 37 37 37 37 37 37 37 37 37 37 37 37 37 37 37 37 37 37 37 37 37 37 37 37 37 37 37 37 37 37 37 37 37 37 37 37 37 37 37 37 37 37 37 37 37 37 37 37 37 37 37 37 37 37 37 37 37 37 37 37 37 37 37 37 37 37 37 37 37 37 37 37 37 37 37 37 37 37 37 37 37 37 37 37 37 37 37 37 37 37 37 37 37 37 37 37 37 37 37 37 37 37 37 37 37 37 37 37 37 37 37 37 37 37 37 37 37 37 37 37 37 37 37 37 37 37 37 37 37 37 37 37 37 37 37 37 37 34 34 34 37 37 37 37 37 37 37 37 37 37 37 37 37 37 37 37 37 37 37 37 37 37 37 37 37 37 37 37 40 40 40 40 40 40 40 38 38 38 38 38 40 40 38 38 38 38 38 38 40 40 40 38
>E9LAHD006DMH2F LEN=244 QL=1 QR=224
37 37 37 37 37 37 37 37 37 37 37 37 37 37 37 37 37 37 40 40 40 40 40 40 40 40 40 40 40 40 40 40 40 40 40 40 40 40 40 40 40 40 40 40 40 37 37 37 37 37 37 37 37 37 37 37 37 37 37 37 37 37 37 37 37 37 37 37 37 37 37 37 37 37 37 37 37 37 37 37 37 37 37 37 37 37 37 37 37 37 37 37 37 37 37 37 37 37 37 37 37 37 37 37 37 37 37 37 37 37 37 37 37 37 37 37 37 37 37 37 37 37 37 37 37 37 37 37 37 37 37 37 37 37 37 37 37 37 37 37 37 37 37 37 37 37 37 37 37 37 37 37 37 37 37 37 37 37 37 34 34 34 37 37 37 37 37 37 37 37 37 37 37 37 37 37 37 37 37 37 37 37 37 37 37 37 37 37 37 37 37 37 37 37 37 37 37 37 37 37 37 37 37 37 37 37 37 37 37 37 37 37 37 37 37 37 40 40 40 40 38 38 38 38 38 40 38 38 38 38 38 40 40 40 38 38 38 38 38 40 40 38 38 0
>E9LAHD006DJS5A LEN=242 QL=1 QR=223
37 37 37 37 37 37 37 37 37 37 37 37 37 37 37 37 40 40 39 39 39 39 39 40 39 40 40 40 39 38 39 40 40 40 40 40 38 38 38 39 39 39 40 40 40 37 37 37 37 37 37 37 37 37 37 37 37 37 37 37 37 37 37 37 37 37 37 37 37 37 37 37 37 38 38 38 37 37 37 37 37 37 37 37 37 37 37 37 37 37 37 37 37 37 37 37 37 37 37 37 37 37 37 37 37 37 37 37 37 37 37 37 37 37 37 37 37 37 37 37 37 37 37 37 37 37 37 31 31 31 31 33 33 34 37 37 37 37 37 37 37 37 37 37 37 37 37 37 37 37 37 37 37 38 38 38 38 38 37 37 37 37 37 37 37 37 37 37 37 37 37 37 37 37 37 37 37 37 37 37 37 37 37 37 37 37 37 37 37 37 37 37 37 37 37 37 38 38 38 37 37 37 37 37 37 37 37 37 37 37 37 37 37 37 37 37 40 40 40 38 38 38 38 38 38 40 40 40 40 40 40 40 40 38 38 38 40 38 38 38 38 38
>E9LAHD006DT5J6 LEN=244 QL=1 QR=224
37 37 37 37 37 38 38 38 37 37 37 37 37 37 37 37 37 37 40 40 40 40 40 40 40 40 40 40 40 40 40 40 40 40 40 40 40 40 40 40 40 40 40 40 40 37 37 37 37 37 37 37 37 37 37 37 37 37 37 37 37 37 37 37 37 37 37 37 37 37 37 37 37 37 37 37 37 37 37 37 37 37 37 37 37 37 37 37 37 37 37 37 37 37 37 37 37 37 37 37 37 37 36 36 36 36 37 37 37 36 28 28 28 37 37 37 37 37 37 37 37 37 37 37 37 37 37 37 37 37 37 36 33 33 33 37 37 37 37 37 37 37 37 37 37 37 37 37 37 37 37 37 37 37 37 37 37 37 37 36 33 33 33 33 33 37 37 37 37 36 36 36 37 37 37 37 37 37 37 37 37 37 37 37 37 37 36 36 28 28 28 36 37 37 36 36 36 37 37 37 37 37 37 37 37 37 37 37 37 37 37 37 37 37 37 37 38 38 38 38 38 37 37 38 38 36 37 37 37 36 36 36 36 36 36 36 36 36 36 36 36 36 37 0
>E9LAHD006DH2AJ LEN=233 QL=1 QR=85
30 30 30 32 32 32 32 32 32 32 32 32 32 32 32 32 32 32 40 40 36 36 36 39 40 40 32 32 32 32 37 33 33 33 37 32 30 30 30 33 32 32 37 37 37 32 32 32 32 32 32 32 32 32 32 32 32 32 32 32 32 32 32 32 32 32 32 32 32 32 32 32 32 24 24 24 30 30 23 29 25 25 24 24 24 15 15 15 15 15 15 15 21 26 25 21 15 15 15 15 15 15 0 15 15 0 15 13 13 0 11 11 11 13 11 11 13 13 13 13 13 13 13 13 11 11 13 13 13 13 13 13 13 13 13 13 13 22 13 13 11 11 13 0 13 0 13 0 13 0 13 13 24 13 13 13 13 13 13 13 13 13 19 18 23 17 13 13 13 0 13 13 13 13 0 0 13 13 13 13 13 13 0 10 10 13 13 13 13 12 23 12 12 12 0 12 0 0 12 12 12 12 12 12 12 12 12 12 18 18 21 16 12 0 0 0 11 0 11 11 11 11 11 11 11 0 11 17 17 17 17 0 0
>E9LAHD006DRRTN LEN=239 QL=1 QR=220
37 37 37 37 37 37 37 37 37 37 37 37 37 37 37 37 37 37 40 40 40 40 40 40 40 40 40 40 40 40 40 40 40 40 40 40 40 40 40 40 40 40 40 40 40 37 37 37 37 37 37 37 37 37 37 37 37 37 37 37 37 37 37 37 37 37 37 37 37 37 37 37 37 37 37 37 37 37 37 37 37 37 37 37 37 37 37 37 37 37 37 37 37 37 37 37 37 37 37 37 37 37 37 37 37 37 37 37 37 37 38 38 38 37 37 37 37 37 37 37 37 37 37 37 37 37 37 37 37 37 37 37 37 37 37 37 37 37 37 37 37 37 37 37 37 37 37 37 37 37 37 37 37 37 37 37 37 37 37 37 37 31 31 31 31 37 37 37 37 37 37 37 37 37 37 37 37 37 37 37 37 37 37 37 37 37 37 37 37 37 37 37 37 37 37 37 37 37 37 37 37 37 37 37 37 37 37 37 37 37 37 37 37 37 37 37 40 40 40 38 38 38 38 38 38 38 33 33 33 38 37 37 37 38 38 38 38 38 38
>E9LAHD006DLXRT LEN=233 QL=1 QR=114
32 32 30 30 33 32 32 32 32 32 32 32 32 32 32 32 32 32 25 25 25 25 30 32 32 32 32 32 32 32 37 37 37 33 33 33 33 33 33 37 32 29 30 30 30 27 27 29 29 23 23 23 23 30 27 28 28 28 28 28 32 32 32 32 32 32 30 30 33 33 30 31 24 24 23 23 19 19 19 18 27 31 30 30 30 30 31 31 30 30 30 30 31 30 30 30 23 18 18 18 18 18 23 28 28 30 26 26 29 28 30 31 27 27 27 27 29 29 29 28 27 27 23 23 23 27 29 30 29 29 29 28 30 30 26 26 25 24 25 25 25 25 25 13 13 13 15 15 17 22 19 19 19 28 28 23 21 20 20 20 21 20 29 29 29 26 26 26 26 27 21 21 21 27 28 27 27 27 15 15 15 15 15 15 21 19 19 23 23 23 21 20 18 21 21 21 25 25 24 15 15 15 15 21 26 28 29 29 29 29 32 32 32 32 32 32 31 31 31 31 31 31 31 31 31 29 29 29 29 29 29 29 29
>E9LAHD006DO9FU LEN=241 QL=1 QR=222
37 37 37 37 37 37 37 37 37 37 37 37 37 37 37 37 37 37 39 39 39 39 39 38 39 38 38 38 40 40 40 40 40 40 40 40 40 40 40 40 40 40 40 40 40 37 37 37 37 37 37 37 37 37 37 37 37 37 37 37 37 37 37 37 37 37 37 37 37 37 37 37 37 37 37 37 37 37 37 37 37 37 37 37 37 37 37 37 37 37 37 37 37 37 37 37 37 37 37 37 37 37 37 37 37 37 37 37 37 37 34 34 34 37 37 37 37 37 37 37 37 37 37 37 37 37 37 37 37 37 37 37 37 37 37 37 37 37 37 37 37 37 37 37 37 37 37 37 37 37 37 37 37 37 37 37 37 37 37 37 38 38 38 37 37 37 37 37 38 38 38 37 37 37 37 37 37 37 37 37 37 37 37 37 37 37 37 37 37 37 37 37 37 37 37 37 37 37 37 37 37 37 37 37 37 37 37 37 37 37 37 37 37 37 37 37 40 40 40 40 40 40 40 40 40 38 38 38 38 38 38 38 38 38 38 38 38 38 38 38 40
>E9LAHD006DLI2Y LEN=242 QL=1 QR=223
37 37 37 37 37 37 37 37 37 37 37 37 37 37 37 37 37 37 40 40 40 40 40 40 40 40 40 40 40 40 40 40 40 40 40 40 40 40 40 40 40 40 40 40 40 37 37 37 37 37 37 37 37 37 37 37 37 37 37 37 37 37 37 37 37 37 37 37 37 37 37 37 37 37 37 37 37 37 37 37 37 37 37 37 37 37 37 37 37 37 37 37 37 37 37 37 37 37 37 37 37 37 37 37 37 37 37 37 37 37 37 37 37 37 37 37 37 37 37 37 37 37 34 34 34 37 37 37 38 38 33 34 34 37 37 37 37 37 37 37 37 37 37 37 37 37 37 37 37 37 37 37 37 37 37 37 37 37 37 37 37 37 37 37 37 37 37 37 37 37 37 37 37 37 37 37 37 37 37 37 37 37 37 37 37 37 37 37 37 37 37 37 37 37 37 37 37 37 37 37 37 37 37 37 37 37 37 31 31 31 34 37 37 37 37 37 38 36 38 40 40 40 40 40 40 38 38 38 38 40 40 40 40 40 40 40 40 40 40 40 40 40
>E9LAHD006DJ7OG LEN=241 QL=1 QR=221
23 23 24 23 23 35 37 36 36 23 23 23 31 32 37 37 37 37 37 36 36 37 37 38 38 40 38 36 38 38 38 38 40 40 38 38 38 40 40 40 40 40 40 40 40 37 37 37 37 37 37 37 37 37 37 37 37 37 37 37 37 37 37 37 37 37 37 37 37 37 37 37 37 37 37 37 37 37 37 37 37 37 37 37 37 36 35 35 35 36 36 36 37 37 37 37 37 37 37 37 37 37 37 37 37 37 37 37 37 37 36 28 28 28 35 37 37 37 37 37 35 35 35 37 36 36 36 36 32 32 32 32 37 37 37 37 37 37 37 37 37 37 37 37 37 37 37 37 37 37 37 37 37 37 37 37 37 37 37 37 37 37 37 37 37 37 37 37 37 37 37 37 37 37 37 37 37 37 37 37 37 37 37 37 37 37 37 37 37 37 37 37 37 37 37 37 37 37 37 37 37 37 37 37 37 37 37 37 37 37 37 37 37 37 37 37 37 37 37 37 37 36 36 36 36 36 36 33 33 33 36 36 36 36 36 33 33 33 33 36 0
>E9LAHD006DNU36 LEN=244 QL=1 QR=225
37 37 37 37 37 37 37 37 37 37 37 37 37 37 37 37 37 37 36 36 36 36 39 37 39 40 40 40 40 40 40 40 28 28 22 22 22 15 22 28 28 39 39 39 39 37 37 37 37 37 37 37 37 37 37 37 37 37 37 37 37 37 37 37 37 37 37 37 37 37 37 37 37 37 37 37 38 40 38 38 38 37 37 37 37 37 37 37 37 37 37 37 37 37 37 37 37 37 37 37 37 37 37 37 37 37 37 37 37 37 37 37 36 38 38 38 38 38 38 37 37 37 37 37 37 37 37 37 37 37 38 38 38 37 37 37 37 29 29 29 34 38 37 37 37 37 37 37 37 37 37 37 37 37 37 37 37 37 37 37 38 20 20 17 17 17 17 22 22 30 20 20 20 20 20 28 32 38 38 37 37 37 37 37 38 38 38 38 38 38 38 38 37 37 37 37 37 37 37 38 38 38 37 37 37 37 37 37 37 38 38 38 37 37 37 37 38 38 38 38 38 38 38 38 37 37 37 37 36 36 33 29 29 29 36 36 36 36 36 36 36 36 37 38
>E9LAHD006DRIRJ LEN=233 QL=1 QR=148
30 28 27 27 27 27 28 27 19 19 17 24 24 33 23 28 24 24 18 18 19 19 25 28 28 18 18 18 30 27 33 33 33 34 34 32 32 32 32 40 40 40 36 36 36 32 32 32 32 32 32 32 32 32 32 32 32 32 32 32 32 32 32 32 32 32 32 32 32 32 32 32 28 28 28 28 32 32 32 32 32 32 32 32 32 32 32 32 32 32 32 32 32 32 23 23 23 30 32 32 32 32 32 32 32 32 30 30 30 27 27 27 30 32 32 32 32 32 32 32 32 32 32 32 32 32 32 32 32 32 31 32 23 18 14 17 21 26 17 17 15 21 19 18 26 26 24 18 13 0 13 13 0 13 13 13 13 13 13 13 17 17 10 10 13 13 13 13 13 13 13 13 0 13 13 13 0 13 13 18 19 18 13 13 0 13 13 13 0 12 12 18 23 12 12 12 0 12 0 0 12 12 0 12 12 12 12 12 12 12 12 12 21 12 0 0 0 11 0 11 11 11 11 11 0 11 0 11 17 17 17 20 0
>E9LAHD006DJWT4 LEN=240 QL=1 QR=221
37 37 37 37 37 37 37 37 37 37 37 37 37 37 37 37 37 37 40 40 40 40 40 40 40 40 40 40 40 40 40 40 40 40 40 40 40 40 40 40 40 40 40 40 40 37 37 37 37 37 37 37 37 37 37 37 37 37 37 37 37 37 37 37 37 37 37 37 37 37 37 37 37 37 37 37 37 37 37 37 37 37 37 37 37 37 37 37 37 37 37 37 37 38 38 38 38 37 37 37 37 37 37 37 37 37 37 37 37 37 37 37 37 37 37 37 37 37 37 37 37 37 38 31 31 31 38 38 37 37 37 37 37 37 37 37 37 37 37 37 37 37 37 37 37 37 37 37 37 37 37 37 37 37 37 37 37 37 37 37 37 37 37 37 37 37 37 37 37 37 37 37 37 37 37 37 37 37 37 37 37 37 37 37 37 37 37 37 37 37 37 37 37 37 37 37 37 37 37 37 37 37 37 37 37 37 37 37 37 37 37 37 37 37 37 37 38 40 40 40 38 38 38 38 38 38 38 38 38 38 36 37 38 38 37 37 37 37 37 38
>E9LAHD006DOAQN LEN=244 QL=1 QR=225
37 37 37 36 35 32 32 36 37 37 37 37 37 37 35 35 35 35 37 37 37 36 34 33 33 33 36 37 37 37 37 37 37 38 38 38 40 40 40 40 40 40 40 40 40 37 37 37 37 37 37 37 37 37 37 37 37 37 37 37 37 37 37 37 37 37 37 37 37 37 37 37 37 37 37 37 37 37 37 37 37 37 37 37 37 37 37 37 37 37 37 37 37 37 37 37 37 37 37 37 37 37 37 37 37 37 37 37 37 37 37 37 37 37 37 37 37 37 37 37 37 37 37 37 37 37 37 37 32 32 32 32 37 37 37 35 35 35 37 37 36 36 36 37 37 37 37 37 37 37 37 37 37 36 36 36 36 36 37 37 37 37 37 35 35 35 37 35 32 32 32 32 32 37 37 37 37 37 37 37 37 37 36 36 36 36 37 37 37 37 37 37 37 37 37 37 37 37 37 35 32 32 32 32 32 36 37 37 37 35 35 35 36 37 37 37 37 38 38 38 38 37 37 37 38 37 37 37 37 37 38 38 37 37 37 37 36 36 36 36 36 36 36 36
>E9LAHD006DPN0I LEN=242 QL=1 QR=224
35 35 35 35 35 35 35 35 35 35 35 35 35 35 35 35 35 35 36 36 35 35 36 35 35 31 31 31 35 35 35 35 36 36 36 36 35 36 36 36 36 35 36 35 35 35 35 35 35 35 35 35 35 35 35 35 35 35 35 35 35 35 35 35 35 35 35 35 35 35 35 35 35 35 35 35 35 35 35 31 31 31 35 35 35 35 35 35 35 35 35 35 35 35 26 26 26 35 35 35 35 35 35 35 35 35 35 35 35 35 35 35 35 35 35 35 35 35 35 35 35 35 35 35 35 35 35 35 35 35 35 35 35 33 33 33 35 35 35 35 35 35 35 35 35 35 35 35 35 35 35 35 35 35 35 35 35 35 35 35 35 35 30 30 30 35 35 35 35 35 35 35 35 35 35 35 35 35 35 35 35 35 35 35 35 35 35 35 26 24 24 35 35 35 35 35 35 33 33 33 35 35 35 35 35 35 35 35 35 33 33 33 20 20 20 27 25 25 19 15 15 15 26 28 30 30 26 26 15 15 15 15 15 15 26 28 28 23 23 23 23 28
>E9LAHD006DSN3K LEN=244 QL=1 QR=225
35 35 35 35 35 35 35 35 35 35 35 35 35 35 35 35 35 35 39 37 36 36 36 31 31 31 35 35 35 33 33 33 35 35 33 21 24 23 23 23 26 31 35 35 36 35 35 35 35 35 35 35 35 35 35 35 35 35 35 35 35 35 35 35 35 35 35 35 35 35 35 35 33 33 33 35 35 35 35 35 28 26 26 28 35 35 35 35 35 35 35 35 35 35 35 35 35 35 35 35 35 35 35 35 35 33 31 26 26 26 26 31 31 33 35 35 35 35 35 35 35 35 35 35 35 35 35 35 35 35 35 35 35 35 35 35 35 35 35 35 35 33 30 30 30 35 35 35 35 35 35 30 30 30 30 35 35 35 35 35 35 33 33 23 23 23 28 23 23 23 35 35 35 35 35 35 35 35 35 35 35 35 35 35 35 35 33 33 33 35 35 35 35 29 29 29 35 35 35 35 35 35 35 35 35 35 35 35 35 24 24 24 35 35 35 35 34 34 34 34 34 35 35 35 33 33 33 34 34 34 34 34 34 34 31 26 27 27 33 33 33 34 34 34
>E9LAHD006DRMFS LEN=243 QL=1 QR=224
37 37 37 37 37 37 37 37 37 37 37 37 37 37 37 37 37 37 40 40 40 40 40 40 40 40 40 40 40 40 40 40 40 40 40 40 40 40 40 40 40 40 40 40 40 37 37 37 37 37 37 37 37 37 37 37 37 37 37 37 37 37 37 37 37 37 37 37 37 37 37 37 37 34 34 34 37 37 37 37 37 37 37 37 37 37 37 37 37 37 37 37 37 37 37 37 37 37 37 37 37 37 37 37 37 37 37 37 37 37 37 37 37 37 37 37 37 37 37 37 37 37 37 37 37 37 37 31 31 31 31 31 31 37 37 37 37 37 37 37 37 37 37 37 37 37 37 37 37 37 37 37 37 37 37 37 37 37 37 38 38 38 37 37 37 37 37 37 37 37 37 37 37 37 37 37 37 37 37 37 37 37 37 37 37 37 37 37 34 34 34 37 37 37 37 37 37 37 37 37 37 37 37 37 37 37 37 37 33 33 33 37 37 37 37 37 37 37 36 36 38 38 38 38 38 38 38 38 38 38 38 38 38 38 40 38 38 38 38 38 38 38 40
>E9LAHD006DTGLT LEN=242 QL=1 QR=105
33 28 0 28 28 34 34 34 34 34 34 34 34 34 40 34 34 34 40 40 40 40 40 40 40 36 36 36 36 36 36 36 36 36 34 34 22 23 23 31 31 31 31 33 33 34 34 34 34 31 28 28 28 33 33 34 34 34 34 34 34 34 34 34 34 34 34 34 32 31 33 34 34 34 34 34 23 23 22 24 25 34 34 34 32 32 32 34 34 34 34 34 34 34 34 34 34 34 35 35 34 34 34 31 28 20 20 19 19 19 28 24 33 33 31 24 24 28 33 35 33 33 33 33 31 31 31 28 28 28 28 28 28 19 21 21 21 33 34 34 34 34 34 34 34 34 34 34 34 27 27 27 31 34 34 34 34 34 34 34 34 34 34 34 34 34 34 34 34 34 34 31 31 31 34 34 34 34 34 34 34 34 34 34 27 27 27 34 34 34 34 34 34 34 34 34 34 34 34 30 30 30 34 34 34 34 34 34 34 34 34 34 34 34 34 34 34 34 34 34 34 34 34 34 34 34 34 34 29 19 19 19 29 31 29 29 29 34 34 31 34 34
>E9LAHD006DIHZN LEN=241 QL=1 QR=222
37 37 37 37 37 37 37 37 37 37 37 37 37 37 37 37 37 37 39 39 39 39 39 40 40 36 36 36 40 40 40 40 40 40 40 40 40 40 40 40 40 40 40 40 40 37 37 37 37 37 37 37 37 34 34 34 34 38 38 37 37 37 37 37 37 37 37 37 37 37 37 37 37 37 37 37 37 37 37 37 37 37 37 37 37 37 37 37 37 37 37 37 37 37 37 37 37 37 37 37 37 37 37 37 37 37 37 37 37 37 37 37 37 37 37 37 37 37 37 37 37 37 37 37 37 37 37 37 37 37 37 37 37 37 37 37 37 37 37 37 37 37 37 37 37 37 37 37 37 37 37 37 37 37 37 37 37 37 37 37 37 37 37 37 37 37 37 37 37 37 37 37 37 37 37 37 37 37 37 37 37 37 37 37 37 37 37 37 37 37 37 37 37 37 37 37 37 37 37 37 37 37 37 37 37 37 37 37 37 37 37 37 37 37 37 37 38 38 38 38 38 40 40 40 40 40 40 40 40 40 40 38 38 38 38 38 38 38 38 38 38
>E9LAHD006DOTT6 LEN=241 QL=1 QR=222
37 37 37 37 37 37 37 37 37 37 37 37 37 37 37 37 37 37 40 40 40 40 40 40 40 38 38 38 40 40 40 40 40 40 40 40 40 40 40 40 40 40 40 40 40 37 37 37 37 37 37 37 37 37 37 37 37 37 37 37 37 37 37 37 37 37 37 37 37 37 37 37 38 38 38 38 37 38 33 30 30 30 37 37 37 38 38 38 37 37 37 37 37 37 34 34 34 38 37 37 37 37 37 37 37 37 37 37 37 37 37 37 37 37 37 37 37 37 37 37 37 37 37 37 37 37 37 37 31 31 32 31 31 37 37 37 37 37 37 37 37 37 37 37 37 37 37 37 37 37 37 37 37 37 37 37 37 38 38 38 37 37 37 37 37 37 37 37 37 38 38 40 37 37 37 37 37 37 37 37 37 37 37 37 37 37 37 37 37 37 37 37 37 37 37 37 37 37 37 37 37 37 37 37 37 37 38 38 38 40 37 37 37 37 37 37 38 38 40 40 40 40 40 40 40 38 38 38 38 40 40 40 40 40 38 38 38 38 40 40 40
>E9LAHD006DT4YD LEN=240 QL=1 QR=221
37 37 37 37 37 37 38 38 29 29 29 28 28 37 37 37 37 37 39 39 39 39 39 38 38 40 40 40 40 40 40 40 40 40 40 40 40 40 40 40 40 40 40 40 40 37 37 37 37 37 37 37 37 37 37 37 37 37 37 37 37 37 37 37 37 37 37 37 37 37 37 37 37 37 37 37 37 37 37 37 37 37 37 37 37 37 37 37 37 37 37 37 37 38 38 38 38 37 37 37 37 37 37 37 37 37 37 37 37 37 37 37 37 37 37 37 37 37 37 37 37 37 37 37 37 37 37 37 37 37 37 37 37 37 37 37 37 37 37 37 37 37 37 37 37 37 37 37 37 37 37 37 37 37 37 37 37 37 37 37 37 37 37 37 37 37 37 37 37 37 37 37 37 37 37 37 37 37 37 37 37 37 37 37 37 37 37 37 37 37 37 37 37 37 37 40 40 38 37 37 37 37 37 37 37 37 37 37 37 37 37 37 37 37 37 37 40 40 40 40 40 40 40 40 40 40 40 38 38 38 38 38 38 38 40 40 40 40 40 40
>E9LAHD006DMKKG LEN=244 QL=1 QR=224
37 37 37 37 37 37 37 37 37 37 37 37 37 37 37 37 37 37 40 40 40 40 40 38 39 38 38 38 40 40 40 40 40 40 40 40 40 40 40 40 40 40 40 40 40 37 37 37 37 37 37 37 37 37 37 37 37 37 37 37 37 37 37 37 37 37 37 37 37 37 37 37 37 31 31 31 37 37 37 37 37 37 37 37 37 37 37 37 37 37 37 37 37 37 37 37 37 37 37 37 37 37 37 37 37 37 37 37 37 37 37 37 37 37 37 37 37 37 37 37 37 37 37 37 37 37 37 37 37 37 37 37 37 37 37 37 37 37 37 37 37 37 37 37 37 37 37 37 37 37 37 37 37 37 37 37 37 37 37 37 37 37 37 37 37 38 38 38 37 37 37 37 37 37 37 37 37 37 37 37 37 37 37 37 37 37 37 37 37 37 37 37 37 37 37 37 37 37 37 37 37 37 37 37 37 37 37 37 38 38 38 37 37 37 37 37 38 38 40 40 38 38 38 38 38 40 40 38 38 38 38 38 38 38 38 38 38 40 40 40 40 38 38 0
>E9LAHD006DKZYS LEN=268 QL=1 QR=214
23 0 24 24 32 34 34 34 34 34 34 34 34 34 40 34 34 34 40 40 40 40 40 40 40 39 39 39 39 39 40 40 40 40 38 38 30 30 30 38 38 38 38 38 40 34 34 34 34 34 34 34 34 34 34 34 34 34 34 34 34 34 34 34 34 34 34 34 34 34 34 34 34 34 34 34 34 34 38 34 34 34 34 34 34 34 34 34 34 34 34 34 34 34 34 34 34 34 40 40 34 34 34 34 34 34 34 34 34 34 34 34 34 34 34 34 34 34 34 34 34 32 32 22 22 22 33 23 23 23 23 28 34 34 34 34 34 34 34 34 34 34 34 34 34 34 34 34 34 34 34 34 34 34 34 34 34 34 34 34 34 34 34 34 34 34 34 34 34 34 34 34 34 34 34 34 34 34 34 34 34 34 34 34 34 34 34 34 34 34 34 34 34 34 34 34 34 34 34 34 34 34 34 33 33 34 29 16 16 16 16 15 16 16 16 16 14 14 14 14 14 14 14 14 14 14 14 14 21 21 28 28 28 28 28 25 25 25 25 18 18 11 11 18 18 25 25 22 22 22 22 23 23 22 13 13 13 13 13 13 13 18 0 0 0 0 0 0
>E9LAHD006DKCT9 LEN=224 QL=1 QR=53
28 28 24 24 25 32 32 32 32 32 32 32 32 32 32 32 32 32 39 39 40 40 40 40 40 40 40 32 37 37 37 37 37 37 37 32 25 25 25 25 33 32 32 33 33 30 30 30 30 30 31 21 21 21 21 28 28 28 28 32 32 33 31 31 31 31 31 31 31 28 18 17 17 17 17 15 20 23 17 15 15 15 15 15 15 15 21 15 0 0 15 0 15 15 15 15 15 15 15 15 15 15 15 15 0 15 15 0 13 13 13 0 11 11 13 13 13 13 13 13 13 18 18 18 13 13 13 13 13 13 18 19 13 13 13 13 22 13 13 13 13 0 13 0 13 13 13 13 18 18 13 13 13 13 17 13 13 13 13 17 13 13 13 13 18 13 13 13 13 13 19 18 13 13 13 13 13 19 13 0 13 13 13 13 13 13 13 13 13 12 12 12 12 12 12 12 12 18 12 12 12 12 12 12 12 12 12 12 12 12 12 12 12 12 12 12 11 11 11 20 20 20 20 0
>E9LAHD006DPE8Z LEN=241 QL=1 QR=222
37 37 37 37 37 37 37 37 37 37 37 37 37 37 37 37 38 38 36 36 36 36 39 37 39 40 40 37 40 38 39 40 40 40 40 40 40 40 40 40 40 40 40 40 40 37 37 37 37 37 37 37 37 37 37 37 37 37 37 37 37 37 37 37 37 37 37 37 37 37 37 37 37 37 37 37 37 37 37 37 37 37 37 37 37 37 37 37 37 37 37 37 37 37 37 37 37 37 37 37 37 37 37 37 37 37 37 37 37 37 37 37 37 37 37 37 37 37 37 37 37 37 37 37 37 37 37 37 37 37 37 37 37 37 37 37 37 37 38 38 38 38 38 38 37 37 37 37 37 37 37 37 37 37 37 37 37 37 38 38 38 37 37 37 37 37 37 37 37 37 37 37 37 37 37 37 37 37 37 37 37 37 37 37 37 37 38 38 38 37 37 37 37 37 37 37 37 37 37 37 37 37 37 37 37 37 37 37 37 37 37 37 37 37 37 37 38 38 38 38 40 40 40 40 38 38 38 40 40 40 40 40 40 40 40 40 38 38 38 38 38
>E9LAHD006DU6QT LEN=235 QL=1 QR=210
34 34 34 34 34 34 34 34 34 34 34 34 34 34 40 34 34 34 38 38 38 38 40 40 40 38 38 38 40 40 40 40 40 40 40 40 40 40 40 40 40 40 40 40 40 34 34 34 34 34 34 34 34 34 34 34 34 34 34 34 34 34 34 34 34 34 34 34 34 34 34 34 34 34 34 34 34 34 34 25 25 23 33 33 34 34 34 34 34 34 34 34 34 34 34 34 34 34 40 40 34 34 34 34 34 34 34 34 34 34 34 34 34 34 40 40 34 34 34 34 34 34 34 34 34 34 34 34 34 34 34 34 34 34 34 34 34 34 34 34 34 34 34 34 34 34 34 34 34 34 34 34 34 34 34 34 34 34 34 34 34 34 34 33 34 34 34 34 34 34 34 34 34 34 34 34 34 34 34 34 34 34 34 34 34 34 34 34 34 34 34 34 34 34 34 34 34 34 34 34 34 34 34 37 33 27 23 23 23 15 16 16 16 16 16 16 14 0 0 0 0 14 0 14 14 14 14 0 14 0 14 14 14 0 0
>E9LAHD006DKAFX LEN=241 QL=1 QR=222
37 37 37 37 37 37 37 37 37 37 37 37 37 37 37 37 37 37 40 40 40 40 40 40 40 36 36 36 40 40 39 40 39 40 40 40 40 40 40 40 40 40 40 40 40 37 37 37 37 37 37 37 37 37 37 37 37 37 37 37 37 37 37 37 37 37 37 37 37 37 37 37 37 37 37 37 37 37 37 38 38 38 37 37 37 37 37 37 37 37 37 37 37 34 34 34 34 37 37 37 37 37 37 37 37 37 37 37 37 37 37 37 37 37 37 37 37 37 37 37 38 38 33 33 33 37 37 38 38 38 37 37 37 37 37 37 38 38 33 34 34 37 37 37 37 37 37 37 37 37 37 37 37 37 37 37 37 37 37 37 37 37 37 31 31 31 31 38 38 37 37 37 37 37 37 37 37 37 37 37 37 37 37 37 37 37 37 37 37 37 37 37 37 37 37 37 37 37 37 37 37 37 37 37 38 34 30 30 28 34 37 37 37 37 37 37 36 36 36 37 37 37 37 36 37 38 36 37 33 33 33 38 38 38 38 38 38 38 38 38 38
>E9LAHD006DNX1T LEN=242 QL=1 QR=223
37 37 37 37 37 37 37 37 38 38 38 37 37 37 37 37 37 37 40 40 40 40 40 40 40 40 40 40 40 40 40 40 40 40 40 40 40 40 40 40 40 40 40 40 40 37 37 37 37 37 37 37 37 37 37 37 37 37 37 37 37 37 37 37 37 37 37 37 37 37 37 37 37 37 37 37 37 37 37 37 37 37 37 37 37 37 37 37 37 37 37 37 37 37 37 37 37 37 37 37 37 37 37 37 37 37 37 37 37 37 37 37 37 37 37 37 37 37 37 37 37 37 37 37 37 37 37 37 37 37 37 37 37 37 37 37 37 37 37 37 37 37 37 37 37 37 37 37 37 37 37 37 37 37 37 37 38 38 31 31 31 38 38 37 37 37 37 37 37 37 37 37 37 37 37 37 37 37 37 37 37 37 37 37 37 37 37 34 34 34 37 37 37 37 37 37 37 37 37 37 37 37 37 37 37 37 37 37 37 37 37 37 37 37 37 37 40 40 40 40 40 40 40 40 40 38 38 38 38 38 40 40 38 38 38 38 38 38 38 40 40 40
>E9LAHD006DNQUQ LEN=241 QL=1 QR=222
37 37 37 37 37 37 37 37 37 37 37 37 37 37 37 37 37 37 40 40 40 40 40 40 40 40 40 40 40 40 40 40 40 40 40 40 38 38 38 40 40 40 40 40 40 37 37 37 37 37 37 37 37 37 37 37 37 37 37 37 37 37 37 37 37 37 37 37 37 37 37 37 37 37 37 37 37 37 37 38 38 38 37 37 37 37 37 37 37 37 37 37 37 37 37 37 37 37 37 37 37 37 37 37 37 37 37 37 37 37 33 33 33 37 37 37 37 37 37 37 37 37 37 37 37 37 37 37 37 37 37 37 37 37 37 37 37 37 37 37 37 37 37 37 37 37 37 37 37 37 37 37 37 37 37 37 37 34 34 34 37 37 37 37 37 37 37 37 33 33 34 38 37 37 37 37 37 37 37 37 37 37 37 37 37 37 37 37 37 37 37 37 37 37 37 37 37 37 37 37 37 37 37 37 37 37 38 38 38 38 38 38 38 37 37 37 38 38 38 38 38 38 38 40 40 38 38 38 29 29 29 38 38 40 38 38 38 38 38 38 40
>E9LAHD006DP338 LEN=243 QL=1 QR=224
37 37 37 37 37 37 37 37 37 37 37 37 37 37 37 37 37 37 40 40 40 40 40 40 40 40 40 40 40 40 40 40 40 40 40 40 40 40 40 40 40 40 40 40 40 37 37 37 37 37 37 37 37 37 37 37 37 37 37 37 37 37 37 37 37 37 37 37 37 37 37 37 37 37 37 37 37 37 37 37 37 37 37 37 37 37 37 37 37 37 37 37 37 37 37 37 37 37 37 37 37 37 37 37 37 37 37 37 37 37 37 37 37 37 37 37 37 37 37 37 37 37 37 37 37 37 37 37 37 37 37 37 37 37 37 37 37 37 37 37 37 37 37 37 37 37 37 37 37 37 37 37 37 37 37 37 37 37 37 37 37 37 37 37 37 37 37 37 37 37 37 37 37 37 37 37 37 37 37 37 37 37 37 38 38 38 38 38 38 37 37 37 37 37 37 37 37 37 37 37 37 37 37 37 37 37 37 37 37 37 37 37 37 37 37 37 40 40 40 40 40 40 40 38 38 38 38 38 38 38 38 40 40 40 40 40 40 40 40 40 40 40 40
>E9LAHD006DUBAS LEN=241 QL=1 QR=222
37 37 37 37 37 37 37 30 29 26 38 38 37 37 37 34 34 28 28 28 28 39 40 39 34 34 36 37 37 39 40 40 40 40 40 40 40 40 40 40 40 40 40 40 40 37 37 37 37 37 37 37 37 37 37 37 37 37 37 37 37 37 37 37 37 37 37 37 37 37 37 37 37 37 37 37 37 37 37 37 37 37 37 37 37 37 37 37 37 37 37 37 37 37 37 37 37 37 37 37 37 37 37 37 37 37 37 37 37 38 38 38 37 37 37 37 37 37 37 37 37 37 37 37 37 37 37 37 37 37 37 37 37 37 37 37 37 37 37 37 37 37 37 37 37 37 37 37 37 37 37 37 37 37 37 37 37 38 38 38 38 38 37 37 37 37 37 37 37 37 37 37 37 33 33 33 37 37 37 37 37 37 37 37 37 37 37 37 37 37 37 37 37 37 37 37 37 37 37 37 37 37 37 37 37 37 37 37 37 37 37 37 37 37 37 37 38 38 38 38 38 38 38 38 38 40 40 40 38 38 38 38 40 38 38 38 38 40 38 38 40
>E9LAHD006DOEUR LEN=243 QL=1 QR=224
36 36 36 36 36 36 36 36 36 36 36 36 36 36 36 36 36 36 40 40 40 40 40 40 40 40 40 40 39 39 40 38 38 38 36 36 32 32 32 36 34 34 34 36 36 36 36 36 36 36 36 36 36 36 36 36 36 36 36 36 36 36 36 36 36 36 36 36 36 36 36 36 36 36 35 35 35 35 36 36 36 36 36 36 36 36 36 36 36 36 36 36 36 36 28 28 28 35 36 36 36 36 36 36 36 36 36 36 36 36 36 36 36 36 36 36 36 36 36 36 36 36 36 36 36 35 32 26 26 26 26 26 26 32 31 36 36 36 36 36 36 36 36 36 36 36 36 36 36 36 36 36 36 36 36 36 36 36 36 35 26 22 21 21 21 36 31 31 31 22 22 22 31 36 36 36 36 36 36 36 36 35 35 35 35 36 36 36 28 28 28 36 36 36 36 36 36 36 36 36 36 36 36 36 36 36 36 36 36 36 36 36 36 28 28 28 33 33 35 35 35 35 35 35 35 35 27 27 27 27 27 35 31 31 31 31 31 31 31 31 35 35 35
>E9LAHD006DJ5EZ LEN=242 QL=1 QR=223
37 37 37 37 37 37 37 37 31 31 31 38 38 37 37 37 37 37 39 39 39 39 40 40 40 36 36 36 40 40 40 40 40 40 40 40 40 40 40 40 40 40 40 40 40 37 37 37 37 37 37 37 37 37 37 37 37 37 37 37 37 37 37 37 37 37 37 37 37 37 37 37 37 37 37 37 37 37 37 37 37 37 37 37 37 37 37 37 37 37 37 37 37 37 37 37 37 37 37 37 37 37 37 37 37 37 37 37 37 34 32 32 30 37 37 37 37 37 37 37 37 37 31 31 31 31 37 37 37 37 37 37 37 37 37 37 37 37 37 37 37 37 37 37 37 37 37 37 37 37 37 37 37 37 37 37 37 37 37 37 37 37 37 37 37 37 37 37 37 37 37 37 37 37 37 37 37 37 37 37 37 37 37 37 37 37 37 34 34 34 37 37 37 37 37 37 37 37 37 37 37 37 37 37 37 37 37 37 37 37 37 37 37 37 37 37 40 40 40 40 40 40 40 40 40 40 40 40 38 38 38 38 38 38 38 38 38 37 37 37 37 37
>E9LAHD006DRL6J LEN=243 QL=1 QR=224
37 37 37 37 37 37 37 37 37 37 37 37 37 37 37 37 37 37 36 36 34 34 39 37 37 26 26 26 37 37 39 39 39 39 39 38 39 39 37 39 37 37 37 39 39 38 38 37 37 37 37 37 37 37 37 37 37 37 37 37 37 37 37 37 37 37 37 37 37 37 37 37 37 37 37 37 37 37 38 31 31 31 37 37 37 38 38 38 37 37 37 37 37 37 37 37 37 37 37 37 37 37 37 37 37 37 37 37 37 37 38 38 38 38 37 37 37 37 37 37 37 37 37 37 37 37 37 37 37 37 37 37 37 37 37 37 37 37 37 37 37 37 37 37 37 37 37 37 37 37 37 37 37 37 37 37 37 37 37 37 37 37 37 37 37 37 37 37 37 38 38 38 37 37 37 37 37 37 37 37 37 37 37 37 37 37 37 37 37 37 37 37 37 37 37 37 37 37 37 37 37 37 37 37 37 37 37 37 37 37 37 37 37 37 37 37 40 40 40 38 38 38 38 38 38 38 38 38 38 38 40 40 40 40 38 38 38 38 38 38 38 38 40
>E9LAHD006DSW2F LEN=242 QL=1 QR=223
32 32 35 36 36 36 36 28 26 26 32 32 36 36 36 36 36 33 33 33 34 36 36 36 32 32 32 36 36 36 36 36 36 36 36 36 36 36 36 36 37 37 37 38 36 36 36 36 36 36 36 36 36 36 36 36 36 36 36 36 36 36 36 36 36 36 36 36 36 36 36 36 36 36 36 36 36 36 35 35 35 36 36 36 35 35 35 36 36 36 36 36 36 35 35 35 36 36 36 36 36 36 36 36 36 36 36 36 36 36 36 36 36 35 35 35 35 36 36 36 36 36 36 36 36 36 36 36 36 36 36 36 36 36 36 36 36 36 36 36 36 36 36 36 36 36 36 36 36 36 36 36 36 36 36 36 36 36 36 32 32 31 31 31 36 36 36 36 36 36 36 36 35 35 35 35 35 36 36 36 36 36 36 36 36 36 36 28 28 28 36 36 36 36 36 36 36 36 36 36 35 35 35 36 36 36 36 36 36 36 36 31 31 31 36 36 32 31 31 31 30 30 30 30 30 30 29 16 16 16 16 16 16 24 32 30 29 16 16 16 16 35
>E9LAHD006DLA2T LEN=240 QL=1 QR=221
35 35 35 30 30 30 30 29 33 35 35 35 35 35 33 33 33 33 36 36 34 34 34 33 35 35 35 33 33 28 30 33 33 35 23 23 20 20 20 23 20 33 35 35 35 35 35 35 35 35 35 35 35 33 33 33 33 35 35 35 35 35 35 35 35 35 35 35 30 29 29 29 29 35 30 30 21 21 21 16 21 21 35 35 33 33 30 29 30 30 30 35 35 35 35 35 35 35 35 35 35 35 35 35 35 35 35 35 35 35 35 35 35 35 35 35 33 33 33 33 35 35 35 35 35 35 35 35 35 35 35 35 35 35 35 33 33 33 33 35 35 35 35 33 33 33 33 35 35 35 27 20 20 16 16 25 19 19 19 16 27 25 15 15 15 15 16 16 16 33 33 33 33 35 35 35 35 35 35 35 35 35 35 33 33 29 29 29 35 35 35 35 35 35 35 35 35 35 35 35 35 35 35 35 35 35 35 35 35 35 35 35 35 35 35 35 34 34 34 34 34 34 34 34 34 34 34 29 29 29 34 35 35 35 35 35 35 35 35 35
>E9LAHD006DU6IF LEN=242 QL=1 QR=222
36 36 36 36 36 36 36 36 36 36 36 36 36 36 36 36 36 36 38 38 38 38 38 38 38 38 38 38 38 40 40 40 38 38 38 38 32 32 32 40 40 40 40 40 40 36 36 36 36 36 36 36 36 36 36 36 36 36 36 36 36 36 36 36 36 36 36 36 36 36 36 36 36 32 32 32 36 36 36 28 28 28 36 36 36 35 35 35 36 36 36 36 36 36 36 36 36 36 36 36 36 37 35 35 36 36 36 36 36 36 36 36 36 36 36 36 36 36 36 36 36 36 36 36 36 36 36 36 32 32 32 32 32 36 35 32 32 32 36 36 36 36 36 36 36 36 36 36 36 36 36 36 36 36 36 35 35 22 22 22 31 28 31 18 19 19 19 28 28 31 31 35 35 36 36 36 35 35 35 35 36 36 36 36 36 36 26 26 26 35 36 36 36 36 36 36 36 36 36 36 36 36 36 36 36 36 36 36 36 36 36 36 36 36 36 36 35 35 35 35 35 35 35 35 35 35 31 28 25 25 25 35 35 35 35 35 35 35 35 35 35 0
>E9LAHD006DIHVN LEN=240 QL=1 QR=221
29 0 29 33 37 37 37 37 37 37 37 37 37 37 37 36 36 36 36 37 37 39 37 40 29 29 29 36 37 39 39 39 39 39 37 37 37 37 40 40 40 40 40 40 40 37 37 37 37 37 37 37 37 37 37 37 37 37 37 37 37 37 37 37 37 37 37 37 37 37 37 37 37 37 37 37 37 37 37 37 37 37 37 37 37 37 37 37 37 37 37 37 37 36 36 36 37 37 37 37 37 37 37 37 37 37 37 37 37 36 36 36 37 37 37 37 37 37 37 37 37 37 37 37 37 37 37 37 37 37 37 37 37 37 37 37 37 37 37 37 37 37 37 36 36 36 36 37 37 37 33 33 33 37 37 37 37 36 36 33 33 33 22 26 26 26 33 33 33 33 37 37 37 37 37 37 37 37 37 37 37 37 37 37 37 37 37 37 37 37 37 37 37 37 37 37 37 37 37 37 37 37 37 37 37 37 37 37 37 37 37 37 37 37 37 37 37 38 37 37 37 37 37 38 38 38 38 37 37 37 37 37 37 37 37 37 37 37 37 38
>E9LAHD006DNT71 LEN=243 QL=1 QR=224
37 37 37 37 37 37 37 37 37 37 37 37 37 37 37 37 37 37 40 40 40 40 40 40 40 40 40 40 40 40 40 40 40 40 40 40 38 38 38 40 40 40 40 40 40 37 37 37 37 37 37 37 37 37 37 37 37 37 37 37 37 37 37 37 37 37 37 37 37 37 37 37 37 37 37 37 37 37 37 37 37 37 37 37 37 37 37 37 37 37 37 37 37 37 37 37 37 37 37 37 37 37 37 37 37 37 38 33 28 26 26 26 26 38 38 37 37 37 37 37 37 37 37 37 37 37 37 37 37 37 37 37 37 37 37 37 37 37 37 37 37 37 37 37 37 37 37 37 37 37 37 37 37 37 37 37 37 37 37 37 37 37 37 37 37 37 37 37 37 37 37 37 37 37 37 37 37 37 37 37 37 37 37 37 37 38 38 38 33 33 33 37 37 37 37 37 37 37 37 37 37 37 37 37 37 37 37 37 37 37 37 37 37 37 37 37 40 38 38 38 38 38 38 38 38 38 33 33 33 33 36 36 38 38 38 38 38 38 38 38 40 40 40
>E9LAHD006DMNO1 LEN=240 QL=1 QR=220
37 37 37 37 37 37 37 37 37 37 37 37 37 37 37 37 37 37 40 40 40 40 40 40 40 40 40 40 40 40 40 40 40 40 40 40 40 40 40 40 40 40 40 40 40 37 37 37 37 37 37 37 37 37 37 37 37 37 37 37 37 37 37 37 37 37 37 37 37 37 37 37 37 37 37 37 37 37 37 37 37 37 37 37 37 37 37 37 37 37 37 37 37 37 37 37 37 38 38 38 37 37 37 37 37 37 37 37 37 37 37 37 37 37 37 37 37 37 37 37 37 37 37 37 37 37 40 40 38 37 37 37 37 37 37 37 37 37 37 37 37 37 37 37 37 37 37 37 37 37 37 37 37 37 37 37 37 37 38 38 38 38 38 26 26 25 25 25 33 33 37 37 37 37 37 37 37 37 37 37 37 37 37 37 38 38 38 37 37 37 37 37 37 37 37 37 37 37 38 38 38 37 37 37 38 38 38 38 38 37 37 37 37 37 37 37 38 38 40 40 40 40 40 40 40 40 40 38 38 38 40 40 40 40 40 40 40 38 38 0
>E9LAHD006DLUAC LEN=238 QL=1 QR=219
37 37 37 37 37 37 37 37 37 37 37 37 37 37 37 37 37 37 38 38 38 38 40 40 40 40 40 40 40 40 40 40 40 40 40 40 40 40 40 40 40 40 40 40 40 37 37 37 37 37 37 37 37 37 37 37 37 37 37 37 37 37 37 37 37 37 37 37 37 37 37 37 37 37 37 37 37 37 37 37 37 37 37 37 37 37 37 37 37 37 37 37 36 33 29 29 29 36 37 37 37 37 36 36 36 37 37 37 37 37 37 37 36 28 28 28 28 28 28 28 36 36 37 37 37 37 37 37 37 36 36 28 28 28 26 33 33 37 37 37 37 37 37 36 36 36 36 36 37 37 37 37 37 37 37 37 37 37 36 35 21 21 21 17 30 30 18 18 17 30 30 33 24 23 23 37 37 37 37 37 37 37 37 37 37 37 37 37 37 37 37 37 37 37 37 37 37 37 37 37 37 37 37 37 37 37 37 37 37 37 37 37 37 37 37 36 33 33 36 36 36 32 31 31 33 31 31 32 36 36 36 36 36 36 36 36 36 37
>E9LAHD006DI0F3 LEN=249 QL=1 QR=108
19 19 19 19 27 31 32 32 31 31 32 32 32 32 32 32 32 32 40 40 40 40 40 40 40 40 40 32 32 32 36 36 37 37 37 40 25 25 25 36 40 40 40 40 40 32 32 32 32 32 32 32 32 32 32 32 32 32 32 32 32 32 32 32 32 32 32 32 32 32 30 30 33 31 30 30 18 18 14 14 17 17 26 24 24 26 24 24 24 26 24 24 24 21 21 15 15 15 15 11 11 15 21 23 24 24 21 19 13 13 13 13 13 13 13 11 11 13 13 13 13 13 13 13 13 11 11 18 18 13 13 13 13 13 13 13 13 13 14 9 9 13 11 11 13 13 19 13 13 13 13 13 19 21 28 28 25 21 21 22 22 21 27 27 26 26 21 23 23 13 13 15 15 15 19 13 13 13 13 21 21 21 18 13 13 13 13 21 21 23 23 23 18 12 12 12 15 15 21 15 15 15 21 26 26 26 27 26 26 26 32 32 21 21 21 21 25 27 27 20 20 20 20 20 23 23 26 24 23 23 20 20 20 24 23 15 15 15 15 19 19 19 19 24 20 18 18 21 21
>E9LAHD006DK7DS LEN=240 QL=1 QR=220
37 37 37 37 37 37 37 37 37 37 37 37 37 37 37 37 37 37 40 40 40 40 40 40 40 40 40 40 40 40 40 40 40 40 40 40 40 40 40 40 40 40 40 40 40 37 37 37 37 37 37 37 37 37 37 37 37 37 37 37 37 37 37 37 37 37 37 37 37 37 37 37 37 37 37 37 37 37 37 37 37 37 37 37 37 37 37 37 37 37 37 37 37 37 37 37 37 37 37 37 37 37 37 37 37 37 37 37 37 37 37 37 37 37 37 37 37 37 37 37 37 37 37 37 37 37 37 31 31 31 31 37 37 37 37 37 37 37 37 37 37 37 37 37 37 37 37 37 37 37 37 37 37 37 37 37 37 37 37 37 37 34 34 34 34 38 38 37 37 37 37 37 37 37 37 37 37 37 37 37 37 37 37 37 37 37 37 37 37 37 37 37 37 37 37 37 37 37 37 37 37 37 37 37 37 37 37 37 37 37 37 37 37 37 37 37 40 40 40 38 38 38 40 38 38 38 38 38 38 38 38 38 38 40 40 40 40 38 38 0
>E9LAHD006DPH58 LEN=244 QL=1 QR=225
37 37 37 37 37 37 37 37 37 37 37 37 37 37 37 37 40 40 40 40 40 40 40 40 39 40 40 40 39 40 39 39 39 39 30 30 30 30 30 36 39 39 39 39 39 37 37 37 37 37 37 37 37 37 37 37 37 37 37 37 37 37 37 37 37 37 37 37 37 37 37 37 37 37 37 37 37 37 37 37 37 37 37 37 37 37 37 37 37 37 37 37 37 37 37 37 37 37 37 37 37 37 37 37 37 37 37 37 40 40 40 40 40 37 37 37 37 37 37 37 37 37 37 37 37 37 37 37 37 37 37 37 37 37 37 37 37 37 37 37 37 37 37 37 37 37 37 37 37 37 37 37 37 37 37 37 37 37 37 37 37 37 37 37 37 37 37 37 37 37 37 37 37 37 37 37 37 37 37 37 37 37 37 37 37 37 37 37 37 37 37 37 37 37 37 37 37 37 37 37 37 37 37 37 37 37 37 37 37 38 38 38 37 37 37 37 40 40 40 38 38 38 38 38 40 38 38 38 38 40 40 40 40 40 40 38 38 38 40 40 40 40 40 40
>E9LAHD006DQ53I LEN=241 QL=1 QR=222
37 37 37 37 37 37 37 37 38 38 38 37 37 37 37 37 38 38 30 30 30 30 39 40 39 34 34 34 37 37 39 39 39 39 39 39 39 39 38 39 39 40 40 40 40 37 37 37 37 37 37 37 37 37 37 37 37 37 37 37 37 37 37 37 37 37 37 37 37 37 37 37 37 37 37 37 37 37 37 37 37 37 37 37 37 37 37 37 37 37 37 37 37 37 37 37 37 37 37 37 37 37 37 37 37 37 37 37 37 38 32 32 32 37 37 37 37 37 37 37 37 37 37 37 37 37 37 37 37 37 37 37 37 37 37 37 37 37 37 37 37 37 37 37 37 37 37 37 37 37 37 37 37 37 37 37 37 37 37 37 37 37 37 37 37 37 37 37 37 37 37 37 37 37 37 37 37 37 37 37 37 37 37 37 37 37 37 37 37 37 37 37 37 37 37 37 37 37 37 37 37 37 37 37 37 37 37 37 37 37 37 37 37 37 37 37 40 40 40 40 40 40 40 40 38 38 38 38 38 40 40 40 38 38 38 38 38 38 40 40 40
>E9LAHD006DR7VP LEN=242 QL=1 QR=223
37 37 37 37 37 37 37 37 40 40 40 37 37 37 37 37 37 37 40 40 40 40 40 40 40 40 40 40 40 40 40 40 40 40 40 40 40 40 40 40 40 40 40 40 40 37 37 37 37 37 37 37 37 37 37 37 37 37 37 37 37 37 37 37 37 37 37 37 37 37 37 37 37 37 37 37 37 38 38 30 30 30 37 37 38 38 38 38 37 37 37 37 37 37 37 37 37 38 38 38 37 37 37 37 37 37 37 31 31 38 38 35 35 37 37 37 37 37 38 38 38 38 37 37 37 37 37 37 37 37 37 37 37 37 37 37 37 37 37 37 37 37 37 37 37 37 37 37 37 37 37 37 37 37 37 37 37 37 37 37 37 37 37 37 38 38 38 37 37 37 37 37 37 37 37 37 37 37 37 37 37 37 37 37 37 37 37 37 37 37 37 37 37 37 37 37 37 37 37 37 37 37 37 37 37 37 37 38 38 38 37 37 37 37 37 37 40 40 40 40 40 40 40 40 40 40 40 40 40 40 40 40 40 40 40 40 40 40 40 40 40 40
>E9LAHD006DKX1N LEN=255 QL=1 QR=143
32 32 32 32 32 32 32 32 32 32 32 32 32 32 32 32 31 31 33 33 33 33 33 32 32 30 30 30 32 32 37 37 37 37 37 37 32 32 32 36 40 40 40 40 40 32 32 32 32 32 32 32 32 32 32 32 32 32 32 32 32 32 32 32 32 32 32 32 32 32 32 32 32 32 32 32 32 32 32 28 28 28 32 32 32 31 31 30 32 32 32 32 32 32 21 19 19 23 28 32 32 30 30 30 30 30 32 32 32 32 27 27 27 32 32 32 32 32 32 31 31 30 30 26 25 25 13 13 13 13 13 18 13 13 13 13 13 13 13 13 0 13 19 19 18 13 13 13 13 13 0 13 13 13 13 13 13 13 13 17 17 17 13 13 10 10 13 13 13 13 13 13 13 13 13 13 13 13 13 18 18 13 13 13 13 13 13 13 13 12 12 12 12 16 12 12 12 9 12 12 12 12 12 12 12 12 12 12 12 12 12 12 12 12 0 12 11 11 11 11 9 9 20 11 11 11 11 11 11 11 11 11 11 11 11 11 11 11 11 11 11 11 11 17 11 11 11 11 11 11 11 11 11 15 0
>E9LAHD006DK4T1 LEN=243 QL=1 QR=224
37 37 37 37 37 37 37 37 34 34 34 33 33 37 37 37 37 37 39 39 40 40 40 40 40 40 40 40 40 40 40 40 40 40 40 40 40 40 40 40 40 40 40 40 40 37 37 37 37 37 37 37 37 37 37 37 37 37 37 37 37 37 37 37 37 37 37 37 37 37 37 37 37 31 31 31 38 38 37 37 37 37 37 37 37 37 37 37 37 37 37 37 37 37 37 37 37 37 37 37 37 37 37 37 37 37 37 38 38 40 40 31 31 37 37 37 37 37 37 37 37 37 37 37 37 37 37 37 37 37 37 37 37 37 37 37 37 37 37 37 37 37 37 37 37 37 37 37 37 37 37 37 37 37 37 37 37 37 37 31 31 30 37 37 37 38 38 38 38 38 38 37 37 37 37 37 37 37 37 37 37 37 37 37 37 37 37 37 37 37 37 37 37 37 37 37 37 37 37 37 37 37 37 37 37 37 38 34 30 30 30 38 38 38 38 37 38 38 36 36 38 40 40 38 38 38 38 38 38 38 38 38 38 38 40 40 40 40 40 40 40 40 40
>E9LAHD006DVMFC LEN=245 QL=1 QR=224
33 34 33 33 37 37 37 37 34 34 34 38 38 37 37 37 34 34 28 28 28 28 39 40 39 24 24 26 38 38 39 39 39 39 39 39 40 40 40 40 40 40 40 40 40 37 37 37 37 37 37 37 37 37 37 37 37 37 37 37 37 37 37 37 37 37 37 37 37 37 37 37 37 37 37 37 37 37 38 31 31 31 38 38 37 37 37 37 37 37 37 37 37 37 37 37 37 37 37 37 37 37 37 37 37 37 37 37 37 37 37 37 37 37 37 37 37 37 37 37 37 37 37 37 37 37 37 38 40 40 40 40 40 37 37 38 34 38 38 37 37 37 37 37 37 37 37 37 37 37 37 37 37 37 37 37 37 37 37 37 37 37 37 37 37 37 37 37 37 37 37 37 37 37 37 37 37 37 37 37 37 37 37 37 37 37 37 37 38 38 38 37 37 37 37 37 37 37 37 37 37 38 38 38 37 37 37 37 37 37 37 37 34 34 34 37 38 38 38 38 38 38 38 38 38 38 38 37 36 37 36 36 36 36 36 36 36 36 36 38 36 33 32 0 0
>E9LAHD006DO80H LEN=239 QL=1 QR=220
37 37 37 37 37 37 37 37 37 37 37 37 37 37 37 37 37 37 40 40 40 40 40 40 40 40 40 40 40 40 40 40 40 40 40 40 40 40 40 40 40 40 40 40 40 37 37 37 37 37 37 37 37 37 37 37 37 37 37 37 37 37 37 37 37 37 37 37 37 37 37 37 38 38 38 38 37 37 37 37 37 37 37 37 37 37 37 37 37 37 37 37 37 37 37 37 37 37 37 37 37 37 37 37 37 37 37 38 38 34 32 32 32 38 38 37 37 37 37 37 37 37 37 37 37 37 38 38 38 38 38 37 37 37 37 37 37 37 37 37 37 37 37 37 37 37 37 37 37 37 38 38 38 37 37 34 34 34 37 38 26 26 26 26 26 38 38 37 37 37 37 37 37 37 37 37 37 37 37 37 37 37 37 37 37 37 37 37 38 38 38 38 37 37 37 37 37 37 37 37 37 37 37 37 37 37 37 37 37 37 37 37 37 37 37 37 40 40 40 40 40 40 40 38 38 38 38 38 38 38 38 38 38 38 38 38 38 38 38
>E9LAHD006DTCLI LEN=241 QL=1 QR=222
37 37 37 37 37 37 37 37 37 37 37 37 37 37 37 37 37 37 40 40 40 40 40 40 40 40 40 40 40 40 40 40 40 40 40 40 40 40 40 40 40 40 40 40 40 37 37 37 37 37 37 37 37 37 37 37 37 37 37 37 37 37 37 37 37 37 37 37 37 37 37 37 37 37 37 37 37 37 37 38 38 38 37 37 37 37 37 37 37 37 37 37 37 37 34 34 34 38 38 38 38 37 37 37 37 37 37 37 37 37 37 37 37 37 37 37 37 37 37 37 37 37 37 37 37 37 37 37 31 31 30 34 38 37 37 37 37 37 37 37 37 37 37 37 37 37 37 37 37 37 37 37 37 37 37 37 37 37 37 37 38 38 38 37 37 37 37 37 37 37 37 37 37 37 37 37 37 37 37 37 37 37 37 34 34 34 33 33 33 37 37 37 37 37 37 37 37 37 37 37 37 37 37 37 37 37 37 37 37 37 37 37 37 37 37 37 38 38 37 37 36 36 36 36 36 36 36 36 28 29 29 36 36 33 33 32 36 38 38 38 38
>E9LAHD006DP6AW LEN=243 QL=1 QR=224
37 37 37 37 37 37 37 37 38 38 38 37 37 37 37 37 37 37 40 40 40 40 40 40 40 40 40 40 40 40 40 40 40 40 40 40 40 40 40 40 40 40 40 40 40 37 37 37 37 37 37 37 37 37 37 37 37 37 37 37 37 37 37 37 37 37 37 37 37 37 37 37 37 37 37 37 37 37 37 37 37 37 37 37 37 37 37 37 37 37 37 37 37 37 37 38 38 38 37 37 37 37 37 37 37 37 37 37 37 37 37 37 37 37 37 37 37 37 37 37 37 37 38 34 34 34 38 38 38 38 38 38 37 37 37 37 37 37 37 37 37 37 37 37 37 37 37 37 37 37 37 37 37 37 37 37 37 37 37 37 37 37 37 37 37 37 37 37 37 37 37 37 37 37 37 37 37 37 37 37 37 37 37 37 37 37 37 37 37 37 37 37 37 37 37 37 37 37 37 37 37 37 37 37 37 37 37 37 37 37 37 37 37 37 37 37 40 40 40 40 40 40 38 38 38 38 38 38 36 37 29 29 29 36 36 36 36 37 37 38 38 38 38
>E9LAHD006DRRQ6 LEN=239 QL=1 QR=220
37 37 37 37 37 37 37 37 30 29 26 38 38 37 37 37 34 34 28 28 28 28 34 37 37 26 26 26 38 39 39 39 39 40 40 40 40 40 40 40 40 40 40 40 40 37 37 37 37 37 37 37 37 37 37 37 37 37 37 37 37 37 37 37 37 37 37 37 37 37 37 37 37 37 37 37 37 37 37 37 37 37 37 37 37 37 37 37 37 37 37 37 37 37 37 37 37 37 37 37 37 37 37 37 37 37 37 37 37 37 37 37 37 37 37 37 37 37 37 37 37 37 37 37 37 37 37 37 37 37 37 37 37 37 37 37 37 37 37 37 37 37 37 37 37 37 37 37 37 37 37 37 37 37 37 37 37 37 37 37 37 37 37 37 37 37 37 37 37 37 37 37 37 37 37 38 38 38 37 37 37 37 37 37 38 38 38 37 37 37 37 37 37 37 37 37 37 37 37 37 37 37 37 37 37 37 37 37 37 37 37 37 37 37 37 37 40 40 40 40 38 38 38 38 38 38 38 38 38 38 40 40 40 40 40 40 40 40 40
>E9LAHD006DH4YI LEN=241 QL=1 QR=222
37 37 37 37 37 37 37 37 37 37 37 37 37 37 37 37 34 34 36 36 39 39 39 40 39 36 36 36 39 38 40 40 40 40 40 40 40 40 40 40 40 40 40 40 40 37 37 37 37 37 37 37 37 37 37 37 37 37 37 37 37 37 37 37 37 37 37 37 37 37 37 37 37 37 37 37 37 37 37 37 37 37 37 37 37 37 37 37 37 37 37 37 37 37 37 37 37 37 37 37 37 37 37 37 37 37 37 37 37 37 37 37 37 37 37 37 37 37 37 37 37 37 37 38 38 38 37 37 37 37 37 37 37 37 37 37 37 37 37 37 37 37 37 37 37 37 37 37 37 37 37 37 37 37 37 37 37 34 34 34 37 37 37 37 37 37 37 37 37 37 37 37 37 37 37 37 37 37 37 37 37 37 37 37 37 37 37 37 37 37 37 37 37 37 37 37 37 37 37 37 37 37 37 37 37 37 37 37 37 37 37 37 37 37 37 37 38 38 38 38 38 38 38 38 38 38 38 38 38 38 38 38 40 38 38 38 38 38 40 40 40
>E9LAHD006DHPML LEN=238 QL=1 QR=219
37 37 37 37 37 37 37 37 37 37 37 37 37 37 37 37 37 37 40 40 40 40 40 40 40 40 40 40 40 40 40 40 40 40 40 40 40 40 40 40 40 40 40 40 40 37 37 37 37 37 37 37 37 37 37 37 37 37 37 37 37 37 37 37 37 37 37 37 37 37 37 37 37 37 37 37 37 37 37 37 37 37 37 37 37 37 37 37 37 37 37 37 37 37 37 37 37 37 37 37 37 37 37 37 37 37 37 37 37 37 37 37 37 40 38 38 37 37 37 37 37 37 37 37 37 37 37 37 37 37 37 37 37 37 37 37 37 37 37 37 37 37 37 37 37 37 37 37 37 37 37 37 37 37 37 37 37 37 37 37 37 37 37 37 37 37 37 37 37 37 37 37 37 37 37 37 37 37 37 37 37 37 37 37 37 37 37 37 37 37 37 37 37 37 37 37 37 37 37 37 37 37 37 37 37 37 37 37 37 37 37 37 37 37 37 37 40 38 38 38 38 38 38 38 38 38 38 38 38 38 40 40 38 38 38 40 40 40
>E9LAHD006DSY7M LEN=243 QL=1 QR=224
37 37 37 37 37 37 37 37 31 31 31 38 38 37 37 37 37 37 39 39 39 40 40 40 40 38 38 38 40 40 40 40 40 40 40 40 40 40 40 40 40 40 40 40 40 37 37 37 37 37 37 37 37 37 37 37 37 37 37 37 37 37 37 37 37 37 37 37 37 37 37 37 37 37 37 37 37 37 37 37 37 37 37 37 37 37 37 37 37 37 37 37 37 37 37 37 37 37 37 37 37 37 37 37 37 37 37 37 37 37 37 37 37 37 37 37 37 37 37 37 37 37 37 37 37 37 37 37 37 37 37 37 37 37 37 37 37 37 37 37 37 37 37 37 37 37 37 37 37 37 37 37 37 37 37 37 37 37 37 37 37 37 37 37 37 37 37 37 37 37 37 37 37 37 37 37 37 37 37 37 37 37 37 37 37 37 37 37 37 37 37 37 37 37 37 37 37 37 37 37 37 37 37 37 37 37 37 37 37 37 37 37 37 37 37 37 38 38 38 38 40 40 40 40 40 40 40 40 38 38 38 38 38 38 38 38 38 38 38 38 38 38 40
>E9LAHD006DQ3KL LEN=237 QL=1 QR=212
28 28 28 27 23 19 19 18 19 24 29 28 28 29 26 30 31 32 37 40 40 40 40 40 40 40 40 40 40 40 40 37 37 37 37 32 25 25 25 34 34 34 34 33 32 28 28 32 32 32 32 32 32 32 32 32 32 32 32 32 32 32 32 32 32 32 32 32 32 32 32 32 32 32 32 32 32 32 32 28 28 28 32 30 23 23 23 30 31 31 31 30 30 30 23 23 23 32 32 32 32 30 30 30 30 32 32 32 32 32 18 18 18 30 26 27 30 28 28 31 31 27 27 19 19 19 27 27 32 32 32 32 32 32 32 32 32 32 32 32 32 32 32 32 32 32 32 32 32 32 32 32 32 32 30 30 30 30 30 22 22 22 26 26 30 25 26 26 30 30 30 32 30 30 26 26 26 30 30 31 31 31 31 30 30 26 26 26 21 21 21 30 29 29 32 32 30 26 26 26 26 29 28 26 26 23 21 12 12 12 12 12 12 12 12 12 11 11 11 0 0 0 11 0 11 11 17 11 0 11 0 11 17 11 11 11 0
>E9LAHD006DL3JF LEN=242 QL=1 QR=223
37 37 37 37 37 37 37 37 38 38 38 37 37 37 37 37 38 38 36 36 36 36 39 40 37 31 31 35 40 38 40 40 40 40 40 40 40 40 40 40 40 40 40 40 40 37 37 37 37 37 37 37 37 37 37 37 37 37 37 37 37 37 37 37 37 37 37 37 37 37 37 37 37 37 37 37 37 37 37 37 37 37 37 37 37 38 38 38 38 37 37 37 37 30 30 31 31 38 37 37 37 37 37 37 37 37 37 37 37 37 37 37 37 37 37 37 37 37 37 37 37 37 37 37 37 37 38 38 28 28 28 28 38 38 38 38 37 37 37 37 37 37 37 37 37 37 37 37 37 37 37 37 37 37 37 37 37 37 37 37 37 37 37 37 37 37 37 37 37 37 37 37 37 37 37 37 37 37 37 37 37 37 37 37 37 37 37 32 32 30 37 37 37 37 37 37 37 37 37 37 37 37 37 37 37 37 37 37 37 37 37 37 37 37 37 37 38 38 38 40 38 38 38 38 38 38 38 38 38 38 38 38 38 38 38 38 38 40 40 40 40 40
>E9LAHD006DRMDF LEN=268 QL=1 QR=60
19 0 21 21 33 32 32 32 32 32 31 30 32 32 32 32 28 28 25 25 25 25 32 30 30 18 18 17 28 23 27 27 27 29 27 22 17 17 17 18 18 27 30 30 30 30 30 30 30 30 31 31 30 30 28 24 24 15 15 15 0 15 0 0 0 17 0 15 15 27 23 15 17 15 15 15 27 23 15 15 15 21 21 15 0 15 15 15 15 15 15 15 15 15 11 11 15 15 0 15 0 15 24 15 15 0 15 13 13 18 22 19 13 13 13 13 0 13 13 13 13 13 13 13 13 13 13 0 13 13 0 13 13 13 13 13 13 13 13 13 13 18 0 13 13 13 13 13 17 13 13 13 13 13 11 11 11 13 13 13 13 13 0 13 13 13 13 0 13 13 13 18 19 13 13 13 13 13 13 13 13 13 13 13 13 13 18 13 13 12 18 0 12 12 12 12 12 21 12 12 9 9 9 12 12 12 12 12 12 9 9 9 12 12 12 12 11 11 11 11 15 15 20 11 11 11 11 15 19 23 19 19 19 24 20 16 16 16 20 20 9 9 9 17 11 8 8 11 11 11 11 11 11 11 11 8 8 15 15 11 11 11 15 0 0 0 0 0
>E9LAHD006DHPQZ LEN=244 QL=1 QR=225
37 37 37 37 37 37 37 37 37 37 37 37 37 37 37 37 37 37 40 40 40 40 40 40 40 40 40 40 40 40 40 40 40 40 40 40 40 40 40 40 40 40 40 40 40 37 37 37 37 37 37 37 37 38 38 38 38 38 38 38 38 37 37 37 37 37 37 37 37 37 37 37 37 37 37 37 37 37 37 38 38 38 37 37 37 37 37 37 37 37 37 37 38 38 38 37 37 37 37 37 37 37 37 37 37 37 37 37 37 37 37 37 37 37 37 37 37 37 37 37 37 37 37 37 37 37 37 37 37 37 37 37 37 37 37 37 37 37 37 37 37 37 37 37 37 37 37 37 37 37 37 37 34 34 34 37 37 37 37 37 37 37 37 37 37 37 37 37 37 37 37 37 37 37 37 37 37 37 37 37 37 37 37 37 37 37 37 37 37 37 37 37 37 37 37 37 37 37 37 37 37 37 37 37 37 37 37 37 37 37 37 37 37 37 37 37 38 38 38 40 40 40 40 40 40 40 40 40 40 40 40 40 38 38 38 38 38 38 38 38 38 38 38 40
>E9LAHD006DO6PN LEN=250 QL=1 QR=72
32 32 32 32 32 32 32 32 32 28 28 28 27 31 29 31 27 27 24 24 24 24 28 28 28 17 15 15 21 18 25 25 25 23 23 21 15 15 15 18 17 22 28 29 29 30 30 30 30 30 32 32 32 32 32 25 25 23 33 32 32 32 32 32 31 31 30 30 28 28 28 22 17 17 15 15 17 17 11 11 15 15 25 15 15 13 28 28 28 28 30 30 30 28 29 30 30 28 27 27 25 20 23 23 27 28 28 29 26 24 22 19 13 13 13 13 11 11 11 13 11 11 23 22 22 26 22 22 22 19 19 13 13 13 13 13 13 13 13 24 22 22 18 19 19 13 15 15 15 28 28 28 28 24 24 0 22 19 13 13 13 13 13 13 13 13 13 13 10 9 13 13 13 13 23 18 19 18 21 19 21 21 22 26 26 22 22 22 22 26 27 27 26 21 21 21 26 26 26 27 21 21 21 25 25 26 18 18 18 18 12 12 12 18 9 9 11 11 17 11 11 11 11 17 17 17 17 17 17 17 17 20 17 11 11 11 17 11 20 20 17 17 11 11 11 11 11 11 0 0
>E9LAHD006DLUA0 LEN=240 QL=1 QR=220
37 37 37 37 37 37 37 37 37 37 37 37 37 37 37 37 37 37 40 40 40 40 40 40 40 40 40 40 40 40 40 40 40 40 40 40 40 40 40 40 40 40 40 40 40 37 37 37 37 37 37 37 37 37 37 37 37 37 37 37 37 37 37 37 37 37 37 37 37 37 37 37 37 34 34 34 38 38 38 38 38 38 37 37 37 37 37 37 37 37 37 37 37 37 38 38 38 37 37 37 37 37 37 37 37 37 37 37 37 37 37 37 37 37 37 37 37 37 37 37 37 37 37 37 37 38 34 26 26 26 26 34 38 37 37 37 37 37 37 37 37 37 37 37 37 37 37 37 37 37 37 37 37 37 37 37 37 37 37 37 37 37 37 37 37 37 37 37 37 40 38 38 37 37 37 37 37 37 37 37 37 37 37 38 38 38 38 37 37 37 37 37 37 37 37 37 37 37 37 37 37 37 37 37 37 37 37 37 37 37 37 37 37 37 37 37 40 40 38 38 38 38 38 38 38 38 38 40 40 40 38 38 38 38 38 38 38 38 38 0
>E9LAHD006DPGZC LEN=240 QL=1 QR=221
37 37 37 37 37 37 37 37 37 37 37 37 37 37 37 37 37 37 40 40 40 40 40 40 40 40 40 40 40 40 40 40 40 40 40 40 40 40 40 40 40 40 40 40 40 37 37 37 37 37 37 37 37 37 37 37 37 37 37 37 37 37 37 37 37 37 37 37 37 37 37 37 37 37 37 37 37 37 37 38 38 38 37 37 37 38 38 38 37 37 37 37 37 37 37 37 37 37 37 37 37 37 37 37 37 37 37 37 37 37 37 37 37 37 37 37 37 37 37 37 37 37 37 37 37 37 37 37 37 37 37 38 38 38 37 37 37 37 37 37 37 37 37 37 37 37 37 37 37 37 37 37 37 38 38 38 38 38 37 37 37 37 38 38 38 38 37 37 37 37 38 38 38 37 37 37 37 37 37 37 37 37 37 37 37 38 38 38 38 37 37 37 37 37 37 38 34 33 33 37 37 37 37 37 37 37 37 38 34 30 30 30 34 38 37 37 36 36 36 36 37 37 38 38 38 38 38 38 38 38 38 38 38 38 38 38 38 38 38 38
>E9LAHD006DMXY5 LEN=241 QL=1 QR=222
37 37 37 37 37 37 37 37 40 40 40 37 37 37 37 37 38 38 36 36 36 36 39 40 39 36 36 36 38 38 40 40 40 40 40 40 40 40 40 40 40 40 40 40 40 37 37 37 37 37 37 37 37 37 37 37 37 37 37 37 37 37 37 37 37 37 37 37 37 37 37 37 37 37 37 37 37 37 37 37 37 37 37 37 37 37 37 37 37 37 37 37 37 37 37 37 37 37 37 37 37 37 37 37 37 37 37 37 37 37 37 37 37 37 37 37 37 37 37 37 37 37 37 37 37 37 37 37 37 37 37 37 37 37 37 37 37 37 37 37 37 37 37 37 37 37 37 37 37 37 37 37 37 37 37 37 37 37 37 37 37 37 37 37 37 37 37 37 37 37 37 37 37 37 37 37 37 37 37 37 37 37 37 37 37 37 37 37 37 37 37 37 37 37 37 37 37 37 37 37 37 37 37 37 37 37 37 37 37 37 37 37 37 37 37 37 40 40 40 40 40 40 38 38 38 38 38 38 33 33 33 38 38 37 37 37 37 37 38 38 38
>E9LAHD006DTKGL LEN=242 QL=1 QR=222
37 37 37 37 37 37 37 37 38 38 38 37 37 37 37 37 38 38 28 28 28 28 34 37 39 26 26 26 38 37 39 39 39 40 40 40 40 40 40 40 40 40 40 40 40 37 37 37 37 37 37 37 37 37 37 37 37 37 37 37 37 37 37 37 37 37 37 37 37 37 37 37 37 37 37 37 37 37 37 38 38 38 37 37 37 37 37 37 37 37 37 37 37 37 34 34 34 37 37 37 37 37 37 37 37 37 37 37 37 37 37 37 37 37 37 37 37 37 37 37 37 37 37 37 37 37 37 37 37 37 37 37 37 37 37 37 37 37 37 37 37 37 37 37 37 37 37 37 37 37 37 37 37 37 37 37 37 37 37 37 37 37 37 37 37 37 37 37 37 37 37 37 37 37 37 37 37 37 37 37 37 37 37 37 37 37 37 37 37 37 37 37 37 37 37 37 37 37 37 37 37 37 37 37 37 37 37 37 37 37 37 37 37 37 37 37 40 40 38 38 38 38 37 38 38 38 38 38 38 38 38 36 37 38 37 37 37 37 37 37 37 0
>E9LAHD006DOTNQ LEN=241 QL=1 QR=222
37 37 37 37 37 37 37 37 37 37 37 37 37 37 37 37 37 37 40 40 40 40 40 40 40 40 40 40 40 40 40 40 40 40 40 40 40 40 40 40 40 40 40 40 40 37 37 37 37 37 37 37 37 37 37 37 37 37 37 37 37 37 37 37 37 37 37 37 37 37 37 37 37 37 37 37 37 37 37 37 37 37 37 37 37 37 37 37 37 37 37 37 37 37 37 37 37 37 37 37 37 37 37 37 37 37 37 37 38 34 26 26 26 34 33 38 37 37 37 37 37 37 37 38 38 38 37 37 37 37 37 37 37 37 37 37 37 37 37 37 37 37 37 37 37 37 37 37 37 37 37 37 37 37 37 37 37 37 37 37 37 37 37 37 37 37 37 38 38 38 37 37 37 37 37 37 37 37 37 37 37 37 37 37 37 37 37 37 37 37 37 37 37 37 37 37 37 37 37 37 37 37 37 37 37 37 37 37 37 37 37 37 37 37 37 37 38 38 38 38 37 37 37 37 33 33 32 32 32 32 32 36 36 36 36 36 36 36 37 37 38
>E9LAHD006DKR05 LEN=244 QL=1 QR=127
35 35 35 35 35 33 33 33 35 31 31 31 31 35 35 35 35 35 36 36 36 36 37 37 37 37 37 37 37 37 37 37 37 37 37 38 36 36 36 40 39 40 40 40 40 35 35 35 35 35 35 35 35 35 35 35 35 35 35 35 35 35 35 35 35 35 35 35 35 35 35 35 35 35 35 35 35 35 35 35 35 35 35 35 35 35 35 35 35 35 35 35 35 35 35 35 35 35 35 35 35 35 35 35 35 33 33 26 26 23 31 28 28 28 33 35 35 35 35 35 31 31 31 31 26 26 26 31 31 35 35 35 35 35 35 35 35 35 35 35 33 30 30 30 33 35 35 35 35 35 35 33 33 33 33 35 35 35 35 35 35 28 28 28 35 21 20 20 20 20 21 21 35 28 28 28 35 35 35 35 35 35 35 35 35 35 35 35 35 35 35 35 35 35 35 35 35 33 33 33 35 33 29 29 29 33 33 33 33 35 35 35 35 35 35 35 34 34 34 34 35 35 37 35 33 33 33 35 37 37 37 37 37 37 37 37 37 37 37 37 37 37 37 37
>E9LAHD006DQQ76 LEN=239 QL=1 QR=214
32 32 32 32 32 32 32 32 28 27 27 28 28 31 26 30 24 24 19 19 19 19 30 28 28 17 17 15 27 19 27 27 24 24 18 18 18 18 18 18 16 24 29 28 32 30 30 30 32 32 32 32 32 32 32 32 32 32 32 32 32 32 32 32 32 32 32 32 32 32 32 32 32 32 32 32 32 32 32 32 32 32 32 30 30 30 32 32 32 32 32 32 32 32 32 32 32 32 32 32 32 32 32 32 32 32 32 32 32 23 23 23 21 21 32 17 17 32 32 32 32 32 32 32 32 32 32 32 32 32 32 30 30 30 32 32 32 32 26 26 26 32 32 32 32 32 32 32 32 32 32 32 32 32 32 32 32 32 32 32 32 32 32 32 30 30 30 30 32 32 32 27 27 26 26 26 32 32 32 32 32 32 32 32 32 32 32 32 32 32 32 32 32 32 32 32 32 32 32 32 32 32 32 32 32 32 29 28 26 23 23 23 21 12 12 12 11 11 11 11 11 11 0 0 0 0 11 0 11 11 11 11 0 11 0 11 11 0 0
>E9LAHD006DNDMA LEN=262 QL=1 QR=97
30 30 30 32 32 32 32 32 32 32 32 32 32 32 32 29 29 29 32 32 32 37 32 32 25 25 25 32 37 37 40 40 40 40 40 40 39 39 36 32 32 40 40 40 40 32 32 32 32 32 32 32 32 32 32 32 32 32 32 32 32 32 32 32 32 32 32 32 32 32 32 32 30 30 30 30 23 19 19 19 17 28 28 22 22 22 22 28 28 28 25 25 26 27 27 24 21 15 15 15 15 15 15 0 15 0 15 13 0 13 13 13 13 18 13 13 13 13 13 13 11 11 13 13 13 13 13 19 13 13 13 13 13 13 13 13 0 13 13 24 19 13 13 13 0 13 13 13 13 13 13 13 13 13 13 13 13 22 13 13 13 13 13 13 13 13 13 19 13 13 13 13 13 13 13 13 13 13 13 13 13 13 0 13 13 0 13 13 13 12 12 12 9 21 21 21 21 12 12 12 12 12 12 16 16 18 18 16 16 18 18 9 21 21 21 21 23 17 17 11 11 11 17 17 20 17 17 17 17 11 11 11 11 24 15 11 11 11 15 15 16 24 24 21 13 13 18 18 18 18 18 18 21 22 22 22 22 22 22 22 22 0
>E9LAHD006DJ6F8 LEN=244 QL=1 QR=206
34 34 34 34 34 34 34 34 34 34 34 34 34 34 40 34 34 34 40 40 40 40 40 40 40 40 40 38 38 36 36 36 36 36 36 36 30 30 30 36 36 36 36 36 36 34 34 34 34 34 34 34 34 34 34 34 34 34 34 34 34 34 34 34 34 34 34 34 34 34 34 34 34 34 34 34 34 34 38 28 29 29 34 34 34 34 34 34 34 34 34 34 34 34 34 34 34 34 40 39 34 34 34 34 34 34 34 34 34 32 21 21 21 32 31 33 34 33 33 33 34 34 34 23 23 23 34 34 34 34 34 34 34 34 34 34 34 34 34 34 34 34 34 34 34 34 34 34 34 34 34 34 34 34 34 34 34 27 27 27 33 33 31 15 19 19 19 19 27 27 19 14 17 19 23 31 31 31 31 23 23 23 23 17 17 17 17 16 16 14 23 16 16 16 23 23 23 23 23 23 23 23 23 23 23 23 16 16 16 16 16 15 23 23 27 27 24 28 28 28 31 31 27 24 24 17 17 17 24 24 17 17 17 24 27 27 27 27 29 27 31 34 34 0
>E9LAHD006DH8YS LEN=240 QL=1 QR=221
34 34 34 34 34 33 37 33 34 34 34 34 34 34 39 34 34 34 37 38 40 38 40 40 40 39 39 39 38 38 38 38 40 40 40 40 40 38 38 38 40 40 40 40 40 34 34 34 34 34 34 34 34 34 34 34 34 34 34 34 34 34 34 34 34 34 34 34 34 34 34 34 34 34 34 34 34 34 40 34 34 34 34 34 34 34 34 34 34 34 34 34 34 34 34 32 32 31 34 34 28 28 28 31 31 28 28 28 34 33 34 31 31 31 33 34 34 34 34 28 28 28 31 31 31 31 32 32 28 28 18 19 19 28 31 31 35 35 35 33 19 19 19 19 27 27 31 31 31 24 24 24 24 27 24 24 24 24 27 27 31 31 18 15 19 19 27 27 35 27 27 27 27 31 33 34 34 34 31 31 31 31 34 34 34 34 34 34 34 34 34 34 34 30 30 30 30 26 26 26 26 33 33 37 33 33 31 31 26 0 20 20 34 34 34 34 34 34 34 34 29 29 29 29 29 29 24 19 19 19 24 29 34 34 34 34 34 34 34 34
>E9LAHD006DOLN7 LEN=245 QL=1 QR=225
37 37 37 37 37 37 37 37 37 37 37 37 37 37 37 37 37 37 40 40 40 40 40 40 40 40 40 40 40 40 40 40 40 40 40 40 40 40 40 40 40 40 40 40 40 37 37 37 37 37 37 37 37 37 37 37 37 37 37 37 37 37 37 37 37 37 37 37 37 37 37 37 37 38 38 38 37 37 37 37 37 37 37 37 37 37 37 37 37 37 37 37 37 37 37 37 37 37 37 37 37 37 37 37 37 37 37 38 34 33 33 33 33 37 37 37 37 37 37 37 37 37 37 37 37 37 37 37 37 37 37 37 37 37 37 37 37 38 38 38 37 37 37 37 37 37 37 37 37 37 37 37 37 37 37 37 37 37 37 37 37 37 37 37 37 37 37 37 37 37 37 37 37 37 37 37 37 37 37 37 37 37 37 37 37 37 37 37 37 37 37 37 37 37 37 37 37 37 37 37 37 37 37 37 37 37 37 37 37 37 37 37 37 37 37 37 40 40 40 40 40 38 38 38 38 38 38 38 38 38 38 38 38 38 38 38 38 38 38 38 38 40 38 38 0
>E9LAHD006DPJ3R LEN=243 QL=1 QR=224
37 37 37 37 37 37 37 37 37 37 37 37 37 37 37 37 37 37 40 40 40 40 40 40 40 40 40 40 40 40 40 40 40 40 40 40 38 38 38 40 40 40 40 40 40 37 37 37 37 37 37 37 37 37 37 37 37 37 37 37 37 37 37 37 37 37 37 37 37 37 37 37 37 37 37 37 37 37 37 37 37 37 37 37 37 37 37 37 37 37 37 37 37 37 37 37 37 37 37 37 37 37 37 37 37 37 37 37 37 37 34 34 34 37 37 37 37 37 37 37 37 37 37 33 33 33 38 37 37 37 37 37 37 37 37 37 37 37 37 37 37 37 37 37 37 37 37 37 37 37 37 37 37 37 37 37 37 37 37 37 37 37 37 37 37 37 37 37 37 37 37 37 37 37 37 37 37 37 37 37 37 37 37 37 37 37 37 37 37 37 37 37 37 37 37 37 37 37 37 37 37 37 37 37 37 37 37 37 37 37 37 37 37 37 37 37 40 40 40 40 40 40 40 40 40 40 40 40 38 38 38 38 38 38 40 38 38 38 40 40 40 40 40
>E9LAHD006DT4E0 LEN=241 QL=1 QR=222
37 37 37 37 37 37 37 37 37 37 37 37 37 37 37 37 37 37 40 40 40 40 40 40 40 38 38 38 40 40 40 40 40 40 40 40 40 40 40 40 40 40 40 40 40 37 37 37 37 37 37 37 37 37 37 37 37 37 37 37 37 37 37 37 37 37 37 37 37 37 37 37 37 37 37 37 37 37 37 38 38 38 37 37 37 37 37 37 37 37 37 37 37 37 37 37 37 37 37 37 37 37 37 37 37 37 37 37 37 37 34 34 34 37 37 37 37 37 37 37 37 37 37 37 37 37 37 37 37 37 37 37 37 37 37 37 37 37 37 37 37 37 37 37 37 37 37 37 37 37 37 37 37 37 37 37 37 37 34 34 30 30 30 38 37 37 37 37 38 38 38 37 37 37 37 37 37 37 37 37 37 37 37 38 38 38 37 37 37 37 37 37 37 37 37 37 37 37 37 37 37 37 37 37 37 37 37 37 37 37 38 38 38 37 37 37 40 40 38 38 38 38 40 40 40 40 40 40 40 40 40 40 38 38 38 40 40 40 40 40 40
>E9LAHD006DT7DO LEN=292 QL=1 QR=147
32 32 32 32 32 32 32 32 32 32 32 32 32 32 32 32 32 32 40 40 40 40 40 40 40 33 33 33 37 32 37 37 37 37 36 32 25 25 25 36 36 37 37 37 37 32 32 32 32 32 32 32 32 32 32 32 32 32 32 32 32 32 32 32 32 32 32 32 32 32 32 32 30 24 24 24 28 28 32 32 32 32 32 32 32 32 32 32 32 32 32 32 32 30 28 28 28 32 32 32 32 30 30 30 30 30 30 30 30 21 16 16 16 16 13 13 21 20 20 21 26 26 27 27 27 27 27 23 19 19 25 25 25 25 21 21 21 18 13 13 13 13 13 13 17 13 13 13 13 13 22 19 18 18 13 13 13 13 13 13 13 13 13 13 13 17 13 13 13 19 13 10 10 10 13 13 13 10 10 10 13 10 10 13 13 13 13 13 13 9 12 12 12 12 12 12 12 12 12 12 12 18 18 12 12 12 12 12 12 12 12 12 12 12 12 9 9 12 9 20 11 9 11 11 11 11 11 11 17 17 11 11 11 11 11 11 17 11 17 17 17 17 17 17 17 16 11 11 11 11 16 16 15 8 15 15 16 16 18 18 18 11 11 11 11 11 11 11 11 11 11 15 18 11 11 11 11 11 8 16 18 18 21 21 19 18 18 18 18 22 0 0
>E9LAHD006DRMLN LEN=241 QL=1 QR=222
37 37 37 37 37 37 37 37 37 37 37 37 37 37 37 37 37 37 40 40 40 40 40 40 40 38 38 38 40 40 40 40 40 40 40 40 38 38 38 40 40 40 40 40 40 37 37 37 37 37 37 37 37 37 37 37 37 37 37 37 37 37 37 37 37 37 37 37 37 37 37 37 37 37 37 37 37 37 37 37 37 37 37 37 37 37 37 37 37 37 37 37 37 37 37 37 37 37 37 37 37 37 37 37 37 37 37 37 37 37 38 38 38 37 37 37 37 37 37 37 37 37 37 37 37 37 37 37 37 37 37 37 37 37 37 37 37 37 37 37 37 37 37 37 37 37 37 37 37 37 37 37 37 37 37 37 37 37 37 37 38 38 38 37 37 37 37 37 37 37 37 37 37 37 37 37 37 37 37 37 37 37 37 37 37 37 37 37 37 37 37 37 37 37 37 37 37 37 37 37 37 37 37 37 37 37 37 38 38 38 37 37 37 37 37 37 38 38 38 40 38 38 38 38 38 38 38 38 38 40 40 40 40 40 40 40 40 40 40 40 40
>E9LAHD006DHJK7 LEN=241 QL=1 QR=222
38 37 37 37 37 37 37 37 37 37 37 37 37 37 37 37 37 37 40 40 40 40 39 38 38 38 38 38 40 40 40 40 40 40 40 40 40 40 40 40 40 40 40 40 40 37 37 37 37 37 37 37 37 37 37 37 37 37 37 37 37 37 37 37 37 37 37 37 37 37 37 37 37 37 37 37 37 38 33 31 31 31 38 38 37 37 37 37 37 37 37 37 37 37 37 37 37 37 37 37 37 37 37 37 37 37 37 37 37 37 37 37 37 37 37 37 37 37 37 37 37 37 37 37 37 37 37 37 37 37 37 37 37 37 37 37 37 37 37 37 37 37 37 37 37 37 37 37 37 37 37 38 38 33 33 33 34 37 37 37 33 33 33 37 37 37 37 38 34 34 33 38 37 37 37 37 37 37 37 37 37 37 37 37 37 37 37 37 37 37 37 37 37 37 37 37 37 37 37 37 37 37 37 37 37 37 37 37 37 37 38 38 38 37 37 37 33 33 33 33 33 36 36 36 36 36 36 36 36 36 36 36 33 33 33 37 36 37 37 37 38
>E9LAHD006DQ945 LEN=243 QL=1 QR=224
37 37 37 37 37 37 37 37 37 37 37 37 37 37 37 37 37 37 40 40 40 40 40 40 40 38 38 38 40 40 40 40 40 40 40 40 40 40 40 40 40 40 40 40 40 37 37 37 37 37 37 37 37 37 37 37 37 37 37 37 37 37 37 37 37 37 37 37 37 37 37 37 37 37 37 37 37 37 37 38 38 38 37 37 37 37 37 37 37 37 37 37 37 37 37 37 37 37 37 37 37 37 37 37 37 37 37 37 37 37 38 38 38 37 37 37 37 37 37 37 37 37 37 37 37 37 37 37 37 37 37 37 37 37 37 37 37 37 37 37 37 37 37 37 37 37 37 37 37 37 37 37 37 37 37 37 37 37 37 37 37 37 37 37 37 37 37 37 37 37 37 37 37 37 37 37 37 37 37 37 37 37 37 37 37 37 37 37 33 33 33 38 37 37 37 37 37 37 37 37 37 37 37 37 37 37 37 37 37 37 37 37 37 37 37 37 40 40 40 40 40 40 40 40 40 40 40 38 38 38 38 38 38 38 38 38 38 40 40 40 40 40 40
>E9LAHD006DJI5X LEN=244 QL=1 QR=225
37 37 37 37 37 37 37 37 37 37 37 37 37 37 37 37 37 37 40 40 40 40 40 40 40 40 40 40 40 40 40 40 40 40 40 40 40 40 40 40 40 40 40 40 40 37 37 37 37 37 37 37 37 37 37 37 37 37 37 37 37 37 37 37 37 37 37 37 37 37 37 37 37 37 37 37 37 37 37 37 37 37 37 37 37 37 37 37 37 37 37 37 37 37 37 37 37 37 37 37 37 37 37 37 37 37 37 37 40 40 40 40 40 37 37 37 37 37 37 37 37 37 37 37 37 37 37 37 37 37 37 37 37 37 37 37 37 38 38 38 38 37 37 37 37 37 37 37 37 37 37 37 37 37 37 37 37 37 37 37 37 37 37 37 37 37 37 37 37 37 37 37 37 37 37 37 37 37 37 37 37 37 37 37 37 37 37 37 37 30 30 30 37 37 37 37 37 37 37 37 37 37 37 37 37 37 37 37 37 37 37 37 37 37 37 37 40 40 40 40 40 40 40 40 40 40 40 40 40 40 40 40 40 40 40 38 38 38 38 38 40 40 40 40
>E9LAHD006DNTHG LEN=241 QL=1 QR=222
37 37 37 37 37 37 37 37 37 37 37 37 37 37 37 37 37 37 40 40 40 40 40 40 40 40 40 40 40 40 40 40 40 40 40 40 40 40 40 40 40 40 40 40 40 37 37 37 37 37 37 37 37 37 37 37 37 37 37 37 37 37 37 37 37 37 37 37 37 37 37 37 37 38 38 38 37 37 37 38 38 38 37 37 37 37 37 37 37 37 37 37 37 37 37 37 37 37 37 37 37 37 37 37 37 37 37 37 37 37 37 37 37 37 37 37 37 37 37 37 37 37 37 37 37 37 37 37 37 37 37 37 37 37 37 37 37 37 37 37 37 37 37 37 37 37 37 37 37 37 37 37 37 37 37 37 37 37 37 37 37 37 37 37 37 37 37 37 37 37 37 37 37 37 37 37 37 37 37 37 37 37 37 37 37 37 37 37 37 37 37 37 37 37 37 37 37 37 37 37 37 37 37 37 37 37 37 37 37 37 38 38 38 37 37 37 36 36 38 38 37 37 37 38 37 37 36 37 33 33 33 36 37 37 37 37 37 38 38 38 38
>E9LAHD006DQN1N LEN=241 QL=1 QR=222
37 37 37 37 37 37 37 37 37 37 37 37 37 37 37 37 38 38 34 34 34 34 39 38 34 26 26 26 34 38 39 39 39 39 39 39 40 40 40 40 40 40 40 40 40 37 37 37 37 37 37 37 37 37 37 37 37 37 37 37 37 37 37 37 37 37 37 37 37 37 37 37 37 37 37 37 37 37 37 37 37 37 37 37 37 37 37 37 37 37 37 37 38 38 38 37 37 37 37 37 37 37 37 37 37 37 37 37 37 37 37 37 37 37 37 37 37 37 37 37 37 37 37 37 37 37 37 37 37 37 37 37 38 38 38 38 33 33 28 30 30 38 38 37 37 37 37 37 37 37 37 37 37 37 37 37 37 37 37 37 37 37 37 37 37 37 37 37 37 37 37 37 37 37 37 37 37 37 37 37 37 37 37 37 37 37 32 32 32 38 37 37 37 37 37 37 37 37 37 37 37 37 37 37 37 37 37 37 37 37 37 37 37 37 37 37 38 38 38 38 38 38 38 38 38 38 38 38 38 38 38 38 38 38 38 38 38 38 38 38 40
>E9LAHD006DR4CZ LEN=238 QL=1 QR=219
37 37 37 37 37 37 37 37 31 31 31 37 37 37 37 37 37 37 40 40 40 40 40 40 40 38 38 38 40 40 40 40 40 40 40 40 38 38 38 40 40 40 40 40 40 37 37 37 37 37 37 37 37 37 37 37 37 37 37 37 37 37 37 37 37 37 37 37 37 37 37 37 37 37 37 37 37 37 37 37 37 37 37 37 37 37 37 37 37 37 37 37 37 37 37 37 37 37 37 37 37 37 37 37 37 37 37 37 37 37 37 37 37 37 37 37 37 37 37 37 37 37 37 37 37 37 37 37 37 37 37 37 37 37 37 37 37 37 37 37 37 37 37 37 37 37 37 37 37 37 37 37 37 37 31 31 30 30 37 37 37 37 37 32 32 32 32 31 31 37 38 38 38 37 37 37 37 37 37 37 37 37 37 37 37 37 37 37 37 37 37 37 37 37 37 37 37 37 37 37 37 37 37 37 37 37 37 37 37 37 37 37 37 37 37 37 38 40 40 40 40 40 40 40 40 40 38 38 38 38 38 38 38 38 38 38 37 37
>E9LAHD006DKTOR LEN=242 QL=1 QR=223
37 37 37 37 37 37 37 37 37 37 37 37 37 37 37 37 37 37 40 40 40 40 40 40 40 40 40 40 40 40 40 40 40 40 40 40 40 40 40 40 40 40 40 40 40 37 37 37 37 37 37 37 37 38 38 38 38 37 37 37 37 37 37 37 37 37 37 37 37 37 37 37 37 37 37 37 37 37 37 38 38 38 37 37 37 37 37 37 37 37 37 37 37 37 37 37 37 37 37 37 37 37 37 37 37 37 37 37 37 37 37 37 37 37 37 37 37 37 37 37 37 37 37 38 38 38 37 37 37 37 37 37 37 37 37 37 37 37 37 37 37 37 37 37 37 37 37 37 37 37 37 37 37 37 37 37 37 37 37 37 37 37 37 37 37 37 37 37 38 38 38 37 37 37 37 37 37 37 37 37 37 37 37 37 37 37 37 37 37 37 37 37 37 37 37 37 37 37 37 37 38 38 38 38 37 37 37 37 37 37 37 37 37 37 37 37 40 40 40 40 40 38 38 37 37 37 33 33 33 33 33 36 36 36 36 36 36 36 36 36 37 38
>E9LAHD006DM3KY LEN=240 QL=1 QR=221
37 37 37 37 37 37 37 37 37 37 37 37 37 37 37 37 37 37 40 40 40 40 40 40 40 40 40 40 40 40 40 40 40 40 40 40 40 40 40 40 40 40 40 40 40 37 37 37 37 37 37 37 37 37 37 37 37 37 37 37 37 37 37 37 37 37 37 37 37 37 37 37 37 37 37 37 37 37 38 34 34 34 37 37 38 26 26 26 38 37 37 38 38 34 34 34 34 37 37 37 37 37 37 37 37 37 37 37 37 37 37 37 37 37 37 37 37 37 37 37 37 37 38 31 31 31 38 38 37 37 37 37 37 37 37 37 37 37 37 37 37 37 37 37 37 37 37 37 37 37 37 37 37 37 37 37 37 37 37 37 37 37 38 38 38 38 37 37 37 37 37 37 37 37 37 37 37 37 37 37 37 37 37 37 37 37 37 37 37 37 37 37 37 37 37 37 37 37 37 37 37 37 37 37 37 37 38 38 38 38 38 38 37 37 37 37 38 38 38 38 38 38 38 38 38 38 38 38 38 36 36 38 37 37 37 36 36 36 36 37
>E9LAHD006DPXFD LEN=242 QL=1 QR=223
37 37 37 37 37 37 37 37 37 37 37 37 37 37 37 37 37 37 40 40 40 40 40 40 40 38 38 38 40 40 40 40 40 40 40 40 40 40 40 40 40 40 40 40 40 37 37 37 37 37 37 37 37 37 37 37 37 37 37 37 37 37 37 37 37 37 37 37 37 37 37 37 37 37 37 37 37 37 37 37 37 37 37 37 37 37 37 37 37 37 37 37 37 37 37 37 37 37 38 38 38 38 37 37 37 37 37 37 37 38 33 33 33 37 37 37 37 37 37 37 37 37 37 37 37 37 37 37 37 37 37 37 37 37 37 37 37 37 37 37 37 37 37 37 37 37 37 37 37 37 37 37 37 37 37 37 37 37 37 37 37 37 37 37 37 37 37 37 37 37 37 37 37 37 37 37 37 37 37 37 37 37 37 37 37 37 37 37 37 37 37 37 37 37 37 37 37 37 37 37 37 37 37 37 37 37 37 37 37 37 37 37 37 37 37 37 38 38 38 40 40 38 38 38 38 38 37 38 38 38 38 38 38 38 38 38 38 38 38 38 38 38
>E9LAHD006DNCXV LEN=233 QL=1 QR=214
37 37 37 37 37 37 37 37 40 40 40 37 37 37 37 37 37 37 40 40 40 40 40 40 40 40 40 40 40 38 38 40 40 40 40 40 40 40 40 40 40 40 40 40 40 37 37 37 37 37 37 37 37 37 37 37 37 37 37 37 37 37 37 37 37 34 34 34 37 37 37 37 37 37 37 37 37 37 37 37 37 37 37 37 37 37 37 37 37 37 37 37 37 37 37 37 37 37 37 37 37 37 37 37 37 37 37 37 37 37 37 37 37 37 37 37 37 37 37 37 37 37 37 37 37 37 37 37 37 37 37 37 37 37 37 37 37 37 37 37 37 37 37 37 37 37 37 37 37 37 37 37 37 37 37 34 34 34 34 37 37 37 37 37 37 37 37 37 37 37 37 37 37 37 37 37 37 37 37 37 37 37 37 37 37 37 37 37 37 37 37 37 37 37 37 37 37 37 38 38 38 37 37 37 37 37 37 37 37 37 37 37 37 37 37 37 40 40 40 40 40 38 38 38 38 38 38 38 40 40 40 40 40
>E9LAHD006DH42T LEN=244 QL=1 QR=225
36 36 36 36 36 36 36 36 36 36 36 36 36 36 36 36 32 32 28 28 28 28 37 36 36 32 32 32 36 37 38 40 38 38 38 38 38 40 39 38 38 38 39 40 40 36 36 36 36 36 36 36 36 35 35 35 35 36 36 36 36 36 36 36 36 36 36 36 36 36 35 35 35 36 36 36 36 36 36 28 28 28 36 36 36 36 36 36 36 36 36 32 26 28 28 28 28 32 35 36 36 36 36 36 36 36 36 36 36 36 36 36 36 35 35 35 36 36 36 36 36 36 36 36 36 36 36 35 31 22 22 22 31 31 36 31 31 21 21 21 21 35 36 36 36 36 36 36 36 36 36 36 36 35 35 35 35 36 36 36 36 36 36 36 36 36 31 31 31 35 31 31 31 31 36 36 36 36 36 36 36 36 36 36 36 36 36 36 36 28 28 28 36 35 35 35 36 36 36 36 36 36 36 36 36 36 36 36 36 31 31 31 31 27 31 31 30 26 26 26 26 35 35 35 35 35 35 35 35 35 35 35 35 35 35 35 35 35 35 35 35 35 35 35
>E9LAHD006DRZHJ LEN=244 QL=1 QR=225
38 0 34 33 37 37 37 37 37 37 37 37 37 37 37 37 37 37 39 39 39 40 40 40 40 38 38 38 40 40 40 40 40 40 40 40 38 38 38 40 40 40 40 40 40 37 37 37 37 37 37 37 37 37 37 37 37 37 37 37 37 37 37 37 37 37 37 37 37 37 37 37 37 37 37 37 37 37 37 37 37 37 37 37 37 37 37 37 37 37 37 37 37 37 37 37 37 37 37 37 37 37 37 37 37 37 37 37 37 37 37 37 37 37 37 37 37 37 37 37 38 38 38 37 37 37 37 38 26 26 26 29 33 38 37 37 37 37 37 37 37 37 37 37 37 37 37 37 37 37 37 37 37 37 37 37 37 37 37 37 34 34 34 38 38 37 37 37 37 37 37 37 37 37 37 37 37 37 37 37 37 37 37 37 37 37 37 37 37 37 37 37 37 37 37 37 37 37 37 37 37 37 37 37 37 37 37 37 37 37 37 37 37 37 37 37 38 40 40 40 40 38 38 38 40 38 38 38 38 38 38 38 38 38 38 40 40 40 40 40 40 40 40 40
>E9LAHD006DIH5P LEN=243 QL=1 QR=224
37 37 37 37 37 35 35 35 32 32 32 35 35 37 37 37 35 35 33 34 34 34 37 37 36 28 28 28 37 37 38 38 38 38 38 37 37 38 38 38 38 38 38 38 38 37 37 37 37 37 37 37 37 37 37 37 37 37 37 37 37 37 37 37 37 37 37 37 37 37 37 37 37 31 31 31 35 26 26 26 26 26 35 35 37 37 37 37 37 37 37 37 37 37 37 37 37 37 37 37 37 37 37 37 37 37 37 37 37 37 37 37 37 37 37 37 37 37 37 37 37 36 36 36 36 37 37 37 37 37 37 37 37 37 37 37 35 35 35 37 37 37 37 37 37 37 37 37 37 37 37 37 37 37 37 37 37 37 37 37 35 35 28 28 28 32 35 35 37 32 32 32 37 37 37 37 37 37 37 37 37 37 37 37 37 36 36 36 37 37 37 37 37 37 37 36 35 35 35 36 37 37 37 37 36 36 31 31 26 22 22 37 20 22 22 31 26 33 33 33 33 32 36 36 36 36 32 32 26 19 19 19 19 19 24 30 30 30 24 24 24 24 36
>E9LAHD006DRZO8 LEN=238 QL=1 QR=219
37 37 37 37 37 37 37 37 38 38 38 37 37 37 37 37 37 37 28 28 29 29 34 37 39 34 34 34 39 39 39 39 40 40 40 40 40 40 40 40 40 40 40 40 40 37 37 37 37 37 37 37 37 40 40 40 40 37 37 37 37 37 37 37 37 37 37 37 37 37 37 37 37 37 37 37 37 37 37 37 37 37 37 37 37 37 37 37 37 37 37 37 37 37 34 34 34 37 37 37 37 37 37 37 37 37 37 37 37 37 37 37 37 37 37 37 37 37 38 38 38 37 37 37 37 37 37 37 37 37 37 37 37 37 37 37 37 37 37 37 37 37 37 37 37 37 37 37 37 37 37 37 37 37 37 37 37 37 37 37 37 37 37 37 37 37 37 37 37 37 37 37 37 38 38 38 38 38 37 37 37 37 37 37 37 37 37 37 37 37 37 37 37 37 37 37 37 37 37 37 37 37 37 38 38 38 37 37 38 38 38 37 37 37 37 37 38 38 38 38 38 40 40 40 40 40 40 40 38 38 38 38 38 38 40 40 38 38
>E9LAHD006DTVE6 LEN=243 QL=1 QR=224
37 37 37 37 37 37 37 37 37 37 37 37 37 37 37 37 37 37 40 40 40 40 40 40 40 40 40 40 40 40 40 40 40 40 40 40 40 40 40 40 40 40 40 40 40 37 37 37 37 37 37 37 37 37 37 37 37 37 37 37 37 37 37 37 37 37 37 37 37 37 37 37 37 37 37 37 37 37 37 37 37 37 37 37 37 37 37 37 37 37 37 37 37 37 37 37 37 37 37 37 37 37 37 37 37 37 37 37 37 37 37 37 37 37 37 37 37 37 37 37 37 37 37 37 37 37 37 37 37 37 37 37 37 37 37 37 37 37 37 37 37 37 37 37 37 37 37 37 37 37 37 37 37 37 37 37 37 37 37 37 37 37 37 37 37 37 37 37 37 37 37 37 37 37 37 37 37 37 37 37 37 37 37 37 37 37 37 37 37 37 37 37 37 37 37 37 37 37 37 37 37 37 38 38 38 37 37 37 38 38 38 37 37 37 37 37 36 36 38 38 38 40 40 38 38 38 38 38 38 38 38 38 38 38 38 38 38 40 40 40 40 40 40
>E9LAHD006DSKTF LEN=239 QL=1 QR=218
34 34 34 34 34 34 34 34 31 31 31 34 34 34 40 34 34 34 40 40 40 40 40 40 40 40 40 40 40 40 39 39 38 38 38 38 38 37 36 36 36 36 36 36 38 34 34 34 34 34 34 34 34 34 34 34 34 34 34 34 34 34 34 34 34 34 34 34 34 34 34 34 34 32 32 32 34 34 40 34 34 34 34 34 34 34 34 34 34 34 33 32 32 22 22 22 22 26 23 25 34 34 34 34 34 34 34 34 34 34 34 34 34 34 40 40 34 34 34 34 34 34 34 34 34 34 34 34 34 34 34 34 34 34 34 34 34 34 34 34 34 34 34 34 34 34 34 34 34 34 34 34 34 34 34 34 34 34 34 34 25 25 19 19 19 19 22 22 34 30 29 34 34 34 34 34 34 34 32 32 32 32 34 34 34 34 34 34 34 34 34 34 34 34 34 34 34 34 34 34 34 34 32 32 14 14 14 21 14 14 14 14 14 14 14 14 14 14 14 14 14 14 0 14 14 0 14 14 14 14 0 14 0 14 19 19 19 19 0
>E9LAHD006DQ619 LEN=245 QL=1 QR=225
35 35 35 35 35 35 35 35 35 35 35 35 35 35 35 35 33 33 24 24 24 24 31 31 31 31 20 23 23 35 35 35 35 35 35 36 36 37 38 38 39 39 37 37 39 35 35 35 35 35 35 35 35 35 35 35 35 35 35 35 35 35 35 35 35 35 33 31 31 31 31 35 35 35 35 35 35 35 35 35 33 33 33 35 35 35 35 35 35 35 31 31 31 23 20 20 20 20 23 24 35 35 35 35 35 35 35 35 35 35 35 35 35 35 35 25 25 33 35 35 35 35 35 35 35 35 35 35 35 35 31 31 31 33 33 33 33 35 35 35 35 35 35 35 35 35 35 35 26 26 26 35 30 26 23 21 35 35 35 35 35 25 25 15 15 15 15 17 17 17 18 18 14 14 23 31 35 35 35 35 35 35 35 35 35 35 35 35 35 35 35 35 35 35 35 35 35 35 35 35 35 35 35 35 35 35 35 35 35 35 35 35 35 35 35 35 35 35 35 35 35 35 35 35 35 31 31 31 31 31 34 34 34 34 34 33 33 33 35 35 37 37 35 35 0
>E9LAHD006DUHYC LEN=240 QL=1 QR=221
37 37 37 37 37 37 37 37 37 37 37 37 37 36 36 36 38 37 40 40 40 40 40 40 40 40 40 40 40 40 40 40 40 40 40 40 40 40 40 40 40 40 40 40 40 37 37 37 37 37 37 37 37 37 37 37 37 37 37 37 37 37 37 37 37 37 37 37 37 37 37 37 36 29 29 29 36 36 37 37 37 37 37 37 37 37 37 37 36 36 36 37 37 37 33 33 33 37 37 37 37 37 37 37 37 37 37 37 37 37 37 37 37 37 37 37 37 37 37 37 37 36 28 28 28 28 36 37 37 37 37 37 37 36 36 36 36 37 37 37 37 37 37 37 37 37 37 36 36 36 36 36 36 37 37 37 36 36 36 36 36 36 37 37 37 37 37 37 37 37 37 37 37 37 37 37 37 37 37 37 36 36 33 33 33 28 28 28 36 36 37 37 37 36 36 36 36 37 37 37 37 37 37 37 37 37 37 37 37 37 37 37 37 37 37 37 38 38 37 37 37 37 37 37 37 37 37 37 38 38 38 38 37 37 33 33 33 37 37 38
>E9LAHD006DRYV1 LEN=241 QL=1 QR=223
35 35 35 35 35 35 35 34 25 21 21 22 22 31 28 29 32 34 34 34 31 31 31 32 35 26 26 26 35 35 35 35 37 37 39 37 36 36 36 38 38 38 38 38 40 35 35 35 35 35 35 35 35 35 35 35 35 35 35 35 35 35 35 35 35 35 35 35 35 35 35 35 35 32 32 32 35 35 35 35 35 35 35 35 32 32 32 35 35 35 35 35 35 34 34 34 35 35 35 35 35 35 35 35 35 35 35 35 35 34 24 24 24 34 33 28 31 31 31 34 34 35 35 31 31 31 35 35 21 21 21 35 35 35 23 23 21 21 25 34 34 35 35 35 35 35 35 35 35 35 35 35 35 34 34 34 35 35 35 35 35 35 35 35 35 35 35 35 35 26 26 26 34 30 30 30 30 30 30 35 35 35 35 35 35 30 30 30 24 24 24 29 35 35 35 35 35 34 33 33 35 35 35 35 35 31 20 17 17 21 21 20 21 21 29 29 30 28 31 35 35 35 35 35 35 26 26 22 22 22 22 25 30 35 35 35 25 25 25 25 35
>E9LAHD006DOMET LEN=239 QL=1 QR=220
37 37 37 37 37 37 37 37 37 37 37 37 37 37 37 37 37 37 40 40 40 40 40 40 40 36 36 36 40 40 40 40 40 40 40 40 40 40 40 40 40 40 40 40 40 37 37 37 37 37 37 37 37 37 37 37 37 37 37 37 37 37 37 37 37 37 37 37 37 37 37 37 37 37 37 37 37 37 37 37 37 37 37 37 37 37 37 37 37 37 37 37 37 37 37 37 37 37 37 37 37 37 37 37 37 37 37 37 37 37 37 37 37 37 37 37 37 37 37 37 37 37 37 37 37 37 37 37 37 37 37 37 37 37 37 37 33 33 33 38 38 37 37 37 37 37 37 37 37 37 37 37 37 37 37 37 37 37 37 37 37 37 37 37 37 37 37 37 37 37 37 37 37 37 37 37 37 37 37 37 37 37 37 37 37 37 37 37 37 37 37 37 37 37 37 37 37 37 37 37 37 37 37 37 37 37 37 37 37 37 37 37 37 37 37 37 40 40 40 40 38 38 38 40 40 40 40 38 38 38 38 38 38 38 40 40 40 40 40
>E9LAHD006DOYQH LEN=238 QL=1 QR=219
33 29 29 30 34 38 37 37 34 34 34 37 37 37 37 37 37 37 40 40 40 40 40 40 40 40 40 40 40 40 40 39 39 39 39 38 36 36 36 40 40 40 40 40 40 37 37 37 37 37 37 37 37 37 37 37 37 37 37 37 37 37 37 37 37 37 37 37 37 37 37 37 37 37 37 37 37 37 37 37 37 37 37 37 37 37 37 37 37 37 37 37 37 37 37 37 37 37 37 37 37 37 37 37 37 37 37 37 37 38 32 32 32 37 37 37 37 37 37 37 37 37 37 37 37 37 37 37 37 37 37 37 37 37 37 37 37 37 37 37 37 37 37 37 37 37 37 37 37 37 37 37 37 37 37 37 37 37 37 38 31 31 31 31 38 38 37 37 37 37 37 37 37 37 37 37 37 37 37 37 37 37 37 37 37 37 37 37 37 37 37 37 37 37 37 37 37 37 37 37 37 37 37 37 37 37 37 37 37 37 37 37 37 37 37 37 40 40 40 40 40 40 40 40 40 40 40 40 40 40 40 40 40 40 40 40 40 40
>E9LAHD006DQ3IG LEN=248 QL=1 QR=62
19 0 21 21 31 32 32 32 32 30 29 28 30 31 32 32 25 25 20 20 19 19 32 30 32 23 23 23 30 27 29 30 29 32 32 30 18 18 17 24 22 22 22 24 24 27 21 15 15 15 23 23 20 20 23 15 17 17 15 15 15 15 17 17 23 26 27 27 27 27 20 15 15 15 17 15 15 15 15 15 15 15 15 15 21 21 24 15 15 15 15 15 15 15 15 15 15 21 21 26 25 25 24 21 15 17 22 21 20 21 18 18 23 19 18 18 13 13 13 13 19 18 18 13 13 13 13 13 13 13 19 11 11 13 13 13 22 22 18 13 13 13 13 18 13 13 13 13 17 22 22 22 19 19 19 19 19 18 24 24 24 13 13 13 13 13 21 13 13 13 13 13 13 18 13 13 13 13 13 13 13 13 18 18 19 19 21 21 19 16 19 21 25 26 26 25 21 15 15 15 21 26 26 24 24 25 21 21 12 12 12 24 15 15 15 15 17 17 17 17 17 17 20 20 17 17 17 11 11 15 15 15 19 17 20 20 20 20 24 25 23 15 15 0 0 0 0 0
>E9LAHD006DR5K3 LEN=237 QL=1 QR=173
32 32 32 32 32 32 32 32 32 32 32 32 32 32 32 32 25 25 25 37 37 37 32 32 30 30 30 30 32 33 33 29 25 25 24 24 30 30 31 30 30 32 32 32 32 32 32 28 24 25 25 33 32 32 32 32 32 32 32 32 32 32 32 32 32 32 32 28 23 23 23 28 32 32 32 32 32 32 32 32 32 32 32 32 32 32 23 21 21 21 23 23 32 30 30 27 27 27 22 22 32 32 30 27 27 23 23 23 21 21 21 21 21 31 13 13 27 27 27 27 30 31 31 30 27 27 27 30 30 30 30 30 32 32 32 32 32 32 32 32 32 32 32 32 32 32 32 32 32 32 32 32 32 30 30 28 28 28 28 22 13 13 13 13 13 13 13 13 21 13 13 9 9 10 19 24 25 26 28 30 30 30 32 32 32 32 32 32 23 21 21 26 32 29 32 32 32 30 26 26 26 26 26 27 26 26 23 21 21 21 12 12 12 12 12 12 0 11 0 11 0 11 0 11 11 20 15 0 11 0 11 17 11 11 11 11 0
>E9LAHD006DU0BF LEN=239 QL=1 QR=220
37 37 37 37 37 37 37 37 38 38 38 37 37 37 37 37 37 37 39 39 39 39 39 38 38 35 35 35 38 40 40 40 40 40 40 40 40 40 40 40 40 40 40 40 40 37 37 37 37 37 37 37 37 37 37 37 37 37 37 37 37 37 37 37 37 37 37 37 37 37 37 37 37 37 37 37 37 37 37 37 37 37 37 37 37 37 37 37 37 37 37 37 37 37 37 37 37 37 37 37 37 37 37 37 37 37 37 37 37 37 37 37 37 37 37 37 37 37 37 37 37 37 37 37 37 37 37 37 37 37 37 37 37 37 37 37 37 37 37 37 37 37 37 37 37 37 37 37 37 37 37 37 37 37 37 37 37 37 37 37 37 37 37 37 37 37 37 37 37 37 37 37 37 37 37 37 37 37 37 37 37 37 37 37 37 37 37 37 37 37 37 37 37 37 37 37 37 37 37 37 37 37 37 37 37 37 37 37 37 37 37 37 37 37 37 37 40 40 38 40 38 38 38 40 38 38 38 38 38 38 40 38 38 38 38 40 40 40 40
>E9LAHD006DKQJ9 LEN=241 QL=1 QR=222
35 35 35 35 35 35 35 35 26 25 25 32 32 35 35 35 35 35 35 35 35 35 36 38 38 38 38 40 40 40 40 40 40 40 40 40 40 40 40 40 40 40 40 40 40 35 35 35 35 35 35 35 35 35 35 35 35 32 32 32 32 35 35 35 35 35 35 35 35 35 35 35 35 35 35 35 35 35 32 32 32 35 35 35 35 34 34 34 31 31 28 34 34 21 21 21 21 31 24 24 31 35 34 34 34 35 35 34 34 34 35 35 35 26 26 26 26 32 35 35 35 35 35 35 34 34 26 26 26 26 34 35 35 35 35 35 33 33 22 26 26 26 32 32 35 35 35 35 35 35 35 35 35 35 35 35 35 32 32 32 34 35 35 35 35 35 35 35 34 34 34 34 35 35 35 35 35 35 35 35 35 35 35 35 35 30 26 26 26 34 35 35 35 35 35 35 35 35 35 35 35 35 35 35 35 29 24 24 24 34 20 24 24 35 35 35 35 35 35 35 35 35 33 32 32 32 35 35 35 35 35 35 35 35 35 35 35 35 35 35 35
>E9LAHD006DSZHJ LEN=243 QL=1 QR=224
37 37 37 37 37 37 37 37 37 37 37 37 37 37 37 37 37 37 40 40 40 40 40 40 40 40 40 40 40 40 40 40 40 40 40 40 40 40 40 40 40 40 40 40 40 37 37 37 37 37 37 37 37 37 37 37 37 37 37 37 37 37 37 37 37 37 37 37 37 37 37 37 37 37 37 37 37 37 37 37 37 37 37 37 37 37 37 37 37 37 37 37 37 37 37 37 37 37 37 37 37 37 37 37 37 37 37 37 37 37 37 37 37 37 37 37 37 37 37 37 37 37 37 37 37 37 37 37 37 37 37 37 37 37 37 37 37 37 37 37 37 37 37 37 37 37 37 37 37 37 37 37 37 37 37 37 37 37 37 37 37 37 37 37 37 37 37 37 37 37 37 37 37 37 37 37 37 37 37 37 37 37 37 37 37 37 37 37 37 37 37 37 37 37 37 37 37 37 37 37 37 37 37 37 37 37 37 37 37 37 37 37 37 37 37 37 40 40 38 38 38 38 38 38 38 38 38 38 38 38 38 38 38 38 38 38 38 38 40 40 40 40 40
>E9LAHD006DTM59 LEN=245 QL=1 QR=225
35 35 35 35 35 35 35 35 35 35 35 35 35 35 35 35 35 35 40 40 38 36 36 36 38 40 40 40 40 40 40 40 39 39 40 40 40 40 39 38 39 39 40 40 40 35 35 35 35 35 35 35 35 35 35 35 35 35 35 35 35 35 35 35 35 35 35 35 35 35 35 35 35 31 31 31 35 35 35 35 35 35 35 35 35 31 24 24 24 23 23 35 35 31 31 31 35 35 35 35 35 35 35 35 35 33 31 21 20 20 20 20 20 33 23 30 33 32 32 35 35 35 35 33 31 31 31 33 35 35 35 31 31 31 35 35 35 35 35 35 35 30 26 26 26 35 35 35 35 35 35 35 35 33 26 26 26 30 35 35 35 35 35 33 33 33 33 33 33 35 35 35 35 35 35 35 35 35 35 33 33 33 33 35 33 33 33 33 33 24 24 24 35 35 35 35 35 35 35 35 35 35 35 35 35 35 35 35 35 35 35 35 35 35 35 35 34 34 34 27 27 26 26 26 33 34 34 34 34 25 20 22 22 26 31 34 34 31 30 30 34 34 34 0 0
>E9LAHD006DLJAW LEN=240 QL=1 QR=221
37 37 37 37 37 37 37 37 37 37 37 37 37 37 37 37 37 37 40 40 40 40 40 40 40 40 40 40 40 40 40 40 40 40 40 40 40 40 40 40 40 40 40 40 40 37 37 37 37 37 37 37 37 37 37 37 37 37 37 37 37 37 37 37 37 37 37 37 37 37 37 37 37 37 37 37 37 37 37 37 37 37 37 37 37 37 37 37 37 37 37 37 37 37 37 37 37 37 37 37 37 37 37 37 37 37 37 37 37 37 37 37 37 37 37 37 37 37 37 37 37 37 37 37 37 37 37 37 37 37 37 37 37 38 38 38 38 37 37 37 37 37 37 37 37 37 37 37 37 37 37 37 37 37 37 37 24 24 24 34 24 24 18 18 18 18 32 32 28 34 22 24 24 34 38 37 37 37 37 37 37 37 38 38 38 37 37 37 37 37 37 37 37 37 37 37 37 37 37 37 37 37 37 37 37 37 37 37 37 37 37 37 37 37 37 37 38 38 38 37 37 38 37 37 37 36 37 29 29 29 36 36 36 36 36 36 36 36 36 37
>E9LAHD006DOPUI LEN=240 QL=1 QR=221
37 37 37 37 37 37 37 37 37 37 37 37 37 37 37 37 37 37 40 40 40 40 40 40 40 40 40 40 40 40 40 40 40 40 40 40 40 40 40 40 40 40 40 40 40 37 37 37 37 37 37 37 37 37 37 37 37 37 37 37 37 37 37 37 37 37 37 37 37 37 37 37 37 38 38 38 37 37 37 37 37 37 37 37 37 37 37 37 37 37 37 37 37 37 37 37 37 37 37 37 37 37 38 38 38 38 38 37 37 37 37 37 37 37 37 37 37 37 37 37 37 37 37 37 37 37 37 37 37 37 37 37 37 37 38 38 38 37 37 37 37 37 37 37 37 37 37 37 37 37 37 37 37 37 37 37 37 37 37 28 26 26 34 34 34 34 38 38 37 37 37 37 37 38 38 38 37 37 37 37 37 37 37 37 37 37 37 37 37 37 37 37 37 37 37 37 37 37 37 37 37 37 37 37 37 37 37 37 37 37 37 37 37 37 37 37 40 38 38 37 37 38 37 37 37 33 33 29 29 29 36 37 38 38 38 38 38 38 38 40
>E9LAHD006DQPLY LEN=246 QL=1 QR=150
32 32 32 32 32 32 32 32 32 32 32 32 32 32 32 32 32 32 25 25 25 25 33 32 32 25 25 25 32 32 37 37 37 37 37 37 30 30 30 39 40 40 40 40 40 32 32 32 32 32 32 32 32 32 32 32 32 32 32 32 32 32 32 32 32 32 32 32 32 32 32 32 32 28 28 28 32 32 32 32 32 32 32 32 32 32 32 32 32 32 32 32 32 32 32 32 32 32 32 32 32 32 32 32 32 32 32 32 32 32 32 32 32 32 32 32 32 32 32 32 32 32 32 32 32 32 32 32 32 32 32 32 30 27 26 26 30 30 15 15 13 13 22 22 24 22 13 13 13 13 0 13 13 13 13 13 13 13 13 13 17 17 13 13 13 10 10 0 13 13 13 13 17 13 13 13 0 13 13 13 13 13 13 13 13 13 13 13 13 12 12 12 9 9 12 0 12 12 12 12 12 12 12 12 12 0 12 12 12 12 12 12 12 12 12 18 17 20 20 20 17 19 19 17 24 24 25 25 24 20 17 11 11 11 11 17 17 20 20 20 17 17 17 17 23 0
>E9LAHD006DK54S LEN=243 QL=1 QR=224
37 37 37 37 37 37 37 37 37 37 37 37 37 37 37 37 37 37 40 39 39 40 40 40 40 40 40 40 40 40 40 40 40 40 40 40 40 40 40 40 40 40 40 40 40 37 37 37 37 37 37 37 37 37 37 37 37 37 37 37 37 37 37 37 37 37 37 37 37 37 37 37 37 37 37 37 37 37 37 37 37 37 37 37 37 37 37 37 37 37 37 37 37 37 34 34 34 37 37 37 37 37 37 37 37 37 37 37 37 37 37 37 37 37 37 37 37 37 37 37 37 37 38 29 29 29 34 34 29 29 29 29 37 37 37 37 37 37 37 37 37 37 37 37 37 37 37 37 37 37 37 37 37 37 37 37 37 37 37 37 37 37 37 37 37 38 38 38 37 37 37 37 37 37 37 37 38 38 38 37 37 37 37 37 37 37 37 37 37 37 37 37 37 37 37 37 37 37 37 37 37 37 37 37 37 37 37 37 37 37 38 40 34 34 34 37 38 38 38 38 38 38 38 38 38 38 38 38 38 38 38 40 40 40 38 38 38 40 40 40 38 38 38
>E9LAHD006DVFPH LEN=232 QL=1 QR=72
28 21 21 21 32 32 32 30 30 27 27 27 27 27 22 29 24 24 24 24 24 24 27 24 28 17 17 15 25 17 24 24 24 27 27 28 22 22 23 25 23 27 30 30 31 30 32 32 32 32 33 33 33 32 32 32 32 32 32 32 32 32 32 32 32 33 31 30 28 28 15 15 17 17 15 15 17 17 15 15 15 15 15 15 15 15 15 0 15 15 21 21 21 15 15 15 15 11 11 15 15 15 15 15 15 0 15 13 13 13 13 0 13 13 0 13 0 13 13 13 13 13 13 13 13 13 13 13 13 13 13 13 13 13 13 22 26 13 13 13 19 18 22 18 13 13 13 13 13 0 13 13 13 13 0 13 13 13 13 13 13 13 13 17 13 13 13 13 13 13 13 0 13 13 19 13 13 13 13 13 13 13 13 0 13 13 13 13 13 12 12 12 12 12 0 12 12 0 12 18 18 12 12 12 12 12 12 12 18 12 12 12 12 12 0 12 0 0 11 11 0 0 11 11 17 17 17 20 20 20 17 0
>E9LAHD006DKOHL LEN=241 QL=1 QR=222
37 37 37 37 37 37 37 37 37 37 37 37 37 37 37 37 37 37 40 40 40 40 40 40 40 40 40 40 39 40 39 39 39 39 39 36 35 35 35 39 39 39 39 39 39 37 37 37 37 37 37 37 37 37 37 37 37 37 37 37 37 37 37 37 37 37 37 37 37 37 37 37 37 37 37 37 37 37 37 37 37 37 37 37 37 37 37 37 37 37 37 37 37 37 34 34 34 38 38 38 38 38 37 37 37 37 37 37 38 38 26 26 26 38 38 38 38 38 38 38 38 37 37 37 37 37 37 37 37 37 37 37 37 37 37 37 37 37 37 37 37 37 37 37 37 37 37 37 37 37 38 38 38 37 38 38 38 37 37 37 37 37 37 37 37 37 38 31 31 31 38 37 37 37 37 37 37 37 37 37 37 37 37 37 37 37 37 37 37 37 37 37 37 37 37 37 37 37 37 37 37 37 37 37 37 37 37 37 37 37 37 37 37 37 37 37 38 38 38 38 40 38 38 38 38 40 40 40 40 38 38 38 40 40 40 40 38 38 38 38 40
>E9LAHD006DM8MW LEN=240 QL=1 QR=221
37 37 37 37 37 37 37 37 37 37 37 37 37 37 37 37 37 37 40 40 40 40 40 40 40 40 40 40 40 40 40 40 40 40 40 40 40 40 40 40 40 40 40 40 40 37 37 37 37 37 37 37 37 37 37 37 37 37 37 37 37 37 37 37 37 37 37 37 37 37 37 37 37 37 37 37 37 37 37 37 37 37 37 37 37 37 37 37 37 37 37 37 37 37 37 37 37 37 37 37 37 37 37 37 37 37 37 37 37 37 37 37 37 37 37 37 37 37 37 37 37 37 37 34 34 34 37 37 37 37 37 37 37 37 37 37 37 37 37 37 37 37 37 37 37 37 37 37 37 37 37 37 37 37 37 37 37 37 37 37 37 37 37 37 37 37 37 37 37 37 37 37 37 37 37 37 37 37 37 37 37 37 37 37 37 37 37 37 37 37 37 37 37 37 37 37 37 37 37 37 37 37 37 37 37 37 37 37 37 37 37 37 37 37 37 37 40 40 40 38 38 38 38 40 40 40 40 40 40 40 40 38 38 38 40 40 40 40 40 40
>E9LAHD006DQSXD LEN=243 QL=1 QR=221
37 37 37 37 37 37 37 37 37 37 37 37 37 37 37 37 37 37 40 40 40 40 40 40 40 40 40 40 40 40 40 40 40 40 40 40 40 40 40 40 40 40 40 40 40 37 37 37 37 37 37 37 37 37 37 37 37 37 37 37 37 37 37 37 37 37 37 37 37 37 37 37 37 37 37 37 37 37 36 33 33 33 37 37 37 37 37 37 37 37 37 37 37 37 38 38 38 37 37 37 37 37 37 37 37 37 37 37 37 37 37 37 37 37 37 37 37 37 37 37 37 37 37 37 37 37 37 37 37 37 37 37 37 37 37 37 37 37 37 37 37 37 37 37 37 37 37 37 37 37 37 37 37 37 37 37 37 36 36 36 37 37 37 37 37 37 28 28 28 28 33 36 37 37 37 37 37 37 37 37 37 37 37 37 37 37 37 37 37 37 37 37 37 37 37 37 37 37 37 37 37 37 37 37 37 36 33 31 31 37 37 31 22 22 22 22 16 19 19 19 19 30 33 36 36 36 36 36 36 26 26 26 26 26 26 26 26 26 26 26 26 0 0
>E9LAHD006DQGB8 LEN=244 QL=1 QR=225
37 37 37 36 36 36 36 35 37 37 37 37 37 37 35 35 35 35 36 36 36 34 34 33 32 32 36 37 37 37 37 37 37 36 36 34 33 33 33 33 37 36 36 36 36 36 37 37 37 37 37 37 37 37 36 36 36 36 37 37 37 37 37 37 37 37 37 37 37 36 36 36 36 32 28 28 28 35 35 37 37 37 37 37 37 37 37 37 37 37 37 37 37 37 37 37 37 37 37 37 37 37 37 37 37 37 37 37 37 37 37 37 37 37 37 37 37 37 37 37 37 37 37 37 37 37 37 37 37 37 37 37 37 37 37 37 37 37 37 37 37 37 37 37 37 37 37 37 37 37 37 37 37 37 37 37 37 37 37 37 37 37 37 37 37 37 37 37 37 37 37 37 37 37 37 37 37 37 37 37 37 37 37 37 37 37 37 37 37 37 37 37 37 37 37 37 37 37 37 37 37 37 37 37 37 37 37 37 37 37 37 36 35 28 28 28 38 37 37 37 37 36 36 37 38 38 38 38 38 37 40 36 36 36 37 37 38 37 37 37 37 37 37 38
>E9LAHD006DQ3WZ LEN=243 QL=1 QR=224
37 37 37 37 37 37 37 37 40 40 40 37 37 37 37 37 40 40 39 39 39 39 39 38 39 38 38 38 39 40 40 40 40 40 40 40 40 40 40 40 40 40 40 40 40 37 37 37 37 37 37 37 37 37 37 37 37 37 37 37 37 37 37 37 37 37 37 37 37 37 37 37 38 34 34 34 38 38 38 30 30 30 37 37 37 37 37 37 37 37 37 37 37 37 37 37 37 37 37 37 37 37 37 37 37 37 37 37 37 37 37 37 37 37 37 37 37 37 37 37 37 37 37 37 37 37 37 37 37 37 37 37 37 37 37 37 37 37 37 37 37 37 37 37 37 37 37 37 37 37 37 37 37 37 37 37 37 37 37 37 37 37 38 38 38 38 31 31 31 38 38 37 37 37 37 37 37 37 37 37 37 37 37 37 37 37 37 37 37 37 37 37 37 37 37 37 37 37 37 37 37 37 37 37 37 37 37 37 37 37 37 37 37 37 37 37 38 38 38 38 38 38 40 40 40 40 38 38 38 40 40 40 40 40 38 38 38 40 40 40 40 40 40
>E9LAHD006DRN6W LEN=241 QL=1 QR=222
37 37 37 37 37 37 37 37 37 37 37 37 37 37 37 37 40 40 40 40 40 40 40 40 39 38 38 38 40 40 40 40 40 40 40 40 40 40 40 40 40 40 40 40 40 37 37 37 37 37 37 37 37 37 37 37 37 37 37 37 37 37 37 37 37 37 37 37 37 37 37 37 37 37 37 37 37 37 38 34 34 34 37 37 37 37 37 37 37 37 37 37 37 37 37 37 37 37 37 37 37 37 37 37 37 37 37 37 37 37 37 37 37 37 37 37 37 37 37 37 37 37 37 34 34 34 37 37 38 38 38 37 37 37 37 37 37 38 38 38 38 38 37 37 37 37 37 37 37 37 37 37 37 37 37 37 37 37 37 37 38 38 38 38 38 37 37 37 37 37 37 37 37 37 37 37 37 37 37 37 37 37 37 38 38 38 37 37 37 37 37 37 37 37 37 37 37 37 37 37 37 37 37 37 37 37 37 37 37 37 38 38 38 37 37 37 36 36 38 37 37 37 38 38 38 38 38 38 38 38 38 38 38 38 38 37 37 38 38 38 38
>E9LAHD006DLU7M LEN=243 QL=1 QR=223
37 37 37 37 37 37 37 37 37 37 37 37 37 37 37 37 37 37 39 39 39 39 39 38 39 36 36 36 38 38 39 40 40 40 40 40 40 38 38 40 40 40 40 40 40 37 37 37 37 37 37 37 37 37 37 37 37 37 37 37 37 37 37 37 37 37 37 37 37 37 37 37 37 37 37 37 37 37 37 37 37 37 37 37 37 37 37 37 37 37 37 37 37 37 37 37 37 37 37 37 37 37 37 37 37 37 37 37 37 37 37 37 37 37 37 37 37 37 37 37 37 37 37 37 37 37 37 37 37 37 37 37 37 37 37 37 37 37 37 37 37 37 37 37 37 37 37 37 37 37 37 37 37 37 37 37 37 37 37 37 37 37 37 37 37 37 37 37 37 37 37 37 37 37 37 37 37 37 37 37 37 37 37 37 37 37 37 37 37 37 37 37 37 37 37 37 37 37 37 37 37 37 37 37 37 37 37 37 37 37 37 37 37 37 37 37 38 40 40 40 40 40 38 38 38 40 40 38 38 38 40 40 40 38 38 38 38 38 40 40 38 38 0
>E9LAHD006DOSEP LEN=238 QL=1 QR=86
32 24 23 24 29 32 32 32 32 32 32 32 32 32 32 32 32 32 36 36 40 40 40 40 40 40 40 40 40 40 40 40 40 40 40 40 40 40 40 40 39 39 39 40 40 32 32 32 32 32 32 32 32 33 33 33 33 32 32 32 32 32 32 32 32 32 32 32 32 32 32 32 30 28 28 28 30 30 27 30 30 30 30 30 18 18 18 18 23 27 30 28 28 28 24 24 24 24 19 21 21 15 15 15 15 15 0 13 0 18 13 0 13 13 13 13 13 13 13 13 13 13 13 11 11 21 22 19 19 18 19 23 23 23 15 13 11 13 15 15 15 21 28 28 26 26 26 26 26 26 26 22 22 13 15 15 13 13 18 13 13 13 16 16 18 13 13 13 15 15 28 26 21 21 22 30 27 31 31 32 32 32 32 32 32 32 32 32 32 27 27 27 32 32 32 32 32 32 32 32 32 32 32 27 27 27 32 32 32 32 32 32 32 32 32 32 31 29 29 29 29 29 29 31 31 31 31 31 29 29 29 31 29 29 29 29 29 0
>E9LAHD006DLLT7 LEN=239 QL=1 QR=220
37 37 37 37 37 37 37 37 37 37 37 37 37 37 37 37 37 37 40 40 40 40 40 40 40 40 40 40 40 40 40 40 40 40 40 40 40 40 40 40 40 40 40 40 40 37 37 37 37 37 37 37 37 37 37 37 37 37 37 37 37 37 37 37 37 37 37 37 37 37 37 37 37 37 37 37 37 37 37 37 37 37 37 37 37 37 37 37 37 37 37 37 37 37 37 37 37 37 37 37 37 37 37 37 37 37 37 37 37 37 37 37 37 37 37 37 37 37 37 37 37 37 37 37 37 37 37 37 37 37 37 37 37 37 37 37 37 37 37 37 37 37 37 37 37 37 37 37 37 37 37 37 37 37 37 37 37 37 37 37 37 34 34 34 34 37 37 37 37 37 37 37 37 37 37 37 37 37 37 37 37 37 37 37 37 37 37 37 37 37 37 37 37 37 37 37 37 37 37 37 37 37 37 37 37 37 37 37 38 38 38 37 37 37 37 37 40 40 40 40 40 40 40 38 38 38 38 38 38 38 38 38 38 38 38 38 38 38 38
>E9LAHD006DP8EW LEN=244 QL=1 QR=224
37 37 37 37 37 37 37 37 37 37 37 37 37 37 37 37 37 37 40 40 40 40 40 40 40 38 38 38 39 40 39 40 40 40 40 40 35 35 35 40 40 40 40 40 40 37 37 37 37 37 37 37 37 37 37 37 37 37 37 37 37 37 37 37 37 37 37 37 37 37 37 37 37 37 37 37 37 37 37 38 38 38 37 37 37 37 37 37 37 37 37 37 37 37 37 37 37 37 37 37 37 37 37 37 37 37 37 37 37 37 38 38 38 37 37 37 37 37 37 37 37 37 37 37 37 37 37 37 37 37 37 37 37 37 37 37 37 37 37 37 37 37 37 37 37 37 37 37 37 37 37 37 37 37 38 38 38 37 37 37 38 38 33 33 33 33 34 34 37 37 38 38 38 38 37 37 37 37 37 37 37 37 37 37 37 37 37 37 28 30 30 34 34 38 37 37 37 37 37 37 37 37 37 37 37 37 37 37 37 37 37 37 37 37 37 37 38 38 36 36 36 36 36 36 37 36 36 36 36 36 36 36 36 36 36 36 31 31 31 31 33 33 36 0
>E9LAHD006DN7KC LEN=235 QL=1 QR=216
37 37 37 37 37 37 37 37 37 37 37 37 37 37 37 37 37 37 40 40 40 40 40 40 40 40 38 38 40 40 40 39 39 39 40 40 40 40 40 40 40 40 40 40 40 37 37 37 37 37 37 37 37 37 37 37 37 37 37 37 37 37 37 37 37 37 37 37 37 37 37 37 37 34 34 34 38 38 37 34 34 34 37 37 37 37 37 37 37 37 37 37 37 37 37 37 37 37 37 37 37 37 37 37 37 37 37 37 37 37 32 32 32 37 37 37 37 37 37 37 37 37 37 37 37 37 33 33 33 33 37 37 37 37 37 37 37 37 37 37 37 37 37 37 37 37 37 37 37 37 38 38 38 38 38 37 37 37 37 37 37 37 37 37 37 37 37 37 37 37 37 37 37 37 37 37 37 37 37 37 37 37 37 37 37 37 37 37 37 37 37 37 37 37 37 37 37 37 37 37 37 37 37 37 37 38 38 38 38 38 38 38 38 38 37 37 36 36 36 38 36 33 29 29 29 36 37 36 36 37 37 38 38 38 38
>E9LAHD006DNLEX LEN=244 QL=1 QR=225
37 37 37 37 37 37 37 38 31 29 26 37 37 37 37 37 38 38 28 28 28 28 34 39 37 28 28 28 39 37 39 39 39 39 39 39 40 40 40 40 40 40 40 40 40 37 37 37 37 37 37 37 37 37 37 37 37 37 37 37 37 37 37 37 37 37 37 37 37 37 37 37 37 37 37 37 37 37 37 37 37 37 37 37 37 37 37 37 37 37 37 37 37 37 34 34 34 38 37 37 37 37 37 37 37 37 37 37 37 37 37 37 37 37 37 37 37 37 37 37 28 28 29 29 29 29 33 38 37 37 37 37 37 34 34 33 38 37 37 37 37 37 37 37 37 37 37 37 37 37 37 37 37 37 37 37 37 38 38 38 37 37 37 37 37 37 37 37 37 37 37 37 37 37 37 37 37 37 37 37 37 37 37 37 37 37 37 37 37 37 37 37 37 37 37 37 37 37 37 37 37 37 37 37 37 37 37 37 37 37 37 37 37 37 37 37 40 40 40 40 40 40 40 40 40 40 40 40 40 40 40 38 38 38 38 38 38 38 38 38 38 38 38 38
>E9LAHD006DTXAY LEN=237 QL=1 QR=86
32 32 32 32 32 32 32 32 32 31 31 30 27 27 25 27 27 27 28 28 27 27 28 28 28 17 17 17 25 18 25 25 27 27 23 21 13 13 13 13 18 15 25 27 23 17 15 17 28 28 30 32 28 24 25 25 32 32 32 32 32 32 32 32 32 32 30 30 30 32 32 30 30 32 30 29 27 22 22 17 17 26 21 21 15 15 15 15 15 21 24 15 15 0 21 25 26 26 27 14 14 18 27 30 30 30 32 32 30 30 30 30 30 32 30 27 27 32 32 27 27 27 32 29 28 31 30 28 28 28 20 21 16 16 15 15 13 13 13 19 22 22 16 28 28 21 0 22 22 28 28 28 28 26 26 19 19 19 17 13 13 13 13 13 13 13 13 18 18 14 23 0 13 13 0 13 0 19 19 19 19 13 13 0 13 13 13 13 13 12 12 12 18 12 12 12 16 18 18 18 12 0 12 12 12 12 12 12 12 12 12 12 18 18 12 0 11 17 11 11 11 0 17 17 17 11 11 11 17 11 11 11 11 0 0 0 0
>E9LAHD006DRS0W LEN=239 QL=1 QR=219
37 37 37 37 37 37 37 37 37 37 37 37 37 37 37 37 37 37 39 39 39 39 39 37 37 37 37 37 37 37 39 39 39 39 39 40 35 35 35 39 38 39 39 40 40 37 37 37 37 37 37 37 37 37 37 37 37 37 37 37 37 37 37 37 37 37 37 37 37 37 37 37 37 37 37 37 37 37 37 37 37 37 37 37 37 37 37 37 37 37 37 37 37 37 37 37 37 37 37 37 37 37 37 37 37 37 37 37 37 37 38 38 38 37 37 37 37 37 37 37 37 37 37 37 37 37 35 35 40 40 35 35 37 37 37 37 37 37 37 37 37 37 37 37 37 37 37 37 37 37 37 37 37 37 37 37 37 37 37 37 37 37 37 37 38 38 38 38 38 37 38 33 34 33 38 37 37 37 37 37 37 37 37 38 38 38 37 37 37 37 37 37 37 37 37 37 37 37 37 37 37 37 37 37 38 38 38 37 37 37 37 37 37 37 37 37 37 37 37 37 37 36 36 36 36 33 33 33 36 36 33 33 33 36 36 36 36 36 0
>E9LAHD006DQK0B LEN=240 QL=1 QR=214
34 34 34 34 34 34 34 34 34 34 34 34 34 34 40 34 34 34 36 36 36 36 37 36 38 28 28 28 38 40 39 39 39 40 40 40 40 40 40 40 40 40 40 40 40 34 34 34 34 34 34 34 34 34 34 34 34 34 34 34 34 34 34 34 34 34 34 34 34 34 34 34 34 34 34 34 34 34 40 34 34 34 34 34 34 34 34 34 34 34 34 34 34 34 34 34 34 34 40 40 34 34 34 34 34 34 34 34 34 34 34 34 34 34 32 32 34 34 34 34 34 32 32 26 26 26 31 34 34 34 34 34 34 34 34 34 34 34 34 34 34 34 34 34 34 34 34 34 34 34 34 34 34 34 34 34 34 34 34 31 31 30 34 34 34 30 30 30 30 34 34 34 34 34 34 34 34 34 34 34 34 34 34 34 34 34 34 34 34 34 34 34 34 34 34 34 34 34 34 34 34 34 34 34 34 32 27 21 21 21 21 14 14 14 14 14 14 14 14 14 0 14 0 0 0 14 0 14 14 14 14 14 14 0 14 14 14 0 14 0
>E9LAHD006DSFNV LEN=245 QL=1 QR=212
34 34 34 34 34 34 34 34 34 32 32 31 31 33 33 34 34 34 34 34 34 34 36 35 36 36 36 36 36 36 36 36 37 37 37 36 36 36 36 37 36 36 36 36 36 34 34 34 34 34 34 34 34 34 34 34 34 34 34 34 34 34 34 34 34 34 34 34 34 34 34 33 33 28 28 28 31 28 24 22 22 22 31 31 33 33 33 33 34 34 34 34 34 34 34 34 34 34 34 33 34 34 34 31 28 22 22 22 22 22 18 18 18 35 31 31 31 31 31 31 32 28 28 19 19 19 28 24 26 31 31 31 31 31 24 27 19 19 19 27 27 35 35 35 35 35 34 34 34 34 34 31 0 31 31 31 31 27 27 27 19 19 18 18 18 31 31 31 35 35 33 27 21 21 21 27 33 33 34 35 35 35 35 31 31 19 19 19 18 17 17 30 30 33 33 33 33 33 25 25 26 33 34 33 32 32 32 27 23 16 16 16 15 14 14 14 14 14 21 24 24 24 24 28 28 28 28 24 24 0 17 17 18 18 24 27 31 31 31 34 34 34 34 34 0
>E9LAHD006DJTKX LEN=238 QL=1 QR=219
37 37 37 37 37 37 37 37 31 30 29 33 33 37 37 37 38 38 28 28 28 28 39 37 38 24 24 24 34 38 39 39 39 39 39 39 39 40 40 40 40 40 40 40 40 37 37 37 37 37 37 37 37 37 37 37 37 37 37 37 37 37 37 37 37 37 37 37 37 37 37 37 37 37 37 37 37 37 37 37 37 37 37 37 37 37 37 37 37 37 37 37 37 37 37 37 37 37 37 37 37 37 37 37 37 37 37 37 37 37 37 37 37 37 37 37 37 37 37 37 38 26 29 22 22 22 34 34 37 38 38 34 34 34 34 37 37 37 34 33 34 38 37 37 37 37 37 37 37 37 37 37 37 37 37 37 37 38 38 33 33 33 38 38 37 37 38 38 38 37 38 38 38 37 37 37 37 37 37 37 38 38 38 37 37 37 37 37 37 37 37 37 37 37 37 37 37 37 37 37 37 37 37 37 37 37 37 37 37 37 37 37 37 37 37 37 38 38 40 40 40 40 40 40 40 40 38 38 38 38 38 38 38 38 38 38 38 37
>E9LAHD006DUD93 LEN=244 QL=1 QR=223
33 28 28 28 37 37 38 38 26 24 20 33 33 37 37 37 34 34 28 28 28 28 34 37 37 24 24 24 38 38 39 39 39 39 39 39 40 40 40 40 40 40 40 40 40 37 37 37 37 37 37 37 37 37 37 37 37 37 37 37 37 37 37 37 37 37 37 37 37 37 37 37 37 37 37 37 37 37 37 38 38 38 37 37 37 37 37 37 37 37 37 37 37 37 37 37 37 37 37 37 37 37 37 37 37 37 37 37 37 37 37 37 37 37 37 37 37 37 37 37 37 37 37 38 38 38 37 37 37 37 37 37 37 37 37 37 37 37 37 37 37 37 37 37 37 37 37 37 37 37 37 37 37 37 37 37 37 37 38 29 29 28 28 26 37 37 37 37 37 37 37 38 38 38 37 37 37 37 37 37 38 38 38 38 38 38 38 26 28 28 38 38 37 37 38 38 38 37 37 37 37 37 37 37 37 37 37 37 37 37 37 37 37 38 38 38 32 36 36 36 36 36 36 36 36 36 33 27 27 22 22 22 26 31 33 33 36 36 38 36 36 36 0 0
>E9LAHD006DMP5Q LEN=243 QL=1 QR=224
37 37 37 37 37 37 37 37 37 37 37 37 37 37 37 37 37 37 39 40 40 40 40 40 40 38 38 38 40 40 39 39 40 40 40 40 38 38 38 40 38 38 40 40 40 37 37 37 37 37 37 37 37 37 37 37 37 37 37 37 37 37 37 37 37 37 37 37 37 37 37 37 37 37 37 37 37 37 37 37 37 37 37 37 37 37 37 37 37 37 37 37 37 37 37 37 37 37 37 37 37 37 37 37 37 37 37 37 37 37 37 37 37 37 37 37 37 37 37 37 37 37 37 37 37 37 37 37 37 37 38 38 38 37 29 29 26 26 26 38 38 37 37 37 37 37 33 33 34 34 37 37 37 37 37 37 37 38 38 24 24 24 24 24 34 34 24 24 24 24 24 37 37 37 37 37 37 37 37 37 37 37 37 37 37 37 37 37 37 37 37 37 37 37 37 37 37 37 37 37 37 37 37 37 37 37 37 37 38 33 33 34 38 37 37 37 37 37 36 36 38 38 38 38 40 40 40 40 40 40 40 38 38 38 40 40 40 40 40 40 40 40 40
>E9LAHD006DK0WV LEN=239 QL=1 QR=220
37 37 37 37 37 37 37 37 37 37 37 37 37 37 37 37 37 37 40 40 39 39 40 40 40 40 40 40 39 40 39 39 39 39 39 40 35 35 35 36 38 39 39 39 39 37 37 37 37 37 37 37 37 37 37 37 37 37 37 37 37 37 37 37 37 37 37 37 37 37 37 37 37 37 37 37 37 37 37 37 37 37 37 37 37 37 37 37 37 37 37 37 37 37 37 37 37 37 37 37 37 37 37 37 37 37 37 37 38 38 32 32 32 37 37 37 37 37 37 37 37 37 37 37 38 38 34 34 34 34 38 37 37 37 37 38 26 29 29 38 37 37 37 37 37 37 37 37 37 37 37 37 37 37 37 37 37 37 37 37 37 37 37 37 37 38 38 38 38 38 38 38 37 37 37 37 37 37 37 37 37 37 37 37 37 37 37 37 37 37 37 37 37 37 37 37 37 37 37 37 37 37 37 37 37 37 37 37 37 37 37 37 37 37 37 37 38 38 38 38 38 38 38 38 38 38 38 40 40 40 40 40 40 38 38 38 38 38 40
>E9LAHD006DRA5K LEN=239 QL=1 QR=220
37 37 37 37 37 37 37 37 37 34 34 33 33 38 38 37 37 37 39 39 39 39 40 40 40 40 40 40 40 40 40 40 40 40 40 40 40 40 40 40 40 40 40 40 40 37 37 37 37 37 37 37 37 37 37 37 37 37 37 37 37 37 37 37 37 37 37 37 37 37 37 37 37 37 38 38 38 38 37 37 37 37 37 37 38 38 38 37 37 37 37 37 37 37 37 37 37 37 37 37 37 37 37 37 37 37 37 37 37 37 38 38 38 37 37 37 37 37 37 37 37 37 37 37 37 38 38 34 34 34 34 38 37 37 37 37 37 37 37 37 37 37 37 37 37 37 37 37 37 37 37 37 37 37 37 37 37 37 37 37 37 37 37 38 38 38 38 37 37 37 37 37 38 38 38 37 37 37 37 37 37 37 37 37 37 37 37 37 37 37 37 37 37 37 37 37 37 37 37 37 37 37 37 37 37 37 37 37 37 37 37 37 37 37 37 37 40 40 40 38 38 38 38 38 38 37 29 29 29 36 37 37 37 37 37 36 36 36 38
>E9LAHD006DM5YL LEN=242 QL=1 QR=208
31 30 30 30 32 19 19 18 15 15 15 18 18 31 26 32 18 18 18 18 18 18 21 24 30 15 15 15 30 26 28 28 28 32 34 33 31 31 31 34 34 34 34 28 28 27 27 34 34 34 34 32 32 27 27 27 27 34 34 34 34 34 34 34 34 32 32 32 32 32 34 30 27 27 27 31 32 32 28 31 31 31 34 34 34 34 34 34 34 34 34 34 30 26 21 21 21 26 22 22 26 32 34 34 34 34 34 34 34 34 34 34 34 34 32 32 34 34 34 34 34 34 34 32 32 32 34 34 34 34 34 34 34 34 32 32 25 25 25 34 34 34 34 34 34 34 32 32 32 32 34 34 34 34 34 34 34 34 34 34 34 34 34 34 34 32 34 34 34 34 34 34 34 34 34 34 29 29 29 22 22 22 22 22 22 22 16 16 14 14 14 21 24 21 21 21 24 21 21 21 27 24 21 21 21 21 14 14 14 14 14 14 12 14 14 14 14 14 14 14 14 14 19 19 19 19 19 19 14 14 14 14 14 14 19 19 19 14 14 14 14 19
>E9LAHD006DSHBR LEN=243 QL=1 QR=224
37 37 37 37 37 37 37 37 40 40 40 37 37 37 37 37 37 37 40 40 40 40 40 40 40 40 40 40 40 40 40 40 40 40 40 40 40 40 40 40 40 40 40 40 40 37 37 37 37 37 37 37 37 37 37 37 37 37 37 37 37 37 37 37 37 37 37 37 37 37 37 37 37 37 37 37 37 37 37 37 37 37 37 37 37 37 37 37 37 37 37 37 37 37 37 37 37 37 37 37 37 37 37 37 37 37 37 37 37 37 37 37 37 37 37 37 37 37 37 37 37 37 37 37 37 37 37 37 37 37 37 37 37 37 37 37 37 37 37 37 37 37 37 37 37 37 37 37 37 37 37 37 37 37 37 37 37 37 37 37 37 37 37 37 37 37 37 37 37 38 38 40 37 37 37 37 37 37 37 37 37 37 37 37 37 37 37 37 37 37 37 37 37 37 37 37 37 37 37 37 37 37 37 37 37 37 37 37 37 37 37 37 37 37 37 37 38 38 40 40 40 38 38 38 38 38 37 38 38 38 33 33 33 38 36 36 36 37 37 38 38 38 38
>E9LAHD006DL60G LEN=244 QL=1 QR=225
37 37 37 37 37 37 38 38 30 30 29 28 28 37 37 37 37 37 39 39 40 40 40 40 40 40 40 40 40 40 40 40 40 40 40 40 40 40 40 40 40 40 40 40 40 37 37 37 37 37 37 37 37 40 40 40 40 37 37 37 37 37 37 37 37 37 37 37 37 37 37 37 37 37 37 37 37 37 37 38 38 38 37 37 37 37 34 34 34 37 37 37 37 37 37 37 37 37 37 37 37 37 37 37 37 37 37 37 38 40 40 36 36 37 37 37 37 37 37 37 37 37 37 37 37 37 37 37 37 37 38 38 38 37 37 37 37 38 38 38 38 37 37 37 37 37 37 37 37 37 37 37 37 37 37 37 37 37 37 37 31 31 31 33 38 37 37 37 37 37 37 37 37 37 37 37 37 37 37 37 37 37 37 37 37 37 37 37 37 37 37 37 37 37 37 37 37 37 37 37 37 37 37 37 37 37 37 37 37 38 38 38 37 37 37 37 40 40 40 40 40 40 40 40 38 38 38 38 38 38 38 38 40 40 40 38 38 38 38 38 38 40 40 40
>E9LAHD006DKW5W LEN=243 QL=1 QR=222
34 34 34 34 34 34 34 34 34 34 34 34 34 34 40 34 34 34 38 38 38 38 40 40 40 33 33 33 39 40 40 40 40 40 40 40 40 40 40 40 40 39 39 39 40 34 34 34 34 34 34 34 34 34 34 34 34 34 34 34 34 34 34 34 34 34 34 34 34 34 34 34 31 27 27 27 34 34 40 34 34 34 34 35 34 34 34 34 34 34 32 32 32 34 34 34 34 34 34 34 34 34 34 34 34 34 34 34 33 33 34 34 34 34 33 33 34 34 34 34 34 34 34 34 34 34 34 34 34 34 34 34 34 34 34 34 34 34 34 34 34 34 34 34 34 34 34 34 34 34 34 34 34 34 34 34 34 34 34 34 34 34 34 34 34 34 30 30 30 32 32 25 13 18 19 19 32 32 34 34 34 34 34 34 34 34 34 34 25 24 24 34 34 34 34 34 34 34 32 32 32 34 34 32 30 30 28 24 14 14 14 14 14 14 14 14 14 14 14 14 14 14 14 14 0 14 0 14 0 14 14 19 14 0 14 0 14 14 14 14 14 14 0
>E9LAHD006DOTL8 LEN=244 QL=1 QR=225
37 37 37 37 37 37 37 37 37 37 37 37 37 37 37 37 37 37 40 40 40 40 40 40 40 40 40 40 40 40 40 40 40 40 40 40 40 40 40 40 40 40 40 40 40 37 37 37 37 37 37 37 37 37 37 37 37 37 37 37 37 37 37 37 37 37 37 37 37 37 37 37 37 37 37 37 37 37 37 37 37 37 37 37 37 37 37 37 37 37 37 37 38 38 38 37 37 37 37 37 37 37 37 37 37 37 37 37 37 37 37 37 37 37 37 37 37 37 37 37 37 37 37 37 37 37 37 37 37 37 37 37 37 37 37 37 37 37 37 37 37 37 37 37 37 37 37 37 37 37 37 37 37 37 37 37 37 37 37 37 34 34 34 37 37 37 37 37 37 37 37 37 37 37 37 37 37 37 37 37 37 37 37 37 38 38 31 31 30 30 33 33 37 37 37 37 37 37 37 37 37 37 37 37 37 37 37 37 37 37 37 37 37 37 37 37 40 40 40 40 40 40 40 40 40 38 38 38 38 38 40 40 38 38 38 40 40 40 40 40 40 40 40 40
>E9LAHD006DLD93 LEN=263 QL=1 QR=222
22 0 23 27 34 34 34 34 34 34 34 34 34 35 34 34 34 34 36 33 33 33 36 36 36 36 38 38 39 40 40 40 40 40 40 40 40 40 40 40 40 40 40 40 40 34 34 34 34 34 34 34 34 34 34 34 34 34 34 34 34 34 34 34 34 34 34 34 34 34 34 34 34 34 34 34 34 40 34 34 34 34 34 34 34 34 34 34 34 34 34 34 34 34 34 34 34 40 40 34 34 34 34 34 34 34 34 34 34 31 31 31 34 34 34 32 34 34 34 34 34 34 34 34 34 31 26 26 26 26 34 34 34 34 34 34 34 34 34 34 34 34 34 34 34 34 34 34 34 34 34 34 34 34 34 34 30 30 25 25 25 34 30 30 28 30 30 34 25 25 25 34 34 34 34 34 34 34 34 34 34 34 34 34 34 34 34 34 34 34 34 34 34 34 34 34 34 34 34 34 34 34 34 34 32 32 17 14 14 14 14 14 14 14 14 14 14 14 14 14 14 14 14 14 14 14 14 14 14 14 19 19 19 19 19 19 26 26 9 9 16 16 16 19 26 20 15 15 19 19 22 11 11 11 11 12 11 18 17 0 0 0 0
>E9LAHD006DS4IP LEN=244 QL=1 QR=225
37 37 37 37 37 37 37 37 40 40 40 37 37 37 37 37 37 37 40 40 40 40 40 40 40 38 38 38 40 40 40 40 40 40 40 40 40 40 40 40 40 40 40 40 39 37 37 37 37 37 37 37 37 40 40 40 40 37 37 37 37 37 37 37 37 37 37 37 37 37 37 37 37 37 37 37 37 37 37 37 37 37 37 37 37 37 37 37 37 37 37 37 37 37 37 37 37 37 37 37 37 37 37 37 37 38 38 38 37 37 37 37 37 37 37 37 37 37 37 37 37 37 37 37 37 37 37 38 33 28 28 28 33 38 37 37 37 38 38 38 38 37 37 37 37 37 37 37 37 37 37 37 37 37 37 37 37 37 37 37 37 37 37 37 37 37 37 37 37 37 37 37 37 37 37 37 37 37 37 37 37 37 37 37 37 37 37 37 37 38 38 38 37 37 37 37 37 37 37 37 37 37 37 37 37 37 37 37 37 37 37 37 37 37 37 37 40 40 40 38 38 38 38 38 38 38 38 38 38 40 40 40 40 40 40 40 40 40 40 40 40 40 40 40
>E9LAHD006DNA4R LEN=240 QL=1 QR=221
37 37 37 37 37 37 37 37 37 37 37 37 37 37 37 37 37 37 40 40 40 40 40 40 40 40 40 40 40 40 40 40 40 40 40 40 40 40 40 40 40 40 40 40 40 37 37 37 37 37 37 37 37 37 37 37 37 37 37 37 37 37 37 37 37 37 37 37 37 37 37 37 37 38 38 38 37 37 37 37 37 37 37 37 37 37 37 37 37 37 37 37 37 38 38 38 38 37 37 37 37 37 37 37 37 37 37 37 37 37 37 37 37 37 37 37 37 37 37 37 37 37 37 37 37 37 37 37 37 37 37 37 37 37 37 37 37 37 37 37 37 37 37 37 37 37 37 37 37 37 37 37 37 37 37 37 37 37 37 37 37 37 37 37 37 37 38 38 38 38 37 37 37 37 37 37 37 37 37 37 37 37 37 37 37 37 37 37 37 37 37 37 37 37 37 37 37 37 37 37 37 37 37 37 37 37 37 37 37 37 37 37 37 37 37 37 40 40 40 40 38 38 38 40 38 38 38 38 38 38 40 40 40 40 40 40 40 40 40 40
>E9LAHD006DM4GB LEN=238 QL=1 QR=219
37 37 37 37 37 37 37 37 37 37 37 37 37 37 37 37 37 37 40 40 40 40 40 40 40 40 40 40 40 40 39 39 39 39 39 38 38 38 38 40 38 38 38 39 39 37 37 37 37 37 37 37 37 37 37 37 37 37 37 37 37 37 37 37 37 37 37 37 37 37 37 37 37 34 34 34 33 33 33 34 34 38 38 38 38 38 37 37 37 37 37 37 37 37 37 37 37 37 37 37 37 37 37 37 37 37 37 37 37 37 37 37 37 37 37 37 37 37 37 37 37 37 37 37 37 38 34 31 30 30 34 38 37 37 37 38 38 38 37 37 37 37 37 37 37 37 37 37 37 37 37 37 38 38 34 29 29 28 26 26 38 38 37 37 37 37 37 37 37 37 37 38 38 38 37 37 37 37 37 37 37 37 37 37 37 37 37 37 37 37 37 37 37 37 37 37 37 37 37 37 37 37 37 37 38 38 38 37 37 37 37 37 37 37 37 37 38 38 38 38 38 38 38 38 38 38 38 38 38 38 40 40 38 38 38 40 40 40
>E9LAHD006DKWDT LEN=240 QL=1 QR=221
37 37 37 37 37 36 36 36 35 35 35 37 37 37 37 37 37 37 37 37 37 36 36 36 37 36 36 36 36 37 37 37 37 37 37 37 37 37 37 37 37 37 37 37 37 37 37 37 37 37 37 37 37 37 37 35 35 35 35 37 37 37 37 37 37 37 37 37 37 37 37 37 37 37 37 37 37 37 37 37 37 37 37 37 37 37 37 37 37 37 37 37 35 28 28 28 28 35 37 37 37 37 37 37 37 37 37 37 37 37 37 37 37 37 37 37 37 37 37 37 37 37 37 37 37 37 37 37 37 37 37 28 28 28 32 35 37 37 37 37 37 37 37 37 37 37 37 37 37 37 37 35 35 35 35 35 23 23 23 37 35 35 22 22 22 26 32 32 36 36 37 37 37 37 37 37 37 37 37 37 37 37 37 37 37 36 36 36 37 37 37 37 37 37 37 37 37 37 37 37 37 37 37 37 37 37 37 35 35 32 32 32 32 35 36 36 33 33 33 36 36 36 36 33 33 33 36 36 36 33 33 33 33 36 36 36 36 38 36 37
>E9LAHD006DTNS2 LEN=250 QL=1 QR=120
32 32 32 32 32 25 25 24 28 30 30 30 30 32 27 31 31 31 33 33 31 33 33 32 32 32 32 32 30 25 30 29 32 30 30 30 31 23 23 24 18 18 18 24 24 28 27 25 23 15 17 17 17 24 24 27 27 28 28 28 28 30 30 30 30 30 29 29 29 28 30 23 19 19 19 17 28 28 23 26 26 26 28 28 23 23 23 30 32 32 32 32 32 32 32 32 32 32 32 32 32 32 32 32 32 32 32 19 19 19 18 17 28 25 21 21 28 28 20 17 17 18 18 18 29 30 23 23 23 23 23 28 29 23 9 22 28 21 15 15 15 15 19 24 13 13 13 13 24 22 19 13 13 13 13 13 22 13 13 13 13 10 13 13 13 13 13 13 13 13 13 19 21 23 21 13 13 0 13 15 15 15 27 27 28 28 28 28 17 15 15 24 24 25 26 26 26 21 12 12 12 12 12 24 12 12 12 12 12 12 12 21 16 24 24 24 17 23 19 19 19 19 19 20 20 20 20 17 11 11 11 11 11 11 11 17 17 11 11 11 11 11 17 20 20 18 18 19 0 0
>E9LAHD006DJ457 LEN=243 QL=1 QR=224
37 37 37 37 37 37 37 37 38 38 38 37 37 37 37 37 37 37 40 40 40 40 40 40 40 38 38 38 40 40 40 40 40 40 40 40 40 40 40 40 40 40 40 40 40 37 37 37 37 37 37 37 37 37 37 37 37 37 37 37 37 37 37 37 37 37 37 37 37 37 37 37 37 37 37 37 37 37 37 37 37 37 37 37 37 37 37 37 37 37 37 37 37 37 37 37 37 37 37 37 37 37 37 37 37 37 37 37 37 37 37 37 37 37 37 37 37 37 37 37 37 37 37 37 37 37 38 31 31 31 31 37 37 37 37 37 37 37 37 37 37 37 37 37 37 37 37 37 37 37 37 37 37 37 37 37 37 37 37 37 37 37 37 37 37 38 38 38 38 37 37 37 37 37 37 37 37 37 37 37 37 37 37 37 37 37 37 37 37 37 37 37 37 37 37 37 37 37 37 37 37 37 37 37 37 37 37 37 38 38 38 37 37 37 37 37 38 38 38 38 38 38 40 40 40 38 38 40 38 38 38 38 38 38 38 38 38 40 40 40 40 40 40
>E9LAHD006DLO1X LEN=241 QL=1 QR=222
37 37 37 37 37 37 37 37 37 37 37 37 37 37 37 37 37 37 40 40 40 40 40 40 40 40 40 40 40 40 40 40 40 40 40 40 38 38 38 40 40 40 40 40 40 37 37 37 37 37 37 37 37 37 37 37 37 37 37 37 37 37 37 37 37 37 37 37 37 37 37 37 37 34 34 34 38 38 37 37 37 37 37 37 37 37 37 37 37 37 37 37 37 37 37 37 37 37 37 37 37 37 37 37 37 37 37 37 37 37 37 37 37 37 37 37 37 37 37 37 37 37 37 37 37 37 37 37 37 37 37 37 37 37 37 37 37 37 37 37 37 37 37 37 37 37 37 37 37 37 37 37 37 37 37 37 37 37 37 37 37 37 37 37 37 37 33 33 33 33 34 38 37 37 37 37 37 37 37 37 37 37 37 37 37 37 37 37 37 37 37 37 37 37 37 37 37 37 37 37 37 37 37 37 37 37 37 37 37 37 37 37 37 37 37 37 40 40 40 40 40 40 38 38 38 40 40 40 40 40 40 40 40 40 40 40 40 40 40 40 40
>E9LAHD006DSSYI LEN=242 QL=1 QR=162
36 36 36 36 36 36 36 36 36 35 35 35 35 36 36 36 35 35 36 36 36 36 37 36 37 36 36 36 36 36 37 38 38 38 38 38 36 32 32 34 38 38 38 40 40 36 36 36 36 36 36 36 36 36 36 35 35 26 26 26 26 32 32 35 36 36 36 40 34 32 32 32 32 19 19 19 23 23 23 19 19 19 29 29 34 30 30 30 37 37 36 36 35 31 31 32 32 36 36 36 32 32 32 32 36 36 36 36 36 36 36 36 36 36 36 36 36 36 36 36 36 36 36 36 36 36 36 36 32 32 32 32 36 36 36 28 28 28 35 35 35 35 35 36 36 36 36 36 36 36 36 36 36 36 36 36 36 36 36 36 35 31 31 22 22 22 36 35 22 21 21 21 21 30 35 35 35 36 36 35 35 35 36 36 36 36 36 36 36 36 36 36 36 36 36 36 36 36 36 36 36 36 36 36 36 36 31 28 28 28 31 36 36 36 36 36 35 35 35 35 35 35 35 35 35 33 33 33 28 28 28 28 35 35 35 35 35 35 35 35 35 35
>E9LAHD006DPNKX LEN=239 QL=1 QR=220
37 37 37 37 37 37 37 37 38 34 34 34 34 37 37 37 37 37 40 40 40 40 40 40 40 40 40 40 40 40 40 40 40 40 40 40 40 40 40 40 40 40 40 40 40 37 37 37 37 37 37 37 37 37 37 37 37 37 37 37 37 37 37 37 37 37 37 37 37 37 37 37 37 37 37 37 37 37 37 37 37 37 37 37 37 37 37 37 37 37 37 37 37 37 37 37 37 37 37 37 37 37 37 37 37 37 37 37 37 37 37 37 37 37 37 37 37 37 37 37 37 37 37 37 37 37 37 37 37 37 37 37 37 37 37 37 37 37 37 37 37 37 37 37 37 37 37 37 37 37 37 37 37 37 37 37 37 37 37 37 37 37 37 37 37 37 37 37 37 38 38 38 37 37 37 37 37 37 37 37 37 37 37 37 37 37 37 37 37 37 37 37 37 37 37 37 37 37 37 37 37 37 37 37 37 37 37 37 37 37 37 37 37 37 37 37 40 40 40 40 40 40 38 38 38 38 40 38 38 38 40 40 40 40 40 40 40 40 40
>E9LAHD006DI977 LEN=243 QL=1 QR=224
37 37 37 37 37 37 37 37 37 37 37 37 37 37 37 37 37 37 40 40 40 40 40 40 40 40 40 40 40 40 40 40 40 40 40 40 40 40 40 40 40 40 40 40 40 37 37 37 37 37 37 37 37 37 37 37 37 37 37 37 37 37 37 37 37 37 37 37 37 37 37 37 37 31 31 31 34 34 38 37 37 37 37 37 37 37 37 37 37 37 37 37 37 37 37 37 37 37 37 37 37 37 37 37 37 37 37 37 37 37 37 37 37 37 37 37 37 37 37 37 37 37 37 37 37 37 37 36 36 36 36 36 37 37 37 37 37 37 37 37 37 37 37 37 37 37 37 37 37 37 37 37 37 37 37 37 37 37 37 37 37 37 37 37 37 37 37 37 37 38 38 38 37 37 37 37 37 37 37 37 37 37 37 37 37 37 37 37 37 37 37 37 37 37 37 37 37 37 37 37 37 37 37 37 37 37 37 37 37 37 37 37 37 37 37 37 38 37 36 36 36 37 37 37 38 38 38 38 38 38 38 38 38 38 38 38 38 38 38 38 38 38 37
>E9LAHD006DKS9J LEN=245 QL=1 QR=151
30 30 31 30 34 32 32 32 21 21 21 20 20 34 32 34 34 34 28 28 28 28 35 36 36 31 31 31 34 31 34 34 34 34 32 31 20 20 20 26 34 27 27 27 31 32 32 34 32 32 32 32 32 32 32 32 34 34 34 34 34 34 34 34 34 34 34 32 32 27 26 27 30 30 32 34 34 34 34 33 34 34 34 34 34 34 34 32 32 26 26 26 34 34 34 34 34 34 30 22 22 26 26 32 30 30 31 31 30 26 26 18 18 18 26 20 30 33 32 32 34 34 31 30 31 31 31 34 34 34 34 26 26 25 34 34 32 32 32 34 34 31 30 31 31 32 34 34 34 31 25 20 20 20 20 20 34 34 32 32 32 34 34 34 34 34 34 31 30 30 30 19 19 19 19 19 19 29 29 32 32 34 34 34 34 19 19 19 25 32 34 34 34 34 34 34 34 34 24 18 18 18 34 34 32 32 32 34 34 34 34 34 34 34 22 24 23 31 31 31 34 34 34 27 27 27 34 34 30 30 30 27 23 23 23 30 34 34 34 34 34 34 34 34 34
>E9LAHD006DRUF3 LEN=239 QL=1 QR=116
32 32 32 32 32 32 32 32 32 25 25 23 23 31 26 33 28 28 27 27 27 28 28 0 23 19 19 19 30 27 33 33 33 33 33 30 30 32 32 36 30 30 30 30 29 23 23 23 22 25 28 28 28 24 24 24 24 23 23 30 30 32 31 31 30 29 28 28 29 28 0 25 24 17 17 15 15 15 15 23 23 21 21 21 21 21 21 21 22 28 28 22 17 17 17 17 22 28 28 28 23 24 15 17 17 17 22 22 19 13 13 13 23 19 15 11 13 13 13 13 11 13 13 13 13 13 13 18 13 13 13 13 13 13 13 13 13 18 10 19 13 0 13 13 19 19 13 13 0 13 13 19 24 22 22 22 17 13 13 13 13 13 13 13 13 13 13 18 19 18 18 21 17 17 19 19 19 13 13 13 13 13 13 13 13 13 13 13 13 12 12 12 12 21 21 23 18 12 12 12 12 12 24 19 21 21 15 12 12 21 21 21 21 0 21 18 17 17 17 17 11 11 11 17 17 17 11 11 11 11 11 17 0 0 0 0 0 0 0
>E9LAHD006DSB5W LEN=241 QL=1 QR=222
37 37 37 37 37 37 37 37 37 37 37 37 37 37 37 37 37 37 40 40 40 40 40 40 40 40 40 40 40 40 40 40 40 40 40 40 38 38 38 40 40 40 40 40 40 37 37 37 37 37 37 37 37 37 37 37 37 37 37 37 37 37 37 37 37 37 37 37 37 37 37 37 37 37 37 37 37 37 37 37 37 37 37 37 37 37 37 37 37 37 37 37 37 37 37 37 37 37 37 37 37 37 37 37 37 37 37 37 37 38 32 32 32 37 37 37 37 37 37 37 37 37 37 38 38 38 37 37 37 37 37 37 37 37 37 37 37 37 37 37 37 37 37 37 37 37 37 37 37 37 37 40 40 38 37 37 37 37 37 37 37 37 37 37 37 37 31 31 31 31 33 38 37 37 37 37 37 37 37 37 37 37 37 37 37 37 38 38 38 37 37 37 37 37 37 37 37 37 37 37 37 37 37 37 37 38 38 38 38 37 37 37 37 37 37 37 36 38 38 38 38 38 38 38 38 38 38 38 38 38 38 38 40 40 40 38 38 38 40 40 40
>E9LAHD006DQI2K LEN=243 QL=1 QR=224
37 37 37 37 37 37 37 37 37 37 37 37 37 37 37 37 37 37 40 40 40 40 40 40 40 38 38 38 40 40 40 40 40 40 40 40 40 40 40 40 40 40 40 40 40 37 37 37 37 37 37 37 37 37 37 37 37 37 37 37 37 37 37 37 37 37 37 37 37 37 37 37 37 37 37 37 37 37 37 37 37 37 37 37 37 37 37 37 37 37 37 37 37 37 37 37 37 37 37 37 37 37 37 37 37 37 37 37 37 37 37 37 37 37 37 37 37 37 37 37 37 37 37 37 37 37 37 37 37 37 37 37 37 37 37 37 37 37 37 37 37 37 37 37 37 37 37 37 37 37 37 37 37 37 37 37 37 37 37 37 38 38 33 33 33 37 37 37 37 37 37 37 37 37 37 37 37 37 37 37 37 37 37 37 37 37 37 37 34 34 34 37 37 37 37 37 37 37 37 37 37 37 37 37 37 37 37 37 37 37 37 37 38 38 38 37 38 40 40 40 40 40 40 40 38 38 38 40 40 40 40 40 40 40 38 38 38 38 38 40 40 40 40
>E9LAHD006DJZ1U LEN=242 QL=1 QR=223
37 37 37 37 37 37 37 37 38 38 38 37 37 37 37 37 37 37 39 39 39 39 39 30 31 30 30 30 36 37 39 39 39 39 39 39 39 38 38 40 40 40 40 40 40 37 37 37 37 37 37 37 37 37 37 37 37 37 37 37 37 37 37 37 37 37 37 37 37 37 37 37 37 37 37 37 37 37 37 34 34 34 38 38 37 37 37 37 37 37 37 37 37 37 38 38 38 37 37 37 37 37 37 37 37 37 37 37 37 37 37 37 37 37 37 37 37 37 37 37 37 37 37 37 37 37 37 37 37 37 37 37 37 37 37 37 37 37 37 37 37 37 37 37 37 37 37 37 37 37 37 37 37 37 37 37 37 37 37 34 34 34 37 37 37 37 37 37 37 38 38 38 37 37 37 37 37 37 37 37 37 37 37 38 38 38 38 37 37 37 37 37 37 37 37 37 37 37 37 37 37 37 37 37 37 37 37 37 37 37 34 33 30 28 28 34 36 36 36 36 31 26 26 27 31 33 33 33 36 33 33 33 36 38 37 37 37 38 38 38 40 40
>E9LAHD006DQKBZ LEN=225 QL=1 QR=82
32 32 32 32 32 32 32 32 32 32 32 32 32 32 32 33 27 27 19 19 19 19 30 28 30 18 18 18 30 27 30 30 30 33 36 32 30 30 30 36 32 32 32 37 37 32 32 32 32 32 31 25 25 25 25 32 32 32 32 32 32 32 32 33 33 33 31 31 31 28 18 17 17 17 23 20 20 23 23 15 15 15 15 15 15 21 15 15 0 15 15 15 15 15 21 15 15 15 15 15 11 11 15 15 0 15 15 0 13 13 13 0 11 11 0 13 13 0 13 13 13 13 13 13 13 13 13 19 13 13 13 13 13 13 13 19 18 19 19 13 0 13 13 13 13 13 13 13 13 13 13 13 13 13 13 13 13 13 13 13 13 13 13 13 18 19 13 13 13 13 13 13 13 13 13 0 13 13 13 0 13 13 13 0 13 13 13 19 13 12 0 12 12 18 12 12 12 18 18 18 18 18 12 0 12 12 12 12 12 12 0 0 12 0 12 12 20 20 0 0 20 0 19 19 0
>E9LAHD006DI811 LEN=245 QL=1 QR=225
36 36 36 37 37 36 36 36 29 26 24 37 36 36 36 37 33 33 25 25 25 25 33 37 36 20 20 20 33 33 25 25 25 25 15 15 37 37 22 22 26 25 26 37 40 37 37 37 37 37 37 37 37 37 36 36 36 36 37 37 37 37 37 37 37 37 37 37 37 37 37 37 37 36 29 29 29 36 36 37 37 37 37 37 37 36 36 36 37 37 37 37 37 37 37 37 37 37 37 37 37 37 37 37 37 37 37 33 26 21 21 21 21 31 35 37 37 37 37 37 37 37 36 36 36 37 37 37 37 37 37 37 37 37 37 37 37 37 37 37 37 37 37 37 37 37 37 37 37 37 37 37 37 37 37 37 37 37 37 37 37 37 37 37 37 37 37 37 37 37 37 37 36 36 36 37 37 37 37 37 37 37 37 37 37 37 37 37 37 37 37 37 37 37 37 37 37 37 37 37 37 37 37 37 37 37 37 37 37 37 37 37 37 37 37 37 38 38 38 38 38 38 37 37 40 40 37 37 36 36 36 36 36 36 36 37 36 36 36 36 36 36 36 36 0
>E9LAHD006DKHE2 LEN=234 QL=1 QR=215
37 37 37 37 37 37 37 37 37 37 37 37 38 40 40 37 37 37 40 40 40 40 40 40 38 38 38 40 40 40 40 40 40 40 40 40 40 40 40 40 40 40 40 40 40 37 37 37 37 37 37 37 37 37 37 37 37 37 37 37 37 37 37 37 37 37 37 37 37 37 38 30 30 30 30 38 38 37 37 37 37 37 37 37 37 37 37 37 37 37 38 38 34 34 34 34 37 37 37 37 37 37 37 37 37 37 37 37 37 37 37 37 37 37 37 37 37 37 37 37 37 37 37 37 37 37 37 37 37 37 37 37 37 37 37 37 37 37 37 37 37 37 37 37 37 37 37 37 37 37 37 37 37 37 37 37 38 38 38 37 37 37 37 37 37 37 37 37 37 37 37 37 37 37 37 37 37 37 37 37 37 37 37 37 37 37 37 37 37 37 37 37 37 37 37 37 37 37 37 37 37 37 37 37 37 37 37 37 37 37 37 37 37 37 37 37 38 38 38 38 38 38 40 40 40 38 38 38 40 40 40 40 40 40
>E9LAHD006DSXXU LEN=242 QL=1 QR=222
38 40 37 37 37 37 37 37 37 37 37 37 37 37 37 37 37 37 40 40 40 40 40 40 40 40 40 40 40 40 40 40 40 40 40 40 40 40 40 40 40 40 40 40 40 37 37 37 37 37 37 37 37 37 37 37 37 37 37 37 37 37 37 37 37 37 37 37 37 37 37 37 37 37 37 37 37 37 37 37 37 37 37 37 37 37 37 37 37 37 37 37 37 37 37 37 37 37 37 37 37 37 37 37 37 37 37 37 37 40 34 34 34 37 37 37 37 37 37 37 37 37 37 37 37 37 37 37 37 38 38 31 31 31 37 37 37 37 37 37 37 37 37 37 37 37 37 37 37 37 37 37 37 37 37 37 37 34 34 34 38 38 38 33 33 33 33 38 38 37 37 37 37 37 37 37 37 37 37 37 37 38 38 34 34 34 28 28 28 38 38 37 37 37 37 37 37 37 37 37 37 37 37 37 37 37 37 37 37 37 37 37 37 37 37 37 38 38 40 40 38 38 38 38 38 37 38 38 38 38 38 36 37 38 38 38 38 38 38 38 38 0
>E9LAHD006DNOS0 LEN=242 QL=1 QR=223
37 37 37 37 37 37 37 37 37 37 37 37 37 37 37 37 37 37 39 39 39 39 39 40 39 37 37 39 40 38 39 40 40 40 40 40 40 40 40 40 40 40 40 40 40 37 37 37 37 37 37 37 37 40 40 40 40 37 37 37 37 37 37 37 37 37 37 37 37 37 37 37 37 37 37 37 37 37 37 37 37 37 37 37 37 37 37 37 37 37 37 37 37 37 37 37 37 37 37 37 37 37 37 37 37 37 37 37 37 37 37 37 37 37 37 37 37 37 37 37 38 38 38 38 38 38 37 37 37 37 37 37 37 37 37 37 37 37 37 37 37 37 37 37 37 37 37 37 37 37 37 37 37 33 33 34 37 37 37 37 37 37 37 37 33 33 33 33 38 38 38 38 38 38 37 37 37 37 37 37 37 37 37 37 37 37 37 38 38 38 37 37 37 37 37 37 37 37 37 37 37 37 37 37 37 37 37 37 37 37 37 37 37 37 37 37 40 40 40 40 38 38 38 38 38 38 38 38 38 38 38 38 36 38 38 38 38 38 38 38 38 37
>E9LAHD006DH5DE LEN=243 QL=1 QR=224
37 37 37 37 37 37 37 37 37 37 37 37 37 37 37 37 37 37 40 40 40 40 40 40 40 40 38 38 40 40 40 40 40 40 40 40 40 40 40 40 40 40 40 40 40 37 37 37 37 37 37 37 37 37 37 37 37 37 37 37 37 37 37 37 37 37 37 37 37 37 37 37 37 37 37 37 37 37 37 38 38 38 37 37 37 37 37 37 37 37 37 37 37 37 37 37 37 37 37 37 37 37 37 37 37 37 37 37 38 38 30 30 30 38 37 37 37 37 37 37 37 34 34 33 33 38 37 37 37 37 37 37 37 37 37 37 37 37 37 37 37 37 37 37 37 37 37 37 37 37 37 37 37 37 37 37 37 37 37 37 37 37 37 37 37 37 37 37 37 37 37 37 37 37 37 37 37 37 37 37 37 37 37 37 37 37 37 37 37 37 37 37 37 37 37 37 37 38 38 38 37 37 37 37 37 37 37 37 37 37 37 37 34 34 34 38 38 38 38 38 38 37 37 37 38 38 38 38 38 38 33 33 33 38 38 38 38 37 37 37 37 37 37
>E9LAHD006DR369 LEN=241 QL=1 QR=222
28 28 28 28 34 38 34 34 28 28 28 28 28 0 28 28 37 37 39 39 39 37 39 40 40 40 40 40 40 40 40 40 40 40 40 40 40 40 40 40 40 40 40 40 40 37 37 37 37 37 37 37 37 37 37 37 37 37 37 37 37 37 37 37 37 37 37 37 37 37 37 37 37 37 37 37 37 37 37 37 37 37 37 37 37 37 37 37 37 37 37 37 37 37 37 37 37 37 37 37 37 37 37 32 32 15 15 15 15 15 15 31 27 37 37 37 37 37 37 37 37 33 33 33 38 38 37 37 37 37 37 37 37 37 37 37 37 37 37 37 37 37 37 37 37 37 37 37 37 37 37 37 37 37 37 37 37 37 37 37 37 37 37 37 37 37 37 37 37 37 37 37 37 37 37 37 37 37 37 37 37 37 37 37 37 37 38 38 38 37 37 37 37 37 37 37 37 37 37 37 37 37 37 37 37 37 37 37 37 37 37 37 37 37 37 37 40 40 40 40 40 40 40 40 40 40 40 40 40 40 40 40 40 40 40 40 40 40 40 40 40
>E9LAHD006DP49H LEN=244 QL=1 QR=224
37 37 37 37 37 40 40 38 37 37 37 37 37 37 37 37 37 37 39 39 39 39 39 37 37 36 36 36 39 37 39 39 39 39 39 39 38 38 38 40 40 40 40 40 40 37 37 37 37 37 37 37 37 37 37 37 37 37 37 37 37 37 37 37 37 37 37 37 37 37 37 37 37 37 37 37 37 37 37 34 34 34 38 38 38 38 38 38 38 37 37 37 37 37 37 37 37 37 37 37 37 37 37 37 37 37 37 37 37 37 37 37 37 37 37 37 37 37 37 37 37 37 37 37 37 37 37 37 37 37 37 37 37 37 37 37 37 37 37 37 37 37 37 37 37 37 37 37 37 37 37 37 37 37 37 37 37 37 37 37 37 37 37 37 37 37 37 38 38 38 38 38 38 38 37 37 37 37 37 37 37 37 37 37 37 37 37 37 37 37 37 37 37 37 37 37 37 37 37 37 37 37 37 37 37 37 37 37 37 37 38 38 38 38 38 38 33 33 36 36 38 38 38 38 38 40 38 38 38 38 40 38 38 38 38 38 38 38 38 38 38 38 38 0
>E9LAHD006DIZ2N LEN=275 QL=1 QR=177
23 23 24 28 32 32 32 32 32 32 31 32 32 33 32 32 31 31 20 20 20 20 25 30 30 24 24 24 30 29 33 37 37 37 37 37 32 32 32 36 32 32 37 37 37 32 32 32 32 32 32 32 32 32 32 32 32 23 23 23 23 32 32 32 32 32 32 32 31 30 30 30 30 24 24 24 30 29 22 19 19 18 28 28 23 23 23 30 30 30 30 32 32 32 32 32 32 32 32 32 32 32 32 32 32 32 32 32 32 32 23 23 23 32 32 32 32 30 30 30 30 30 30 23 23 23 32 30 30 30 32 32 32 32 32 32 32 32 32 32 32 32 32 32 32 32 32 32 32 32 32 30 31 30 30 30 28 21 13 13 13 13 13 13 19 13 13 13 13 13 13 13 13 13 13 13 13 0 13 13 21 21 13 13 13 13 0 13 13 12 12 12 12 18 12 12 0 12 12 12 12 12 12 12 12 18 12 9 12 12 12 12 12 12 12 12 11 11 11 11 11 15 17 11 11 11 11 11 11 11 11 11 17 17 11 11 11 11 11 11 11 11 11 9 9 11 11 14 14 12 12 11 11 7 11 11 11 11 11 11 11 11 11 7 11 11 11 11 11 0 0 0 0 0 0
>E9LAHD006DMNS3 LEN=241 QL=1 QR=222
37 37 37 37 37 37 37 37 37 37 37 37 37 37 37 37 36 36 36 38 38 38 39 40 39 38 38 38 40 40 40 40 40 40 40 40 40 38 38 39 38 38 38 38 38 37 37 37 37 37 37 36 36 36 36 36 36 37 37 37 37 37 37 37 37 37 37 37 37 37 37 37 37 37 37 37 37 37 37 37 37 37 37 37 37 37 37 37 37 37 37 37 37 37 29 29 29 36 37 37 37 37 37 37 37 37 37 37 37 37 37 36 36 36 36 36 36 36 36 37 36 36 36 33 33 33 37 37 36 36 33 33 33 37 37 37 37 37 37 37 37 37 37 37 37 37 37 37 37 37 37 37 37 37 36 35 35 24 24 24 33 33 35 28 24 24 24 33 33 36 37 37 37 37 37 37 37 37 37 37 37 37 37 37 37 37 37 37 37 37 37 37 37 37 37 37 37 37 37 37 37 37 37 37 37 37 37 37 37 37 37 37 37 37 37 37 38 38 38 38 38 38 38 38 37 37 37 36 28 28 28 37 37 37 37 38 38 38 38 38 38
>E9LAHD006DK23P LEN=240 QL=1 QR=221
37 37 37 37 37 37 37 37 37 37 37 37 37 37 37 37 37 37 39 39 39 39 39 40 39 38 38 38 40 40 40 40 40 40 40 40 40 40 40 40 40 40 40 40 40 37 37 37 37 37 37 37 37 37 37 37 37 37 37 37 37 37 37 37 37 37 37 37 37 37 37 37 37 37 37 37 37 37 37 37 37 37 37 37 37 37 37 37 37 37 37 37 37 38 38 38 38 37 37 37 37 37 37 37 37 37 37 37 37 37 33 33 33 37 37 37 37 37 37 37 37 37 37 37 37 37 37 37 37 37 37 37 37 37 37 37 37 37 37 37 37 37 37 37 37 37 37 37 37 37 37 37 37 37 37 37 38 38 38 37 37 37 37 37 37 37 37 37 37 37 37 37 37 38 38 38 37 37 37 37 37 37 37 38 38 38 38 37 37 37 37 37 37 37 37 37 37 37 37 37 37 37 37 37 37 37 37 37 37 37 37 37 37 37 37 37 40 40 40 40 40 38 38 38 38 38 40 40 38 38 38 40 40 40 40 40 40 40 40 40
>E9LAHD006DMV8S LEN=243 QL=1 QR=224
37 37 37 37 37 37 37 37 37 37 37 37 37 37 37 37 37 37 36 36 36 36 39 38 39 38 38 38 39 38 40 40 40 40 40 40 40 40 40 40 40 40 40 40 40 37 37 37 37 37 37 37 37 37 37 37 37 37 37 37 37 37 37 37 37 37 37 37 37 37 37 37 37 37 37 37 37 37 37 37 37 37 37 37 37 37 37 37 37 37 37 37 37 37 37 37 37 37 37 37 37 37 37 37 37 37 37 37 37 37 33 33 33 37 37 37 37 37 37 37 37 37 37 38 38 38 38 38 30 30 30 31 38 37 37 37 37 37 37 37 37 37 37 37 37 37 37 37 37 37 37 37 37 37 37 38 38 38 38 37 37 37 37 37 37 37 37 37 37 37 37 37 37 37 37 37 37 37 37 37 37 37 37 37 37 37 37 37 37 38 38 38 37 37 37 37 37 37 37 37 37 37 37 37 37 37 37 37 37 37 37 37 37 37 37 37 38 40 40 40 38 38 38 40 40 40 40 40 38 38 38 38 38 38 40 38 38 38 38 38 38 38 40
>E9LAHD006DUT4L LEN=241 QL=1 QR=222
35 35 35 35 35 35 35 35 35 35 35 35 35 35 35 35 35 35 40 40 40 39 39 39 40 40 40 40 40 40 40 40 38 40 40 40 40 40 40 40 38 38 38 38 40 35 35 35 35 35 35 35 35 35 35 35 35 35 35 35 35 35 35 35 35 35 35 35 35 35 35 35 35 35 35 35 35 35 35 33 33 33 35 35 35 21 21 21 30 35 35 33 29 23 23 23 23 33 35 35 35 35 35 35 35 35 35 35 35 35 35 32 32 35 30 30 35 35 35 35 35 35 35 35 35 35 35 35 35 35 35 35 35 35 35 35 35 35 35 35 35 35 35 35 35 35 35 35 35 35 35 35 35 35 35 35 35 35 35 35 35 35 35 35 35 35 35 35 35 35 35 35 35 35 35 35 35 35 35 35 35 35 35 35 35 35 35 35 35 35 35 35 35 35 35 35 35 35 35 35 35 35 35 33 33 30 17 17 17 17 17 17 17 17 17 17 15 15 15 22 22 15 0 0 0 15 0 15 15 15 15 15 15 15 0 22 28 28 28 28 0
>E9LAHD006DM5PC LEN=241 QL=1 QR=222
37 37 37 37 37 37 37 37 37 38 38 38 38 37 37 37 40 40 39 39 39 40 40 40 40 40 40 40 40 40 40 40 40 40 40 40 40 40 40 40 40 40 40 40 40 37 37 37 37 37 37 37 37 37 37 37 37 37 37 37 37 37 37 37 37 37 37 37 37 37 37 37 37 37 37 37 37 37 37 37 37 37 37 37 37 37 37 37 37 37 37 37 37 37 37 37 37 37 38 38 40 37 37 37 37 37 37 37 37 37 34 34 34 38 37 37 37 37 37 37 37 37 37 37 37 37 37 37 37 37 37 37 37 37 37 37 37 37 37 37 37 37 37 37 37 37 37 37 37 37 37 37 37 37 37 37 37 31 30 30 38 38 37 37 37 38 38 30 30 31 38 37 37 37 37 37 37 37 37 37 37 37 37 37 37 37 37 37 37 37 37 37 37 37 37 37 37 37 37 37 37 37 37 37 38 26 26 26 26 26 33 37 37 37 37 37 36 36 33 38 38 38 38 38 37 36 36 36 36 33 33 33 36 36 36 36 37 38 38 38 38
>E9LAHD006DIHW0 LEN=239 QL=1 QR=220
37 37 37 37 37 37 37 37 37 37 37 37 37 37 37 37 37 37 40 40 40 40 40 40 40 38 38 38 40 40 40 40 40 40 40 40 40 40 40 40 40 40 40 40 40 37 37 37 37 37 37 37 37 37 37 37 37 37 37 37 37 37 37 37 37 37 37 37 37 37 37 37 37 37 37 37 37 37 37 37 37 37 37 37 37 37 37 37 37 37 37 37 37 37 37 37 37 37 37 37 37 37 37 37 37 37 37 37 37 37 34 34 34 37 37 37 37 37 37 37 37 37 37 37 37 37 37 37 37 37 37 37 37 37 37 37 37 37 37 37 37 37 37 37 37 37 37 37 37 37 37 37 37 37 37 37 37 37 37 37 37 37 37 37 37 37 37 37 37 37 37 37 37 37 37 37 37 37 37 37 37 37 37 37 37 37 37 37 37 37 37 37 37 37 37 37 37 37 37 37 37 37 37 37 37 37 37 37 37 37 37 37 37 37 37 37 40 40 38 38 38 38 40 38 38 38 38 38 38 38 38 38 38 40 40 40 40 40 40
>E9LAHD006DMRUC LEN=238 QL=1 QR=219
37 37 37 37 37 37 37 37 37 37 37 37 37 37 37 37 37 37 40 40 40 40 40 40 40 40 40 40 40 40 40 40 40 40 40 40 40 38 38 40 40 40 40 40 40 37 37 37 37 37 37 37 37 37 37 37 37 37 37 37 37 37 37 37 37 37 37 37 37 37 37 37 37 37 37 37 37 37 37 37 37 37 37 37 37 37 37 37 37 37 37 37 37 37 37 37 37 37 37 37 37 37 37 37 37 37 37 37 37 37 37 37 37 37 37 37 37 37 37 37 37 37 37 37 37 37 37 37 37 37 37 37 37 37 37 37 37 37 37 37 37 37 37 37 37 37 37 37 37 37 37 37 37 37 31 30 29 29 38 38 37 37 37 25 28 28 32 32 32 37 37 37 37 37 37 37 37 37 37 37 37 37 37 38 38 38 37 37 37 37 37 37 37 37 37 37 37 37 37 37 37 37 37 37 37 37 37 37 37 37 37 37 37 37 37 37 40 40 40 40 40 40 40 38 38 38 38 38 38 38 38 38 38 38 38 38 38 38
>E9LAHD006DJDCU LEN=238 QL=1 QR=217
34 34 34 34 34 34 34 34 27 27 27 26 26 34 35 34 34 34 40 40 40 40 40 40 40 40 40 40 40 40 40 40 40 40 40 40 40 40 40 40 40 40 40 40 40 34 34 34 34 34 34 34 34 34 34 34 34 34 34 34 34 34 34 34 34 34 34 34 34 34 34 34 34 34 34 34 34 34 40 34 34 34 34 34 34 34 34 34 34 34 34 34 34 34 34 34 34 34 40 40 34 34 34 34 34 34 34 34 34 34 34 34 34 34 40 40 34 34 34 34 34 34 40 40 40 34 34 34 34 34 34 34 34 34 34 34 34 34 34 34 34 34 34 34 34 34 34 34 34 34 34 34 34 34 34 34 34 34 34 34 34 34 34 34 34 34 34 34 34 34 34 34 34 34 34 34 34 34 34 34 34 34 34 34 34 34 34 34 34 34 34 34 34 34 34 34 34 34 32 32 32 27 14 14 14 14 14 14 14 14 14 14 14 14 14 24 14 14 14 0 14 14 0 14 14 14 14 14 14 0 14 0 14 19 19 19 19 0
>E9LAHD006DOWGG LEN=240 QL=1 QR=221
37 37 37 37 37 37 37 37 37 37 37 37 37 37 37 37 37 37 40 40 40 40 40 40 40 40 40 40 40 40 40 40 40 40 40 40 40 40 40 40 40 40 40 40 40 37 37 37 37 37 37 37 37 37 37 37 37 37 37 37 37 37 37 37 37 37 37 37 37 37 37 37 37 34 34 34 37 37 37 37 37 37 37 37 37 37 37 37 37 37 37 37 37 37 37 37 37 37 37 37 37 37 37 37 37 37 37 37 37 37 37 37 37 37 37 37 37 37 37 37 37 37 37 37 37 37 37 37 37 37 37 37 37 37 37 37 37 37 37 37 37 37 37 37 37 37 37 37 37 37 37 37 37 37 37 37 38 38 38 37 37 37 37 37 37 37 38 38 38 38 37 37 37 37 37 37 37 37 37 37 37 37 37 37 37 37 37 37 37 37 37 37 37 37 37 37 37 37 37 37 37 37 37 38 38 31 31 31 38 37 37 37 37 37 37 37 40 40 40 38 38 38 38 38 40 40 40 40 40 40 40 40 40 40 40 40 40 40 40 40
>E9LAHD006DTDD0 LEN=249 QL=1 QR=121
30 32 32 32 32 31 31 30 32 32 32 32 32 32 32 32 32 32 36 36 37 36 36 32 32 32 32 32 32 32 33 33 33 33 33 30 20 20 20 30 30 32 32 32 32 30 30 30 32 32 32 32 32 32 32 32 32 32 32 32 32 32 32 32 32 30 30 30 30 30 30 28 26 17 17 17 28 25 13 17 17 17 22 22 26 26 26 28 28 28 28 28 27 23 18 18 18 28 27 27 27 27 27 25 22 22 22 21 21 28 22 22 18 13 11 11 13 13 18 13 13 13 13 13 13 13 13 13 13 18 18 26 19 13 13 13 13 13 13 13 17 19 13 13 13 13 13 13 13 13 13 13 0 13 13 13 13 0 13 17 22 21 18 18 18 17 17 10 10 13 13 13 13 13 13 13 13 13 13 13 13 13 13 13 13 13 13 13 13 12 12 12 12 12 12 12 12 9 12 12 12 12 12 12 12 12 12 12 12 12 12 12 12 12 12 12 11 11 11 11 11 11 11 11 11 11 11 0 11 11 0 0 11 11 17 17 17 17 11 11 11 11 0 11 11 11 11 0 0
>E9LAHD006DUOB1 LEN=240 QL=1 QR=221
37 37 37 37 37 37 37 37 37 37 37 37 37 37 37 37 37 37 40 40 40 40 40 40 40 36 36 36 40 40 40 40 40 40 40 40 40 40 40 40 40 40 40 40 40 37 37 37 37 37 37 37 37 37 37 37 37 37 37 37 37 37 37 37 37 37 37 37 37 37 37 37 38 31 31 30 34 34 38 37 37 37 37 37 37 37 37 37 37 37 37 37 37 37 37 37 37 37 37 37 37 37 37 37 37 34 34 20 20 20 20 20 32 32 37 37 37 37 37 37 38 26 26 26 24 24 24 37 37 37 37 34 34 24 26 28 38 38 37 37 37 37 37 38 38 38 38 37 37 37 37 37 37 37 37 37 37 37 37 37 37 37 38 38 38 37 33 33 34 38 38 37 37 37 37 37 37 37 37 37 37 37 37 37 37 37 37 37 37 37 37 37 37 37 37 37 37 37 37 37 37 37 37 37 37 37 37 37 37 37 37 37 37 37 37 37 38 40 40 38 38 38 38 38 38 38 38 38 38 38 38 40 40 40 40 40 40 38 38 38
>E9LAHD006DTJLF LEN=238 QL=1 QR=219
37 37 37 37 37 37 37 37 37 37 37 37 37 37 37 37 37 37 40 40 40 40 40 40 40 40 40 40 40 40 40 40 40 40 40 40 40 40 40 40 40 40 40 40 40 37 37 37 37 37 37 37 37 37 37 37 37 37 37 37 37 37 37 37 37 37 37 37 37 37 37 37 37 37 37 37 37 37 37 37 37 37 37 37 37 37 37 37 37 37 37 37 37 37 37 37 37 37 37 37 37 37 37 37 37 37 37 37 37 37 37 37 37 37 37 37 37 37 37 37 37 37 37 37 37 37 37 37 37 37 37 37 37 37 37 37 37 37 37 37 37 37 37 37 37 37 37 37 37 37 37 37 37 37 37 37 37 37 37 37 37 37 37 40 40 40 40 36 36 37 37 37 37 37 37 37 37 37 37 37 38 38 38 37 37 37 37 37 37 37 37 37 37 37 37 37 37 37 37 37 37 37 37 37 37 37 37 37 37 37 37 37 37 37 37 37 38 38 38 38 38 38 40 40 38 38 38 38 38 38 38 38 38 38 37 37 37 38
>E9LAHD006DQNPB LEN=240 QL=1 QR=220
37 37 37 37 37 37 37 37 37 37 37 37 37 37 37 37 37 37 40 40 40 40 40 40 40 40 40 40 40 40 40 40 40 40 40 40 40 40 40 40 40 40 40 40 40 37 37 37 37 37 37 37 37 37 37 37 37 37 37 37 37 37 37 37 37 37 37 37 37 37 37 37 37 38 38 38 38 38 33 34 34 38 37 37 37 37 37 37 37 37 37 37 37 37 38 38 38 37 37 37 37 37 37 37 37 37 37 37 37 38 32 32 32 37 37 37 37 37 37 37 37 37 37 37 37 37 37 34 34 34 34 38 37 37 37 37 34 34 34 38 37 37 37 37 37 37 37 37 37 37 37 37 37 37 37 37 37 37 37 37 37 37 37 37 37 37 37 38 38 38 38 38 37 37 37 37 37 37 37 37 37 37 37 37 33 33 33 37 37 37 37 37 37 38 38 38 37 37 37 37 37 37 37 37 37 37 37 37 37 37 37 37 37 37 37 37 40 40 40 38 38 38 40 40 40 40 40 38 38 38 40 40 40 40 40 40 40 40 38 0
>E9LAHD006DR087 LEN=240 QL=1 QR=221
37 37 37 37 37 37 37 37 37 37 37 37 37 37 37 37 37 37 39 39 39 39 39 38 39 38 38 38 40 38 39 39 39 39 39 39 39 40 40 40 40 40 40 40 40 37 37 37 37 37 37 37 37 37 37 37 37 37 37 37 37 37 37 37 37 37 37 37 37 37 37 37 37 38 38 38 37 37 37 34 34 34 38 38 37 34 34 34 37 37 37 37 38 34 34 34 34 37 37 37 37 37 37 37 37 37 37 37 37 37 37 37 37 37 37 37 37 37 37 37 37 37 37 37 37 37 37 37 37 37 37 37 37 37 37 37 37 37 37 37 37 37 37 37 37 37 37 37 37 37 37 37 37 37 37 37 37 37 37 37 37 37 38 38 38 38 37 37 37 37 37 37 37 37 37 37 37 37 37 37 37 37 37 37 37 37 37 37 37 37 37 37 37 37 37 38 38 38 37 37 37 37 37 37 37 33 33 33 38 37 37 37 37 37 37 37 38 40 40 40 40 40 40 40 38 38 38 40 38 38 38 38 38 38 38 40 40 40 40 40
>E9LAHD006DTD26 LEN=242 QL=1 QR=223
37 37 37 37 37 37 37 37 38 38 38 38 38 37 37 37 37 37 39 39 39 39 39 37 37 34 36 36 39 37 39 39 39 39 39 39 40 39 38 39 40 40 40 40 39 37 37 37 37 37 37 37 37 37 37 37 37 37 37 37 37 37 37 37 37 37 37 37 37 37 37 37 37 38 38 38 38 34 33 24 24 24 38 32 32 20 20 20 32 37 37 23 23 18 18 22 22 34 38 37 37 37 37 37 37 37 37 37 37 37 37 37 37 37 37 37 40 38 38 37 37 37 37 37 37 37 37 37 37 37 37 37 37 37 37 37 37 37 37 37 37 37 37 37 37 37 37 37 37 37 37 37 37 37 37 37 37 37 37 37 37 37 37 37 37 38 38 38 37 37 38 38 38 37 37 37 37 37 37 37 37 37 37 37 38 38 38 37 37 37 37 37 37 37 37 37 37 37 37 38 38 31 31 31 34 37 37 37 37 37 37 37 37 37 37 37 38 38 38 38 36 36 36 36 36 36 36 36 36 32 32 32 36 36 37 37 38 36 36 36 36 36
>E9LAHD006DLU5L LEN=244 QL=1 QR=225
34 34 34 34 34 28 28 28 32 32 32 31 31 33 33 34 34 34 34 34 34 34 34 34 35 31 31 31 31 31 31 31 32 35 32 32 16 16 16 19 19 19 19 35 31 27 27 28 35 34 34 34 34 34 34 34 34 34 34 34 34 34 34 34 34 34 34 34 34 34 34 34 28 24 23 23 23 31 31 33 35 32 32 31 31 34 33 23 23 23 22 22 24 34 34 27 30 30 27 27 32 11 11 23 28 28 33 33 33 33 33 33 33 31 31 31 32 24 24 28 28 28 18 19 19 31 24 24 25 31 26 26 26 25 16 16 16 15 15 24 24 13 13 13 18 24 33 33 33 31 31 31 33 33 34 33 33 33 31 31 31 27 27 27 34 34 33 33 27 27 33 33 33 33 31 21 21 21 21 27 31 35 33 33 33 35 35 35 34 26 26 26 26 26 26 30 33 34 34 33 33 33 34 34 34 34 34 34 34 33 33 33 33 22 26 26 29 29 29 34 34 34 34 34 34 34 34 34 34 34 24 19 19 19 34 34 34 34 34 29 29 29 29 34
>E9LAHD006DNP2G LEN=244 QL=1 QR=225
37 37 37 37 37 37 37 37 37 37 37 34 34 34 37 37 37 37 39 39 39 39 39 39 40 39 38 38 38 40 40 40 40 40 40 40 40 40 40 40 40 40 40 40 40 37 37 37 37 37 37 37 37 37 37 37 37 37 37 37 37 37 37 37 37 37 37 37 37 37 37 37 37 37 37 37 37 37 37 37 37 37 37 37 37 37 37 37 37 37 37 37 37 37 37 37 37 37 37 37 37 37 37 37 37 37 37 37 37 37 37 37 37 37 37 37 37 37 37 37 37 37 37 37 37 37 37 37 37 37 37 37 37 37 37 37 37 37 37 37 37 37 37 37 37 37 37 37 37 37 37 37 37 37 37 37 37 37 37 37 37 37 37 37 37 37 37 37 37 37 37 37 37 37 37 37 37 37 37 37 37 37 37 37 37 37 37 37 37 37 37 37 37 37 37 37 37 37 37 37 37 37 37 37 37 37 37 37 37 37 37 37 37 37 37 37 40 40 40 40 40 40 40 40 40 40 40 38 38 38 38 38 38 38 38 38 37 37 37 37 37 38 38 38
>E9LAHD006DJ1AR LEN=243 QL=1 QR=224
36 36 36 37 37 37 37 37 35 35 35 36 36 37 37 37 35 35 26 26 26 26 36 37 37 33 33 33 37 37 37 38 38 40 40 40 40 40 40 40 40 40 40 40 40 37 37 37 37 37 37 37 37 36 36 36 36 37 37 37 37 37 37 37 37 37 37 37 37 37 37 36 36 36 37 37 32 32 32 32 32 37 37 37 37 37 32 32 34 34 37 24 23 17 17 17 17 30 28 28 30 37 37 37 37 37 37 37 37 36 28 28 28 36 36 36 36 37 37 37 35 35 32 32 32 27 27 35 32 37 37 37 19 19 19 20 20 21 21 16 16 16 16 22 22 22 32 36 33 33 33 37 37 37 32 32 32 37 37 37 37 37 37 36 23 21 21 21 21 33 30 32 32 35 37 35 35 35 37 36 36 36 37 37 37 37 35 35 28 28 28 35 37 37 37 37 37 37 37 37 37 37 37 37 37 37 37 37 37 37 37 37 37 37 35 33 28 28 36 36 36 36 36 36 36 36 36 36 36 36 25 25 25 36 36 36 36 36 36 36 36 36 37
>E9LAHD006DSNDN LEN=239 QL=1 QR=220
37 37 37 37 37 37 37 37 37 37 37 37 37 37 37 37 37 37 40 40 40 40 40 40 40 40 40 40 40 40 40 40 40 40 40 40 40 40 40 40 40 40 40 40 40 37 37 37 37 37 37 37 37 37 37 37 37 33 33 33 33 37 37 37 37 37 37 37 37 37 37 37 37 38 38 38 37 37 37 37 37 37 37 37 37 37 37 37 37 37 37 37 37 37 34 34 34 37 37 37 37 37 37 37 37 37 37 37 37 37 37 37 37 37 37 37 37 37 37 37 37 37 37 37 37 37 38 38 38 38 38 37 37 37 37 37 37 37 37 37 37 37 37 37 37 37 37 37 37 37 37 37 37 37 37 37 37 37 37 37 37 37 37 37 37 37 37 37 37 37 38 40 38 38 37 37 37 37 37 38 38 38 38 37 37 37 37 37 37 37 37 37 37 37 37 37 37 37 37 37 37 37 37 37 37 37 37 37 37 37 37 37 37 37 37 37 38 38 38 38 40 40 38 38 38 38 40 38 38 38 40 40 40 40 40 40 40 40 40
>E9LAHD006DSRXH LEN=243 QL=1 QR=224
37 37 37 37 37 37 37 37 37 37 37 37 37 37 37 37 37 37 40 40 40 40 40 40 40 38 38 38 40 40 40 40 40 40 40 40 40 40 40 40 40 40 40 40 40 37 37 37 37 37 37 37 37 37 37 37 37 37 37 37 37 37 37 37 37 37 37 37 37 37 37 37 37 37 37 37 37 37 37 37 37 37 37 37 37 37 37 37 37 37 37 37 37 37 37 37 37 37 37 37 37 37 37 37 37 37 37 37 37 37 37 37 37 37 37 37 37 37 37 37 37 37 37 37 37 37 37 37 37 37 37 37 37 37 37 37 37 37 37 37 37 37 37 37 37 37 37 37 37 37 37 37 37 37 37 37 37 37 37 37 37 37 37 37 37 37 37 37 37 37 37 37 37 37 37 37 37 37 37 37 37 37 37 37 37 37 37 37 37 37 37 37 37 37 37 37 37 37 37 37 37 37 37 37 37 37 37 37 37 37 37 37 37 37 37 37 38 38 38 38 40 40 38 38 38 38 38 38 38 38 38 38 38 38 38 38 38 38 38 38 38 38 38
>E9LAHD006DPMJI LEN=239 QL=1 QR=130
32 32 32 28 28 28 28 32 32 32 32 32 32 32 28 28 29 29 37 37 33 33 31 30 30 30 30 30 27 25 28 28 28 30 29 27 27 23 23 25 30 30 30 33 33 30 32 32 32 32 32 28 28 29 33 33 33 32 32 32 32 32 32 32 32 32 32 32 32 32 32 30 28 19 19 19 30 30 29 19 19 18 30 30 32 31 31 30 32 31 31 32 32 32 23 23 23 32 28 28 30 32 32 32 30 31 31 30 30 23 23 23 23 18 14 14 27 27 28 28 25 26 23 26 26 22 13 13 13 13 0 13 13 13 13 13 13 13 13 13 13 0 13 0 13 0 13 13 0 13 13 13 13 13 13 13 13 13 13 13 13 13 13 13 13 13 10 10 16 10 10 9 9 13 13 13 13 13 13 0 13 13 19 13 13 13 13 13 13 9 9 12 12 12 12 12 12 12 12 12 12 0 12 0 0 12 12 0 12 12 12 12 12 12 12 12 11 17 11 11 0 11 0 11 0 11 11 11 11 11 11 0 17 11 11 11 11 17 0
>E9LAHD006DRKR7 LEN=243 QL=1 QR=224
37 37 37 37 37 37 37 37 37 37 37 37 37 37 37 37 37 37 40 40 40 40 40 40 40 40 40 40 40 40 40 40 40 40 40 40 40 40 40 40 40 40 40 40 40 37 37 37 37 37 37 37 37 37 37 37 37 37 37 37 37 37 37 37 37 37 37 37 37 37 37 37 37 37 37 37 37 37 37 38 38 38 37 37 37 37 37 37 37 37 37 37 37 37 37 37 37 37 37 37 37 37 37 37 37 37 37 37 37 37 38 38 38 37 37 37 37 37 37 37 37 37 37 37 37 37 37 37 37 37 37 37 37 37 37 37 37 37 37 37 37 37 37 37 37 37 37 37 37 37 37 37 37 37 37 37 37 37 37 37 37 37 37 37 37 37 37 37 37 37 37 37 37 37 37 37 37 37 37 37 37 37 37 37 37 37 37 37 37 37 37 37 37 37 37 37 37 37 37 37 37 37 37 37 37 37 37 37 37 37 37 37 38 38 38 37 38 38 38 38 38 38 40 38 38 38 40 40 40 38 38 38 38 38 40 38 38 38 40 40 40 40 40
>E9LAHD006DJ52H LEN=238 QL=1 QR=219
37 37 37 37 37 37 37 37 37 38 38 38 38 38 37 37 38 38 39 39 39 39 39 40 39 40 40 40 39 40 40 40 40 40 40 40 40 40 40 40 40 40 40 40 40 37 37 37 37 37 37 37 37 37 37 37 37 37 37 37 37 37 37 37 37 37 37 37 37 37 37 37 37 37 37 37 37 37 37 37 37 37 37 37 37 37 37 37 37 37 37 37 37 37 37 37 37 37 37 37 37 37 37 37 37 37 37 37 37 37 38 38 38 37 37 37 37 37 37 37 37 37 37 37 37 37 37 37 37 37 37 37 37 37 37 37 37 37 37 37 37 37 37 37 37 37 37 37 37 37 37 37 37 37 37 37 37 37 37 37 38 38 38 38 33 33 33 38 37 37 37 37 37 37 37 37 37 37 37 37 37 37 37 37 37 37 37 37 37 37 37 37 37 37 37 37 37 37 37 37 37 37 37 37 37 37 37 38 38 38 37 37 37 37 37 37 38 38 38 38 38 40 40 40 40 40 38 38 38 40 40 40 40 40 40 40 40 40
>E9LAHD006DQ0MH LEN=240 QL=1 QR=219
35 35 35 35 35 35 35 35 35 35 35 35 35 35 35 35 35 35 36 36 36 36 37 37 37 36 37 37 38 38 39 40 40 40 39 38 38 39 37 37 37 37 37 37 36 35 35 35 35 35 35 35 35 33 33 33 33 35 35 35 35 35 35 35 35 35 35 35 35 35 35 23 24 24 24 21 21 21 35 35 35 35 35 35 35 35 35 35 35 35 35 35 35 31 24 24 24 31 33 35 35 35 35 35 35 35 35 33 33 33 33 33 35 35 35 35 33 33 31 31 31 31 33 35 31 31 31 31 35 35 35 35 33 33 33 33 35 33 33 33 35 35 33 30 30 30 35 35 35 35 35 35 35 35 35 35 35 35 35 30 21 20 17 17 23 23 23 23 23 25 25 31 31 33 35 35 35 35 33 33 29 30 30 35 35 35 35 35 35 35 35 35 35 35 35 35 35 35 35 35 35 35 29 29 29 29 35 24 29 29 35 35 35 35 35 35 34 34 34 34 34 31 31 31 34 34 34 34 34 34 34 34 34 27 27 27 27 34 0 0
>E9LAHD006DSII4 LEN=239 QL=1 QR=88
32 32 32 32 32 32 32 32 32 32 32 32 32 32 32 32 32 32 36 36 36 36 36 37 37 32 32 32 32 32 37 37 37 40 40 40 33 33 33 36 40 40 40 40 37 32 32 32 32 32 32 32 32 32 32 32 32 32 32 32 32 32 32 32 32 32 32 32 32 32 32 32 32 28 28 28 32 32 32 30 29 29 28 28 22 22 17 17 15 15 15 15 21 24 24 15 15 15 15 15 0 15 15 15 0 15 15 13 13 0 13 13 13 13 13 13 26 18 13 13 13 13 13 13 13 13 13 13 13 13 13 13 13 9 9 13 13 13 13 19 13 13 13 13 13 13 13 13 13 0 13 13 13 13 13 0 13 22 22 13 13 13 13 13 13 13 18 19 18 19 19 13 13 13 17 19 13 13 13 13 13 13 13 13 13 13 13 13 19 18 18 18 18 18 12 12 0 12 12 12 12 12 12 12 18 18 12 12 12 12 12 12 12 12 12 12 11 11 11 11 11 0 11 0 0 11 11 0 0 11 11 20 20 20 20 20 20 20 0
>E9LAHD006DJPBB LEN=244 QL=1 QR=222
35 35 35 35 35 35 35 35 35 35 35 35 35 35 35 35 35 35 38 36 38 38 39 38 39 36 36 36 37 37 40 40 40 40 40 40 39 39 39 40 40 40 40 40 40 35 35 35 35 35 35 35 35 35 35 35 35 35 35 35 35 35 35 35 35 35 35 35 35 35 35 33 31 26 26 26 35 35 35 26 26 26 35 35 35 35 35 35 35 35 35 35 35 35 28 28 28 31 35 35 35 35 35 35 35 35 35 35 35 35 31 31 31 35 35 35 35 35 35 35 35 35 35 35 35 35 35 35 26 26 26 26 26 35 35 35 35 35 35 35 35 35 35 35 35 35 35 35 35 35 35 35 35 35 35 35 35 35 35 35 35 35 35 35 35 35 35 35 35 35 35 35 35 35 35 35 35 35 35 35 35 35 35 35 35 35 35 35 35 35 35 35 35 35 35 35 35 35 35 35 35 35 35 35 35 35 33 33 33 35 18 18 18 18 18 18 15 15 15 23 23 23 23 23 23 26 28 28 23 23 15 15 14 15 23 23 23 23 26 26 23 23 0 0
>E9LAHD006DU6J3 LEN=216 QL=1 QR=140
32 32 32 32 32 32 32 32 32 32 32 32 32 32 32 32 32 32 37 37 37 37 37 32 32 20 20 20 32 32 37 37 34 34 34 37 32 40 40 40 40 40 40 40 40 32 32 32 32 32 32 32 32 32 32 32 32 32 32 32 32 32 32 32 32 32 32 32 32 32 32 32 32 32 32 32 32 32 32 32 32 32 32 32 32 32 32 32 32 32 32 32 32 32 32 32 32 32 32 32 32 32 32 32 32 32 32 32 32 32 18 18 18 32 27 27 31 30 30 32 32 23 23 19 18 18 27 29 29 29 28 21 21 17 21 21 26 26 22 21 21 19 22 26 19 0 0 13 13 13 13 0 19 19 19 0 13 13 13 0 0 13 19 21 21 21 18 0 19 19 0 0 21 0 15 15 0 13 21 23 23 23 13 13 13 13 13 13 13 12 12 12 12 18 18 23 23 23 18 12 0 12 0 12 12 18 16 12 12 12 12 0 21 21 0 0
>E9LAHD006DHMGZ LEN=243 QL=1 QR=224
37 37 37 37 37 37 37 37 37 37 37 37 37 37 37 37 37 37 40 40 40 40 40 40 40 40 40 40 40 40 40 40 40 40 40 40 38 38 38 39 38 38 39 39 40 37 37 37 37 37 37 37 37 37 37 37 37 36 36 36 36 37 37 37 37 37 37 37 37 37 37 37 37 36 36 36 37 37 37 37 37 37 37 37 37 37 37 37 37 37 37 37 37 37 37 37 37 37 37 37 37 37 37 37 37 37 37 37 37 36 28 28 28 36 36 37 37 37 37 37 37 37 37 37 37 37 37 36 36 36 36 37 37 37 37 37 37 37 37 37 37 37 37 37 37 37 37 37 36 36 36 36 36 37 37 37 37 37 37 26 24 24 33 33 37 36 36 33 33 23 26 26 36 37 37 37 37 37 37 37 37 37 37 37 37 37 37 37 37 37 37 37 37 37 37 37 37 37 37 37 37 37 37 37 37 37 37 36 28 28 28 36 0 28 28 37 36 36 36 36 37 37 36 36 37 38 38 37 37 37 37 37 37 37 37 38 38 38 38 38 38 38 38
>E9LAHD006DUBGL LEN=244 QL=1 QR=225
37 37 37 37 37 37 37 37 34 34 34 37 37 38 38 38 34 34 28 28 28 28 39 37 37 38 38 38 37 37 39 39 39 40 40 40 40 40 40 40 40 40 40 40 40 37 37 37 37 37 37 37 37 37 37 37 37 37 37 37 37 37 37 37 37 37 37 37 37 37 37 37 37 37 37 37 37 37 37 37 37 37 37 37 37 37 37 37 37 37 37 37 38 38 38 37 37 37 37 37 37 37 37 37 37 37 37 37 37 37 37 37 37 37 38 38 38 37 37 37 37 37 37 37 37 37 37 37 37 37 37 37 37 37 37 37 37 37 37 37 37 37 37 37 37 37 37 37 37 37 37 37 30 29 29 37 37 37 38 33 26 26 26 33 38 37 37 38 38 38 38 37 37 37 37 37 37 37 37 37 37 37 37 37 37 37 37 37 37 37 37 37 37 37 37 37 37 37 37 37 37 37 37 37 37 37 37 38 34 31 31 31 38 37 37 37 36 36 36 36 36 38 38 38 40 40 40 40 38 38 38 38 40 40 40 40 40 40 40 40 40 40 40 40
>E9LAHD006DM03M LEN=241 QL=1 QR=222
37 37 37 37 37 37 37 37 37 37 37 37 37 37 37 37 37 37 40 40 40 40 40 40 40 40 40 40 40 40 40 40 40 40 40 40 38 38 38 40 40 40 40 40 40 37 37 37 37 37 37 37 37 37 37 38 38 33 33 33 33 37 37 37 37 37 37 37 37 37 37 37 37 34 34 34 37 37 37 37 37 37 37 37 38 38 38 38 37 37 37 37 37 37 37 37 37 37 37 37 37 37 37 37 37 37 37 37 37 37 34 34 34 37 37 37 37 37 37 37 37 37 37 37 37 37 37 37 37 37 37 37 37 37 37 37 37 37 37 37 37 37 37 37 37 37 37 37 37 37 37 37 37 37 37 37 37 37 37 37 37 37 37 37 37 37 37 37 37 37 40 38 40 40 37 37 37 37 37 37 37 37 37 40 40 40 37 37 37 37 37 37 37 37 37 37 37 37 37 37 37 37 37 37 37 37 37 37 37 37 37 37 37 37 37 37 38 38 38 38 37 37 36 37 33 33 33 33 33 33 33 38 38 38 38 38 38 38 40 40 40
>E9LAHD006DTSG3 LEN=217 QL=1 QR=109
32 32 32 32 32 32 32 32 32 32 32 32 32 32 32 32 25 25 25 25 32 32 37 37 37 32 32 32 40 40 40 40 40 40 40 40 40 40 40 40 40 40 40 37 37 32 32 32 32 32 25 21 21 21 21 32 32 32 32 32 32 32 32 32 32 32 32 32 32 32 32 32 32 32 32 32 32 32 32 32 32 32 32 32 32 32 32 32 32 28 23 0 23 23 32 32 32 32 32 32 32 32 32 32 32 32 32 19 19 0 18 17 26 29 23 23 26 21 16 16 0 17 17 27 29 29 28 28 28 28 28 28 28 29 28 24 18 13 0 13 13 0 13 13 13 13 13 13 0 13 13 19 18 18 13 13 13 13 13 13 18 19 13 13 13 23 19 19 18 19 13 13 13 13 23 21 0 13 0 13 13 0 13 23 19 13 13 0 13 12 0 12 12 12 21 18 0 0 12 0 12 18 0 18 18 0 0 12 0 18 21 23 21 0 0 0 0
>E9LAHD006DNFDT LEN=244 QL=1 QR=225
37 37 37 37 37 37 37 37 37 37 37 37 37 37 37 37 38 38 39 39 39 39 39 37 38 21 21 21 21 34 34 39 39 39 39 39 37 37 37 39 39 38 38 40 39 37 37 37 37 37 37 37 40 40 34 34 34 34 37 37 37 37 37 37 37 37 37 37 37 37 37 38 38 38 38 38 38 38 38 37 37 37 37 37 37 37 37 37 37 37 37 37 37 37 37 37 37 37 37 38 38 38 37 37 37 37 37 37 37 37 37 37 37 37 37 37 37 37 37 37 37 37 37 37 37 37 37 37 37 37 37 37 37 37 37 37 37 37 37 37 37 37 38 40 40 37 37 37 37 37 37 37 37 37 37 37 37 37 37 37 37 37 37 37 37 37 37 37 37 37 37 37 37 37 37 37 38 38 38 37 37 37 37 37 37 37 37 37 37 30 30 30 38 37 37 37 37 37 37 38 38 38 37 37 37 37 37 37 37 38 33 33 34 38 38 38 36 36 36 36 36 38 38 38 37 38 38 38 38 38 38 36 36 36 36 37 36 36 37 33 33 33 33 36
>E9LAHD006DT1SV LEN=241 QL=1 QR=222
37 37 37 37 37 37 37 37 37 37 37 37 37 37 37 37 37 37 38 38 38 38 40 40 39 38 38 36 39 37 39 38 38 38 38 39 38 38 38 38 38 39 39 40 40 37 37 37 37 37 37 37 37 37 37 37 37 36 36 36 36 37 37 37 37 37 37 37 37 37 37 37 37 33 33 33 37 37 37 37 37 37 37 37 37 37 37 37 37 37 37 37 37 37 37 37 37 37 37 37 37 37 37 37 37 37 37 37 37 37 37 37 37 37 37 37 37 37 37 37 37 37 37 37 37 37 36 36 36 36 36 36 36 37 37 37 37 37 37 37 37 37 37 37 37 37 37 37 36 36 36 37 37 37 37 23 22 22 22 22 20 20 28 20 20 20 20 20 20 20 22 22 28 37 37 37 37 37 37 37 37 37 37 37 37 37 37 37 37 37 37 37 37 37 37 37 37 37 37 37 37 37 37 37 37 37 37 37 37 37 37 37 37 37 37 37 37 37 37 37 37 37 37 37 36 36 36 36 33 36 36 37 37 37 37 37 38 38 38 38 38
>E9LAHD006DTVMM LEN=243 QL=1 QR=224
37 37 37 37 37 37 37 37 38 38 38 37 37 37 37 37 37 37 40 40 40 40 40 40 40 40 40 40 40 40 40 40 40 40 40 40 40 40 40 40 40 40 40 40 40 37 37 37 37 37 37 37 37 37 37 37 37 37 37 37 37 37 37 37 37 37 37 37 37 37 37 37 37 34 34 34 37 37 37 37 37 37 37 37 37 37 37 37 37 37 37 37 37 37 37 37 37 37 37 37 37 37 37 37 37 37 37 37 37 37 37 37 37 37 37 37 37 37 37 37 37 37 38 24 24 24 26 26 26 22 22 22 34 37 37 37 37 37 37 37 37 37 37 37 37 37 37 37 37 37 37 37 37 37 38 38 38 37 37 37 37 37 37 37 37 37 37 37 37 38 38 38 37 37 37 37 37 37 37 37 37 37 37 37 38 38 38 38 37 37 37 37 37 37 37 37 37 37 37 37 37 37 37 37 37 37 37 37 37 37 37 37 37 37 37 37 40 40 40 40 40 40 38 38 38 38 38 38 38 38 38 38 38 40 38 38 38 40 40 40 40 40 40
>E9LAHD006DQ9ML LEN=244 QL=1 QR=225
37 37 37 37 37 37 37 37 37 37 37 37 37 37 37 37 37 37 40 40 40 40 40 40 40 40 40 40 40 40 40 40 40 40 40 40 40 40 40 40 40 40 40 40 40 37 37 37 37 37 37 37 37 37 37 37 37 37 37 37 37 37 37 37 37 37 37 37 37 37 37 37 37 37 37 37 37 37 37 37 37 37 37 37 37 37 37 37 37 37 37 37 37 37 37 37 37 37 37 37 37 37 37 37 37 37 37 37 37 37 37 37 37 37 37 37 37 37 37 37 37 37 37 37 37 33 33 33 33 37 37 37 37 37 37 37 37 37 37 37 37 37 37 37 37 37 37 37 37 37 37 37 37 37 37 37 37 37 37 37 37 37 37 37 37 37 37 37 37 37 40 40 38 37 37 37 37 37 37 37 37 37 37 37 37 37 38 38 38 33 33 33 37 37 37 37 37 37 37 37 37 37 37 37 37 37 37 37 37 37 37 37 37 37 37 37 40 40 40 40 40 38 38 38 38 38 38 38 38 38 38 40 40 40 38 38 38 38 38 38 38 38 38 40
>E9LAHD006DM6V6 LEN=242 QL=1 QR=222
37 37 37 37 37 37 37 37 37 37 37 37 37 37 37 37 37 37 40 40 40 40 40 40 40 40 40 40 40 40 40 40 40 40 40 40 40 40 40 40 40 40 40 40 40 37 37 37 37 37 37 37 37 37 37 37 37 37 37 37 37 37 37 37 37 37 37 37 37 37 37 37 37 37 37 37 37 37 37 37 37 37 37 37 37 37 37 37 37 37 37 37 37 37 37 37 37 37 37 37 37 37 37 37 37 37 37 37 37 37 37 37 37 37 37 37 37 37 37 37 37 37 37 37 37 37 37 37 37 37 37 37 37 37 37 37 37 37 37 37 37 37 37 37 37 37 37 37 37 37 37 37 37 37 37 37 37 37 37 37 37 37 37 37 37 37 37 34 34 34 37 37 37 37 37 37 37 37 37 37 37 37 37 37 37 37 37 37 37 37 37 37 37 37 37 37 37 37 37 37 37 37 37 37 37 37 37 37 37 37 38 38 38 37 37 37 40 40 40 40 40 40 40 40 38 38 38 38 40 40 40 40 40 40 40 40 40 40 40 38 38 0
>E9LAHD006DM038 LEN=241 QL=1 QR=222
37 37 37 37 37 37 37 37 37 37 37 37 37 37 37 37 37 37 40 40 40 40 40 40 40 38 38 38 40 40 40 40 40 40 40 40 40 40 40 40 40 40 40 40 40 37 37 37 37 37 37 37 37 37 37 37 37 37 37 37 37 37 37 37 37 37 37 37 37 37 37 37 37 37 37 37 37 37 37 37 37 37 37 37 37 37 37 37 37 37 37 37 37 37 37 37 37 37 37 37 37 37 37 37 37 37 37 37 37 37 37 37 37 37 37 37 37 37 37 37 37 37 37 37 37 37 37 37 37 37 37 37 37 37 37 37 37 37 37 37 37 37 37 37 37 37 37 37 37 37 37 37 37 38 34 34 34 37 37 37 37 37 37 37 37 37 37 37 37 37 37 37 37 37 37 37 37 37 37 37 37 37 37 37 37 37 37 37 37 37 37 37 37 37 37 37 37 37 37 37 37 37 37 37 37 37 37 37 37 37 37 37 37 37 37 37 40 40 40 40 40 40 40 40 40 40 40 40 40 38 38 38 40 40 40 40 38 38 38 38 40
>E9LAHD006DJCAW LEN=246 QL=1 QR=225
37 37 37 37 37 37 37 37 36 36 36 37 37 37 37 37 37 37 40 40 40 40 40 40 40 40 40 40 40 40 40 40 40 40 40 40 40 40 40 40 40 40 40 40 40 37 37 37 37 37 37 37 37 36 36 36 36 37 37 37 37 37 37 37 37 37 37 37 37 37 37 37 37 37 37 37 37 37 37 37 37 37 37 37 37 37 37 37 36 36 36 36 37 37 36 36 36 36 37 37 37 37 37 37 37 37 37 37 37 37 37 36 36 36 37 37 37 37 37 37 37 37 37 37 37 37 37 37 36 36 36 37 37 37 37 37 37 37 37 37 37 36 36 36 36 37 37 37 37 37 37 37 37 37 37 37 37 37 33 33 28 28 28 36 36 36 36 37 37 37 37 37 37 37 37 37 37 37 37 37 37 37 37 37 37 37 37 37 37 37 37 37 37 37 37 37 37 37 37 37 37 37 37 37 37 37 37 37 37 37 37 37 37 33 33 33 36 36 36 36 36 36 36 36 36 36 36 36 36 36 36 36 36 31 31 31 33 36 36 36 36 36 36 33 0 0
>E9LAHD006DPO8A LEN=239 QL=1 QR=219
37 37 37 37 37 37 37 37 38 38 38 37 37 37 37 37 37 37 40 40 40 40 40 40 40 40 40 40 40 40 40 40 40 40 40 40 40 40 40 40 40 40 40 40 40 37 37 37 37 37 37 37 37 37 37 40 40 38 38 37 37 37 37 37 37 37 37 37 37 37 37 37 37 37 37 37 37 37 37 37 37 37 37 37 37 37 37 37 37 37 37 37 37 37 38 38 38 37 37 37 37 37 37 37 37 37 37 37 37 37 37 37 37 38 38 38 40 37 37 37 37 37 37 37 37 37 37 37 37 37 37 37 37 37 37 37 37 37 37 37 37 37 37 37 37 37 37 37 37 37 37 37 37 37 37 37 37 37 37 33 31 31 31 30 38 38 37 37 37 37 37 37 37 37 37 37 37 37 37 37 37 37 37 38 38 38 37 37 37 37 37 37 37 37 37 37 37 37 37 37 37 37 37 37 38 38 33 33 33 38 38 38 38 38 38 37 36 38 36 37 37 37 37 36 38 38 38 38 38 38 38 38 38 38 38 38 37 38 0
>E9LAHD006DLO2I LEN=298 QL=1 QR=105
17 17 17 17 17 23 29 30 29 24 24 24 28 28 33 32 32 32 33 25 25 25 25 33 32 32 30 30 30 32 32 37 37 37 40 40 40 39 32 32 36 40 40 40 40 32 32 32 32 32 32 32 32 32 32 32 32 32 32 32 32 32 32 32 32 32 32 32 32 32 32 32 30 27 19 17 17 28 21 15 15 15 15 15 15 21 15 15 15 15 21 11 15 15 15 19 19 19 19 21 12 12 15 15 15 15 15 13 13 13 13 13 13 13 13 13 13 13 13 13 15 19 18 19 19 19 11 11 13 13 13 13 13 13 13 13 13 9 13 13 13 13 13 13 13 17 17 13 13 11 11 11 11 13 13 13 13 13 22 22 13 13 13 13 13 13 13 18 17 18 19 13 13 13 13 19 21 21 13 13 13 10 13 13 13 13 13 13 13 12 12 18 16 18 18 12 12 12 12 12 12 12 18 18 18 12 12 12 12 12 12 12 18 18 16 12 11 11 11 11 11 11 11 11 11 17 17 17 17 20 20 11 11 11 11 11 20 20 17 11 11 11 11 11 11 16 18 16 11 11 11 11 11 11 11 11 11 11 11 11 11 11 11 11 11 11 16 15 15 16 11 11 11 16 11 11 11 16 15 11 11 11 0 11 11 11 11 11 11 11 11 0 11 0 19 19 0 0
>E9LAHD006DT2R4 LEN=251 QL=1 QR=174
27 27 27 27 25 25 23 21 15 15 15 15 15 25 18 26 25 25 25 27 15 15 15 15 15 18 11 11 15 15 15 15 21 15 29 33 33 32 30 30 27 30 30 33 30 32 32 32 32 32 32 32 32 30 25 25 25 32 32 32 32 32 32 30 30 30 30 32 32 32 30 30 24 23 23 28 28 32 32 32 33 31 29 23 23 23 32 32 32 23 23 23 23 27 25 27 30 30 30 30 30 27 16 16 19 23 30 28 28 28 28 28 28 28 23 23 20 16 13 13 21 28 29 16 16 16 21 23 23 23 30 30 28 28 28 28 28 28 29 21 21 17 17 17 17 20 20 28 28 28 28 28 21 15 15 15 17 22 26 28 26 25 25 20 20 20 26 26 22 22 17 17 17 17 21 20 25 27 27 23 23 21 21 13 13 13 13 13 13 12 12 18 12 12 12 12 15 21 26 26 23 23 20 23 23 25 25 26 15 15 15 15 15 0 21 21 25 24 20 20 24 24 27 27 23 20 19 15 15 15 23 23 20 20 20 19 23 23 27 27 27 27 27 23 0 0 0 0 0 0 0
>E9LAHD006DLEPI LEN=244 QL=1 QR=225
38 38 38 37 37 37 37 37 37 38 38 38 38 37 37 37 37 37 39 39 39 40 40 40 40 40 40 40 39 40 39 39 39 39 40 40 40 37 37 38 39 39 39 39 39 37 37 37 37 37 37 37 37 37 37 37 37 37 37 37 37 37 37 37 37 37 37 37 37 37 37 37 37 26 26 26 34 34 34 24 24 24 38 38 38 38 37 37 37 37 37 37 37 37 37 37 37 37 37 37 37 37 37 37 37 37 38 33 30 30 30 30 30 38 37 37 37 37 37 37 37 37 37 37 37 37 37 37 37 37 37 37 37 37 37 37 37 31 31 31 37 37 37 37 37 37 37 37 37 38 38 38 37 37 37 37 37 37 37 37 37 38 38 30 30 30 30 38 38 37 37 37 37 37 37 37 37 38 38 38 37 37 37 37 37 37 37 37 37 37 37 37 37 37 37 37 37 37 37 37 37 37 37 37 37 37 37 37 37 37 37 37 37 37 37 37 40 38 38 38 38 40 40 40 38 38 38 38 38 38 38 38 38 38 38 40 38 38 38 38 38 40 40 40
>E9LAHD006DH5S9 LEN=262 QL=1 QR=74
17 17 17 27 19 19 18 24 24 24 22 23 29 27 31 31 31 32 33 33 33 37 37 37 32 32 32 30 28 32 32 32 30 25 23 17 17 17 16 18 25 28 28 18 18 18 18 27 30 32 32 32 32 32 32 32 32 32 32 32 32 32 32 32 32 31 30 30 29 28 21 21 17 15 15 15 15 17 17 15 15 15 15 15 15 15 15 15 21 23 21 21 22 26 26 28 23 23 28 22 22 22 22 21 21 21 21 19 18 22 18 13 11 11 11 13 11 11 13 13 13 13 13 18 13 13 13 13 13 13 11 13 13 13 13 13 13 22 19 13 13 13 13 13 13 19 17 17 19 19 13 13 13 19 19 19 19 13 13 13 13 13 19 17 17 21 21 21 13 13 13 13 13 13 13 13 10 10 10 10 8 13 17 21 21 13 13 13 19 12 12 12 12 12 12 12 12 12 12 12 12 12 12 18 18 12 12 12 12 12 12 12 12 12 12 12 11 11 11 11 11 11 11 9 11 11 20 20 20 17 17 17 17 17 15 17 11 11 11 11 11 11 11 11 11 11 11 15 18 18 16 11 11 11 11 11 16 0 0 0 0 0
>E9LAHD006DL706 LEN=239 QL=1 QR=220
37 37 37 37 37 37 37 37 37 37 37 37 37 37 37 37 37 37 39 39 39 39 39 40 39 38 38 38 40 40 40 40 40 40 40 40 40 40 40 40 40 40 40 40 40 37 37 37 37 37 37 37 37 37 37 37 37 37 37 37 37 37 37 37 37 37 37 37 37 37 37 37 37 37 37 37 37 37 37 37 37 37 37 37 37 37 37 37 37 37 37 37 37 37 37 37 37 37 37 37 37 37 37 37 37 37 37 37 37 37 37 37 37 37 37 37 37 37 37 37 37 37 37 37 37 37 37 37 37 37 37 37 37 37 37 37 37 37 37 37 37 37 37 37 37 37 37 37 37 37 37 37 37 37 37 37 37 37 37 37 37 37 37 37 37 37 37 37 37 37 37 37 37 37 37 37 37 37 37 37 37 37 37 37 37 37 37 37 37 37 37 37 37 37 37 37 37 37 37 37 37 37 37 37 37 37 37 37 37 37 37 37 37 37 37 37 38 38 40 40 40 40 40 40 40 40 40 38 38 38 38 38 38 38 40 40 40 40 40
>E9LAHD006DIBBG LEN=230 QL=1 QR=173
32 32 32 32 32 32 32 32 32 32 32 32 32 32 32 32 32 32 40 40 40 40 40 40 40 40 40 40 40 40 40 40 40 40 40 40 25 25 25 32 39 40 40 40 40 32 32 32 32 32 32 32 32 32 32 32 32 32 32 32 32 32 32 32 32 32 32 32 32 32 32 32 32 32 32 32 32 32 32 32 32 32 32 32 32 32 32 32 32 32 32 32 32 32 32 32 32 32 21 21 23 30 32 32 32 32 32 32 32 32 32 32 32 32 32 32 32 32 32 32 32 32 32 32 32 32 32 32 32 32 32 32 32 32 32 32 32 32 30 26 26 26 32 32 32 32 32 31 31 22 17 17 17 17 22 30 30 22 21 21 22 18 18 13 19 19 21 13 13 13 13 13 13 13 13 13 0 0 13 13 13 13 13 0 13 13 13 0 13 18 23 21 12 0 0 0 12 12 0 16 12 12 12 12 0 0 0 12 12 18 18 18 12 12 9 12 17 17 19 23 15 15 15 15 23 24 27 0 0 0
>E9LAHD006DUDSJ LEN=246 QL=1 QR=225
37 37 37 37 37 37 37 37 37 37 37 37 37 37 37 37 37 37 40 40 40 40 39 40 39 40 40 40 39 40 39 39 29 29 29 29 36 36 36 40 39 39 37 39 39 37 37 37 37 37 37 37 37 37 37 37 37 37 37 37 37 37 37 37 37 37 37 37 37 37 37 37 37 37 37 37 37 37 37 37 37 37 37 37 37 37 37 37 37 37 37 37 37 38 38 38 37 37 37 37 37 37 37 37 37 38 40 38 37 37 37 37 37 37 37 37 37 37 37 37 37 37 37 38 38 38 37 37 37 37 38 38 38 37 37 38 38 38 38 38 37 37 37 37 37 37 37 37 37 37 37 37 37 37 37 37 37 37 37 37 37 38 38 33 33 33 33 37 37 38 38 38 26 26 26 33 38 37 37 37 37 37 37 37 37 37 37 37 37 37 37 37 37 37 37 37 37 37 37 38 38 38 37 37 37 38 38 38 38 28 26 26 38 37 37 37 36 33 33 33 33 33 33 38 37 36 36 36 36 36 37 36 38 36 36 37 36 36 36 37 37 37 37 36 0 0
>E9LAHD006DQH2K LEN=245 QL=1 QR=113
34 34 32 32 32 31 31 27 19 19 19 18 18 21 14 27 27 29 30 30 31 28 28 26 31 34 34 35 35 35 35 35 35 35 36 35 35 34 34 34 34 35 36 35 33 30 30 34 34 34 34 34 34 34 34 34 34 32 32 32 32 34 34 34 34 34 34 34 34 34 34 34 34 34 32 32 32 27 15 19 19 19 18 20 31 30 30 30 32 34 34 34 34 34 34 35 35 31 27 28 34 32 32 32 32 32 29 22 14 14 14 14 14 16 17 12 12 22 27 27 33 33 34 34 34 34 34 30 31 30 30 31 34 34 34 32 32 32 34 32 18 18 18 24 31 29 25 22 14 14 14 16 16 27 16 16 16 16 25 27 27 14 14 14 14 14 14 14 14 14 12 12 21 21 23 28 27 25 29 29 29 30 32 34 32 32 32 32 32 34 34 34 34 32 30 30 30 32 32 34 34 32 28 27 27 28 28 21 14 14 14 14 14 14 17 14 14 14 14 14 14 14 19 19 26 26 26 30 30 34 34 23 18 18 18 23 28 34 34 34 34 34 34 34 34
>E9LAHD006DQ4UV LEN=240 QL=1 QR=221
37 37 37 37 37 37 37 37 37 37 37 37 37 37 37 37 37 37 39 39 39 39 39 40 39 36 36 36 40 40 40 40 40 40 40 40 40 40 40 40 40 40 40 40 40 37 37 37 37 37 37 37 37 37 37 37 37 37 37 37 37 37 37 37 37 37 37 37 37 37 37 37 37 37 37 37 37 37 37 34 34 34 37 37 37 34 34 34 38 37 37 37 38 31 31 31 31 37 37 37 37 37 37 37 37 37 37 37 37 37 37 37 37 37 37 37 37 37 37 37 37 37 37 37 37 37 37 37 37 37 37 37 37 37 37 37 37 37 37 37 37 37 37 37 37 37 37 37 37 37 37 37 37 37 37 37 37 37 37 37 37 37 37 37 37 37 37 37 37 37 37 37 37 37 37 37 37 37 37 37 37 37 37 37 37 37 37 37 37 37 37 37 37 37 37 37 37 37 37 37 37 37 37 37 37 37 37 37 37 37 37 37 37 37 37 37 40 40 38 38 38 38 38 38 38 36 37 29 29 29 36 36 36 36 36 37 38 38 38 38
>E9LAHD006DP74J LEN=243 QL=1 QR=224
37 37 37 37 37 37 37 37 38 38 38 37 37 37 37 37 37 37 40 40 40 40 40 40 40 40 40 40 40 40 40 40 40 40 40 40 36 36 36 40 40 40 40 40 40 37 37 37 37 37 37 37 37 37 37 37 37 37 37 37 37 37 37 37 37 37 37 37 37 37 37 37 37 37 37 37 37 37 37 37 37 37 37 37 37 37 37 37 37 37 37 37 37 37 31 31 31 38 37 37 37 37 37 37 37 37 37 37 37 37 37 37 37 37 37 37 37 37 37 37 37 38 38 26 26 26 34 22 22 22 26 38 37 37 37 37 37 37 37 37 37 37 37 37 37 37 37 37 37 37 37 37 38 38 38 38 38 38 38 38 34 34 34 34 34 38 38 38 38 38 38 38 37 37 37 37 37 37 37 37 37 37 37 38 38 38 38 37 37 37 37 37 37 37 37 37 37 37 37 37 37 37 37 37 37 37 37 37 37 37 37 37 37 37 37 37 38 38 36 36 37 37 37 37 37 37 33 33 33 33 33 36 36 36 36 33 33 33 37 37 38 38 38
>E9LAHD006DMR8Z LEN=238 QL=1 QR=219
37 37 37 37 37 37 37 37 37 37 37 37 37 37 37 37 37 37 40 40 40 40 40 40 40 40 40 40 40 40 40 40 40 40 40 40 40 40 40 40 40 40 40 40 40 37 37 37 37 37 37 37 37 37 37 37 37 37 37 37 37 37 37 37 37 37 37 37 37 37 37 37 37 37 37 37 37 37 37 37 37 37 37 37 37 37 37 37 37 37 37 37 37 37 37 37 37 37 37 37 37 37 37 37 37 37 37 37 37 37 30 28 30 34 33 33 38 38 37 38 38 38 37 37 37 37 37 37 37 37 37 33 33 33 33 34 34 34 38 38 37 38 38 38 38 37 37 37 37 37 37 37 37 37 38 38 38 37 38 24 21 21 21 17 34 34 38 38 38 38 37 38 38 38 38 37 37 37 37 37 37 37 37 33 33 33 38 37 37 37 37 37 37 37 37 37 37 37 37 37 37 37 37 37 37 37 37 37 37 37 37 37 37 38 38 40 33 38 38 38 38 37 37 36 38 36 36 38 38 38 38 38 38 38 38 38 37 38
>E9LAHD006DKSPH LEN=276 QL=1 QR=186
32 32 32 32 32 32 32 32 32 32 32 32 32 32 32 32 32 32 33 33 33 33 33 32 32 24 25 25 32 32 33 33 33 33 33 32 32 32 32 32 30 30 32 33 37 32 32 32 32 32 32 32 32 32 32 32 32 33 33 30 30 30 32 32 32 32 32 32 32 32 32 32 32 32 32 32 32 32 28 28 28 30 19 19 19 23 23 30 30 30 30 32 32 32 32 32 32 32 32 32 32 32 32 32 32 30 30 30 32 32 18 18 18 32 32 32 32 32 31 30 30 30 30 30 30 30 30 30 17 17 16 21 26 28 28 26 21 21 19 11 13 13 18 17 19 19 19 13 13 13 13 13 13 13 20 15 15 15 15 26 23 23 23 23 23 23 23 20 20 13 13 10 13 13 13 13 13 13 13 13 13 13 13 13 13 13 13 13 13 12 12 12 12 12 12 12 12 18 16 16 16 18 12 12 12 12 12 12 12 12 18 21 18 18 18 18 17 9 11 11 11 11 11 11 11 11 11 11 11 11 11 9 9 11 11 11 11 11 11 11 11 11 17 11 11 11 11 11 11 11 11 11 11 11 11 11 11 11 11 11 11 11 11 11 11 11 11 11 11 11 11 11 11 11 0 0
>E9LAHD006DL916 LEN=239 QL=1 QR=220
37 37 37 37 37 37 37 37 37 37 37 37 37 37 37 37 37 37 40 40 40 40 40 40 40 38 38 38 40 40 40 40 40 40 40 40 40 40 40 40 40 40 40 40 40 37 37 37 37 37 37 37 37 37 37 37 37 37 37 37 37 37 37 37 37 37 37 37 37 37 37 37 37 37 37 37 37 37 37 37 37 37 37 37 37 37 37 37 37 37 37 37 37 37 37 37 37 37 37 37 37 37 37 37 37 37 37 37 37 37 37 37 37 37 37 37 37 37 37 37 37 37 37 37 37 37 37 38 38 38 38 37 37 37 37 37 37 37 37 37 37 37 37 37 37 37 37 37 37 37 37 37 37 37 37 37 37 37 37 37 37 37 37 37 37 37 37 37 37 38 38 38 37 37 37 37 37 37 37 37 37 37 37 37 37 37 37 37 37 37 37 37 37 37 37 37 37 37 37 37 37 37 37 37 37 37 37 37 37 37 37 37 37 37 37 37 38 37 36 36 36 36 36 36 33 33 28 28 28 36 36 36 36 36 36 36 36 36 38
>E9LAHD006DRCYA LEN=243 QL=1 QR=224
37 37 37 37 37 37 37 37 37 37 37 37 37 37 37 37 37 37 40 40 40 40 40 40 40 40 40 40 40 40 40 40 40 40 40 40 36 36 36 40 40 40 40 40 40 37 37 37 37 37 37 37 37 37 37 37 37 37 37 37 37 37 37 37 37 37 37 37 37 37 37 37 37 37 37 37 37 37 37 34 34 34 37 37 37 37 37 37 37 37 37 38 34 31 31 31 31 38 37 37 37 37 37 37 37 37 37 37 37 37 37 37 37 40 38 38 37 37 37 37 37 37 37 37 37 37 37 37 37 37 37 37 37 37 37 37 37 37 37 37 37 37 37 37 37 37 37 37 37 37 37 37 37 37 37 37 37 37 37 37 37 37 37 37 37 37 37 37 37 38 38 38 38 38 37 37 37 37 37 37 37 37 37 37 37 37 37 37 37 37 37 37 37 37 37 37 37 37 37 37 37 37 37 37 37 37 37 37 37 37 37 37 37 37 37 37 38 38 40 40 40 40 40 40 40 40 40 40 40 40 38 38 38 38 40 38 38 38 38 38 38 38 38
>E9LAHD006DT38I LEN=238 QL=1 QR=219
37 37 37 37 37 37 37 37 37 37 37 37 37 37 37 37 37 37 40 40 40 40 40 40 40 40 40 40 39 40 39 39 39 39 39 40 38 38 38 40 40 40 40 40 40 37 37 37 37 37 37 37 37 37 37 37 37 37 37 37 37 37 37 37 37 37 37 37 37 37 37 37 37 37 37 37 37 37 37 37 37 37 37 37 37 37 37 37 37 37 37 37 37 37 37 37 37 37 37 37 37 37 37 37 37 37 37 37 37 37 37 37 37 37 37 37 37 37 38 38 38 38 38 38 38 38 22 22 22 22 22 22 34 34 37 37 38 38 38 37 37 37 37 37 37 37 37 37 37 37 37 37 34 34 34 38 38 37 37 32 18 18 18 18 21 21 21 21 34 34 38 37 37 37 37 37 37 37 38 38 38 38 37 37 37 37 37 37 37 37 37 37 37 37 37 37 37 37 37 37 37 37 37 38 38 38 37 37 37 37 37 37 37 37 37 37 38 40 40 38 38 38 38 38 38 36 36 36 36 37 33 33 33 33 33 33 33 36
>E9LAHD006DOF05 LEN=242 QL=1 QR=223
37 37 37 37 37 37 37 37 37 37 37 37 37 37 37 37 37 37 39 39 39 39 39 40 40 36 36 36 40 40 40 40 40 40 40 40 40 40 40 40 40 40 40 40 40 37 37 37 37 37 37 37 37 37 37 37 37 37 37 37 37 37 37 37 37 37 37 37 37 37 37 37 37 37 37 37 37 37 37 37 37 37 37 37 37 37 37 37 37 37 37 37 37 37 37 37 37 37 37 37 37 37 37 37 37 37 37 37 37 37 37 37 37 37 37 37 37 37 37 37 37 37 37 37 37 37 37 37 37 37 37 37 37 37 37 37 37 37 37 37 37 37 37 37 37 37 37 37 37 37 37 37 37 37 37 37 37 37 31 31 31 38 38 37 37 37 37 37 38 38 38 37 37 37 37 37 37 37 37 37 37 37 37 37 37 37 37 37 37 37 37 37 37 37 37 37 37 37 37 37 37 37 37 37 37 37 37 37 37 38 34 30 31 31 37 37 36 36 36 36 36 36 36 38 38 38 38 38 38 38 38 38 38 38 38 38 38 38 38 40 40 40
>E9LAHD006DPOR7 LEN=243 QL=1 QR=224
37 37 37 37 37 37 37 37 37 37 37 37 37 37 37 37 37 37 40 40 40 40 40 40 40 38 38 38 38 38 40 40 40 39 39 39 39 39 39 39 40 40 40 39 39 37 37 37 37 37 37 37 37 40 40 40 40 37 37 37 37 37 37 37 37 37 37 37 37 37 37 37 37 38 38 38 37 37 37 37 37 37 37 37 37 37 37 37 37 37 37 37 37 38 38 38 38 37 37 37 37 37 37 37 37 37 37 37 37 37 37 37 37 37 37 37 37 37 38 38 38 37 37 37 37 37 37 37 37 37 37 37 37 37 37 37 37 37 37 37 37 37 37 37 37 37 37 37 37 37 38 38 38 38 38 38 38 37 37 37 37 37 37 37 37 37 37 37 37 37 37 37 37 37 37 37 37 37 37 37 37 37 37 37 37 37 37 37 37 37 37 37 37 37 37 37 37 37 37 37 37 37 37 37 37 37 37 37 37 37 37 37 37 37 37 37 40 40 40 40 40 40 38 38 38 38 38 38 38 38 38 38 38 38 38 38 38 38 38 38 38 38 38
>E9LAHD006DTMCV LEN=238 QL=1 QR=219
35 35 35 35 35 35 35 34 25 26 26 26 26 34 35 35 35 35 35 35 37 35 36 36 36 37 36 38 38 38 38 38 38 36 36 36 36 36 36 39 38 38 38 38 38 35 35 35 35 35 35 35 35 35 35 35 35 35 35 35 35 35 35 35 35 35 35 35 32 32 32 34 32 25 25 25 32 32 34 34 34 35 35 35 35 35 35 35 35 35 35 35 35 35 35 35 35 35 35 35 35 35 35 35 35 35 35 35 35 35 34 34 34 35 35 35 35 35 32 32 31 31 28 28 35 35 35 35 33 21 21 21 35 35 35 35 35 35 33 33 34 31 25 25 25 31 34 35 35 35 35 35 35 35 34 34 34 34 34 34 34 35 35 35 34 34 34 35 35 35 35 35 35 35 35 35 35 35 35 35 35 34 34 26 26 26 35 35 35 35 35 35 35 35 35 35 33 33 33 35 35 29 21 17 17 17 21 33 33 33 33 33 35 35 35 35 35 35 35 35 35 35 35 35 35 35 35 35 35 35 32 32 32 35 35 35 35 35
>E9LAHD006DKQZA LEN=243 QL=1 QR=224
37 37 37 37 37 37 37 37 37 37 37 37 37 37 37 37 37 37 40 40 40 40 40 40 40 38 38 38 40 40 40 40 40 40 40 40 40 40 40 40 40 40 40 40 40 37 37 37 37 37 37 37 37 37 37 37 37 37 37 37 37 37 37 37 37 37 37 37 37 37 37 37 37 37 37 37 37 37 37 38 38 38 37 37 37 37 37 37 37 37 37 37 37 37 37 37 37 37 37 37 37 37 37 37 37 37 37 37 37 37 37 37 37 37 37 37 37 37 37 37 37 37 37 37 37 37 37 37 37 37 37 37 37 37 37 37 37 37 37 37 37 37 37 37 37 37 37 37 37 37 37 37 37 37 37 37 37 37 37 37 37 37 37 37 37 37 37 37 37 37 37 37 37 37 37 37 37 37 37 37 37 37 37 37 37 37 37 37 37 37 37 37 37 37 37 37 37 37 37 37 37 37 37 37 37 37 37 37 37 37 37 37 37 37 37 37 40 40 40 40 40 40 40 40 38 38 38 40 40 40 40 38 38 38 40 40 40 40 40 40 38 38 38
>E9LAHD006DLKDP LEN=238 QL=1 QR=219
37 37 37 37 37 37 37 37 37 37 37 37 37 37 37 37 37 37 40 40 40 40 40 40 40 40 40 40 40 40 40 40 40 40 40 40 40 40 40 40 40 40 40 40 40 37 37 37 37 37 37 37 37 37 37 37 37 37 37 37 37 37 37 37 37 37 37 37 37 37 37 37 37 37 37 37 37 37 37 37 37 37 37 37 37 37 37 37 37 37 37 37 37 37 37 37 37 37 37 37 37 37 37 37 37 37 37 37 37 37 37 37 37 37 37 37 37 37 37 37 37 37 37 37 37 37 33 33 33 33 33 33 38 38 37 37 37 37 37 37 37 37 37 37 37 37 37 37 37 37 37 37 38 38 38 37 37 37 37 37 37 37 37 37 37 37 37 37 37 37 37 37 37 37 37 37 37 37 37 37 37 37 37 37 37 37 37 37 37 37 37 37 37 37 37 37 37 37 37 37 37 37 37 37 37 37 37 37 37 37 37 37 37 37 37 37 38 38 38 38 38 38 38 38 38 38 38 38 38 38 38 38 38 38 40 40 38 38
>E9LAHD006DRRC0 LEN=239 QL=1 QR=220
37 37 37 37 37 37 37 37 37 37 37 37 37 37 37 37 37 37 40 40 40 40 40 40 40 40 40 40 40 40 40 40 40 40 40 40 40 40 40 40 40 40 40 40 40 37 37 37 37 37 37 37 37 37 37 37 37 37 37 37 37 37 37 37 37 37 37 37 37 37 37 37 37 37 37 37 37 37 37 37 37 37 37 37 37 37 37 37 37 37 37 37 37 37 37 37 37 37 37 37 37 37 37 37 37 37 37 37 37 37 37 37 37 37 37 37 37 38 38 38 38 37 37 37 24 20 18 18 18 18 22 31 37 37 37 37 34 34 33 37 37 37 37 37 37 37 37 37 37 37 37 37 37 37 37 37 37 37 37 37 37 37 37 37 37 37 37 37 37 37 37 37 37 37 37 37 37 37 37 37 37 37 37 37 37 37 37 37 37 37 37 37 37 37 37 37 37 37 37 37 37 37 37 37 37 37 37 37 37 37 37 37 37 37 37 37 38 38 38 38 37 37 36 36 36 36 36 36 36 36 37 36 36 36 37 37 37 37 38
>E9LAHD006DHPE9 LEN=246 QL=1 QR=166
33 33 35 35 35 35 35 35 35 35 35 35 35 35 35 35 35 35 36 36 36 36 36 37 37 36 36 35 35 35 35 35 36 36 36 35 29 29 29 36 35 36 37 36 36 35 35 35 35 35 35 35 35 35 35 35 35 35 35 35 35 35 35 35 35 35 35 35 33 33 33 33 35 35 35 35 35 35 31 21 21 21 33 29 21 21 21 21 21 30 35 35 35 33 33 33 33 35 35 35 35 35 35 35 35 35 35 29 29 29 29 29 35 35 35 35 35 35 35 35 35 35 33 33 29 29 29 29 33 33 33 35 35 35 35 35 35 35 35 35 35 35 33 29 29 29 33 33 33 33 35 33 33 31 33 33 27 27 20 20 20 20 20 25 32 32 25 25 25 33 33 35 27 29 29 29 29 29 29 29 29 33 35 35 35 35 35 35 35 27 27 28 35 35 35 35 35 33 33 33 35 35 35 35 35 35 35 35 35 35 35 35 35 35 35 35 34 34 34 34 34 34 34 34 29 29 29 33 33 33 34 34 34 34 33 33 33 34 34 34 33 33 33 0 0 0
>E9LAHD006DRCZS LEN=243 QL=1 QR=224
37 37 37 37 37 37 37 37 37 37 37 37 37 37 37 37 37 37 40 40 40 40 40 40 40 38 38 38 40 40 40 40 40 40 40 40 40 40 40 40 40 40 40 40 40 37 37 37 37 37 37 37 37 37 37 37 37 37 37 37 37 37 37 37 37 37 37 37 37 37 37 37 37 37 37 37 37 37 37 37 37 37 37 37 37 37 37 37 37 37 37 37 37 37 37 37 37 37 37 37 37 37 37 37 37 37 37 37 37 37 37 37 37 37 37 37 37 37 37 37 37 37 37 37 37 37 37 37 37 37 37 37 37 37 37 37 37 37 37 37 37 37 37 37 37 37 37 37 37 37 37 37 37 37 37 37 37 37 37 37 37 37 37 37 37 37 37 37 37 37 37 37 37 37 37 37 37 37 37 37 37 37 37 37 37 37 37 37 37 37 37 37 37 37 37 37 37 37 37 37 37 37 37 37 37 37 37 37 37 37 37 37 37 37 37 37 40 40 38 38 38 38 40 40 40 40 40 40 40 40 38 38 38 38 38 38 38 38 40 40 40 40 40
>E9LAHD006DIONQ LEN=244 QL=1 QR=225
34 34 34 37 37 37 37 37 37 37 37 37 37 37 37 37 37 37 40 40 40 40 40 38 40 36 36 34 39 37 39 39 28 28 22 22 22 26 26 33 34 39 37 39 39 37 37 37 37 37 37 37 37 37 37 37 37 37 37 37 37 37 37 37 37 37 37 37 37 37 37 37 37 37 37 37 37 37 37 37 37 37 37 37 37 37 38 38 40 38 37 37 37 37 37 37 37 37 37 37 37 37 37 37 37 37 37 37 37 37 37 37 37 37 37 37 37 37 37 37 37 37 37 37 37 37 37 37 37 37 37 37 37 37 37 37 37 38 38 38 37 37 37 37 37 37 37 37 37 37 37 37 37 37 37 37 37 37 37 37 37 37 37 37 37 37 37 37 37 37 33 33 33 33 33 37 37 37 37 37 37 37 37 37 37 37 37 37 37 37 37 37 37 37 37 37 37 37 37 37 37 37 37 37 37 37 37 38 38 31 31 31 37 37 37 37 38 36 36 36 36 37 37 36 36 36 36 37 37 36 37 38 38 38 38 38 38 38 38 38 38 40 38 40
>E9LAHD006DMH8N LEN=241 QL=1 QR=222
37 37 37 37 37 37 37 37 37 37 37 37 37 37 37 37 37 37 40 40 40 40 40 40 40 38 38 38 40 40 40 40 40 40 40 40 40 40 40 40 40 40 40 40 40 37 37 37 37 37 37 37 37 37 37 37 37 37 37 37 37 37 37 37 37 37 37 37 37 37 37 37 37 38 38 38 37 37 37 37 37 37 37 37 37 37 37 37 37 37 37 37 37 37 31 31 31 31 31 31 37 37 37 37 37 37 37 37 37 37 37 37 37 37 37 37 37 37 37 37 37 37 37 37 37 37 37 37 37 37 37 37 37 37 37 37 37 37 37 37 37 37 37 37 37 37 37 37 37 37 37 37 37 37 37 37 37 37 37 37 37 37 37 37 37 37 37 34 34 34 34 37 37 37 37 37 37 37 37 37 37 37 37 37 37 37 37 37 37 37 37 37 37 37 37 37 37 37 37 37 37 37 37 37 37 37 37 37 37 37 37 37 37 37 37 37 38 38 38 38 38 38 38 38 40 40 40 40 40 40 40 40 40 40 40 40 40 40 40 40 40
>E9LAHD006DPDNA LEN=244 QL=1 QR=224
37 37 37 37 37 37 37 37 37 37 37 37 37 37 37 37 37 37 40 40 40 40 40 40 40 40 40 40 40 40 40 40 40 40 40 40 40 40 40 40 40 40 40 40 40 37 37 37 37 37 37 37 37 37 37 37 37 37 37 37 37 37 37 37 37 37 37 37 37 37 37 37 37 37 37 37 37 37 37 37 37 37 37 37 37 37 37 37 37 37 37 37 37 37 37 37 37 37 37 37 37 37 37 37 37 37 37 37 37 37 37 37 37 37 37 37 37 37 37 37 37 37 37 37 37 37 37 37 37 37 37 37 37 37 37 37 37 37 37 37 37 37 37 37 37 37 37 37 37 37 37 37 37 37 37 37 37 37 37 37 37 37 37 37 37 37 37 37 37 37 37 37 37 37 37 37 37 37 37 37 37 37 37 37 37 37 37 37 37 37 37 37 37 37 37 37 37 37 37 37 37 37 37 37 37 37 37 37 37 37 37 37 37 37 37 37 38 38 40 40 40 40 40 40 40 40 40 40 38 38 38 38 38 38 40 38 38 38 38 38 40 40 38 0
>E9LAHD006DMBDZ LEN=238 QL=1 QR=219
37 37 37 37 37 37 37 37 37 37 37 37 37 37 37 37 37 37 40 40 40 40 40 40 40 40 40 40 40 40 40 40 40 40 40 40 40 40 40 40 40 40 40 40 40 37 37 37 37 37 37 37 37 37 37 37 37 37 37 37 37 37 37 37 37 37 37 37 37 37 37 37 37 37 37 37 37 37 37 37 37 37 37 37 37 37 37 37 37 37 37 37 37 37 37 37 37 37 37 37 37 37 37 37 37 37 37 37 37 37 37 37 37 37 37 37 37 37 37 37 37 37 37 37 37 37 37 37 37 37 37 37 37 37 37 37 37 37 37 37 37 37 37 37 37 37 37 37 37 37 37 37 37 37 31 31 31 30 37 37 37 37 37 32 32 32 31 31 31 37 37 37 38 38 38 37 37 37 37 37 40 38 40 37 37 37 37 37 37 37 37 37 37 37 37 37 37 37 37 37 37 37 38 31 31 31 37 37 37 37 37 37 37 37 37 37 38 38 38 38 38 38 38 38 38 40 40 40 40 40 38 38 38 40 40 40 40 40
>E9LAHD006DQMPH LEN=239 QL=1 QR=172
32 32 32 32 32 32 32 32 25 25 25 30 30 33 29 32 31 30 19 19 19 19 29 30 30 18 18 20 30 29 33 37 37 37 37 37 40 40 40 40 40 40 40 40 40 32 32 32 32 32 32 32 32 32 32 32 32 32 32 32 32 32 32 32 32 32 32 32 32 32 32 32 32 32 32 32 32 32 32 32 32 32 32 32 32 32 32 32 32 32 32 32 23 21 21 21 21 32 25 25 32 32 32 32 32 32 32 32 32 32 32 32 32 32 29 29 30 30 30 30 30 23 17 17 17 21 28 28 28 28 23 23 23 27 26 26 26 32 32 32 32 32 32 32 32 32 32 32 32 32 32 32 32 32 32 32 32 32 32 32 32 32 32 30 30 28 28 28 15 13 13 13 13 0 13 13 13 13 13 0 18 19 19 13 13 13 13 13 0 9 9 12 12 12 12 18 21 12 12 12 0 12 0 0 12 12 12 12 12 12 12 12 12 12 12 12 17 20 15 11 0 0 0 11 0 11 11 17 11 11 0 11 0 17 20 20 20 20 0
>E9LAHD006DMJA2 LEN=241 QL=1 QR=221
34 34 34 34 34 34 34 34 34 34 34 34 34 34 40 34 34 34 40 40 40 40 40 40 40 40 40 40 40 40 40 40 40 40 40 40 40 40 40 40 40 40 40 40 40 34 34 34 34 34 34 34 34 34 34 34 34 34 34 34 34 34 34 34 34 34 34 34 34 34 34 34 34 34 34 34 34 34 40 34 34 34 34 34 34 34 34 34 34 34 34 34 34 34 34 34 34 34 40 40 34 34 34 34 34 34 34 34 34 34 34 34 34 34 38 33 32 32 32 34 34 34 34 34 34 34 34 34 34 34 34 34 34 34 34 34 34 34 34 34 34 34 34 34 34 34 34 34 34 34 34 34 30 25 25 25 34 34 25 25 25 25 25 29 29 30 31 34 34 34 34 34 34 34 34 34 34 34 34 34 34 34 34 34 32 30 30 19 19 18 34 34 34 34 34 34 34 34 34 34 34 34 32 32 30 24 14 14 14 14 14 14 14 14 14 14 14 14 19 14 14 14 0 14 14 0 14 0 14 14 14 14 14 14 0 14 24 19 19 19 0
>E9LAHD006DKAOH LEN=243 QL=1 QR=222
37 37 37 37 37 40 40 38 38 38 38 37 37 37 37 37 37 37 40 40 40 40 40 40 40 35 35 31 39 37 39 39 39 39 39 39 28 30 30 36 36 36 37 39 39 37 37 37 37 37 37 37 37 37 37 37 37 37 37 37 37 37 37 37 37 37 37 37 37 37 37 37 37 37 37 37 37 37 38 31 31 31 33 33 37 37 37 37 37 37 37 37 37 37 37 37 37 37 37 37 37 37 37 37 37 37 37 37 37 38 30 30 30 38 37 37 37 37 37 38 38 38 37 37 37 37 37 37 37 37 37 37 37 37 37 37 37 37 37 37 38 38 38 38 37 37 37 37 37 37 37 37 37 37 37 37 37 37 37 37 34 34 33 37 37 37 37 37 37 37 37 38 38 38 38 38 38 37 37 37 37 37 37 38 38 38 33 33 33 38 38 38 37 37 37 37 37 37 37 38 38 38 37 37 37 37 37 37 37 37 37 37 37 37 37 37 36 36 36 36 36 36 36 36 36 36 36 36 28 28 28 33 33 33 33 33 36 36 36 36 33 0 0
>E9LAHD006DHSZ8 LEN=242 QL=1 QR=223
37 37 37 37 37 37 37 37 40 40 40 37 37 37 37 37 37 37 40 40 40 40 40 40 40 40 40 40 40 40 40 40 40 40 40 40 40 40 40 40 40 40 40 40 40 37 37 37 37 37 37 37 37 37 37 37 37 37 37 37 37 37 37 37 37 37 37 37 37 37 37 37 37 37 37 37 37 37 37 37 37 37 37 37 40 38 38 37 37 37 37 37 37 37 37 37 37 37 37 37 37 37 37 37 37 37 37 37 37 37 37 37 37 37 37 37 37 37 37 37 37 37 38 38 38 38 38 38 37 37 37 37 38 38 38 37 37 37 37 37 37 37 37 37 37 37 37 37 37 37 37 37 37 37 37 37 37 37 37 37 37 37 37 37 37 37 37 37 37 37 37 37 37 37 38 38 38 38 38 37 37 37 37 37 37 37 37 37 37 37 37 37 37 37 37 37 37 37 37 37 37 37 37 37 37 37 37 37 37 37 37 37 37 37 37 37 40 40 40 40 40 40 40 40 40 40 38 38 38 33 33 33 38 37 38 38 38 37 37 37 37 38
>E9LAHD006DMG96 LEN=304 QL=1 QR=71
32 32 32 32 32 32 32 32 32 32 32 32 32 32 32 32 28 28 25 25 25 25 33 32 32 30 30 30 30 28 30 30 30 32 30 23 18 18 19 19 19 30 28 28 27 27 28 30 30 31 32 32 32 32 32 32 32 32 32 32 32 32 32 33 31 30 29 27 25 21 15 17 17 17 15 15 15 15 15 15 15 15 15 11 15 15 15 21 19 24 21 21 15 15 15 27 26 25 24 24 11 11 15 21 19 15 15 13 13 13 13 13 13 11 11 11 13 11 11 13 13 13 19 19 24 22 22 22 18 18 18 26 23 23 13 13 15 13 13 13 13 13 13 13 24 22 13 13 13 13 13 13 13 13 13 13 13 13 13 13 13 13 13 13 13 13 13 13 13 13 13 17 23 23 21 21 21 10 10 10 10 13 19 13 13 13 13 13 13 12 12 12 12 12 12 12 12 12 12 12 12 12 12 12 12 12 12 12 12 12 12 12 12 12 12 12 17 17 9 9 11 11 15 11 11 11 11 11 11 11 11 11 11 11 9 11 11 11 11 11 11 11 11 11 11 11 11 11 11 11 11 11 11 11 12 7 7 11 11 11 11 13 17 14 8 11 11 13 13 14 15 16 16 16 11 11 11 11 11 11 11 11 8 11 11 11 11 11 15 15 16 16 11 11 11 11 11 18 18 18 18 19 0 0
>E9LAHD006DK3D4 LEN=241 QL=1 QR=222
37 37 37 37 37 37 37 37 37 37 37 37 37 37 37 37 37 37 36 36 36 36 39 38 39 38 38 38 40 40 40 40 40 40 40 40 40 40 40 40 40 40 40 40 40 37 37 37 37 37 37 37 37 37 37 37 37 37 37 37 37 37 37 37 37 37 37 37 37 37 37 37 37 38 38 38 37 37 37 37 37 37 37 37 37 37 37 37 37 37 37 37 37 34 34 34 34 37 37 37 37 37 37 37 37 37 37 37 37 37 37 37 37 37 37 37 37 37 37 37 37 37 38 38 38 37 37 37 33 28 28 29 29 34 38 37 37 37 37 37 37 37 37 37 37 37 37 37 37 37 37 37 37 37 37 37 37 37 37 37 37 37 37 37 37 37 37 37 37 37 37 37 37 37 37 37 37 40 40 40 37 37 37 37 37 37 37 37 37 37 37 37 37 37 37 37 37 37 37 37 37 37 37 37 37 37 34 34 34 37 37 37 37 37 37 37 40 40 40 38 38 38 38 38 38 38 38 33 29 29 29 38 38 37 37 37 38 38 38 38 40
>E9LAHD006DOLFZ LEN=241 QL=1 QR=222
37 37 37 37 37 37 37 37 37 37 37 37 37 37 37 37 37 37 40 40 40 40 40 40 40 40 40 40 40 40 40 40 40 40 40 40 40 40 40 40 40 40 40 40 40 37 37 37 37 37 37 37 37 37 37 37 37 37 37 37 37 37 37 37 37 37 37 37 37 37 37 37 37 37 37 37 37 37 37 37 37 37 37 37 37 37 37 37 37 37 37 37 37 37 37 37 37 37 37 37 37 37 37 37 37 37 37 37 37 37 37 37 37 37 37 37 37 37 37 37 37 37 37 38 38 38 37 37 37 37 37 37 37 37 31 31 31 31 37 37 37 37 37 37 37 37 37 37 37 37 37 37 37 37 37 37 37 38 38 38 37 37 37 37 37 37 37 37 37 37 37 37 37 37 37 37 37 37 37 37 37 37 37 40 40 40 37 37 37 37 37 37 37 37 37 37 37 37 37 37 37 37 37 37 37 37 37 37 37 37 37 37 37 37 37 37 40 40 40 40 40 40 40 40 40 40 40 40 38 38 38 38 40 38 38 38 40 40 40 40 40
>E9LAHD006DPMD1 LEN=240 QL=1 QR=221
37 37 37 37 37 37 37 37 37 37 37 37 37 37 37 37 36 36 36 36 37 37 38 40 40 37 37 37 38 40 40 40 40 40 40 38 38 38 38 40 38 38 38 38 37 37 37 37 37 37 37 32 32 32 32 32 32 37 37 37 37 37 37 37 37 37 37 37 37 37 37 37 37 37 37 37 37 37 35 35 35 35 37 37 37 26 26 23 37 36 36 36 36 22 22 22 22 31 22 22 24 31 37 36 36 36 36 36 36 36 37 35 35 35 35 36 37 37 37 37 37 37 36 28 28 28 35 35 37 37 37 37 37 35 32 32 32 32 35 36 36 37 37 37 37 37 37 37 37 37 36 35 35 35 37 37 28 28 28 36 36 37 37 37 37 37 28 28 28 28 24 32 37 37 37 37 37 37 36 36 36 36 37 37 37 37 37 37 37 37 37 37 37 37 37 37 37 37 35 35 35 37 37 37 37 37 37 37 37 35 35 35 37 37 37 37 36 36 36 36 36 37 38 38 38 38 37 36 36 36 37 36 36 36 36 36 36 36 36 36
>E9LAHD006DS034 LEN=242 QL=1 QR=224
37 37 37 37 37 37 37 37 37 37 37 37 37 37 37 37 37 37 40 40 40 40 40 38 40 38 38 38 40 40 38 38 38 38 38 38 33 33 33 37 38 38 38 38 37 37 37 37 37 37 37 37 37 37 37 37 37 36 36 36 36 37 37 37 37 37 37 37 37 37 37 37 37 37 37 37 37 37 37 37 37 37 37 37 37 37 37 37 37 37 37 37 37 37 37 37 37 37 37 37 37 37 37 37 37 37 37 37 37 37 37 37 37 37 36 36 36 37 37 37 37 37 37 37 37 37 36 36 35 35 35 36 35 35 35 35 36 36 37 37 37 37 37 37 37 37 37 37 37 37 37 37 37 37 37 37 37 37 37 37 36 36 21 21 21 22 23 23 23 35 35 37 37 35 35 35 33 33 32 37 37 37 37 35 35 33 33 33 21 21 21 22 31 37 37 37 37 35 35 35 37 37 37 37 37 37 31 22 22 22 22 22 27 31 31 31 26 26 31 31 32 32 36 36 36 36 33 33 26 19 19 19 19 26 36 36 29 16 16 16 16 29
>E9LAHD006DQT23 LEN=244 QL=1 QR=225
37 37 37 37 37 37 37 37 31 31 31 33 33 37 37 37 37 37 39 39 40 40 40 40 40 40 40 40 40 40 40 40 40 40 40 40 40 40 40 38 40 40 40 40 40 37 37 37 37 37 37 37 37 37 37 37 37 37 37 37 37 37 37 37 37 37 37 37 37 37 37 37 37 37 37 37 37 37 37 37 37 37 37 37 37 37 38 38 38 37 37 37 38 34 34 34 34 37 37 37 37 37 37 38 38 38 37 37 37 37 37 37 37 37 37 37 37 37 37 37 37 37 38 38 38 38 37 37 37 37 38 38 38 37 37 38 38 38 38 38 38 37 37 37 37 37 37 37 37 37 37 37 37 37 37 37 37 37 37 37 34 34 34 37 37 37 37 38 38 38 38 37 37 37 37 37 37 37 37 37 37 37 37 37 37 37 37 37 37 33 33 33 37 38 38 38 38 37 37 37 37 37 37 37 37 37 37 37 37 37 37 37 37 38 38 38 38 38 40 40 40 38 38 38 38 38 38 38 38 38 38 38 38 38 38 38 38 38 38 40 40 40 40 40
>E9LAHD006DQKR9 LEN=243 QL=1 QR=224
37 37 37 37 37 37 37 37 37 37 37 37 37 37 37 37 37 37 40 40 40 40 40 40 40 40 40 40 40 40 40 40 40 40 40 40 40 40 40 40 40 40 40 40 40 37 37 37 37 37 37 37 37 37 37 37 37 37 37 37 37 37 37 37 37 37 37 37 37 37 37 37 37 37 37 37 37 37 37 37 37 37 37 37 37 37 37 37 37 37 37 37 37 37 37 37 37 38 33 33 34 38 37 37 37 37 38 38 38 37 38 38 38 37 37 37 37 37 37 37 38 24 24 24 24 24 24 34 34 34 34 37 37 37 37 37 37 38 38 38 38 38 37 37 37 37 37 37 37 37 37 37 37 37 37 37 37 37 37 34 34 34 37 37 38 33 24 24 24 24 24 34 38 37 37 37 37 37 37 37 37 37 37 37 37 37 37 37 34 34 34 37 37 37 37 37 37 37 37 37 37 37 37 37 37 37 37 37 33 33 33 34 37 37 37 37 37 37 36 38 40 40 40 40 40 40 40 40 40 40 40 40 40 40 40 38 38 38 38 40 40 40 40
>E9LAHD006DS4DJ LEN=244 QL=1 QR=224
38 0 34 34 37 37 37 37 38 38 38 37 37 37 37 37 37 37 40 40 40 40 40 40 40 40 40 40 40 40 40 40 40 40 40 40 38 38 38 40 40 40 40 40 40 37 37 37 37 37 37 37 37 37 37 37 37 37 37 37 37 37 37 37 37 37 37 37 37 37 37 37 37 37 37 37 37 37 37 37 37 37 37 37 37 37 37 37 37 37 37 37 37 37 37 37 37 37 37 37 37 37 37 37 37 37 37 37 37 37 37 37 37 37 37 37 37 37 37 37 37 37 37 37 37 37 37 37 37 37 37 37 37 37 37 37 37 37 37 37 37 37 37 37 37 37 37 37 37 37 37 37 37 37 37 37 37 37 37 37 37 37 37 37 37 37 37 37 37 37 37 37 37 37 37 37 37 37 37 37 37 37 37 37 37 37 37 37 37 37 37 37 37 37 37 37 37 37 37 37 37 37 37 37 37 37 37 37 37 37 37 37 37 37 37 37 38 38 40 40 38 38 38 38 40 40 40 40 40 40 40 40 40 40 40 40 40 40 40 40 40 38 38 0
>E9LAHD006DINIC LEN=254 QL=1 QR=170
32 32 32 32 32 32 32 32 32 32 32 32 32 32 32 32 32 32 37 37 37 37 37 32 30 20 20 20 30 29 37 37 37 37 37 32 32 32 32 40 40 40 40 40 39 32 32 32 32 32 32 32 32 32 32 32 32 32 32 32 32 32 32 32 32 32 32 32 32 32 32 32 32 32 32 32 32 32 29 30 30 30 32 30 30 27 27 27 30 29 29 30 28 23 18 18 18 23 25 27 31 30 32 32 30 32 32 32 32 32 32 32 32 30 27 27 32 32 32 32 32 32 32 32 32 32 32 32 27 27 27 27 23 23 23 21 32 32 32 32 32 32 32 32 32 32 32 32 32 31 22 17 15 15 21 28 15 15 15 13 13 13 17 17 18 16 19 19 13 13 13 13 13 0 13 13 13 0 13 13 19 13 13 13 0 13 13 0 13 12 18 23 23 18 12 12 0 12 0 12 12 12 0 12 12 12 12 12 16 21 21 12 12 12 12 12 11 11 11 11 11 11 11 11 11 11 11 11 11 11 11 9 9 11 11 11 11 11 11 11 11 17 11 11 11 11 11 11 16 18 0 0 0 0
>E9LAHD006DI9VP LEN=242 QL=1 QR=223
35 35 35 34 32 32 32 34 34 34 34 34 34 35 35 35 35 35 38 38 40 40 40 40 40 40 40 40 40 40 40 40 39 39 39 40 40 40 40 40 40 40 40 40 40 35 35 35 35 35 35 35 35 35 35 35 35 35 35 35 35 35 35 35 35 35 35 35 35 35 35 35 35 35 35 35 35 35 35 35 35 35 35 35 35 35 35 35 35 35 35 35 35 35 35 35 35 35 35 35 35 35 35 35 35 35 35 35 35 35 35 35 35 35 35 35 35 35 35 35 35 34 32 32 32 32 32 32 32 34 35 34 32 32 32 34 34 35 35 35 35 35 35 35 35 35 35 35 35 35 35 35 35 35 35 35 34 34 31 31 31 30 34 34 35 35 35 35 34 34 34 34 35 35 35 30 30 30 35 35 35 35 34 34 25 25 25 24 24 24 29 35 35 35 34 34 34 34 34 35 35 35 35 35 35 35 35 35 35 35 35 35 35 35 35 35 35 35 35 33 33 33 35 35 35 35 35 35 35 35 35 35 35 35 35 35 35 35 35 35 35 35
>E9LAHD006DHPV8 LEN=244 QL=1 QR=225
38 38 38 38 37 37 37 37 37 37 37 37 37 37 37 37 37 37 40 40 40 40 40 40 40 40 40 40 39 40 39 39 39 39 35 35 35 31 31 36 39 39 37 39 39 37 37 37 37 37 37 37 37 37 37 37 37 37 37 37 37 37 37 37 37 37 37 37 37 37 37 37 37 37 37 37 37 37 37 37 37 37 37 37 37 37 37 37 37 37 37 37 37 37 37 37 37 37 37 37 37 37 37 37 37 37 37 38 28 28 28 28 28 38 38 37 37 37 37 37 37 37 37 37 37 37 37 37 37 37 37 37 37 37 37 37 37 37 37 37 37 37 37 37 37 37 37 37 37 37 37 37 37 37 37 37 37 37 37 37 37 37 37 31 31 31 30 38 38 37 38 38 38 38 37 37 37 37 37 37 37 37 37 37 37 37 37 37 37 37 37 37 37 37 37 37 37 37 37 37 37 37 37 37 37 37 37 37 37 38 38 38 37 37 37 37 36 33 33 33 33 36 36 37 37 37 37 37 37 36 38 38 38 40 40 40 38 38 38 38 40 38 38 38
>E9LAHD006DQ6E9 LEN=242 QL=1 QR=223
37 37 37 37 37 37 37 37 38 38 38 37 37 37 37 37 37 37 40 40 40 40 40 40 40 40 40 40 40 40 40 40 40 40 40 40 36 36 36 40 40 40 40 40 40 37 37 37 37 37 37 37 37 37 37 37 37 37 37 37 37 37 37 37 37 37 37 37 37 37 37 37 37 37 37 37 37 37 37 37 37 37 37 37 37 37 37 37 37 37 37 37 37 37 37 37 37 37 37 37 37 37 37 37 37 37 37 37 37 37 37 37 37 37 37 37 37 37 37 37 37 37 37 37 33 33 26 26 26 26 38 33 34 34 34 34 33 37 37 37 37 37 37 37 37 37 37 37 37 37 37 37 37 37 37 37 37 37 37 37 37 37 37 37 37 37 37 37 38 38 38 37 37 37 37 37 37 37 37 37 37 37 37 37 37 37 37 37 37 37 37 37 37 37 37 37 37 37 37 37 37 37 37 37 37 38 34 28 26 26 26 38 38 38 38 37 36 26 27 28 29 37 38 37 38 38 38 38 38 38 40 40 40 38 38 38 38 38 38 38 38 38
>E9LAHD006DQWNW LEN=240 QL=1 QR=221
37 37 37 37 37 37 37 37 37 37 37 37 37 37 37 37 37 37 40 40 40 40 40 40 40 40 40 40 40 40 40 40 40 40 40 40 40 40 40 40 40 40 40 40 40 37 37 37 37 37 37 37 37 37 37 37 37 37 37 37 37 37 37 37 37 37 37 37 37 37 37 37 37 38 38 38 37 37 37 37 37 37 37 37 37 37 37 37 37 37 37 37 37 37 37 37 37 37 37 37 37 37 37 37 37 37 37 37 37 37 37 37 37 37 37 37 37 37 37 37 37 37 37 38 38 38 37 37 37 37 37 37 37 37 37 37 37 37 37 37 37 37 37 37 37 37 37 37 37 37 37 37 37 37 37 37 37 37 37 37 37 37 37 37 37 37 37 37 37 37 37 37 38 38 38 38 37 37 37 37 37 37 37 37 37 37 37 37 37 37 37 37 37 37 37 37 37 37 37 37 37 37 37 37 37 37 37 37 37 37 37 37 37 37 37 37 40 40 40 40 38 38 38 38 38 38 38 36 38 38 36 36 36 36 38 38 38 38 37 38
>E9LAHD006DIURC LEN=243 QL=1 QR=224
37 36 38 38 37 37 37 37 37 37 37 37 37 37 37 37 37 37 38 38 38 38 38 38 39 37 36 36 36 37 37 37 37 37 40 40 39 38 38 40 38 38 39 40 40 37 37 37 37 37 37 37 37 36 36 36 36 37 37 37 37 37 37 37 37 37 37 37 37 37 37 37 37 29 29 29 37 37 37 37 37 37 37 36 36 36 36 36 36 37 37 37 37 37 37 37 37 37 37 37 37 37 37 37 37 37 36 33 26 26 26 26 33 36 37 37 37 37 37 37 37 37 36 36 36 37 37 37 37 37 37 37 37 37 37 37 37 37 37 37 37 37 37 37 37 37 37 37 37 37 37 37 37 36 36 36 38 37 37 37 37 37 37 37 37 37 37 36 33 33 33 33 33 37 36 36 36 36 37 37 37 37 37 37 37 37 37 37 36 36 36 36 36 36 36 37 37 37 37 37 37 37 37 37 37 37 37 37 37 37 37 37 37 37 37 37 37 37 37 36 36 36 36 36 36 36 31 31 31 31 24 24 24 36 36 36 36 36 36 36 36 36 36
>E9LAHD006DJB6J LEN=243 QL=1 QR=224
37 37 37 37 37 37 37 37 37 37 37 37 37 37 37 37 37 37 40 40 40 40 40 40 40 38 38 38 40 40 40 40 40 40 40 40 40 40 40 40 40 40 40 40 40 37 37 37 37 37 37 37 37 37 37 37 37 37 37 37 37 37 37 37 37 37 37 37 37 37 37 37 37 37 37 37 37 37 37 37 37 37 37 37 37 37 37 37 37 37 37 37 37 37 37 37 37 37 37 37 37 37 37 37 37 37 37 40 40 40 40 40 38 37 37 37 37 37 37 37 38 38 38 37 37 37 37 37 34 34 34 34 37 37 37 37 37 37 33 33 33 37 37 37 37 37 37 37 37 37 37 37 37 37 37 38 38 38 38 38 38 38 38 38 37 37 37 38 38 38 38 37 37 37 37 37 38 38 38 37 37 37 37 38 38 38 38 37 33 33 33 37 37 37 37 37 37 37 37 37 37 37 37 37 37 37 37 37 33 33 33 38 33 33 33 37 36 36 36 36 38 38 38 38 38 40 40 38 38 38 40 38 38 38 38 38 38 38 38 38 38 38 38
>E9LAHD006DSQSU LEN=280 QL=1 QR=109
32 32 32 32 32 32 32 32 32 32 32 32 32 32 32 32 32 32 40 40 40 40 40 40 40 32 32 32 40 40 40 40 40 40 40 40 40 40 40 40 40 40 40 37 37 32 32 32 32 32 25 21 21 21 21 32 32 32 32 32 32 32 32 32 32 32 32 32 32 32 32 32 32 32 32 32 32 32 32 32 32 32 32 32 32 32 32 32 32 28 23 0 23 23 32 32 32 32 32 32 32 32 32 32 32 32 32 19 19 0 17 16 26 29 23 19 19 19 13 13 13 16 13 24 13 13 13 22 22 19 19 19 18 19 13 13 13 13 13 22 22 13 0 13 13 13 13 22 22 22 22 13 13 13 13 13 17 19 19 19 18 21 19 18 18 13 13 13 13 13 13 13 13 21 13 13 13 13 13 13 13 13 13 13 13 13 13 13 23 23 18 12 12 12 12 12 12 12 12 12 12 12 12 9 12 12 12 12 12 12 12 12 12 12 12 18 11 11 11 11 11 11 11 11 11 11 11 11 11 11 11 15 17 9 11 11 15 11 11 11 11 11 17 9 9 11 11 15 15 15 11 11 11 11 11 11 11 11 11 11 11 8 8 8 15 19 18 11 11 11 11 11 11 11 11 0 0 0 0 0
>E9LAHD006DTXWV LEN=242 QL=1 QR=223
26 0 26 28 36 36 36 32 32 33 32 32 36 36 36 36 36 33 33 34 34 36 36 36 32 32 32 36 36 38 38 40 40 40 38 38 40 40 40 40 40 40 40 40 38 36 36 36 36 36 36 36 36 35 35 35 36 36 36 36 36 36 36 36 36 36 36 36 36 36 36 36 35 35 35 36 36 36 36 36 36 36 36 36 36 36 36 36 36 37 37 37 36 36 36 36 36 36 36 36 36 36 36 36 36 36 35 28 28 28 28 26 32 23 36 36 36 36 36 36 35 35 35 35 35 36 36 36 36 36 36 36 36 36 36 36 36 36 35 35 35 36 36 36 36 36 35 35 35 36 36 36 36 36 36 36 36 36 36 36 36 36 36 36 36 36 36 36 36 36 21 21 28 35 36 36 36 36 36 36 36 36 36 36 36 36 36 36 36 36 36 36 36 36 36 36 36 36 36 36 36 36 36 36 36 36 36 28 28 28 28 36 36 36 36 36 35 35 35 35 35 35 35 35 35 35 35 35 35 35 35 35 35 35 35 35 35 35 35 35 35 35
>E9LAHD006DJFX5 LEN=240 QL=1 QR=219
35 35 35 35 35 35 35 35 35 35 35 35 35 35 35 35 35 35 39 39 38 38 38 40 40 40 40 40 40 39 39 39 40 40 40 40 40 40 40 40 39 39 38 38 38 35 35 35 35 35 35 35 35 35 35 35 35 34 34 34 34 35 35 35 35 35 35 35 35 35 35 35 35 32 32 32 35 35 35 35 35 35 35 35 35 35 35 32 32 32 24 24 25 34 32 32 32 34 35 35 35 35 35 35 35 35 34 34 34 34 35 35 35 31 28 32 32 25 25 25 32 32 34 35 35 35 35 35 35 35 35 35 35 35 35 35 35 35 35 35 35 35 35 35 35 35 35 35 35 35 35 35 35 35 32 32 32 32 35 35 35 35 35 27 27 27 28 28 28 34 34 35 35 35 35 35 35 35 34 34 34 34 34 24 24 24 30 30 35 35 35 35 35 35 34 34 29 29 29 35 35 35 35 35 35 35 35 35 35 35 35 35 35 35 35 35 35 35 35 35 35 35 33 33 32 27 27 27 32 35 35 35 35 35 35 35 35 35 0 0
>E9LAHD006DSRHE LEN=243 QL=1 QR=224
0 28 28 28 35 37 37 37 37 37 37 37 37 37 37 37 37 37 40 40 40 40 40 40 40 38 38 38 40 40 40 40 40 40 40 40 40 40 40 40 40 40 40 40 40 37 37 37 37 37 37 37 37 35 35 35 35 37 37 37 37 37 37 37 37 37 37 37 37 37 37 36 35 28 28 28 32 32 32 37 37 37 36 36 36 36 37 37 37 37 37 37 37 37 35 35 35 37 37 37 37 37 37 37 37 37 37 37 37 36 32 32 32 32 36 37 37 37 37 37 37 37 37 32 32 32 37 37 37 37 37 36 36 36 36 37 37 37 37 37 37 37 37 37 37 37 37 37 37 37 35 35 35 37 37 37 37 37 37 37 37 37 37 37 37 37 37 37 37 37 37 37 37 37 37 37 37 37 37 37 37 37 37 37 37 36 36 36 37 37 37 37 36 36 36 36 35 35 35 35 35 37 37 37 37 37 37 36 28 28 28 37 36 36 36 37 36 36 36 36 38 37 37 37 37 37 37 38 37 37 36 36 36 37 38 37 37 37 37 37 38 38 38
>E9LAHD006DQ0LR LEN=233 QL=1 QR=211
34 34 34 34 34 34 34 34 31 27 27 26 26 34 33 34 32 32 28 30 30 30 36 36 37 36 36 36 36 36 37 40 40 40 38 38 28 28 28 38 39 40 40 40 40 34 34 34 34 34 34 34 34 34 34 34 34 34 34 34 34 34 34 34 34 34 34 34 34 34 34 34 34 34 34 34 34 34 35 34 34 34 34 34 34 34 34 34 34 34 34 34 34 34 34 32 32 32 40 40 34 34 34 34 34 34 34 34 34 34 34 34 34 34 40 40 34 34 34 34 34 34 34 34 34 34 34 34 28 28 28 28 28 34 34 18 31 25 25 25 34 34 34 34 34 34 34 34 34 34 34 34 34 34 34 32 32 32 32 32 34 34 30 30 30 30 30 34 30 30 30 34 34 34 34 34 34 34 34 34 34 34 34 34 34 34 34 34 34 34 34 34 34 34 34 34 34 34 34 34 34 34 34 34 34 32 17 17 14 14 14 14 14 14 14 14 0 0 0 0 14 0 14 14 14 14 0 14 0 14 19 0 0
>E9LAHD006DR8Y4 LEN=244 QL=1 QR=225
37 37 37 37 37 37 38 38 30 30 30 33 33 37 37 37 38 38 39 39 39 39 39 40 39 38 38 38 38 40 40 40 40 40 40 39 39 39 39 38 39 39 40 39 39 38 38 37 37 37 38 38 38 38 38 37 37 38 38 38 38 37 37 37 37 37 37 37 37 37 37 37 37 37 37 37 37 37 37 37 37 37 37 37 37 37 37 37 37 37 37 38 33 34 34 34 34 38 37 37 37 37 37 37 37 37 37 37 40 40 36 36 36 37 37 37 37 37 37 37 37 37 37 37 37 37 37 37 37 33 33 33 37 37 37 37 37 38 38 38 38 37 37 37 37 37 37 37 37 37 37 37 31 31 31 37 37 37 37 37 38 38 38 37 37 37 37 37 37 37 37 37 37 37 37 37 37 37 37 37 37 37 37 37 37 37 37 37 37 37 37 37 37 37 37 37 37 37 37 37 37 37 37 37 37 37 37 37 37 37 37 37 37 37 37 37 38 38 38 38 36 38 38 38 38 38 38 38 38 38 38 38 38 38 38 38 40 38 38 38 38 38 38 38
>E9LAHD006DKJXF LEN=242 QL=1 QR=222
37 37 37 37 37 36 33 33 29 29 29 33 33 37 37 37 37 37 37 37 37 36 40 36 36 36 36 36 36 37 37 37 39 39 39 39 37 39 38 39 39 39 38 39 39 37 37 37 37 37 37 37 37 37 37 37 37 37 37 37 37 37 37 37 37 37 37 37 37 37 37 37 37 36 36 36 37 36 33 29 29 29 36 36 36 36 36 37 37 37 37 37 37 37 37 37 37 37 37 37 37 37 37 37 37 37 37 37 37 37 37 36 36 36 37 37 37 37 37 37 37 37 37 37 37 37 37 37 37 37 37 37 37 37 37 36 36 36 37 37 37 37 37 37 37 37 37 37 37 37 37 37 37 23 23 23 38 37 26 26 26 24 24 36 36 37 37 37 37 37 37 37 37 37 37 37 37 37 37 37 37 37 37 36 36 36 33 33 33 36 36 36 37 37 37 37 33 33 33 37 37 37 37 37 37 37 37 37 37 37 36 36 36 33 33 33 36 36 36 36 36 36 36 36 36 36 36 36 36 36 36 36 36 36 36 33 33 33 36 36 31 0
>E9LAHD006DT1PS LEN=235 QL=1 QR=121
28 28 28 32 32 32 32 32 32 32 32 32 32 32 32 32 32 32 40 40 40 40 40 40 40 40 40 40 40 40 40 40 37 40 37 32 32 39 40 40 40 40 40 40 40 32 32 32 32 32 32 32 32 32 32 32 32 32 32 32 32 32 32 32 32 32 32 32 32 32 32 32 32 32 32 32 32 32 30 30 30 32 32 32 32 32 32 32 32 32 32 32 32 32 32 32 32 32 32 32 32 32 32 32 32 32 32 32 32 32 32 32 30 30 30 32 32 32 32 31 21 21 19 19 23 23 23 13 13 0 13 13 0 13 0 13 13 22 26 26 22 13 13 0 13 0 13 13 22 22 13 13 11 11 13 11 17 17 13 13 13 21 21 21 23 19 13 13 13 13 13 13 15 19 19 21 21 25 25 30 28 30 30 32 32 32 32 32 32 32 32 32 32 30 29 26 26 23 23 12 12 12 12 12 12 12 12 12 12 12 12 12 21 16 12 0 0 0 11 11 11 11 11 11 11 0 11 0 11 20 20 20 20 0 0
>E9LAHD006DU9TD LEN=243 QL=1 QR=224
37 37 37 37 37 37 37 37 37 37 37 37 37 37 37 37 37 37 40 40 40 40 40 40 40 40 40 40 40 40 40 40 40 40 40 40 38 38 38 40 40 40 40 40 40 37 37 37 37 37 37 37 37 37 37 37 37 37 37 37 37 37 37 37 37 37 37 37 37 37 37 37 37 37 37 37 37 37 37 37 37 37 37 37 37 37 37 37 37 37 37 37 37 37 38 38 38 37 37 37 37 37 37 37 37 37 37 37 37 37 37 37 37 37 37 37 37 37 37 37 37 37 37 37 37 37 38 29 29 29 29 29 37 37 37 37 33 33 33 37 37 37 37 37 37 37 37 37 37 37 37 37 37 37 37 37 37 37 37 34 34 34 38 38 37 37 37 37 37 37 37 37 37 37 37 37 37 37 37 37 37 37 37 37 37 37 37 37 37 37 37 37 37 37 37 37 37 37 37 37 37 37 37 37 37 37 37 37 37 37 37 37 37 37 37 37 36 36 36 36 37 38 38 38 38 38 38 38 38 38 38 40 40 38 38 38 38 40 40 40 40 40 40
>E9LAHD006DJ3DM LEN=243 QL=1 QR=224
34 34 34 34 34 28 28 28 34 32 32 28 28 28 33 34 34 34 34 34 34 34 34 34 36 36 37 36 35 39 34 34 34 34 34 34 34 22 22 24 22 22 34 35 35 34 34 34 34 34 34 34 34 34 34 34 34 34 34 34 34 34 34 34 34 34 34 34 34 34 34 34 34 32 32 32 34 34 24 22 22 22 28 28 32 32 32 31 33 33 33 33 33 34 34 28 28 28 31 31 28 28 28 33 35 35 32 31 28 28 18 18 18 20 17 31 31 31 31 31 31 31 32 28 28 28 28 28 33 32 31 31 31 31 34 34 34 34 34 34 34 34 34 34 34 34 21 21 21 21 27 34 34 34 34 34 34 34 34 34 34 34 34 34 31 21 21 21 21 21 21 33 34 34 34 33 34 34 34 34 34 34 34 31 31 31 31 34 34 30 30 30 34 34 34 34 34 26 20 20 20 30 34 34 34 34 37 33 30 25 25 25 17 19 19 19 17 17 24 24 31 31 31 34 34 34 33 33 33 34 34 29 29 29 34 34 34 34 33 33 33 33 34
>E9LAHD006DRYXV LEN=241 QL=1 QR=125
35 35 35 35 35 35 35 35 35 35 35 35 35 35 35 35 35 35 36 36 36 36 37 37 36 36 36 36 36 37 37 37 37 37 37 37 37 38 37 37 37 40 40 39 39 35 35 35 35 35 35 35 35 35 35 35 35 35 35 35 35 35 35 35 35 35 35 35 35 35 35 35 35 35 35 35 35 35 35 35 35 35 35 35 35 35 35 35 35 35 35 35 35 35 35 35 35 35 35 35 35 35 35 35 35 35 35 35 35 35 35 35 35 35 35 35 35 35 35 31 21 19 19 19 19 0 19 19 27 19 19 19 19 19 0 19 19 19 19 19 27 35 35 35 35 35 35 35 35 35 35 35 35 35 35 35 35 35 33 33 26 26 26 35 35 35 35 35 35 35 35 35 35 35 35 35 35 35 35 35 35 35 35 35 35 35 26 26 26 35 35 35 35 35 35 35 35 35 35 35 35 35 35 35 33 29 24 24 24 35 33 33 33 35 35 35 34 34 34 32 32 32 32 34 30 30 25 20 20 20 20 30 31 32 32 32 31 31 31 31 34
>E9LAHD006DLY1T LEN=243 QL=1 QR=224
37 37 37 37 37 37 37 37 37 37 37 37 37 37 37 37 37 37 40 40 40 40 40 40 40 40 40 40 40 40 40 40 40 40 40 40 40 40 40 38 40 40 40 40 40 37 37 37 37 37 37 37 37 37 37 37 37 37 37 37 37 37 37 37 37 37 37 37 37 37 37 37 37 38 38 38 37 37 37 37 37 37 37 37 37 37 37 37 37 37 37 37 37 37 37 37 37 37 37 37 37 37 37 37 37 37 34 26 26 26 26 26 34 38 37 37 37 37 37 37 37 37 37 37 37 37 37 37 37 37 37 37 37 37 37 37 38 38 38 37 37 37 37 37 37 37 37 37 37 37 37 37 37 37 37 37 37 37 37 37 37 37 37 37 37 37 37 37 37 37 37 37 37 37 37 37 38 38 38 37 37 37 37 37 37 37 37 37 37 37 37 37 37 37 37 37 37 37 37 37 37 37 37 37 37 37 37 37 37 37 37 37 37 37 37 37 40 40 40 40 38 38 38 38 38 38 38 40 38 38 38 40 40 40 40 40 38 38 38 38 38 38 40
>E9LAHD006DJR0Y LEN=269 QL=1 QR=228
34 34 34 34 34 34 34 34 34 34 34 34 34 34 40 34 34 34 40 40 38 38 38 40 40 33 33 33 40 40 40 40 40 40 40 40 40 40 40 40 38 38 38 37 36 30 30 30 32 34 34 32 32 21 21 21 21 26 26 34 34 34 34 34 34 34 34 34 27 24 27 27 27 27 27 27 18 18 14 15 15 15 24 24 32 32 32 33 34 34 34 34 34 34 34 34 34 34 35 35 34 32 32 32 34 34 34 34 34 32 32 32 34 32 31 22 26 25 25 26 32 34 34 34 32 32 32 28 28 31 28 28 26 21 20 20 25 31 32 34 34 34 34 34 34 34 34 34 34 34 34 25 25 25 25 32 33 32 31 25 25 14 14 14 14 12 12 12 12 12 14 14 14 14 15 15 16 15 16 16 16 15 15 22 27 32 30 30 30 27 29 24 17 17 18 18 24 29 34 34 34 34 34 34 34 34 34 34 34 30 30 30 34 34 34 34 30 16 18 18 23 27 30 29 29 29 22 16 14 14 14 14 14 19 24 26 19 14 14 14 14 11 11 11 19 15 9 9 12 20 19 19 22 12 12 11 11 11 11 20 15 15 17 0 0 0 0 0 0
>E9LAHD006DJ45V LEN=242 QL=1 QR=223
37 37 37 37 37 37 37 37 37 37 37 37 37 37 37 37 37 37 40 40 40 40 40 40 40 40 40 40 40 40 40 40 40 40 40 40 40 40 40 40 40 40 40 40 40 37 37 37 37 37 37 37 37 37 37 37 37 37 37 37 37 37 37 37 37 37 37 37 37 37 37 37 37 37 37 37 37 37 37 37 37 37 37 37 37 37 37 37 37 37 37 37 37 37 37 37 37 37 37 37 37 37 37 37 37 37 37 37 37 37 37 37 37 37 37 37 37 37 37 37 37 37 37 37 37 37 37 37 37 37 37 37 37 37 37 37 31 31 31 34 34 34 37 37 37 37 37 37 37 37 37 37 37 37 37 37 37 37 37 37 37 38 38 38 37 37 37 37 37 37 37 37 37 37 37 37 37 37 37 37 37 37 37 37 37 37 37 38 38 38 37 37 37 37 37 37 37 37 37 37 37 37 37 37 37 37 37 37 37 37 37 37 37 37 37 37 40 40 40 40 40 40 40 40 40 40 40 38 38 38 40 40 40 40 40 40 40 40 40 40 40 40
>E9LAHD006DNEJ3 LEN=242 QL=1 QR=223
37 37 37 37 37 37 37 37 37 40 40 38 38 37 37 37 37 37 40 40 40 40 40 40 40 40 40 40 40 40 40 40 40 40 40 40 40 40 40 40 40 40 40 40 40 37 37 37 37 37 37 37 37 37 37 37 37 37 37 37 37 37 37 37 37 37 37 37 37 37 37 37 37 37 37 37 37 37 37 37 37 37 37 37 37 37 37 37 37 37 37 37 37 37 37 37 37 37 37 37 37 37 37 37 37 37 37 37 37 37 37 37 37 37 37 37 37 37 37 37 37 37 37 37 37 37 37 37 37 37 37 37 38 38 38 37 37 37 37 37 37 37 37 37 37 37 37 37 37 37 37 37 37 37 37 37 37 37 37 37 37 37 37 37 37 37 37 37 37 37 37 37 38 40 38 37 37 37 37 37 37 37 37 37 37 37 37 37 37 37 37 37 37 37 37 37 37 37 37 37 37 37 37 37 37 37 37 37 37 37 37 37 37 37 37 37 38 38 38 38 38 38 38 38 38 38 38 38 38 38 38 38 38 38 38 38 38 38 38 38 38 38
>E9LAHD006DOGL3 LEN=248 QL=1 QR=219
34 34 34 34 34 34 34 34 32 27 27 24 18 21 13 13 21 27 32 32 32 27 18 21 18 19 18 18 18 27 20 20 31 31 32 32 32 34 34 34 34 34 28 28 28 31 34 34 34 34 34 34 34 34 34 34 34 34 34 34 34 34 34 34 34 34 34 34 34 34 34 34 34 34 34 34 34 34 34 34 35 34 34 34 32 32 32 32 34 34 34 34 34 34 34 34 21 21 21 30 33 28 31 30 30 30 34 34 34 34 34 34 34 34 34 34 38 38 34 34 34 34 34 34 34 34 34 34 34 34 34 34 34 32 30 25 25 25 34 34 34 34 34 34 34 34 34 34 34 34 34 34 34 34 34 20 20 20 25 30 32 32 27 23 23 23 27 16 16 15 14 14 14 15 15 28 22 15 16 18 24 29 33 34 34 33 32 32 32 24 24 24 29 24 24 24 24 32 29 21 21 21 21 24 21 21 24 24 17 17 17 24 17 0 17 17 30 22 22 22 23 27 27 27 27 23 23 22 27 27 30 27 19 19 19 24 14 16 16 19 14 14 14 14 24 0 0 0
>E9LAHD006DOMTM LEN=241 QL=1 QR=222
37 37 37 37 37 37 37 37 37 37 37 37 37 37 37 37 37 37 39 39 39 40 40 40 40 38 38 38 40 40 40 40 40 40 40 40 38 38 38 40 40 40 40 40 40 37 37 37 37 37 37 37 37 37 37 37 37 37 37 37 37 37 37 37 37 37 37 37 37 37 37 37 37 37 37 37 37 37 37 38 38 38 37 37 37 37 37 37 37 37 37 37 37 37 38 38 38 37 37 37 37 37 37 37 37 37 37 37 37 37 38 38 38 37 37 37 37 37 37 37 37 37 37 37 37 37 37 37 37 37 37 37 37 37 37 37 37 37 37 37 37 37 37 37 37 37 37 37 37 37 37 37 37 37 37 37 37 38 38 38 33 33 33 37 37 37 37 37 37 37 37 37 37 37 37 37 37 37 37 37 37 37 37 37 37 37 37 37 37 37 37 37 37 37 37 37 37 37 37 37 37 37 37 37 37 37 37 37 37 37 37 37 37 37 37 37 38 38 38 38 40 40 38 38 38 38 38 38 38 40 40 40 38 38 38 38 38 38 40 40 40
>E9LAHD006DI995 LEN=243 QL=1 QR=223
36 36 36 36 36 36 36 36 36 36 36 36 36 36 36 36 36 36 28 28 28 28 36 36 36 28 28 26 36 36 37 37 37 37 36 36 28 28 28 36 36 36 36 36 37 36 36 36 36 36 36 36 36 36 36 36 36 36 36 36 36 36 36 36 36 36 36 36 36 36 36 36 36 36 36 36 36 36 36 36 36 36 36 36 36 36 36 36 36 36 36 35 24 21 21 21 21 24 21 21 35 36 36 36 36 35 35 35 36 36 36 36 36 36 36 36 36 36 36 36 36 36 36 36 36 36 36 36 36 36 36 36 36 36 36 36 36 36 36 36 36 36 36 36 36 36 36 36 36 36 36 36 36 36 36 35 35 35 36 36 31 31 16 16 16 16 30 30 31 18 18 15 15 18 31 36 36 36 36 36 36 36 36 36 36 36 36 36 36 36 36 35 35 35 36 36 36 36 36 36 36 36 36 36 36 36 36 36 36 36 36 36 36 36 36 31 28 28 28 35 35 35 35 35 35 35 35 35 35 35 35 35 33 33 33 35 33 33 33 35 35 35 0
>E9LAHD006DKEZV LEN=243 QL=1 QR=224
37 37 37 37 37 37 37 37 37 37 37 37 37 37 37 37 38 38 34 34 34 34 39 39 39 34 34 34 37 37 39 39 39 40 40 40 40 40 40 40 40 40 40 40 40 37 37 37 37 37 37 37 37 37 37 37 37 37 37 37 37 37 37 37 37 37 37 37 37 37 37 37 37 37 37 37 37 37 37 34 34 34 37 37 37 37 37 37 37 37 37 37 37 37 37 37 37 37 37 37 37 37 37 37 37 37 37 37 37 37 34 34 34 37 37 37 37 37 37 37 37 37 37 37 37 37 37 36 36 36 36 36 37 37 37 37 37 37 37 37 37 37 37 37 37 37 37 37 37 37 37 37 37 37 37 37 37 37 37 37 37 37 37 37 37 37 37 37 37 37 37 37 37 37 37 37 37 37 37 37 37 37 37 37 37 37 37 37 37 37 37 37 37 37 37 37 37 37 37 37 37 37 37 37 37 37 37 37 37 37 38 40 38 38 38 37 38 38 38 38 38 38 40 38 38 38 38 38 38 38 38 40 40 40 38 38 38 38 38 38 40 40 40
>E9LAHD006DL7RF LEN=248 QL=1 QR=184
34 34 34 34 34 33 33 33 34 34 34 34 34 34 35 34 34 34 36 36 35 35 35 35 35 22 22 21 31 29 34 34 37 34 34 32 20 20 21 21 22 31 35 35 35 34 34 34 34 34 34 34 34 34 34 34 34 34 34 34 34 34 34 34 34 34 34 34 34 34 34 32 27 23 23 23 34 34 34 34 34 34 34 34 34 34 32 28 28 28 34 34 34 34 34 34 34 34 35 35 34 34 34 34 34 34 34 34 34 34 34 34 34 34 32 32 34 32 32 32 34 26 22 22 34 34 34 34 33 33 33 32 32 18 18 18 18 18 31 20 20 16 30 33 33 33 32 32 31 30 32 32 22 22 14 14 14 14 16 16 16 15 15 14 14 14 14 14 14 22 8 32 15 15 15 15 16 14 14 14 22 22 16 16 15 16 14 14 14 14 14 12 24 24 21 14 14 14 14 14 14 14 14 14 14 24 24 27 27 21 21 21 24 12 12 14 14 14 14 14 14 14 14 14 19 19 24 26 24 24 19 19 14 14 14 14 11 14 24 19 19 19 19 19 19 19 0 0
>E9LAHD006DKZMN LEN=242 QL=1 QR=223
32 26 28 28 37 37 37 36 28 26 23 31 31 37 37 37 36 36 25 25 26 26 36 37 36 28 28 28 36 37 37 37 38 38 38 40 38 39 39 37 37 37 40 40 40 37 37 37 37 37 37 37 37 35 35 35 35 35 35 37 37 37 37 37 37 37 37 37 37 37 37 36 32 28 28 28 37 37 37 37 37 37 37 37 37 37 37 37 37 37 37 35 26 26 26 26 26 31 32 32 31 36 37 37 37 37 37 37 37 37 28 28 28 35 35 36 37 37 36 35 35 35 37 37 37 37 37 37 37 37 32 20 19 19 19 20 20 21 21 18 18 18 22 30 37 37 37 37 37 37 37 37 37 37 37 37 35 35 32 32 32 32 32 37 37 37 37 37 37 35 35 35 35 36 32 32 32 37 37 37 37 37 37 37 37 35 32 26 26 26 32 35 37 37 37 37 37 37 37 37 36 36 36 37 37 37 37 37 37 37 37 32 32 32 37 37 36 36 36 36 36 36 36 36 36 36 36 26 22 22 22 22 33 33 36 36 36 36 36 32 32 33
>E9LAHD006DI4DB LEN=245 QL=1 QR=224
36 36 36 36 37 37 36 36 24 24 20 25 25 37 37 37 33 33 25 25 25 25 26 36 36 20 20 20 33 36 36 36 36 36 37 37 33 33 33 39 39 39 40 40 40 37 37 37 37 37 37 37 37 37 37 37 37 37 37 37 37 37 37 37 37 37 37 37 37 37 37 37 37 37 37 37 37 37 37 37 37 37 37 37 37 37 37 37 37 37 37 37 37 37 37 37 37 37 37 37 37 37 37 37 37 37 37 37 37 37 37 37 37 37 37 37 37 37 37 37 37 37 37 37 37 37 37 37 36 36 28 28 28 33 33 37 37 37 37 37 37 37 37 37 37 37 37 37 37 37 37 37 37 37 37 37 37 37 37 36 36 36 33 33 33 37 37 37 37 37 37 37 37 37 37 37 37 37 37 37 37 37 37 37 37 37 37 37 37 37 37 36 36 36 37 37 37 37 37 37 37 37 37 37 37 37 37 37 37 37 37 37 36 36 36 36 32 31 33 33 36 36 36 36 36 36 33 28 28 28 31 36 36 36 36 36 36 36 33 33 33 33 36 0 0
>E9LAHD006DOIMF LEN=241 QL=1 QR=222
37 37 37 37 37 37 37 37 37 37 37 37 37 37 37 37 37 37 40 40 40 40 40 40 40 38 38 38 40 40 40 40 40 40 40 40 40 40 40 40 40 40 40 40 40 37 37 37 37 37 37 37 37 37 37 37 37 37 37 37 37 37 37 37 37 37 37 37 37 37 37 37 37 38 38 38 37 37 37 37 37 37 37 37 37 37 37 37 37 37 37 37 37 37 37 37 37 37 37 37 37 37 37 37 37 37 37 37 37 37 37 37 37 37 37 37 37 37 37 37 37 37 37 37 37 37 37 37 37 37 37 37 37 37 37 37 37 37 37 37 37 37 37 37 37 37 37 37 37 37 37 37 37 37 37 37 37 37 37 37 37 37 37 37 37 37 37 37 38 38 38 37 37 37 37 37 37 37 37 37 37 37 37 37 37 37 38 38 38 37 37 37 37 37 37 37 37 37 37 37 37 37 37 37 37 37 37 37 37 37 37 37 37 37 37 37 40 40 40 40 40 38 38 38 40 40 40 40 40 40 40 40 40 38 38 38 40 40 40 40 40
>E9LAHD006DU6G8 LEN=243 QL=1 QR=223
35 33 33 33 35 35 35 35 35 35 35 35 35 35 35 35 35 35 23 23 21 21 30 29 23 20 20 33 33 28 30 30 31 33 35 35 35 35 35 35 35 35 35 35 34 29 24 24 24 33 33 35 35 35 35 35 35 35 35 35 35 35 35 35 35 35 35 35 35 35 35 35 35 35 35 35 35 30 21 23 21 21 35 35 35 30 30 29 30 35 35 35 35 35 35 35 35 35 35 35 35 35 35 33 20 21 21 20 20 28 29 20 20 20 33 33 35 35 35 35 35 35 35 35 35 35 35 35 35 35 35 35 35 35 35 35 35 35 35 35 35 35 35 35 35 35 35 35 35 35 35 35 33 29 22 22 20 20 20 25 25 25 25 25 20 25 27 20 21 21 21 35 35 35 35 35 35 35 35 35 35 35 35 35 35 35 35 35 35 35 35 35 35 33 33 33 35 35 35 33 33 33 33 33 35 35 35 35 35 35 35 33 21 21 21 24 26 34 34 34 34 34 34 34 34 34 34 34 34 34 34 34 34 33 26 26 26 24 24 24 24 29 0
>E9LAHD006DNDCY LEN=248 QL=1 QR=133
32 32 32 32 32 32 32 32 21 21 21 23 23 28 28 28 32 32 37 37 36 36 36 32 40 40 40 40 40 40 40 40 40 40 40 40 40 40 40 40 40 40 40 40 40 32 32 32 32 32 32 32 32 32 32 32 32 32 32 32 32 32 32 32 32 32 32 32 32 32 32 32 32 32 32 32 32 32 28 24 24 23 32 32 32 32 32 32 32 23 23 23 32 32 32 32 32 32 32 32 32 32 32 32 32 32 19 19 0 23 23 32 32 32 32 32 30 30 18 18 18 30 30 30 28 28 13 13 13 13 13 19 18 13 13 13 13 13 13 13 13 13 13 13 13 19 22 22 24 24 13 13 13 13 13 13 13 13 13 13 13 13 18 19 13 13 0 17 23 13 13 13 13 0 18 13 0 13 13 19 13 0 13 13 21 21 13 0 13 0 12 15 0 21 24 25 25 25 26 28 28 29 15 0 15 15 26 28 26 21 21 21 21 18 21 21 15 11 11 11 17 17 11 11 11 17 11 11 11 11 11 11 11 11 17 20 17 17 17 20 20 20 17 11 0 0 0 0
>E9LAHD006DJOZP LEN=239 QL=1 QR=219
37 37 37 37 37 37 37 37 37 37 37 37 37 37 37 37 37 37 40 39 39 39 39 40 40 40 40 38 38 40 39 39 39 39 39 39 38 38 38 40 40 40 40 40 39 37 37 37 37 37 37 37 37 37 37 37 37 37 37 37 37 37 37 37 37 37 37 37 37 37 37 37 37 37 37 37 37 37 37 37 37 37 37 37 37 37 37 37 37 37 37 37 37 37 37 37 37 37 37 37 37 37 37 37 37 37 37 37 37 37 37 37 37 37 37 37 37 37 37 37 37 37 37 37 37 37 37 37 37 37 37 37 37 37 37 38 38 38 38 37 37 37 37 37 37 37 37 37 37 37 37 37 37 37 37 37 37 37 37 37 38 38 38 38 38 38 38 38 38 38 38 33 34 33 33 34 37 37 37 37 37 37 38 28 28 30 34 37 37 37 37 37 37 37 37 37 37 37 37 37 37 37 37 37 37 37 37 37 37 37 37 37 37 37 37 37 38 38 38 38 38 38 38 36 37 38 38 38 38 38 38 38 38 38 40 40 38 38 0
>E9LAHD006DKXNV LEN=244 QL=1 QR=225
37 37 37 37 37 37 37 37 40 40 40 38 38 37 37 37 40 40 40 40 40 40 40 40 40 40 40 40 40 40 39 39 39 39 37 36 36 36 36 38 39 39 37 39 39 37 37 37 37 37 37 37 37 37 37 37 37 37 37 37 37 37 37 37 37 37 37 37 37 37 37 37 37 31 31 31 37 37 37 37 37 37 37 37 37 37 37 37 37 37 37 37 37 37 37 37 37 37 37 37 37 37 37 37 37 37 37 38 31 31 31 31 31 37 37 37 37 37 37 37 37 37 37 37 37 37 37 37 37 37 37 37 37 37 37 37 37 37 37 37 37 37 37 37 37 37 37 37 37 37 37 37 37 37 37 37 37 37 37 37 37 37 37 37 37 37 37 37 37 37 38 38 38 38 38 37 37 37 37 37 37 37 37 37 38 38 38 38 37 37 37 37 37 37 37 37 37 37 37 37 37 37 37 37 37 37 37 37 37 37 37 37 37 37 37 37 40 40 40 40 40 38 38 38 38 40 40 40 40 38 38 38 38 38 38 40 38 38 38 38 38 38 38 38
>E9LAHD006DJYPW LEN=232 QL=1 QR=211
34 34 34 34 34 34 34 34 34 34 34 34 34 34 40 34 34 34 40 40 40 40 40 40 40 38 38 38 40 40 40 38 38 38 40 40 40 38 38 38 38 38 40 40 40 34 34 34 34 34 34 34 34 33 33 33 33 34 34 34 34 34 34 34 34 34 34 34 34 34 34 34 34 34 34 34 34 34 40 32 32 32 34 34 34 34 34 34 34 34 34 34 34 34 31 31 31 34 40 40 34 34 34 34 34 34 34 34 34 34 34 34 34 34 34 32 32 31 31 31 30 26 16 16 15 15 22 22 32 30 32 22 22 14 18 18 18 20 18 16 33 33 34 34 34 34 34 34 34 34 34 34 34 34 31 31 31 34 34 34 34 34 34 34 34 34 34 34 33 34 34 34 34 30 30 30 34 34 34 34 34 34 34 34 34 34 34 34 34 34 34 34 34 34 34 34 34 34 34 34 32 28 24 24 24 24 14 14 14 14 14 14 14 14 14 0 0 0 0 14 0 14 14 14 14 0 14 0 14 14 0 0
>E9LAHD006DK40T LEN=243 QL=1 QR=224
36 36 36 36 36 36 36 36 26 24 24 31 31 37 37 37 36 36 25 25 25 25 33 37 40 23 23 23 40 37 36 36 40 37 37 37 37 37 37 39 39 38 38 37 37 37 37 37 37 37 37 37 37 37 37 37 37 36 36 36 36 36 37 37 37 37 37 37 37 37 37 36 36 33 33 33 36 36 37 33 33 33 37 37 37 37 37 37 37 37 37 37 37 37 33 33 33 37 36 36 36 37 37 37 37 37 37 37 37 37 37 37 37 37 37 37 37 37 37 37 37 37 37 37 37 37 37 37 37 37 37 37 37 37 37 37 37 37 37 37 37 37 37 37 37 37 37 37 37 37 37 37 37 37 37 37 37 37 37 36 36 36 36 36 37 37 37 37 37 37 37 37 37 37 37 37 37 37 37 37 37 37 37 37 37 36 36 36 28 28 28 37 37 37 37 37 37 37 37 37 37 37 37 37 37 37 37 36 26 26 26 36 33 31 33 33 26 26 31 31 32 32 32 32 36 36 30 30 30 26 19 19 19 30 36 30 30 30 26 26 26 26 36
>E9LAHD006DJSOR LEN=242 QL=1 QR=223
36 36 36 35 35 35 33 32 26 26 26 36 36 35 35 35 35 35 31 31 31 31 31 31 31 31 31 31 36 36 35 36 36 36 33 32 26 28 28 36 36 36 36 37 39 36 36 36 36 36 36 36 36 36 36 36 36 36 36 36 36 36 36 36 36 36 36 36 36 36 36 32 28 28 28 26 32 32 36 36 36 36 36 36 36 36 36 36 36 36 36 36 36 36 36 36 36 36 36 36 36 36 36 36 36 36 36 36 36 36 32 32 32 36 36 36 36 36 36 36 36 36 36 36 36 36 36 30 30 30 30 30 30 35 36 36 36 36 36 36 36 36 36 36 36 36 36 36 36 36 36 36 36 36 36 36 36 36 36 36 36 36 36 36 36 36 36 36 36 36 36 36 36 36 36 36 36 36 36 36 36 36 36 36 36 36 36 36 36 36 36 36 36 36 36 36 36 36 36 36 36 36 36 36 36 36 36 36 36 36 36 36 36 36 36 36 35 35 35 33 34 34 35 35 35 35 35 35 35 35 35 35 35 35 35 35 35 35 35 35 35 35
>E9LAHD006DPUTH LEN=240 QL=1 QR=221
37 37 37 37 37 37 37 37 37 37 37 37 37 37 37 37 37 37 40 40 40 40 40 40 40 38 38 38 40 40 40 40 40 40 40 40 40 40 40 40 40 40 40 40 40 37 37 37 37 37 37 37 37 37 37 37 37 37 37 37 37 37 37 37 37 37 37 37 37 37 37 37 37 38 38 38 37 37 37 37 37 37 37 37 37 37 37 37 37 37 37 37 37 38 38 38 38 37 37 37 37 37 37 37 37 37 37 37 37 37 37 37 37 37 37 37 37 37 37 37 37 37 38 31 31 31 37 37 37 37 37 37 37 37 37 37 37 37 37 37 37 37 37 37 37 37 37 37 37 37 37 37 37 37 37 37 37 37 37 37 37 37 37 37 37 37 33 33 33 33 38 37 37 37 37 37 37 37 37 37 37 37 37 37 37 37 37 37 37 37 37 37 37 37 37 37 37 37 37 37 37 37 37 37 37 38 38 38 37 37 37 37 37 37 37 37 38 40 40 40 40 40 40 38 38 38 38 38 38 38 38 38 38 38 38 38 40 40 40 40
>E9LAHD006DPSUN LEN=246 QL=1 QR=57
22 24 22 17 17 17 17 22 17 15 15 20 20 26 15 23 23 23 17 17 17 17 23 20 20 21 20 20 20 21 15 25 25 25 23 17 17 15 15 15 15 18 17 17 22 24 26 28 29 29 28 28 28 28 28 19 19 19 19 22 22 28 28 27 28 28 26 26 26 24 17 16 17 17 28 27 17 15 17 17 15 11 13 17 17 26 28 23 17 22 22 22 23 23 27 27 27 27 30 31 31 32 32 32 32 32 32 30 30 30 32 32 30 27 23 17 16 16 16 13 23 28 21 21 20 21 21 28 28 23 23 21 21 26 25 25 28 28 21 15 15 15 17 29 29 30 28 28 21 21 21 28 29 25 21 21 21 21 25 25 25 25 15 15 15 17 17 13 13 10 10 21 19 13 13 13 13 13 13 19 19 19 19 23 23 21 19 19 13 15 15 21 26 26 26 21 18 18 18 18 23 20 18 12 12 12 12 12 12 12 12 12 12 15 21 21 25 25 25 24 26 26 26 29 25 20 20 20 29 29 29 29 29 29 29 29 29 31 29 20 20 20 20 26 0 0
>E9LAHD006DRE40 LEN=233 QL=1 QR=210
32 32 32 34 34 34 34 34 34 34 34 34 34 34 40 34 34 34 40 40 40 40 40 40 40 40 40 40 40 40 40 40 40 40 40 40 40 40 40 40 40 40 40 40 40 34 34 34 34 34 34 34 34 34 34 34 34 34 34 34 34 34 34 34 34 34 34 34 34 34 34 34 34 34 34 34 34 34 35 34 34 34 34 34 34 31 31 31 31 34 35 34 34 34 34 34 34 34 33 34 34 34 34 34 34 34 34 34 34 34 34 34 34 34 32 34 34 34 34 34 18 18 18 18 18 18 18 18 25 25 27 29 32 32 32 34 32 32 22 22 22 34 34 34 34 34 34 34 34 34 34 34 32 32 32 34 34 32 32 32 34 29 29 19 19 19 19 25 25 34 34 34 34 34 34 34 34 34 34 34 34 34 34 34 34 34 34 34 34 34 34 34 34 34 34 34 34 34 34 34 34 34 34 34 32 29 24 24 24 14 14 14 14 14 14 14 0 0 0 0 14 0 14 14 14 14 0 14 0 19 19 0 0
>E9LAHD006DR2O0 LEN=240 QL=1 QR=220
37 37 37 37 37 37 37 37 37 37 37 37 37 37 37 37 37 37 40 40 40 40 40 40 40 40 40 40 40 40 40 40 40 40 40 40 40 38 38 40 40 40 40 40 40 37 37 37 37 37 37 37 37 37 37 37 37 37 37 37 37 37 37 37 37 37 37 37 37 37 37 37 37 37 37 37 37 37 37 37 37 37 37 37 37 37 37 37 37 37 37 37 37 37 37 37 37 37 37 37 37 37 37 37 37 37 37 37 37 37 37 37 37 37 37 37 37 37 37 37 37 37 37 37 37 37 37 37 37 37 37 37 37 37 37 37 37 37 37 37 37 37 37 37 37 37 37 37 37 37 37 37 37 38 38 38 34 34 26 26 26 38 38 38 38 38 38 38 38 38 38 38 33 33 33 33 37 37 37 38 38 38 38 37 37 37 37 37 37 37 37 37 37 37 37 37 37 37 37 37 37 37 37 37 37 37 37 37 37 37 37 37 37 37 37 37 40 40 40 38 38 38 38 38 38 38 38 38 38 38 38 38 38 38 38 40 40 38 38 0
>E9LAHD006DKF2B LEN=242 QL=1 QR=222
36 36 36 37 37 37 36 36 29 29 26 37 37 37 37 37 36 36 25 25 26 26 26 36 39 26 26 26 36 37 37 37 37 37 39 39 39 33 33 30 30 30 39 40 39 37 37 37 37 37 37 37 37 37 37 37 37 37 37 37 37 37 37 37 37 37 37 37 37 37 37 37 37 37 37 37 37 37 36 36 36 36 33 33 33 36 36 36 37 37 37 37 37 37 33 33 33 37 37 37 37 37 37 37 37 36 38 31 23 24 21 21 21 31 20 20 22 28 28 34 37 36 36 26 28 28 37 37 37 37 37 37 37 37 37 37 37 37 37 37 37 37 37 37 37 37 37 37 37 37 37 37 37 37 37 33 33 33 36 36 36 36 36 36 36 36 36 36 36 37 37 37 37 37 37 37 37 37 37 37 37 37 37 37 37 37 36 36 36 37 37 37 37 36 36 36 37 37 37 37 37 37 37 37 37 37 37 37 37 37 37 37 37 36 36 36 36 36 37 37 37 37 36 36 36 36 37 38 38 33 33 33 33 36 36 36 36 36 36 36 36 0
>E9LAHD006DNZ07 LEN=242 QL=1 QR=223
37 37 37 37 37 37 37 37 38 38 38 37 37 37 37 37 40 38 36 36 36 36 39 40 39 36 36 36 38 38 40 40 40 40 40 40 40 40 40 40 40 40 40 40 40 37 37 37 37 37 37 37 37 37 37 37 37 37 37 37 37 37 37 37 37 37 37 37 37 37 37 37 37 37 37 37 37 37 37 37 37 37 37 37 37 37 37 37 37 37 37 37 38 34 34 34 34 37 37 37 37 37 37 37 37 37 37 37 37 37 37 37 37 37 37 37 37 37 37 37 37 37 30 30 30 37 37 37 38 38 38 37 37 37 37 37 37 37 37 37 37 37 37 37 37 37 37 37 37 37 37 37 37 37 37 37 37 37 37 37 37 37 37 37 37 37 37 37 37 37 37 37 37 37 37 37 37 37 37 37 37 37 37 37 37 37 37 37 37 37 37 37 37 37 37 37 37 37 37 37 37 37 37 37 37 37 37 38 38 38 37 37 37 37 37 37 40 40 40 38 38 38 38 40 40 40 40 40 40 38 38 38 38 38 38 38 38 40 40 40 40 40
>E9LAHD006DPSC4 LEN=233 QL=1 QR=168
32 32 32 32 32 32 32 33 25 25 25 32 32 32 32 32 32 32 37 37 37 37 37 37 37 32 32 32 37 32 36 36 37 40 40 40 39 39 39 40 40 40 40 40 40 32 32 32 32 32 32 32 32 32 32 32 32 32 32 32 32 32 32 32 32 32 32 32 32 32 32 32 32 32 32 32 32 32 32 32 32 32 32 32 32 32 32 32 32 32 32 32 32 32 32 32 32 32 32 32 32 32 32 32 32 32 32 32 32 32 32 32 32 32 29 28 30 29 29 28 13 13 13 13 13 13 13 13 13 13 19 23 23 23 23 25 25 19 20 20 31 31 32 32 32 32 32 32 32 32 32 32 31 30 31 31 26 26 26 17 15 13 13 13 13 21 16 10 13 13 0 13 13 19 13 0 0 13 13 13 13 13 0 13 13 13 0 13 13 12 21 12 12 12 0 12 0 0 12 12 0 12 16 12 12 12 12 18 18 18 18 16 12 0 0 0 11 11 11 11 11 11 11 11 11 11 0 17 20 20 20 20 0
>E9LAHD006DIA9Q LEN=243 QL=1 QR=224
37 37 37 37 37 37 37 37 37 37 37 37 37 37 37 37 37 37 39 39 39 39 39 38 39 38 38 38 40 40 40 40 40 40 40 40 40 40 40 40 40 40 40 40 40 37 37 37 37 37 37 37 37 40 38 40 37 37 37 37 37 37 37 37 37 37 37 37 37 37 37 37 37 31 31 31 37 37 37 37 37 37 37 37 37 37 37 37 37 37 37 37 37 37 37 37 37 37 37 37 37 37 37 37 37 37 37 37 37 37 37 37 37 37 37 37 37 37 37 37 37 37 37 37 37 37 37 37 37 37 37 37 37 37 37 37 37 37 37 37 37 37 37 37 37 37 37 37 37 37 37 37 37 37 37 37 37 37 37 37 37 37 37 37 38 38 38 38 38 37 37 37 37 38 38 38 37 37 37 37 37 37 37 37 37 37 37 37 37 37 37 37 37 37 38 38 38 37 37 37 37 37 37 37 37 37 37 38 33 33 33 37 38 38 38 37 38 38 36 36 36 36 36 37 37 37 37 36 33 33 33 33 33 36 33 33 33 33 36 38 38 38 38
>E9LAHD006DO9H7 LEN=241 QL=1 QR=222
37 37 37 37 37 37 37 37 37 37 37 37 37 37 37 37 37 37 40 40 40 40 40 40 40 40 40 40 40 40 40 40 40 40 40 40 40 40 40 40 40 40 40 40 40 37 37 37 37 37 37 37 37 37 37 37 37 37 37 37 37 37 37 37 37 37 37 37 37 37 37 37 37 37 37 37 37 38 38 38 38 38 37 37 37 37 37 37 37 37 37 37 37 37 37 37 37 37 37 37 37 37 37 37 37 37 37 37 38 38 30 30 30 38 37 37 37 37 37 37 37 37 37 37 37 37 37 37 37 37 37 37 37 37 37 37 37 37 37 37 37 37 37 37 37 37 37 37 37 37 37 37 37 37 37 37 37 37 37 37 37 37 37 37 37 37 37 37 37 37 37 37 37 37 37 37 37 37 37 37 37 37 37 38 38 38 37 37 37 37 37 37 37 37 37 37 38 38 38 37 37 37 37 37 37 37 37 37 37 37 37 37 37 37 37 37 40 40 40 40 40 38 38 38 38 38 38 38 38 38 38 36 37 37 37 37 37 37 38 38 38
>E9LAHD006DT1X0 LEN=242 QL=1 QR=223
37 37 37 37 37 37 37 37 37 37 37 37 37 37 37 37 37 37 39 39 39 39 39 40 39 36 36 36 39 38 39 40 40 40 40 40 40 40 40 40 40 40 40 40 40 37 37 37 37 37 37 37 37 37 37 37 37 37 37 37 37 37 37 37 37 37 37 37 37 37 37 37 37 37 37 37 37 37 37 37 37 37 37 37 37 37 37 37 37 37 37 37 37 37 37 37 37 37 37 37 37 37 37 37 37 37 37 37 37 37 38 38 38 37 37 37 37 37 37 37 37 37 33 33 33 33 33 37 37 37 37 37 37 37 37 37 37 37 37 37 37 37 37 37 37 37 37 37 37 37 37 37 37 37 37 37 37 37 37 37 37 37 37 37 37 37 37 37 37 37 37 37 37 37 37 37 37 37 37 37 37 37 37 37 37 37 37 37 37 37 37 37 37 37 37 37 37 37 37 37 37 37 37 37 37 37 37 37 37 37 37 37 37 37 37 37 40 40 40 40 40 40 40 40 40 40 40 40 40 40 40 40 40 40 40 40 40 40 40 40 40 40
>E9LAHD006DS5TO LEN=240 QL=1 QR=221
37 37 37 37 37 37 37 37 37 37 37 37 37 37 37 37 37 37 40 40 40 40 40 40 40 40 40 40 40 40 40 40 40 40 40 40 40 40 40 40 40 40 40 40 40 37 37 37 37 37 37 37 37 37 37 37 37 37 37 37 37 37 37 37 37 37 37 37 37 37 37 37 37 37 37 37 37 37 37 37 37 37 37 37 37 37 37 37 37 37 37 37 37 37 37 37 37 37 37 37 37 37 37 37 37 37 37 37 37 37 37 37 37 37 37 37 37 37 37 37 37 37 37 37 37 37 37 37 37 37 37 37 37 37 37 37 37 37 37 37 37 37 37 37 37 37 37 37 37 37 37 37 37 37 37 37 37 37 37 37 37 37 37 37 37 37 37 37 37 37 37 37 37 37 37 37 37 37 37 37 37 37 37 37 37 37 37 37 37 37 37 37 37 37 37 37 37 37 37 37 37 37 37 37 37 38 38 38 38 37 37 37 37 37 37 37 38 40 40 38 38 38 40 40 40 40 40 40 38 38 38 40 40 40 40 40 40 40 40 40
>E9LAHD006DR8JG LEN=241 QL=1 QR=222
37 37 36 36 36 37 35 35 23 23 23 23 23 26 26 26 30 37 36 36 31 33 33 32 37 37 37 37 37 36 36 36 36 37 37 37 37 37 37 37 37 37 36 38 38 37 37 37 37 37 37 37 37 37 37 37 37 37 37 37 37 37 37 37 37 37 37 37 37 37 37 37 37 37 37 37 37 37 37 37 37 37 37 37 36 36 36 37 35 35 36 36 37 37 37 37 37 37 37 37 37 37 37 37 37 37 37 37 37 37 37 37 37 37 37 37 37 37 37 37 37 37 37 37 37 37 37 37 37 37 37 37 37 37 37 37 37 37 37 37 37 37 37 37 37 37 37 37 37 37 37 37 37 37 37 37 37 37 37 37 37 37 37 35 35 35 37 37 37 37 37 37 35 35 35 36 37 37 37 37 37 36 36 35 35 35 37 37 37 37 37 37 37 37 36 35 35 35 37 37 37 37 37 37 37 37 37 37 37 37 37 37 37 37 37 37 38 38 37 37 37 37 37 37 37 38 38 38 38 38 38 38 37 37 37 37 37 37 38 38 38
>E9LAHD006DH8EZ LEN=242 QL=1 QR=223
34 34 34 35 35 33 32 32 25 25 25 32 32 35 35 35 35 35 35 35 35 36 38 36 38 38 38 38 38 36 36 38 38 38 38 38 38 38 36 36 38 38 38 38 38 35 35 35 35 35 35 35 35 35 35 35 35 35 35 35 35 35 35 35 35 35 35 35 35 35 35 35 35 35 35 35 35 35 35 35 35 35 35 35 35 35 35 35 35 35 35 35 35 35 35 35 35 35 35 35 35 35 35 35 35 35 35 35 35 35 35 35 35 35 34 34 34 34 34 34 35 35 35 35 35 35 35 35 35 35 35 35 35 35 35 35 35 35 35 35 35 35 35 35 35 35 35 35 35 35 35 35 35 35 35 35 35 35 35 35 35 35 35 35 35 35 35 35 35 30 30 30 30 30 30 35 35 35 35 35 35 35 35 35 35 34 34 34 26 24 24 29 29 34 35 35 35 35 35 35 35 35 35 35 35 35 35 35 29 29 29 35 35 34 29 29 27 33 31 35 35 35 35 35 35 25 25 19 19 19 19 19 25 25 35 30 35 29 29 30 30 35
>E9LAHD006DKE6W LEN=244 QL=1 QR=225
37 37 37 37 37 37 37 37 37 37 37 37 37 37 37 37 37 37 40 40 40 40 40 40 40 38 38 38 39 40 39 39 39 39 38 38 38 40 40 40 40 40 40 40 40 37 37 37 37 37 37 37 37 37 37 37 37 37 37 37 37 37 37 37 37 37 37 37 37 37 37 37 37 37 37 37 37 37 37 37 37 37 37 37 37 37 40 40 40 37 37 37 37 37 37 37 37 37 37 37 37 37 37 37 37 37 37 38 28 28 28 26 28 38 38 37 37 37 37 37 37 37 37 37 37 37 37 37 37 37 37 37 37 37 37 37 37 38 38 38 37 37 37 37 37 37 37 37 37 37 37 37 37 37 37 37 37 37 37 37 37 37 37 37 37 37 37 37 37 37 38 38 33 33 33 37 37 37 37 37 37 37 37 37 37 37 37 37 37 37 37 37 37 37 37 37 37 37 37 38 38 38 37 37 37 37 37 37 37 37 37 37 37 37 37 37 40 38 38 38 38 40 40 38 38 38 38 38 38 38 38 33 33 33 38 38 38 38 38 38 38 38 38 40
>E9LAHD006DK944 LEN=242 QL=1 QR=223
37 37 37 37 37 37 37 37 37 37 37 37 37 37 37 37 37 37 40 40 40 40 40 40 40 38 38 38 40 40 40 40 40 40 40 40 40 40 40 40 40 40 40 40 40 37 37 37 37 37 37 37 37 37 37 37 37 37 37 37 37 37 37 37 37 37 37 37 37 37 37 37 37 37 37 37 37 37 37 37 37 37 37 37 37 37 37 37 37 37 37 37 37 37 38 38 38 37 37 37 37 37 37 37 37 37 37 37 37 37 37 37 37 37 37 37 37 37 37 37 37 37 36 36 36 36 40 38 37 37 37 37 37 37 37 37 37 37 37 37 37 37 37 37 37 37 37 37 37 37 37 37 37 37 37 37 37 37 37 37 37 37 37 37 37 37 37 37 37 37 37 37 37 37 37 37 37 37 37 37 37 37 37 37 37 37 37 37 37 37 37 37 37 37 37 37 37 37 37 37 37 37 37 37 37 37 37 37 37 37 37 37 37 37 37 37 40 40 40 40 40 40 38 38 38 40 40 38 38 38 38 38 38 38 40 40 40 40 40 40 40 40
>E9LAHD006DNHKU LEN=323 QL=1 QR=75
32 32 32 32 32 32 32 32 21 21 21 27 27 33 29 31 30 30 19 19 19 19 30 30 30 18 18 17 27 19 27 27 27 27 25 15 15 15 15 15 18 15 15 17 17 17 17 15 15 15 15 15 20 17 17 15 17 17 23 24 24 24 21 21 21 15 15 17 15 24 24 24 24 21 17 15 15 17 17 15 15 15 19 19 15 15 15 15 15 24 15 15 11 21 21 24 15 15 15 15 15 15 15 21 21 27 27 26 18 18 18 13 13 13 13 11 15 19 13 13 13 13 19 19 13 13 13 13 13 13 13 13 13 13 13 13 13 13 13 13 19 18 19 13 13 15 28 28 21 21 15 15 13 13 18 22 17 13 13 9 18 18 19 13 13 13 13 13 13 19 19 23 23 23 23 19 13 13 13 13 13 13 13 13 13 17 17 17 21 16 10 18 12 15 15 15 15 15 16 16 23 23 23 23 18 12 12 12 12 9 9 12 12 18 18 12 11 11 11 11 11 11 11 11 11 11 11 11 17 9 20 20 20 17 11 11 11 11 11 17 17 17 15 15 11 11 11 11 11 11 11 16 19 18 11 11 11 11 11 11 7 7 11 11 11 11 11 11 11 8 11 11 11 15 11 11 11 8 11 11 11 11 18 11 11 11 11 16 16 15 11 11 11 11 11 11 11 8 8 8 11 11 11 8 8 11 15 11 11 11 11 11 11 11 11 16 21 16 0 0 0 0 0
>E9LAHD006DNQRA LEN=238 QL=1 QR=219
37 37 37 37 37 37 37 37 37 37 37 37 37 37 37 37 37 37 40 40 40 40 40 40 40 40 40 40 40 40 40 40 40 40 40 40 40 40 40 40 40 40 40 40 40 37 37 37 37 37 37 37 37 37 37 37 37 37 37 37 37 37 37 37 37 37 37 37 37 37 37 37 37 37 37 37 37 37 37 37 37 37 37 37 37 37 37 37 37 37 37 37 37 37 37 37 37 37 37 37 37 37 37 37 37 37 37 37 37 37 33 33 33 37 37 37 37 37 37 37 37 37 37 37 37 38 38 38 37 37 37 37 37 37 37 37 37 37 37 37 37 37 38 38 38 37 37 37 37 37 37 37 37 37 37 37 37 37 37 38 31 31 31 31 38 38 37 37 37 37 37 37 37 37 37 37 37 37 37 37 38 40 40 37 37 37 37 37 37 37 37 37 37 37 37 37 37 37 37 37 37 37 37 38 38 38 37 37 37 37 37 37 37 37 37 37 38 38 38 38 38 38 38 38 38 38 38 38 38 38 38 38 38 38 38 38 38 38
>E9LAHD006DM4UF LEN=244 QL=1 QR=225
37 37 37 37 37 37 37 37 40 40 40 37 37 37 37 37 38 38 28 28 29 29 39 40 37 26 26 26 38 37 39 39 39 39 39 39 38 38 38 40 40 40 40 40 40 37 37 37 37 37 37 37 37 37 37 37 37 37 37 37 37 37 37 37 37 37 37 37 37 37 37 37 37 38 38 38 37 37 37 38 38 38 37 37 37 37 37 37 37 37 37 37 37 37 37 37 37 37 37 37 37 37 37 37 37 37 37 37 37 37 37 37 37 37 37 37 37 37 37 37 37 37 37 37 37 38 38 38 38 37 37 37 37 37 37 37 37 37 37 37 37 37 37 37 37 37 37 37 37 37 37 37 37 37 37 37 37 37 37 37 37 37 37 37 37 37 37 37 37 37 37 37 37 37 37 37 37 37 37 37 37 37 37 37 37 37 37 37 37 37 37 37 37 37 37 37 37 37 37 37 37 37 37 37 37 37 37 37 37 37 37 37 37 37 37 37 40 40 40 38 38 38 38 38 38 38 40 40 40 40 40 40 40 40 40 40 38 38 38 38 38 38 38 38
>E9LAHD006DITZK LEN=241 QL=1 QR=222
37 37 37 37 37 37 37 37 37 37 37 37 37 37 37 37 37 37 40 40 40 40 40 40 40 38 38 38 39 38 39 39 39 39 39 39 36 36 36 39 38 38 39 39 39 37 37 37 37 37 37 37 37 37 37 37 37 37 37 37 37 37 37 37 37 37 37 37 37 37 37 37 37 38 38 38 37 37 37 37 37 37 37 37 37 37 37 37 37 37 37 37 37 38 31 31 31 37 37 37 37 37 37 37 37 37 37 37 37 37 33 33 33 37 37 37 37 37 37 38 38 38 37 37 37 37 37 37 37 37 37 37 37 37 37 37 37 37 37 37 37 37 37 37 37 37 37 37 37 37 37 37 37 37 37 37 37 37 37 37 37 37 37 37 37 38 38 38 38 37 37 37 37 37 37 37 37 38 38 38 38 37 37 37 37 37 33 33 33 37 37 37 37 37 38 38 38 38 37 37 37 37 37 37 37 37 37 37 37 37 37 37 37 37 37 37 38 38 38 38 38 38 38 38 38 38 38 38 38 38 38 38 38 38 38 38 38 38 38 38 38
>E9LAHD006DLDO0 LEN=223 QL=1 QR=120
32 32 32 32 32 32 32 32 25 25 25 30 30 32 32 32 31 31 30 30 33 33 33 32 32 20 20 20 30 29 33 33 36 36 37 32 32 32 32 36 32 32 37 37 37 32 32 32 32 32 32 32 32 32 32 32 32 32 32 32 32 32 32 32 32 32 32 32 32 32 32 32 32 30 30 30 32 30 29 24 24 23 30 30 31 30 30 30 27 23 0 23 30 30 18 19 19 30 25 25 28 32 32 32 32 32 32 32 32 32 32 32 32 32 32 32 32 30 27 16 0 0 13 26 26 24 13 13 13 13 13 13 19 12 9 0 13 13 18 0 13 13 13 13 13 13 13 13 13 0 13 13 13 18 18 0 17 13 13 13 13 13 13 13 0 13 13 13 13 13 13 21 19 13 13 13 13 0 13 13 19 19 19 13 13 13 0 13 13 0 18 21 21 21 21 12 12 12 12 12 12 12 12 12 12 0 12 0 0 12 12 0 0 12 12 18 17 17 20 20 20 20 0
>E9LAHD006DMY1T LEN=241 QL=1 QR=222
37 37 37 37 37 37 37 37 37 37 37 37 37 37 37 37 37 37 39 39 39 39 39 40 39 36 36 36 38 40 40 40 40 40 40 40 40 40 40 40 40 40 40 40 40 37 37 37 37 37 37 37 37 37 37 37 37 37 37 37 37 37 37 37 37 37 37 37 37 37 37 37 37 37 37 37 37 37 37 37 37 37 37 37 37 37 37 37 37 37 37 37 37 37 37 37 37 37 37 37 37 37 37 37 37 40 40 38 37 37 37 37 37 37 37 37 37 37 37 37 37 37 37 38 38 38 37 37 37 37 37 37 37 37 37 40 38 38 37 37 37 37 37 37 37 37 37 37 37 37 37 37 37 37 37 37 38 38 26 26 28 28 28 26 34 38 37 37 37 37 37 37 37 37 37 37 37 37 37 37 37 37 37 37 37 37 37 37 37 37 37 37 37 37 37 37 37 37 37 37 37 37 37 37 37 37 37 37 37 37 37 37 37 37 37 37 38 38 38 38 40 38 38 38 40 38 38 38 38 38 38 38 38 38 38 38 38 38 38 38 38
>E9LAHD006DP4AT LEN=235 QL=1 QR=216
37 37 37 37 37 37 37 37 37 37 37 38 38 40 37 37 37 37 39 39 39 39 39 38 38 38 38 38 40 40 39 39 39 39 39 38 38 38 38 40 40 40 40 40 40 37 37 37 37 37 37 37 37 37 37 37 37 37 37 37 37 37 37 37 38 38 38 37 37 37 37 37 37 31 31 31 38 38 37 37 37 37 37 37 37 37 37 37 37 37 37 38 33 29 29 29 29 38 37 37 37 37 37 37 37 37 37 37 37 37 37 37 37 37 37 37 37 37 37 37 37 37 37 37 37 37 33 33 33 33 38 37 37 37 37 37 37 37 37 37 37 37 37 37 37 37 37 37 37 37 37 37 37 37 37 37 37 31 31 31 38 38 37 37 37 37 37 37 37 37 37 37 37 37 37 37 37 37 37 37 37 37 37 37 37 37 37 37 37 37 38 38 38 37 37 37 37 37 37 37 37 37 38 40 38 38 38 37 37 37 37 37 37 37 37 37 38 38 38 40 38 38 33 33 33 38 38 38 38 38 37 37 37 38 38
>E9LAHD006DSK11 LEN=209 QL=1 QR=91
32 32 32 32 32 32 32 32 32 32 32 32 32 32 32 32 32 32 40 40 40 40 40 40 40 40 40 40 40 40 40 40 40 40 40 40 40 40 40 40 40 40 40 40 40 32 32 32 32 32 32 32 32 32 32 32 32 32 32 32 32 32 32 32 32 32 32 32 32 32 32 32 32 28 28 28 32 32 32 32 32 32 30 30 28 28 28 22 15 15 15 15 15 15 15 15 21 15 15 15 15 11 11 15 15 15 0 13 0 18 18 0 13 13 19 18 13 13 13 18 13 13 13 13 13 19 19 13 13 13 13 19 23 13 0 13 13 19 13 13 13 13 0 13 13 19 22 22 13 13 13 13 11 11 13 13 18 13 0 13 13 0 13 13 13 0 13 0 13 13 13 13 13 13 0 13 0 13 13 13 0 13 13 13 13 13 13 13 13 12 12 12 0 12 0 12 0 12 12 12 12 12 0 0 12 0 12 12 0
>E9LAHD006DTVRA LEN=240 QL=1 QR=221
37 37 37 37 37 37 37 37 37 37 37 37 37 37 37 37 37 37 40 40 40 40 40 40 40 40 40 40 40 40 40 40 40 40 40 40 40 40 40 40 40 40 40 40 40 37 37 37 37 37 37 37 37 37 37 37 37 37 37 37 37 37 37 37 37 37 37 37 37 37 37 37 37 37 37 37 37 37 37 37 37 37 37 37 37 37 37 37 37 37 37 37 37 37 37 37 37 37 37 37 37 37 37 37 37 37 37 37 37 37 37 37 37 37 37 37 37 37 37 37 37 37 37 37 37 37 37 37 37 37 37 37 37 37 37 37 37 37 37 37 37 37 37 37 37 37 37 37 37 37 37 37 37 37 37 37 37 37 37 37 37 37 34 34 34 34 37 37 37 37 37 37 37 37 37 37 37 37 37 37 37 37 37 37 37 37 37 37 37 37 37 37 37 37 37 37 37 37 37 37 37 37 37 37 37 37 37 37 37 37 37 37 37 37 37 37 40 40 40 40 40 40 40 40 40 40 40 40 38 38 38 38 38 38 40 40 40 40 40 40
>E9LAHD006DNUK6 LEN=241 QL=1 QR=222
37 37 37 37 37 37 37 37 37 37 37 37 37 37 37 37 37 37 40 40 40 40 40 40 40 40 40 40 40 40 40 40 40 40 40 40 40 40 40 40 40 40 40 40 40 37 37 37 37 37 37 37 37 37 37 37 37 37 37 37 37 37 37 37 37 37 37 37 37 37 37 37 37 37 37 37 37 37 37 37 37 37 37 37 37 37 37 37 37 37 37 37 37 37 37 37 37 37 37 37 37 37 37 37 37 37 37 37 37 37 38 38 38 37 37 37 37 37 37 37 37 37 37 37 37 37 37 37 37 37 37 37 37 37 37 37 37 37 37 37 37 37 37 37 37 37 37 37 37 37 37 37 37 37 37 37 37 37 37 37 37 37 37 37 37 37 37 37 37 37 37 37 37 37 37 37 37 37 37 37 37 37 37 37 37 37 37 37 37 37 37 37 37 37 37 37 37 37 37 37 37 37 37 37 37 37 37 37 37 37 37 37 37 37 37 37 40 40 40 40 40 40 40 40 40 40 40 40 40 40 40 40 38 38 38 40 40 40 40 40 40
>E9LAHD006DN865 LEN=241 QL=1 QR=222
37 37 37 37 37 37 37 37 37 37 37 37 37 37 37 37 37 37 40 40 40 40 40 40 40 40 40 40 40 40 40 40 40 40 40 40 40 40 40 40 40 40 40 40 40 37 37 37 37 37 37 37 37 37 37 37 37 37 37 37 37 37 37 37 37 37 37 37 37 37 37 37 37 37 37 37 37 37 37 38 38 38 37 37 38 38 38 37 37 37 37 37 37 37 37 37 37 37 37 37 37 37 37 37 37 37 37 37 37 37 37 37 37 37 37 37 37 37 37 37 37 37 37 37 37 37 37 37 37 37 37 37 37 37 37 37 37 37 37 37 37 37 37 37 37 37 37 37 37 37 40 38 38 38 38 37 37 37 37 37 37 37 37 38 38 38 37 38 38 38 38 37 37 37 37 37 37 37 37 37 37 37 37 37 37 37 37 37 37 37 37 37 37 37 37 37 37 37 37 37 37 37 37 37 37 37 37 37 37 37 37 37 37 37 37 37 40 40 40 40 38 38 38 38 38 38 38 38 38 38 38 38 38 38 38 40 40 40 40 40 40
>E9LAHD006DQHPV LEN=239 QL=1 QR=220
35 35 35 35 35 35 35 35 35 35 35 35 35 35 35 35 35 35 36 36 36 36 37 37 37 31 31 31 36 37 37 40 40 40 40 39 36 36 36 38 37 37 37 40 40 35 35 35 35 35 33 33 33 35 35 35 35 35 35 35 35 35 35 35 35 35 35 35 35 35 35 35 33 33 30 30 20 20 21 16 21 21 32 31 33 33 33 35 35 35 35 33 33 33 35 35 35 35 35 35 35 35 35 29 29 30 30 29 35 35 33 29 29 29 26 33 35 35 35 35 35 35 35 35 20 20 20 15 15 15 31 33 33 28 20 19 15 15 20 27 33 35 35 35 35 35 35 35 35 33 33 33 35 35 35 35 35 35 35 35 33 20 20 20 15 31 31 25 25 19 19 19 19 20 20 27 27 33 35 35 35 35 35 35 35 35 35 35 35 35 35 35 35 35 35 35 35 35 35 35 35 35 35 35 33 28 28 28 35 35 35 35 35 35 35 35 34 34 34 34 34 34 34 34 29 29 20 20 20 34 34 34 34 34 34 34 34 34 34
>E9LAHD006DKJUM LEN=239 QL=1 QR=219
37 37 37 37 37 37 37 37 37 37 37 37 37 37 37 37 37 37 40 40 40 40 40 40 40 40 40 40 40 40 40 40 40 40 40 40 40 38 38 40 40 40 40 40 40 37 37 37 37 37 37 37 37 37 37 37 37 37 37 37 37 37 37 37 37 37 37 37 37 37 37 37 37 37 37 37 37 37 37 38 38 38 37 37 37 37 37 37 37 37 37 37 37 37 37 37 37 37 37 37 37 37 37 37 37 37 37 37 37 37 37 37 37 37 37 37 38 29 29 26 38 38 29 29 28 34 34 37 38 38 38 37 37 37 37 37 37 37 37 37 37 37 37 37 37 37 37 37 37 37 37 37 37 37 37 37 37 37 37 37 37 37 37 37 37 37 37 37 37 37 37 37 37 37 37 37 37 37 37 37 37 37 37 38 38 38 37 37 37 37 37 37 37 37 37 37 37 37 37 37 37 37 37 37 37 37 37 33 33 33 38 38 37 37 37 37 36 36 36 36 36 36 36 36 33 27 27 27 33 36 36 36 36 38 38 36 36 36 0
>E9LAHD006DRFA5 LEN=243 QL=1 QR=224
37 37 37 37 37 37 38 38 29 26 24 34 34 37 37 37 34 34 28 28 28 28 34 39 39 24 24 24 39 37 39 39 39 39 39 39 40 40 40 39 39 39 39 39 39 37 37 37 37 37 37 37 37 37 37 37 37 37 37 37 37 37 37 37 37 37 37 37 37 37 37 37 37 34 34 34 38 38 37 38 38 38 37 37 37 37 37 37 37 37 37 37 37 37 38 38 38 37 37 37 37 37 37 37 37 37 37 37 37 37 37 37 37 37 37 37 37 37 37 37 37 37 37 38 38 38 37 37 37 37 37 37 37 37 37 37 38 38 38 37 37 37 37 37 37 37 37 37 37 37 37 37 37 37 37 37 37 37 37 38 38 38 38 38 38 37 37 37 37 37 37 37 37 37 37 37 37 37 37 37 37 37 37 37 37 37 37 38 32 30 30 37 37 37 37 37 37 37 37 37 37 38 38 38 37 37 38 34 26 24 24 38 34 34 34 38 32 32 26 26 26 26 36 35 36 36 32 32 26 20 20 20 20 26 31 36 36 36 31 31 31 31 36
>E9LAHD006DL162 LEN=244 QL=1 QR=225
37 37 37 37 37 37 37 37 37 38 38 38 38 37 37 37 37 37 39 39 39 40 40 40 40 40 40 40 40 40 40 40 40 40 40 40 40 40 40 40 40 40 40 40 40 37 37 37 37 37 37 37 37 37 37 37 37 37 37 37 37 37 37 37 37 37 37 37 37 37 37 37 37 38 38 38 37 37 37 37 37 37 37 37 37 37 37 37 37 37 37 38 33 31 31 31 31 38 37 37 37 37 37 37 37 37 38 33 26 26 26 26 28 34 38 37 37 37 37 37 37 37 37 37 37 37 37 37 37 37 37 37 37 37 37 37 37 37 37 37 37 37 37 37 37 37 37 37 37 37 37 37 37 37 37 37 37 37 37 37 38 38 38 38 37 37 37 37 37 37 37 37 37 37 37 37 37 37 37 37 37 37 37 37 37 37 37 37 37 38 38 38 37 37 37 37 37 37 37 37 37 37 37 37 37 37 37 37 37 37 37 37 37 37 37 37 40 40 40 40 40 40 40 40 40 40 40 40 38 38 38 40 40 40 40 38 38 38 38 40 40 40 40 40
>E9LAHD006DO2PW LEN=228 QL=1 QR=128
23 23 24 30 32 32 32 32 32 32 32 32 32 32 32 32 32 32 25 25 25 25 33 32 32 30 30 30 32 32 37 40 40 40 40 40 40 32 32 36 40 40 40 40 40 32 32 32 32 32 32 32 32 32 32 32 32 32 32 32 32 32 32 32 32 32 32 32 32 32 32 32 32 24 24 24 32 32 32 32 32 32 32 32 32 32 32 32 32 32 32 32 32 32 32 32 32 32 32 32 32 32 32 32 32 32 32 32 32 32 32 32 32 32 32 32 32 31 31 30 23 23 17 17 17 16 16 13 13 13 22 22 18 18 0 13 13 13 13 0 13 13 0 0 13 13 13 13 19 13 13 13 13 13 13 13 13 13 13 13 13 13 13 13 13 13 13 13 13 13 13 13 18 13 13 13 13 13 13 13 13 13 13 18 18 19 19 13 13 0 12 12 0 18 12 12 12 23 12 12 12 12 12 12 12 12 12 12 12 12 0 12 0 0 12 12 0 0 11 11 17 17 17 20 20 20 20 0
>E9LAHD006DOSDF LEN=239 QL=1 QR=220
37 37 37 37 37 37 37 37 37 37 37 37 37 37 37 37 37 37 40 40 40 40 40 40 40 38 38 38 40 40 40 40 40 40 40 40 40 40 40 40 40 40 40 40 40 37 37 37 37 37 37 37 37 37 37 37 37 37 37 37 37 37 37 37 37 37 37 37 37 37 37 37 37 37 37 37 37 37 37 37 37 37 37 37 37 37 37 37 37 37 37 37 37 37 37 37 37 37 37 37 37 37 37 37 37 37 37 37 37 37 37 37 37 37 37 37 37 38 38 38 38 38 37 37 37 37 34 34 34 34 38 38 38 38 38 37 37 37 37 37 37 37 37 37 37 37 37 37 37 37 37 37 37 37 37 37 37 37 37 37 37 37 37 37 37 37 37 37 37 37 37 37 37 37 37 37 37 37 37 37 37 37 37 37 37 37 37 37 37 37 37 37 37 37 37 37 37 37 37 37 37 37 37 37 37 37 37 37 37 37 37 37 37 37 37 37 38 38 38 38 38 38 38 38 38 38 38 38 40 38 38 38 38 38 38 38 38 38 40
>E9LAHD006DJZ37 LEN=240 QL=1 QR=221
37 37 37 37 37 37 37 37 37 37 37 37 37 37 37 37 37 37 37 37 37 38 38 38 38 33 33 33 37 37 38 38 38 38 38 37 37 38 38 38 38 38 38 38 38 37 37 37 37 37 37 37 37 37 37 37 37 37 37 37 37 37 37 37 37 37 37 37 37 37 37 37 37 37 37 37 37 37 37 37 37 37 37 37 37 37 37 37 37 37 37 37 37 37 37 37 37 37 37 37 37 37 37 37 37 37 37 37 37 37 37 32 32 32 28 28 28 36 37 37 37 37 37 32 32 32 37 37 37 37 37 32 32 32 35 37 37 37 37 37 37 37 37 37 37 37 37 37 37 37 36 36 36 36 36 36 37 37 37 37 37 37 32 32 28 28 28 28 35 35 37 37 37 36 36 36 37 37 37 37 37 37 37 37 37 36 36 36 36 37 37 37 37 37 37 37 37 37 37 37 37 37 37 37 37 32 32 32 26 0 26 26 32 35 35 35 31 36 36 36 36 36 36 36 37 38 38 38 37 37 37 37 36 36 36 37 38 38 38 38
>E9LAHD006DOW0J LEN=244 QL=1 QR=225
37 37 37 37 37 37 37 37 37 37 37 37 37 37 37 37 40 40 39 39 39 39 39 40 39 37 37 37 39 40 39 39 39 39 30 30 30 30 31 36 39 39 39 39 39 37 37 37 37 37 37 37 37 37 37 37 37 37 37 37 37 37 37 37 37 37 37 37 37 37 37 37 37 37 37 37 37 37 37 37 37 37 37 37 37 37 37 37 37 37 37 37 37 37 37 37 37 37 37 37 37 37 37 37 37 37 37 37 37 37 37 37 37 37 37 37 37 37 37 37 37 37 37 37 37 37 37 37 37 37 37 37 37 37 37 37 37 37 37 37 37 37 37 37 37 37 37 37 37 37 37 37 37 37 37 37 37 37 37 37 37 34 34 28 28 28 28 38 38 37 38 38 38 38 37 37 37 37 37 37 37 37 37 37 38 38 38 38 37 37 37 37 37 37 37 37 37 37 37 37 37 37 37 37 37 37 37 37 37 37 37 37 37 37 37 37 40 40 40 40 40 40 40 40 40 40 40 38 38 38 38 38 38 38 38 38 38 38 38 38 38 38 38 40
>E9LAHD006DO0EF LEN=247 QL=1 QR=80
32 32 32 32 32 32 32 32 32 32 32 32 32 32 32 32 32 32 32 32 32 32 37 32 32 30 30 30 32 29 33 33 37 37 37 32 32 25 25 25 32 32 32 36 36 32 32 32 32 32 25 21 19 21 21 32 32 32 32 32 32 32 32 32 32 32 33 31 29 28 25 27 23 15 15 15 15 15 11 11 15 15 15 15 15 11 15 15 15 21 15 15 15 15 15 15 15 21 24 25 25 24 18 18 24 24 19 13 13 13 13 13 13 13 13 19 15 18 15 13 11 11 19 19 19 18 18 18 18 18 22 28 28 16 15 15 15 15 25 25 25 25 21 21 21 21 21 21 25 28 26 26 19 13 13 13 19 13 13 13 13 13 13 13 13 13 13 13 13 13 13 13 18 13 13 13 13 13 13 13 19 19 19 19 19 13 13 13 13 12 12 12 18 23 21 21 21 18 12 12 15 21 26 21 21 21 21 21 21 21 25 26 25 24 15 15 15 15 24 19 19 19 19 19 19 23 23 19 19 19 24 24 24 27 26 23 20 20 20 27 27 26 26 26 23 21 0
>E9LAHD006DLAYI LEN=244 QL=1 QR=225
37 37 37 37 37 37 37 37 37 40 40 38 38 37 37 37 37 37 40 40 40 40 40 40 40 40 40 40 40 40 40 40 40 40 40 40 40 40 40 40 40 40 40 40 40 37 37 37 37 37 37 37 37 37 37 37 37 37 37 37 37 37 37 37 37 37 37 37 37 37 37 37 37 37 37 37 37 37 37 37 37 37 37 37 37 37 37 37 37 37 37 37 37 37 37 37 37 37 37 37 37 37 37 37 37 37 37 37 37 37 37 37 37 37 38 38 38 38 37 37 38 38 38 38 37 37 37 37 37 37 37 37 37 37 37 37 37 37 37 37 37 37 37 37 37 37 37 37 37 37 37 37 37 38 38 38 37 37 37 37 37 37 37 37 37 37 37 37 37 37 37 37 37 37 37 37 37 37 37 37 37 37 37 37 37 37 37 37 37 38 38 38 37 37 37 37 37 37 37 37 37 37 37 37 37 37 37 37 37 37 37 37 37 37 37 37 40 38 38 38 38 40 38 38 38 38 38 38 38 38 38 38 36 36 36 37 37 37 36 33 33 33 33 36
>E9LAHD006DK2Y4 LEN=245 QL=1 QR=225
37 37 37 37 37 37 37 37 37 37 37 37 37 37 37 37 37 37 40 40 40 40 40 40 40 40 40 40 40 40 40 40 40 40 40 40 40 40 40 40 40 40 40 40 40 37 37 37 37 37 37 37 37 37 37 37 37 37 37 37 37 37 37 37 37 37 37 37 37 37 37 37 37 37 37 37 37 37 37 34 34 34 37 37 37 37 37 37 37 37 37 37 37 37 37 37 37 37 37 37 37 37 37 37 37 37 37 37 37 37 37 37 37 37 37 37 37 37 37 37 37 37 37 37 37 37 37 37 37 37 37 37 37 37 37 37 37 37 37 37 37 37 37 37 37 37 37 37 37 37 37 37 37 40 38 40 37 37 37 37 37 37 37 37 37 37 37 37 37 37 37 37 37 37 37 37 37 37 37 37 37 37 37 37 37 37 37 37 37 33 33 33 37 37 37 37 37 37 37 37 37 37 37 37 37 37 37 37 37 37 37 37 37 37 37 37 40 38 38 38 38 40 40 38 38 38 38 38 38 38 38 38 38 38 38 38 38 38 38 38 40 40 38 38 0
>E9LAHD006DS7Y3 LEN=235 QL=1 QR=216
37 37 37 37 37 37 37 37 37 37 37 37 37 37 37 37 37 37 38 38 40 38 36 36 36 37 37 39 37 37 37 37 37 37 40 40 29 29 28 33 36 37 37 37 37 37 37 37 37 37 37 37 37 37 37 36 36 33 33 33 33 37 37 37 37 36 36 36 37 37 37 37 37 37 36 36 36 36 37 37 37 37 37 37 37 36 33 33 33 36 37 36 36 26 26 26 26 36 36 37 37 37 37 37 37 37 37 37 37 37 36 36 36 37 37 37 37 37 37 37 37 37 37 37 36 36 28 28 28 28 36 37 37 37 37 37 37 37 37 37 37 37 37 37 37 37 37 37 37 37 37 37 37 37 37 37 37 37 37 37 37 37 37 37 37 37 37 37 37 37 37 37 37 37 37 37 37 37 37 37 37 37 37 37 37 37 37 37 37 37 37 37 37 37 37 37 37 37 37 37 37 37 37 37 37 37 37 37 37 37 37 37 37 37 37 37 38 37 37 37 36 33 28 28 28 36 33 33 33 36 33 33 33 33 36
>E9LAHD006DPYP1 LEN=244 QL=1 QR=120
34 34 34 34 34 34 34 34 34 23 23 22 22 28 33 32 22 20 20 20 35 35 36 34 31 22 22 22 34 33 34 34 36 36 36 34 22 23 23 36 35 36 36 36 36 34 34 34 34 34 34 34 34 34 34 33 33 33 33 34 34 34 34 34 34 34 34 34 34 34 34 34 34 34 34 34 28 28 25 32 32 34 34 34 34 34 34 34 34 34 34 34 34 34 34 34 34 34 35 35 34 34 34 34 34 33 32 31 31 28 14 14 14 18 15 15 18 24 28 26 28 32 32 35 34 34 34 35 28 28 28 34 34 34 19 19 17 17 17 31 31 35 33 33 33 33 33 33 27 27 27 33 33 33 27 27 27 31 31 19 19 19 18 18 18 31 31 31 35 35 35 34 34 27 27 27 34 34 34 34 34 34 34 31 31 31 31 34 27 26 26 26 26 26 33 33 33 33 33 25 25 25 23 23 23 23 23 27 27 16 16 16 15 16 16 16 14 14 28 28 31 31 31 31 34 34 29 29 29 33 34 34 34 34 34 29 24 24 19 19 18 18 31 0
>E9LAHD006DOX2Q LEN=242 QL=1 QR=222
37 37 37 37 37 37 37 37 37 38 38 38 38 37 37 37 37 37 39 39 39 40 40 40 40 36 36 36 40 40 40 40 40 40 40 40 40 40 40 40 40 40 40 40 40 37 37 37 37 37 37 37 37 37 37 37 37 37 37 37 37 37 37 37 37 37 37 37 37 37 37 37 37 34 34 34 37 37 37 37 37 37 37 37 37 37 37 37 37 37 37 37 37 37 37 37 37 37 37 37 37 37 37 37 37 37 37 37 37 37 37 37 37 37 37 37 37 37 37 37 37 37 37 37 37 37 37 37 37 37 37 37 37 37 37 37 37 37 37 37 37 37 37 37 37 37 37 37 37 37 37 37 38 30 30 28 38 38 38 38 37 37 37 37 37 38 38 28 30 30 38 37 37 37 37 37 37 37 37 37 37 37 37 37 38 38 38 38 38 37 37 37 37 37 37 37 37 37 37 37 37 37 37 37 37 37 37 37 37 37 34 34 34 37 37 37 38 36 37 36 36 36 37 37 33 33 33 36 38 38 38 38 38 38 38 38 40 40 40 40 38 0
>E9LAHD006DKXNP LEN=239 QL=1 QR=219
37 37 37 37 37 37 37 37 34 34 34 37 37 37 37 37 37 37 40 40 40 40 40 40 40 38 38 38 40 40 40 40 40 40 40 40 40 40 40 40 40 40 40 40 40 37 37 37 37 37 37 37 37 37 37 37 37 37 37 37 37 37 37 37 37 37 37 37 37 37 37 37 37 37 37 37 37 37 37 37 37 37 37 37 37 37 37 37 37 37 37 37 37 37 37 37 37 37 37 37 37 37 37 37 37 37 37 37 37 37 37 37 37 37 37 37 37 37 37 37 37 37 37 37 37 37 37 37 37 37 37 37 37 37 37 37 37 37 37 37 37 37 37 37 37 37 37 37 37 37 37 37 37 37 38 38 38 38 38 38 37 38 38 25 28 28 28 28 32 37 38 38 34 33 33 37 37 37 37 37 37 37 37 37 37 37 37 37 37 37 37 37 37 37 37 37 37 37 37 37 37 37 37 37 37 37 37 37 37 37 37 37 37 37 37 37 40 40 40 40 40 40 40 38 38 38 40 40 40 40 40 40 40 40 40 40 40 38 0
>E9LAHD006DJS69 LEN=244 QL=1 QR=225
37 37 37 37 37 37 37 37 37 37 37 37 37 37 37 37 37 37 40 40 40 40 40 40 40 40 40 40 39 40 39 39 39 39 33 33 33 33 33 37 39 39 38 39 39 38 38 37 37 37 37 37 37 38 38 38 40 38 38 38 38 37 37 37 37 37 37 37 37 37 37 37 33 31 31 30 34 34 37 37 37 37 38 38 38 38 37 37 37 37 37 37 37 37 37 37 37 37 37 37 37 37 37 37 37 37 34 26 26 26 20 20 20 34 38 37 37 37 37 38 38 38 37 37 37 37 37 37 37 37 37 37 37 37 37 37 37 37 37 37 37 37 37 37 37 37 37 37 37 37 37 37 37 37 37 37 37 37 37 37 37 38 38 31 31 31 31 38 38 37 37 37 37 37 37 37 37 37 37 37 37 37 37 37 37 37 37 37 37 37 37 37 37 37 37 37 37 37 37 37 37 37 37 37 37 37 37 37 37 37 37 37 37 37 37 37 40 38 38 38 38 38 38 38 38 38 38 38 37 36 37 33 33 33 36 37 37 37 37 37 37 36 37 38
>E9LAHD006DR5PT LEN=241 QL=1 QR=222
36 36 37 37 37 37 37 37 37 37 37 37 37 37 37 37 32 32 28 28 28 28 36 37 37 33 33 33 37 37 37 38 38 38 38 40 40 40 40 40 40 40 40 40 40 37 37 37 37 37 37 37 37 36 36 36 36 37 37 37 37 37 37 37 37 37 37 37 37 37 37 37 32 28 28 28 36 36 36 37 37 37 37 36 32 28 28 28 32 32 35 35 37 37 37 36 36 36 37 37 37 37 37 37 37 37 37 37 37 37 32 32 32 37 37 37 37 37 37 36 36 36 37 36 36 36 36 36 37 36 31 31 23 23 22 22 35 35 22 22 22 35 35 35 35 37 37 37 37 37 37 37 37 37 37 35 35 23 23 23 22 33 23 21 21 28 28 30 33 33 33 35 37 37 37 37 37 37 37 37 37 37 37 37 37 37 37 37 37 36 36 36 37 37 37 37 37 37 37 37 37 37 37 37 37 37 37 37 37 37 37 37 37 37 37 37 37 37 37 37 37 37 37 37 37 37 37 37 37 38 38 37 37 37 37 37 37 37 37 37 37
>E9LAHD006DTJA4 LEN=238 QL=1 QR=219
37 37 37 37 37 37 37 37 37 37 37 37 37 37 37 37 37 37 40 40 40 40 40 40 40 40 40 40 40 40 40 40 40 40 40 40 40 40 40 40 40 40 40 40 40 37 37 37 37 37 37 37 37 37 37 37 37 37 37 37 37 37 37 37 37 37 37 37 37 37 37 37 37 37 37 37 37 37 37 37 37 37 37 37 37 37 37 37 37 37 38 38 38 38 31 31 31 37 37 37 37 37 37 37 37 37 37 37 37 37 37 37 37 37 37 38 33 30 30 30 33 34 37 37 37 37 37 37 37 37 37 37 37 37 37 38 38 38 37 37 37 37 37 37 37 37 37 37 37 37 37 37 37 37 37 37 37 37 37 37 37 37 37 37 37 37 37 37 38 38 38 38 38 38 37 37 37 37 37 37 37 37 37 37 37 37 37 37 37 37 37 37 37 37 37 37 37 37 37 37 37 37 37 37 37 37 37 37 37 37 37 37 37 37 37 37 38 38 38 38 38 38 38 38 38 38 38 38 38 38 38 38 38 40 40 40 40 40
>E9LAHD006DI7MT LEN=234 QL=1 QR=215
37 37 37 37 37 37 37 37 37 37 37 37 37 37 37 37 37 37 40 40 40 40 40 40 40 40 40 40 40 40 40 40 40 40 40 40 40 40 40 40 40 40 40 40 40 37 37 37 37 37 37 37 37 37 37 37 37 37 37 37 37 37 37 37 37 37 37 37 37 37 37 37 38 38 38 37 37 37 37 37 37 37 37 37 37 37 37 37 37 37 37 38 34 34 34 34 37 37 37 37 37 37 37 37 37 37 37 37 37 37 37 37 37 37 37 37 37 37 37 37 37 37 37 37 37 37 37 37 37 37 37 37 37 37 37 37 37 37 37 37 37 37 37 37 37 37 37 37 37 38 38 31 31 31 38 37 37 37 37 37 37 37 37 37 37 37 37 37 37 37 37 37 37 37 37 37 37 37 37 37 37 37 37 37 37 37 37 37 37 37 37 37 37 37 37 37 37 37 37 37 37 37 37 37 38 38 38 38 38 38 38 38 38 37 37 37 36 37 38 36 38 36 38 38 38 38 38 38 38 38 38 38 38 38
>E9LAHD006DLSSD LEN=243 QL=1 QR=224
37 37 37 37 37 37 37 37 37 37 37 37 37 37 37 37 37 37 40 40 40 40 40 40 40 40 40 40 40 40 40 40 40 40 40 40 40 40 40 40 40 40 40 40 40 37 37 37 37 37 37 37 37 37 37 37 37 37 37 37 37 37 37 37 37 37 37 37 37 37 37 37 37 34 34 34 37 37 37 37 37 37 37 37 37 37 37 37 37 37 37 37 37 37 37 37 37 37 37 37 37 37 37 37 37 37 37 37 37 37 37 37 37 37 37 37 37 37 37 37 37 37 37 37 37 37 37 37 37 37 37 37 37 37 37 37 37 37 37 37 37 37 37 37 37 37 37 37 37 37 37 37 37 37 37 37 37 37 37 37 37 37 37 37 37 37 37 37 37 37 37 37 37 37 37 37 37 37 37 37 37 37 37 37 37 37 37 37 37 37 37 37 37 37 37 37 37 37 37 37 37 37 37 37 37 37 37 37 37 37 37 37 37 37 37 37 40 40 40 40 38 38 38 40 40 40 40 40 40 40 40 40 40 40 40 38 38 38 40 40 40 40 40
>E9LAHD006DK0D5 LEN=241 QL=1 QR=222
37 37 37 37 37 37 37 37 37 37 37 37 37 37 37 37 37 37 40 40 40 40 40 40 40 40 40 40 40 40 40 40 40 40 40 40 40 40 40 40 40 40 40 40 40 37 37 37 37 37 37 37 37 37 37 37 37 37 37 37 37 37 37 37 37 37 37 37 37 37 37 37 37 37 37 37 37 37 37 37 37 37 37 37 37 37 37 37 37 37 37 37 37 37 37 37 37 37 37 37 37 37 37 37 37 37 37 37 37 37 37 37 37 37 37 37 37 37 37 37 37 37 37 37 37 37 37 37 37 37 37 37 37 37 37 37 37 37 37 37 37 37 37 37 37 37 37 37 37 37 37 37 37 37 37 37 37 37 37 37 37 37 37 37 37 37 37 37 37 37 37 37 37 37 37 37 37 37 37 37 37 37 37 37 37 37 37 37 37 37 37 37 37 37 37 37 37 37 37 37 37 37 37 37 37 37 37 37 37 37 37 37 37 37 37 37 40 40 40 40 40 38 38 38 40 38 38 38 29 29 29 38 38 38 38 38 38 38 38 38 40
>E9LAHD006DIKJ5 LEN=253 QL=1 QR=214
34 34 34 34 34 34 34 34 31 31 31 32 32 33 35 34 34 34 36 36 36 36 36 36 37 37 37 37 36 36 36 38 38 38 38 40 40 40 40 40 40 40 40 40 40 34 34 34 34 34 34 34 34 33 31 31 31 34 34 34 34 34 34 34 31 27 27 27 34 34 34 34 27 21 21 21 32 32 34 34 34 34 34 34 34 34 32 32 32 34 33 32 26 22 22 22 22 34 29 29 34 34 34 34 34 34 34 34 34 34 34 34 34 34 40 33 34 34 34 34 32 32 30 31 31 31 30 28 34 34 34 25 25 31 25 20 20 20 20 34 34 34 34 34 34 34 34 34 34 34 32 32 32 32 32 32 31 18 18 18 18 18 29 29 20 24 24 32 32 32 32 32 32 32 32 25 25 25 25 30 32 32 32 34 34 34 32 32 32 34 34 34 34 34 34 32 24 17 17 17 24 14 14 14 27 12 14 14 14 14 14 14 14 14 14 14 14 14 14 19 14 14 14 14 14 14 14 14 14 14 14 14 14 14 14 11 14 14 14 14 26 24 24 14 14 12 12 21 0 0 0 0 0
>E9LAHD006DPOMA LEN=241 QL=1 QR=222
37 37 37 37 37 37 37 37 37 37 37 37 37 37 37 37 37 37 40 40 40 40 40 40 40 38 38 38 40 40 40 40 40 40 40 40 40 40 40 40 40 40 40 40 40 37 37 37 37 37 37 37 37 37 37 37 37 37 37 37 37 37 37 37 37 37 37 37 37 37 37 37 37 37 37 37 37 37 37 37 37 37 37 37 37 37 37 37 37 37 37 37 37 37 37 37 37 37 37 37 37 37 37 37 37 37 37 37 37 37 37 37 37 37 37 37 37 37 37 37 37 37 37 37 37 37 37 37 38 38 38 38 38 37 37 37 37 37 37 37 37 37 37 37 37 37 37 37 37 37 37 37 37 37 37 37 37 37 37 37 37 37 37 37 37 37 37 37 37 37 37 37 37 37 37 37 37 37 37 37 37 37 37 37 37 37 37 37 37 37 37 37 37 37 37 37 37 37 37 37 37 37 37 37 37 37 37 37 37 37 37 37 37 37 37 37 38 38 38 37 38 38 38 38 37 38 38 38 29 29 29 38 38 38 38 38 38 38 40 40 40
>E9LAHD006DTV9B LEN=243 QL=1 QR=224
37 37 37 37 37 37 37 37 37 37 37 37 37 37 37 37 37 37 40 40 40 40 40 40 40 38 38 38 40 40 40 40 40 40 40 40 40 40 40 40 40 40 40 40 40 37 38 38 38 37 37 37 37 37 37 37 37 37 37 37 37 37 37 37 37 37 37 37 37 37 37 37 37 38 38 38 37 37 37 37 37 37 37 37 37 37 37 37 37 37 37 37 37 37 37 37 37 37 37 37 37 37 37 37 37 37 37 37 37 37 38 38 38 37 37 37 37 37 37 37 37 37 37 37 37 37 37 36 36 40 40 40 37 37 37 37 37 37 37 37 37 37 37 37 37 37 37 31 31 31 37 37 37 38 38 38 37 37 37 37 38 38 32 32 32 38 38 37 37 37 37 37 37 37 37 37 37 37 37 37 37 37 37 37 37 37 37 37 37 37 37 37 37 37 37 37 37 37 37 37 37 37 37 37 37 37 37 37 37 37 37 37 37 37 37 37 40 40 40 40 40 40 40 38 38 38 38 38 38 38 38 38 38 40 38 38 38 38 38 38 38 38 40
>E9LAHD006DR8RH LEN=241 QL=1 QR=222
37 37 37 37 38 40 40 37 37 37 37 37 37 37 37 37 37 37 39 39 39 39 39 40 39 40 39 39 40 40 39 39 39 39 40 40 38 38 38 40 40 40 40 40 40 37 37 37 37 37 37 37 37 37 37 37 37 38 38 38 37 37 37 37 37 37 37 37 37 37 37 37 37 37 37 37 37 37 37 37 37 37 37 37 37 37 37 37 37 37 37 37 37 37 37 37 37 37 37 37 37 37 37 37 37 37 37 37 37 37 32 32 32 37 37 37 37 38 38 38 37 37 37 37 37 37 37 37 37 37 37 37 37 37 37 37 37 37 37 37 37 37 37 37 37 37 37 37 37 37 37 37 37 37 37 37 37 31 31 31 38 38 37 37 37 37 37 37 37 37 37 37 37 37 37 37 37 37 37 37 37 37 37 37 37 37 37 37 37 37 37 37 37 37 37 37 37 37 37 37 37 37 37 37 37 37 37 37 37 40 38 38 37 37 37 37 38 38 38 38 38 38 38 38 40 40 40 40 40 40 40 40 38 38 38 38 38 38 40 40 40
>E9LAHD006DQ7YG LEN=242 QL=1 QR=85
34 34 34 34 34 28 28 28 32 28 28 28 28 33 33 34 34 34 33 33 33 33 34 31 34 28 28 28 28 33 33 33 33 36 36 35 33 22 22 22 22 22 31 34 34 33 34 34 34 34 34 34 34 34 34 34 34 28 28 28 28 34 34 34 34 34 34 34 34 34 34 34 35 33 32 32 31 27 15 16 16 16 19 19 20 19 19 20 33 28 28 28 31 34 34 34 34 34 31 31 32 34 34 34 33 28 28 28 28 28 28 28 28 32 31 31 34 34 34 34 34 34 34 28 28 28 34 34 34 34 33 33 33 33 31 27 27 27 33 27 27 27 34 34 34 34 34 34 34 34 33 33 33 35 35 27 20 19 19 16 13 13 13 15 17 17 31 31 16 19 19 27 31 31 31 31 31 34 34 34 34 34 34 31 31 31 27 27 27 30 34 34 34 34 34 34 26 26 26 34 34 34 34 34 34 34 26 26 26 26 34 34 34 34 34 34 34 34 34 33 33 33 34 34 34 34 34 34 34 29 24 24 24 29 33 29 29 29 29 29 31 0
>E9LAHD006DKBBQ LEN=244 QL=1 QR=225
37 37 37 37 37 37 37 37 37 37 37 37 37 37 37 37 37 37 40 40 40 40 39 38 39 40 38 40 40 40 40 40 40 40 40 40 40 40 40 40 40 40 40 40 40 37 37 37 37 37 37 37 37 37 37 37 37 37 37 37 37 37 37 37 37 38 38 38 37 37 37 37 37 34 34 34 37 37 37 37 37 37 37 37 37 37 37 37 37 37 37 37 37 37 37 37 37 37 37 37 37 37 37 37 37 37 37 37 37 37 37 37 37 37 37 37 37 37 37 37 37 37 38 38 38 37 37 37 37 37 37 37 37 37 37 37 37 37 37 37 37 37 37 37 37 37 37 37 37 37 37 37 34 34 34 37 37 37 37 38 34 34 34 37 37 37 37 37 37 37 37 37 37 37 37 37 37 37 37 37 37 37 37 37 37 37 37 37 37 37 37 37 37 37 37 37 37 37 37 37 37 37 37 37 37 37 37 37 37 37 37 37 37 37 37 37 40 40 40 40 40 40 40 40 40 40 40 40 38 38 38 38 38 38 38 38 38 38 38 38 38 38 38 40
>E9LAHD006DN638 LEN=243 QL=1 QR=224
37 37 37 37 37 37 37 37 37 37 37 37 37 37 37 37 37 37 40 40 40 40 40 40 40 40 40 40 40 40 40 40 40 40 40 40 40 40 40 38 40 40 40 40 40 37 37 37 37 37 37 37 37 37 37 37 37 37 37 37 37 37 37 37 37 37 37 37 37 37 37 37 37 38 38 38 37 37 37 37 37 37 37 37 37 37 37 37 37 37 37 37 37 37 37 37 37 37 37 37 37 37 37 37 37 37 34 33 26 26 26 26 34 38 37 37 37 37 37 37 37 37 37 37 37 37 37 37 37 37 37 37 37 37 37 37 37 37 37 37 37 37 37 37 37 37 37 37 37 37 37 37 37 37 37 37 37 37 37 37 37 37 38 38 38 38 37 37 37 37 37 37 37 37 37 37 37 37 37 37 37 37 37 37 37 38 38 38 38 38 38 37 37 37 37 37 37 37 37 37 37 37 37 37 37 37 37 37 37 37 37 37 37 37 37 37 40 40 38 38 38 38 38 38 40 40 40 40 40 40 40 40 40 40 38 38 38 40 40 40 40 40 40
>E9LAHD006DTI7R LEN=242 QL=1 QR=223
37 37 37 37 37 37 37 37 37 37 37 37 37 37 37 37 37 37 40 40 40 40 40 40 40 40 40 40 40 40 40 40 40 40 40 40 40 40 40 40 40 40 40 40 40 37 37 37 37 37 37 37 37 37 37 37 37 37 37 37 37 37 37 37 37 37 37 37 37 37 37 37 37 37 37 37 37 37 37 37 37 37 37 37 37 37 37 37 37 37 37 37 37 37 37 37 37 37 37 37 37 37 37 37 37 37 37 37 37 37 37 37 37 37 37 37 37 37 37 37 37 37 37 37 37 37 38 38 38 37 37 38 24 24 24 21 21 21 21 38 38 37 37 37 37 37 37 37 37 37 37 37 37 37 37 37 37 37 31 30 29 38 38 37 37 37 38 38 26 28 30 30 38 37 37 37 37 37 37 37 37 37 37 37 37 37 37 37 37 37 37 37 37 37 37 37 37 37 37 37 37 37 37 37 37 37 37 37 37 37 37 37 37 37 37 37 40 40 40 40 40 40 40 40 38 38 38 38 38 38 38 38 38 38 37 37 37 38 38 38 38 38
>E9LAHD006DTKG1 LEN=243 QL=1 QR=224
37 37 37 37 37 37 36 36 26 24 24 31 31 37 37 37 33 33 25 25 25 25 33 37 37 23 23 23 40 36 37 37 40 39 39 39 33 33 33 33 33 38 37 37 37 37 37 37 37 37 37 36 36 33 33 33 33 37 37 37 37 37 37 37 37 37 37 37 37 37 37 37 37 33 33 33 36 33 33 29 29 29 37 37 37 37 37 37 37 37 37 37 37 37 29 29 29 33 36 36 37 37 37 37 37 37 37 37 37 37 37 37 37 36 36 36 37 37 37 36 36 36 37 37 37 37 37 33 33 33 33 33 36 36 37 37 37 37 37 37 37 37 37 37 37 37 37 37 37 37 37 37 37 37 37 37 37 37 37 37 37 37 37 37 37 37 33 33 33 37 37 37 37 37 37 37 37 37 37 37 37 37 37 37 37 37 37 37 37 37 37 37 37 37 37 37 37 37 37 37 37 37 37 37 37 37 36 33 28 28 26 26 36 37 37 37 36 36 36 36 36 36 36 36 36 36 36 36 36 36 36 36 36 36 36 36 36 36 32 32 32 31 36
>E9LAHD006DLYYW LEN=240 QL=1 QR=221
37 37 37 37 37 37 37 37 37 37 37 37 37 37 37 37 37 37 40 40 40 40 40 40 40 40 40 40 40 40 40 40 40 40 40 40 40 40 40 40 40 40 40 40 40 37 37 37 37 37 37 37 37 37 37 37 37 37 37 37 37 37 37 37 37 37 37 37 37 37 37 37 37 37 37 37 37 37 38 38 38 38 37 37 37 37 37 37 37 37 37 37 37 37 37 37 37 37 37 37 37 37 37 37 37 37 37 37 37 37 37 37 37 37 37 37 37 37 37 37 37 37 37 37 37 37 37 37 37 37 37 37 37 37 37 37 37 37 37 37 37 37 37 37 37 37 37 37 37 37 37 37 37 38 38 28 28 30 32 30 20 20 17 17 17 17 20 20 28 38 38 38 37 37 37 37 37 37 37 37 37 40 40 40 40 37 37 37 37 37 37 37 37 37 37 37 37 37 37 37 37 37 37 38 34 31 31 31 38 37 37 37 37 37 37 37 38 40 40 38 38 38 38 38 38 38 38 40 38 38 38 40 38 38 38 40 40 40 40 40
>E9LAHD006DKOBK LEN=233 QL=1 QR=213
34 34 34 34 34 34 34 32 27 27 27 32 32 34 34 34 34 34 34 34 34 36 36 36 36 22 22 22 34 32 34 36 36 36 36 34 22 22 22 36 36 36 36 36 37 34 34 34 34 34 34 34 34 34 34 34 34 34 34 34 34 34 34 34 34 34 34 34 34 34 34 34 32 32 32 34 34 34 34 34 34 34 34 34 34 31 31 30 32 33 34 33 30 26 19 19 19 19 26 21 30 34 33 33 33 33 26 26 26 26 26 28 34 32 30 28 28 34 34 34 34 34 30 26 20 20 20 26 26 32 32 25 26 26 31 30 30 30 34 34 34 34 34 34 34 34 34 34 34 34 34 34 34 34 34 34 34 34 20 20 20 19 19 19 30 34 32 32 32 32 34 34 34 34 34 34 34 34 34 34 34 34 34 34 34 34 34 30 30 30 34 34 34 32 32 32 32 34 34 34 34 34 34 34 32 32 24 14 14 14 14 14 14 14 14 14 14 0 0 0 0 14 0 14 14 14 0 14 0 19 19 0 0
>E9LAHD006DTSAO LEN=239 QL=1 QR=219
37 37 37 37 37 37 37 37 37 37 37 37 37 37 37 37 37 37 40 40 40 40 40 40 40 38 38 38 39 40 39 39 40 39 39 39 38 38 38 40 40 40 40 39 39 37 37 37 37 37 37 37 37 37 37 37 37 37 37 37 37 37 37 37 37 37 37 37 37 37 37 37 37 37 37 37 37 37 37 37 37 37 37 37 37 37 37 37 37 37 37 37 37 37 34 34 34 37 37 37 37 37 37 37 37 37 37 37 37 37 37 37 37 37 37 37 37 37 37 37 37 37 34 34 34 34 37 37 37 37 37 37 37 37 37 37 37 37 37 37 37 37 37 37 37 37 37 37 37 37 37 37 37 37 37 37 37 37 37 37 37 37 37 37 37 37 37 37 37 37 37 37 38 38 38 37 37 37 38 38 38 38 37 37 37 37 37 37 37 37 37 37 38 38 38 37 37 37 37 37 37 37 37 37 37 37 37 37 37 37 37 37 37 37 37 37 37 37 37 37 36 36 36 36 36 36 36 36 36 36 36 36 36 36 36 36 36 36 0
>E9LAHD006DM8IA LEN=242 QL=1 QR=127
37 37 37 37 37 37 37 37 37 37 37 37 37 37 37 37 37 37 40 40 40 40 40 40 40 38 38 38 40 40 40 40 40 40 40 40 40 40 40 40 40 40 40 40 40 37 37 37 37 37 37 37 37 37 37 37 37 37 37 37 37 37 37 37 37 37 37 37 37 37 37 37 37 37 37 37 37 37 37 37 37 37 37 37 37 37 37 37 37 37 37 37 37 37 38 38 38 37 37 37 37 37 37 37 37 37 37 37 37 37 37 37 37 37 37 37 37 37 37 37 37 37 37 37 34 20 20 20 20 20 22 20 28 22 22 22 24 37 37 37 37 37 37 37 37 37 37 37 37 37 37 37 37 37 37 37 37 37 37 37 37 37 37 37 37 37 37 37 38 38 40 37 37 37 37 37 37 37 37 37 37 37 37 37 37 37 37 38 38 38 37 37 37 37 37 37 37 37 37 37 37 37 37 37 37 37 37 38 38 38 37 37 37 37 37 37 40 40 40 40 40 40 38 38 38 38 38 38 38 38 40 40 40 40 40 40 38 38 38 40 40 40
>E9LAHD006DMX5D LEN=242 QL=1 QR=224
37 37 37 37 37 37 37 37 37 37 37 37 37 37 37 37 37 37 40 40 40 40 40 40 40 40 40 40 40 40 40 40 40 40 40 40 40 40 40 40 40 40 40 40 40 37 37 37 37 37 37 37 37 37 37 37 37 37 37 37 37 37 37 37 37 37 37 37 37 37 37 37 37 37 37 37 37 37 37 37 37 37 37 37 37 37 37 37 37 37 37 37 37 37 37 37 37 37 37 37 37 37 37 37 37 37 37 37 37 37 37 37 37 37 37 37 37 37 37 37 37 37 37 37 37 37 37 37 36 36 36 37 37 37 36 36 28 28 28 37 37 37 37 37 37 37 37 37 37 37 37 37 37 37 36 36 36 37 37 37 37 37 37 37 37 37 37 37 37 37 37 37 37 37 37 37 37 37 37 37 37 37 37 37 37 37 37 37 28 28 28 36 36 37 37 37 37 37 37 37 37 37 37 37 37 37 36 35 22 22 22 31 20 22 22 31 26 30 30 30 32 32 36 36 36 36 33 33 30 22 22 22 22 26 36 36 36 26 26 26 26 36
>E9LAHD006DT7UW LEN=238 QL=1 QR=219
37 37 37 37 37 37 37 37 37 37 37 37 37 37 37 37 37 37 40 40 40 40 40 40 40 40 40 40 40 40 40 40 40 40 40 40 40 40 40 40 40 40 40 40 40 37 37 37 37 37 37 37 37 37 37 37 37 37 37 37 37 37 37 37 37 37 37 37 37 37 37 37 37 37 37 37 37 37 37 37 37 37 37 37 37 37 37 37 37 37 37 37 37 37 37 37 37 37 37 37 37 37 37 37 37 37 37 37 37 37 37 37 37 37 37 37 37 37 37 37 37 37 37 37 37 37 37 37 37 37 37 37 37 37 37 37 37 37 37 37 37 37 37 37 37 37 37 37 37 37 37 37 38 38 29 29 29 29 34 34 37 37 37 32 32 32 35 35 35 37 37 37 37 37 37 37 37 37 37 37 37 37 37 37 37 37 37 37 37 37 37 37 37 37 37 37 37 37 37 37 37 37 37 37 37 37 37 37 37 37 37 37 37 37 37 37 40 40 40 40 40 40 38 40 40 38 38 38 38 38 38 38 38 38 38 38 38 38
>E9LAHD006DVCI1 LEN=244 QL=1 QR=225
37 37 37 37 37 37 37 37 37 37 37 37 37 37 37 37 37 37 39 39 39 39 39 39 39 28 28 28 34 39 39 39 39 39 39 37 34 36 36 36 36 38 40 39 39 37 37 37 37 37 37 37 37 37 37 37 37 37 37 37 37 37 37 37 37 37 37 37 37 37 37 37 37 37 37 37 37 37 37 37 37 37 37 37 37 37 37 37 37 37 37 38 33 29 29 29 29 33 38 37 37 37 37 37 37 37 38 33 26 20 20 20 20 31 32 37 32 32 32 34 34 26 29 30 30 33 38 37 37 37 37 37 37 37 37 37 37 30 30 29 29 33 34 37 37 37 37 37 37 37 37 37 37 37 37 37 37 37 37 37 37 34 34 31 31 31 37 37 37 37 37 37 37 37 37 37 37 37 37 37 37 37 37 37 37 37 37 37 37 33 33 33 37 37 37 37 37 37 37 37 37 37 37 37 37 37 37 37 37 37 37 37 37 37 38 30 25 25 25 31 31 36 36 36 36 36 36 36 36 36 36 28 28 28 36 36 36 36 36 36 36 36 36 38
>E9LAHD006DNEVM LEN=235 QL=1 QR=118
34 29 29 29 34 34 34 34 34 34 34 34 34 39 34 34 34 34 36 36 36 36 37 37 36 36 36 36 36 37 37 37 40 40 39 38 38 38 38 40 40 40 40 40 40 34 34 34 34 34 34 34 34 34 34 34 34 34 34 34 34 34 34 34 34 34 34 34 34 34 34 34 34 34 34 34 34 35 34 34 34 34 34 34 34 34 34 34 34 34 34 34 34 34 34 34 34 40 40 34 34 34 34 34 34 34 34 34 34 34 34 34 34 33 24 20 19 18 18 18 14 14 14 18 17 17 16 16 16 26 26 18 18 18 17 17 17 17 17 0 18 18 0 0 18 0 0 18 18 18 18 18 17 17 18 16 16 16 24 24 24 23 23 23 17 0 17 17 23 17 17 17 17 23 23 23 27 35 35 34 27 27 27 34 34 34 34 34 34 34 34 34 34 34 34 34 34 34 34 34 26 26 26 34 34 34 34 34 34 34 34 34 34 34 34 34 34 34 34 34 34 33 19 19 19 34 34 34 34 34 34 34 34 34 34
>E9LAHD006DLC2C LEN=243 QL=1 QR=224
37 37 37 37 37 37 37 37 40 40 40 37 37 37 37 37 37 37 40 40 40 40 40 40 40 40 40 40 40 40 40 40 40 40 40 40 40 40 40 40 40 40 40 40 40 37 37 37 37 37 37 37 37 37 37 37 37 37 37 37 37 37 37 37 37 37 37 37 37 37 37 37 37 37 37 37 37 37 37 37 37 37 37 37 37 37 37 37 37 37 37 37 37 37 37 37 37 37 37 37 37 37 37 37 37 37 37 37 37 37 34 34 34 37 37 37 37 37 37 37 37 37 37 37 37 37 37 37 37 37 37 37 37 37 37 37 37 37 37 37 37 37 37 37 37 37 37 37 37 37 37 37 37 37 37 37 37 37 37 33 33 33 37 37 37 38 38 38 38 38 38 37 37 37 37 37 37 37 37 37 37 37 37 37 37 37 37 37 37 37 37 37 37 37 37 37 37 37 37 37 37 37 37 37 37 37 37 37 37 37 37 37 37 37 37 37 40 40 40 40 40 40 40 40 40 40 40 40 40 40 40 40 40 40 40 38 38 38 40 40 40 40 40
>E9LAHD006DT1VI LEN=241 QL=1 QR=222
37 37 37 37 37 37 37 37 40 40 40 37 37 37 37 37 37 37 39 39 39 40 40 40 40 40 40 40 40 40 40 40 40 40 40 40 40 40 40 40 40 40 40 40 40 37 37 37 37 37 37 37 37 37 37 37 37 38 38 38 38 37 37 37 37 37 37 37 37 37 37 37 37 37 37 37 37 37 37 37 37 37 37 37 37 37 37 37 37 37 37 37 37 37 37 37 37 37 37 37 37 37 37 37 37 37 37 37 37 37 37 37 37 37 37 37 37 37 37 37 37 37 37 37 37 37 37 37 37 37 37 37 37 37 37 37 37 37 37 37 37 37 37 37 37 37 37 37 37 37 37 40 40 38 37 37 37 37 37 37 37 37 37 37 37 37 37 37 38 38 38 37 37 37 37 37 37 37 37 37 37 37 37 37 37 37 37 37 37 37 37 37 37 37 37 37 37 37 37 37 37 37 37 37 37 37 38 38 38 37 37 37 37 37 37 37 38 38 38 38 38 40 40 40 38 38 38 38 33 33 33 38 40 40 38 38 38 38 40 40 40
>E9LAHD006DLR2Y LEN=241 QL=1 QR=222
37 37 37 37 37 37 37 37 37 37 37 37 37 37 37 37 37 37 40 40 40 39 39 40 39 40 39 37 37 37 39 39 39 39 39 40 36 36 36 36 39 39 39 39 39 37 37 37 37 37 37 37 37 37 37 37 37 37 37 37 37 37 37 37 37 37 37 37 37 37 37 37 37 37 37 37 37 37 37 37 37 37 38 38 38 37 37 37 37 37 37 37 37 37 37 37 37 38 38 38 38 37 37 37 37 37 37 37 38 34 26 28 28 38 38 38 38 38 37 37 37 37 37 37 37 37 37 37 37 37 37 37 37 37 37 38 38 38 38 38 37 37 37 37 37 37 37 37 37 37 37 37 37 33 33 33 34 33 33 33 38 38 37 37 37 34 33 34 38 37 37 37 37 37 37 37 37 37 40 40 40 37 37 37 37 37 37 37 37 37 37 37 37 37 37 37 40 40 38 37 37 37 37 37 37 37 37 37 38 38 38 37 37 37 37 37 36 36 37 37 37 38 38 38 37 38 36 37 36 36 36 36 36 36 36 36 36 36 36 36 36
>E9LAHD006DPZ5Z LEN=243 QL=1 QR=224
37 37 37 37 37 37 37 37 37 37 37 37 37 37 37 37 37 37 40 40 40 40 40 40 40 40 40 40 40 40 40 40 40 40 40 40 40 40 40 40 40 40 40 40 40 37 37 37 37 37 37 37 37 37 37 37 37 37 37 37 37 37 37 37 37 37 37 37 37 37 37 37 37 37 37 37 37 37 37 37 37 37 37 37 37 37 37 37 37 37 37 37 37 37 37 37 37 37 37 37 37 37 37 37 37 37 37 37 37 37 37 37 37 37 37 37 37 37 37 37 37 37 38 30 30 30 38 38 30 30 30 30 38 37 37 37 37 37 37 37 37 37 37 37 37 37 37 37 37 37 37 37 37 37 37 37 37 37 37 37 37 37 37 37 37 37 37 37 37 37 37 37 37 37 37 37 37 37 37 37 37 37 37 37 37 37 37 37 37 37 37 37 37 37 37 37 37 37 37 37 37 37 37 37 37 37 37 37 37 37 37 37 37 37 37 37 40 40 40 40 40 40 38 38 38 38 38 38 38 38 38 40 40 40 38 38 38 40 40 40 40 40 40
>E9LAHD006DTB0H LEN=243 QL=1 QR=224
37 37 37 37 37 37 37 37 37 36 36 36 36 37 37 37 36 36 36 36 37 37 37 37 37 29 29 29 37 37 40 40 40 40 40 39 37 37 37 38 38 37 38 38 39 37 37 37 37 37 37 37 37 37 37 37 37 37 37 37 37 37 37 37 37 37 37 37 37 37 37 37 37 37 37 37 37 37 37 33 33 33 37 37 37 37 37 37 37 37 37 37 37 36 29 29 29 36 37 37 37 37 37 37 37 37 37 37 37 37 37 37 37 37 37 37 37 37 37 37 37 37 37 37 37 37 37 37 37 37 37 37 37 37 37 37 37 37 37 37 37 37 37 37 37 37 37 37 37 37 37 37 37 37 37 37 37 36 36 26 26 24 21 26 26 36 36 36 35 37 37 37 37 37 37 37 36 36 36 36 36 36 37 36 36 36 36 36 26 26 26 33 36 37 37 37 37 36 36 36 37 36 36 36 36 37 35 22 20 20 20 22 29 31 31 31 26 26 31 31 32 31 33 33 35 33 30 30 26 19 16 19 19 26 26 31 31 33 30 30 30 30 36
>E9LAHD006DSRO1 LEN=251 QL=1 QR=76
32 32 30 30 30 29 29 28 29 17 17 16 16 17 11 11 17 23 27 27 27 25 17 18 16 16 17 27 27 27 28 21 21 30 30 30 31 31 30 30 30 30 33 30 30 30 32 32 32 27 27 27 30 30 29 30 29 29 24 24 23 23 23 23 27 29 28 28 29 27 28 28 28 25 17 17 17 17 15 21 21 21 25 21 21 21 15 15 15 17 22 22 22 21 24 24 24 24 24 25 24 21 21 26 17 16 16 17 17 17 16 21 25 25 26 22 22 22 19 11 11 11 13 13 19 15 13 13 13 13 13 13 13 13 13 13 13 19 24 14 9 13 13 13 13 13 22 24 22 13 15 15 25 28 29 26 26 26 30 28 28 25 25 25 24 25 23 13 13 13 13 13 13 13 13 13 13 13 13 18 18 17 19 19 19 18 13 13 15 15 24 19 19 21 26 27 28 28 29 30 30 29 29 29 26 26 26 29 29 29 26 15 15 15 15 18 26 26 27 26 26 26 26 27 29 25 25 25 25 20 20 20 20 20 25 29 29 29 29 29 28 29 29 29 29 18 0 0 0 0 0
>E9LAHD006DO242 LEN=239 QL=1 QR=220
37 37 37 37 37 37 37 37 37 37 37 37 37 37 37 37 37 37 39 39 39 39 39 40 39 38 38 38 39 40 39 40 40 40 40 40 40 40 40 40 40 40 40 40 40 37 37 37 37 37 37 37 37 37 37 37 37 37 37 37 37 37 37 37 37 37 37 37 37 37 37 37 37 37 37 37 37 37 37 37 37 37 37 37 37 37 37 37 37 37 37 37 37 37 37 37 37 37 37 37 37 37 37 37 37 37 37 37 37 37 38 38 38 37 37 37 37 37 37 37 37 37 37 37 37 37 37 37 37 37 37 37 37 37 37 37 37 37 37 37 37 37 37 37 37 37 37 37 37 37 37 37 37 37 37 38 38 38 37 37 38 30 30 30 30 38 38 37 37 37 37 37 37 37 38 38 38 38 37 37 37 37 37 37 37 37 37 37 37 37 37 37 37 37 37 37 37 37 37 37 37 37 37 37 37 37 37 37 37 37 37 37 37 37 37 37 40 40 40 38 38 38 38 38 38 38 29 29 29 38 37 37 37 37 38 38 38 38 40
>E9LAHD006DK750 LEN=223 QL=1 QR=124
17 17 18 18 27 29 30 30 29 29 29 30 30 32 32 32 32 32 34 34 34 36 36 32 37 32 32 32 37 37 37 36 36 36 37 37 32 32 32 36 32 32 37 37 37 32 32 32 32 32 32 32 32 32 32 32 32 32 32 32 32 32 32 32 32 32 32 32 32 32 32 32 32 32 32 32 23 23 21 28 28 32 32 32 32 32 32 32 32 32 32 32 32 32 32 32 32 32 32 32 32 32 32 32 32 32 32 32 32 32 32 32 32 32 29 29 31 30 30 28 17 16 16 16 16 20 13 13 13 13 22 22 18 18 0 13 13 19 19 0 13 13 0 0 13 13 0 13 13 13 13 13 13 0 13 13 13 13 13 13 13 17 17 17 13 13 13 13 13 13 13 18 13 13 13 13 13 18 13 13 13 13 13 13 13 0 13 13 0 18 12 12 12 18 12 12 12 12 12 12 12 12 12 12 12 0 12 0 0 12 12 0 0 12 12 18 17 17 20 20 20 20 0
>E9LAHD006DINHI LEN=243 QL=1 QR=224
37 37 37 37 37 37 37 37 37 37 37 37 37 37 37 37 37 37 40 40 40 40 40 40 40 40 40 40 40 40 40 40 40 40 40 40 40 40 40 40 40 40 40 40 40 37 37 37 37 37 37 37 37 37 37 37 37 37 37 37 37 37 37 37 37 37 37 37 37 37 37 37 37 37 37 37 38 38 38 38 38 37 37 38 38 38 38 37 37 37 37 37 37 37 37 37 37 37 37 37 37 37 37 37 37 37 37 37 37 37 37 37 37 37 38 38 38 37 37 37 37 37 37 37 37 37 38 38 38 37 37 37 37 37 37 37 37 37 37 37 37 37 37 37 37 37 37 37 37 37 37 37 37 37 37 37 37 37 37 37 37 37 37 37 37 38 38 38 37 37 37 37 38 40 38 37 37 37 37 37 37 37 37 37 37 37 37 37 38 38 38 37 37 37 37 37 37 37 37 37 37 37 37 37 37 37 38 31 31 30 30 34 37 37 37 37 36 36 36 36 36 36 36 37 38 37 37 37 36 37 38 38 38 38 38 38 38 38 40 40 40 40 40
>E9LAHD006DK9SQ LEN=243 QL=1 QR=224
37 37 37 37 37 37 37 37 37 37 37 37 37 37 37 37 37 37 40 40 40 40 40 40 40 40 40 40 40 40 40 40 40 40 40 40 40 40 40 40 40 40 40 40 40 37 37 37 37 37 37 37 37 37 37 37 37 37 37 37 37 37 37 37 37 37 37 37 37 37 37 37 37 37 37 37 37 37 37 37 37 37 37 37 37 37 37 37 37 37 38 38 38 37 37 37 37 37 37 37 37 37 37 37 37 37 37 37 37 37 37 37 37 37 37 37 37 37 37 37 37 37 37 37 37 37 37 38 38 38 38 38 38 37 37 37 37 37 37 37 37 37 37 37 37 37 37 37 37 37 37 37 37 37 37 37 37 37 37 37 37 37 37 37 37 37 37 37 37 37 37 37 37 37 37 37 37 37 37 37 37 37 37 37 37 37 37 37 37 37 37 37 37 37 37 37 37 37 37 37 37 37 37 37 37 37 37 38 34 34 34 38 38 38 38 37 38 38 38 38 38 38 38 38 40 40 38 38 38 38 40 40 40 40 40 40 40 40 38 38 38 38 40
>E9LAHD006DMIK1 LEN=242 QL=1 QR=220
37 37 37 37 37 37 37 37 37 37 37 37 37 37 37 37 36 36 34 34 34 34 38 40 38 33 33 33 38 40 40 40 40 40 40 40 40 40 40 40 40 40 40 40 40 37 37 37 37 37 37 37 37 37 37 37 37 37 37 37 37 37 37 37 37 37 37 37 37 37 37 37 37 36 36 35 35 35 35 35 35 37 37 37 37 37 37 37 37 37 37 37 37 37 28 28 28 37 37 37 37 37 37 37 37 37 37 37 37 37 37 37 37 36 36 36 37 36 36 36 37 37 36 36 36 36 35 35 35 35 37 31 31 32 28 33 33 35 35 36 32 32 32 36 37 37 37 37 37 36 36 36 37 37 37 37 37 37 36 36 36 37 37 37 37 37 37 37 37 37 35 35 32 32 32 32 35 35 37 37 37 37 37 37 37 37 37 37 37 37 37 37 37 37 37 37 37 37 37 37 37 37 37 37 37 37 37 37 35 35 35 37 37 37 35 35 31 31 28 27 28 28 31 36 36 36 36 33 33 33 36 36 36 36 27 27 27 27 33 0 0 0
>E9LAHD006DLWOH LEN=241 QL=1 QR=222
37 37 37 37 37 37 37 37 37 37 37 37 37 37 37 37 37 37 40 40 40 40 40 40 40 40 40 40 40 40 40 40 40 40 40 40 40 40 40 40 40 40 40 40 40 37 37 37 37 37 37 37 37 37 37 37 37 37 37 37 37 37 37 37 37 37 37 37 37 37 37 37 37 37 37 37 37 37 37 37 37 37 37 37 37 37 37 37 37 37 37 37 37 37 37 37 37 37 37 37 37 37 37 37 37 37 37 33 33 30 30 30 30 38 38 37 37 37 37 37 37 37 37 37 37 37 37 37 37 37 37 37 37 37 37 37 37 37 37 37 37 37 37 37 37 37 37 37 37 37 37 37 37 37 38 38 38 38 38 38 37 37 37 37 37 37 37 37 37 37 37 37 37 37 37 37 37 37 37 37 37 37 37 38 38 38 37 37 37 37 37 37 37 37 37 37 37 37 37 37 37 37 37 37 37 37 38 38 38 37 37 37 37 37 37 37 40 38 40 38 38 38 38 38 38 38 33 33 33 33 33 36 37 38 38 37 37 38 38 38 40
>E9LAHD006DTMJ4 LEN=226 QL=1 QR=136
32 32 32 32 32 32 32 32 32 32 32 32 32 32 32 32 32 32 33 33 33 33 37 32 32 32 32 30 32 32 33 33 36 36 33 30 20 20 20 33 33 33 33 33 34 32 32 32 32 32 32 32 32 32 32 32 32 32 32 32 32 32 32 32 32 32 32 32 32 32 32 32 32 32 32 32 32 32 32 32 32 32 32 30 30 30 30 30 32 32 32 32 32 32 28 28 28 32 32 32 32 32 32 32 32 32 32 32 32 27 27 27 27 30 16 16 18 23 27 28 28 29 29 23 23 23 18 13 13 13 13 13 13 13 13 13 13 13 13 13 13 13 13 19 24 24 24 18 18 18 0 13 13 0 13 13 19 17 22 13 13 13 13 13 13 13 13 0 13 13 13 13 0 13 13 13 13 18 18 18 0 13 0 13 13 0 13 13 13 12 0 12 0 0 12 12 0 12 12 12 12 12 12 18 18 21 12 0 0 0 12 0 12 12 12 12 11 0 11 0 11 17 17 17 20 0
>E9LAHD006DNMKD LEN=234 QL=1 QR=60
0 24 24 32 32 32 32 30 28 24 25 23 23 33 29 31 30 30 33 33 33 33 34 32 32 30 30 30 30 23 29 29 29 29 24 22 17 17 17 17 18 22 27 27 27 27 27 27 28 27 19 18 0 22 23 25 25 27 21 15 15 0 0 0 17 0 15 15 23 15 17 17 17 17 20 20 24 23 20 15 15 15 15 15 24 24 24 15 15 0 15 15 15 0 15 15 15 15 15 15 15 15 15 15 15 15 15 13 0 11 11 11 13 11 11 13 13 18 22 23 13 13 13 13 13 0 13 13 13 13 13 22 26 13 13 13 13 13 13 13 13 19 19 0 13 13 0 0 13 13 0 13 13 19 19 19 13 13 13 13 13 13 13 13 13 13 13 13 13 10 10 13 13 23 21 21 21 19 18 19 21 19 18 13 13 0 13 13 13 12 12 12 18 12 12 0 12 0 0 12 12 0 12 16 12 12 12 12 12 12 18 21 12 12 12 0 11 11 11 11 11 11 11 11 11 11 11 0 11 11 11 11 11 0
>E9LAHD006DJU46 LEN=263 QL=1 QR=89
32 32 32 32 32 32 32 32 33 33 33 32 32 32 32 32 32 33 33 33 33 33 33 32 32 20 20 18 27 21 29 29 29 29 29 25 22 17 18 17 18 18 28 30 32 30 30 30 30 32 32 32 32 32 32 32 32 32 32 32 32 32 32 32 32 32 32 32 32 32 32 32 32 32 32 32 32 32 32 32 32 32 32 32 31 31 30 28 21 0 15 15 15 15 15 15 15 15 15 15 15 11 15 15 15 0 15 13 13 13 13 13 13 23 11 11 11 0 11 11 11 13 13 11 0 13 13 13 13 13 13 13 13 13 13 17 17 13 13 13 13 19 13 13 13 13 17 22 22 13 13 13 13 13 13 0 13 13 13 13 13 13 19 19 17 17 13 13 13 17 17 13 13 13 13 13 13 13 13 13 19 13 13 13 13 13 13 13 13 12 0 12 12 12 12 12 12 12 12 12 0 12 12 21 21 18 18 12 12 12 12 12 12 12 12 12 0 11 11 11 11 11 11 11 11 11 11 11 11 11 11 11 11 11 11 11 11 17 20 17 11 11 11 11 11 11 11 11 11 11 11 18 15 11 0 11 11 11 11 11 11 11 0
>E9LAHD006DH2N8 LEN=240 QL=1 QR=220
37 37 37 37 37 37 37 37 37 37 37 37 37 37 37 37 37 37 39 39 39 39 39 40 39 38 38 38 40 40 39 39 39 39 39 38 38 38 38 40 38 38 40 40 40 37 37 37 37 37 37 37 37 37 37 37 37 37 37 37 37 37 37 37 37 37 37 37 37 37 37 37 37 37 37 37 37 37 37 37 37 37 37 37 37 37 37 37 37 37 37 37 37 34 30 30 31 33 38 37 37 37 37 37 37 37 37 37 37 37 37 37 37 37 37 37 37 37 37 38 38 38 37 37 37 34 24 26 26 26 26 34 38 37 37 37 37 37 37 37 37 37 37 37 37 37 37 37 37 37 37 37 37 37 37 37 37 37 37 38 38 34 34 34 34 38 38 38 38 37 37 37 37 37 37 37 37 37 37 37 37 37 37 37 37 37 37 37 37 37 37 37 37 37 37 37 37 37 37 37 37 37 37 37 37 37 37 37 37 37 37 37 37 37 37 37 38 37 38 36 36 36 36 36 36 36 36 31 31 31 31 31 31 36 27 27 27 27 33 0
>E9LAHD006DRCDW LEN=244 QL=1 QR=225
35 35 35 35 35 38 38 38 35 35 35 35 35 35 35 35 35 35 38 38 38 40 40 40 40 38 38 38 40 40 40 40 40 40 40 40 40 39 39 39 40 40 40 40 40 35 35 35 35 35 35 35 35 35 35 35 35 35 35 35 35 35 35 35 35 35 35 35 35 35 35 35 35 26 26 26 34 34 34 35 35 35 35 35 35 35 35 35 35 35 35 35 34 34 26 26 26 35 35 35 35 35 35 32 26 28 28 28 35 35 35 35 35 35 35 35 35 35 35 35 35 35 35 35 32 32 32 35 35 35 35 35 35 35 35 34 34 34 35 35 35 31 24 25 26 35 35 35 35 35 35 35 35 35 35 35 34 32 32 32 34 34 35 35 35 35 35 35 35 35 35 35 35 35 35 35 35 30 30 30 34 35 35 35 30 30 30 34 34 34 34 34 35 34 34 34 34 34 35 35 35 35 34 29 29 29 29 34 35 35 35 35 35 35 35 35 35 35 35 35 35 35 35 35 33 33 33 35 35 35 35 27 27 27 33 35 35 35 35 35 35 35 35 35
>E9LAHD006DKFDK LEN=243 QL=1 QR=223
37 37 37 37 37 37 37 37 37 37 37 37 37 37 37 37 38 38 36 36 36 36 39 40 39 36 36 36 39 40 40 40 40 40 40 40 40 40 40 40 40 40 40 40 40 37 37 37 37 37 37 37 37 37 37 37 37 37 37 37 37 37 37 37 37 37 37 37 37 37 37 37 37 37 37 37 37 37 37 34 34 34 37 37 38 38 38 38 37 37 37 37 37 37 37 37 37 37 37 37 37 37 37 37 37 37 37 37 37 37 38 38 38 37 37 37 37 37 37 37 37 37 37 37 37 37 37 37 37 37 37 37 37 37 37 37 37 37 37 37 37 37 37 37 37 37 37 37 37 37 37 37 37 37 37 37 37 37 37 37 37 37 37 37 37 37 37 37 38 38 38 37 37 37 37 38 38 38 38 37 37 37 37 37 37 37 37 37 37 37 37 37 37 37 37 37 37 37 37 37 37 37 37 37 37 37 37 37 37 37 37 37 37 37 37 37 40 38 38 38 38 38 38 38 38 37 37 36 36 36 38 38 36 38 38 38 38 38 38 38 38 38 0
>E9LAHD006DNTCB LEN=241 QL=1 QR=222
37 37 37 37 37 37 37 37 37 37 37 37 37 37 37 37 37 37 39 39 39 39 39 38 39 39 39 37 37 37 39 39 39 39 39 39 36 36 36 39 40 40 40 40 40 37 37 37 37 37 37 37 37 37 37 37 37 37 37 37 37 37 37 37 37 37 37 37 37 37 37 37 37 37 37 37 37 37 37 38 38 38 37 37 37 37 37 37 37 37 37 37 37 37 37 37 37 37 37 37 37 37 37 37 37 37 37 37 37 37 37 37 37 37 37 37 37 37 37 37 37 37 37 37 37 37 37 37 37 37 37 37 37 37 37 37 37 37 37 37 37 37 37 37 37 37 37 37 37 37 37 37 37 37 37 37 37 37 37 37 37 37 37 37 37 37 37 37 37 37 37 37 37 37 37 37 37 37 37 37 37 37 37 37 37 37 38 38 38 37 37 37 37 37 37 37 37 37 37 37 37 37 37 37 37 37 37 37 37 37 37 37 37 37 37 37 40 40 40 40 40 40 38 38 38 38 40 40 40 38 38 38 38 38 38 38 38 38 38 38 38
>E9LAHD006DIUNF LEN=244 QL=1 QR=225
37 37 37 37 37 37 37 37 34 34 34 38 38 34 33 34 34 37 39 39 39 39 39 39 37 28 30 31 37 37 39 39 39 39 40 40 40 38 38 36 36 36 38 40 39 37 37 37 37 37 37 37 37 40 40 40 38 37 37 37 37 37 37 37 37 37 37 37 37 37 37 37 37 37 37 37 37 37 37 37 37 37 37 37 37 37 37 37 37 37 37 37 37 37 37 37 37 37 37 37 37 37 37 37 37 37 37 37 37 37 37 37 37 37 37 37 37 37 37 37 37 37 37 37 37 37 37 37 37 37 37 37 37 37 37 37 37 37 37 37 37 38 38 38 37 37 37 37 37 37 37 37 37 37 37 37 37 37 37 37 34 34 34 37 37 37 37 37 37 37 33 33 32 32 32 38 37 37 37 37 37 37 37 37 37 37 37 37 37 37 37 37 37 37 37 37 37 37 37 37 37 37 37 37 37 37 37 37 37 37 37 37 37 37 37 37 38 38 38 40 40 40 40 40 40 40 40 40 40 38 38 38 38 38 38 40 40 40 40 38 38 38 38 38
>E9LAHD006DPH3B LEN=244 QL=1 QR=225
37 37 37 37 37 37 37 37 37 37 37 37 37 37 37 37 37 37 40 40 40 40 40 40 40 40 40 40 40 40 40 40 40 40 40 40 40 40 40 38 40 40 40 40 40 37 37 37 37 37 37 37 37 37 37 37 37 37 37 37 37 37 37 37 37 37 37 37 37 37 37 37 37 37 37 37 37 37 37 37 37 37 37 37 37 37 37 37 37 37 37 37 37 37 37 37 37 37 37 37 37 37 37 37 37 37 37 37 37 37 37 37 37 37 37 37 37 37 37 37 37 37 37 37 37 37 37 37 37 37 37 37 37 37 37 37 37 37 37 37 37 37 37 37 37 37 37 37 37 37 37 37 37 37 37 37 37 37 37 37 37 37 37 37 37 37 37 37 37 37 37 37 37 37 37 37 37 37 37 37 37 37 37 37 37 37 37 37 37 37 37 37 37 37 37 37 37 37 37 37 37 37 37 37 37 37 37 37 37 37 37 37 37 37 37 37 40 40 40 38 38 38 38 38 38 38 38 40 40 40 40 40 38 38 38 40 40 40 40 40 40 40 40 40
>E9LAHD006DJO05 LEN=244 QL=1 QR=224
37 37 37 37 37 37 37 37 36 36 36 36 36 37 37 37 37 37 39 40 40 40 40 40 40 40 40 40 40 40 40 40 40 40 40 40 40 40 40 40 40 38 39 39 39 37 37 37 37 37 37 37 37 37 37 37 37 37 37 37 37 37 37 37 37 37 37 37 37 37 37 37 37 37 37 37 37 37 37 36 36 36 37 37 37 37 37 37 37 37 37 37 37 37 37 37 37 37 37 37 37 37 37 37 37 37 37 37 37 37 37 37 37 37 37 37 37 37 37 37 37 37 37 37 37 37 37 36 36 36 36 36 28 28 28 36 37 37 37 37 37 37 37 37 37 37 37 37 37 37 37 37 37 37 37 37 37 37 37 37 37 37 37 37 37 33 33 33 37 37 37 33 33 33 33 36 36 36 36 37 37 37 37 37 37 36 36 36 28 28 28 36 36 36 36 37 37 37 37 37 37 37 37 37 37 37 37 37 37 37 37 37 37 37 37 37 37 37 37 37 37 37 40 40 40 37 38 36 36 36 36 36 36 36 33 33 33 33 32 32 32 31 36 0
>E9LAHD006DOAMG LEN=244 QL=1 QR=225
34 34 31 31 31 34 34 34 35 28 28 18 18 21 17 17 21 28 33 33 33 33 20 21 20 31 34 38 34 34 25 31 31 34 34 37 34 34 34 28 31 31 31 34 34 34 34 34 34 34 34 34 34 34 34 34 34 34 34 34 34 34 34 34 34 34 34 34 34 34 34 34 34 34 34 34 34 34 34 34 32 32 32 34 34 32 32 32 34 34 34 34 34 34 34 32 32 32 34 31 31 32 31 31 31 33 35 35 33 31 20 18 18 18 31 15 15 18 24 24 26 26 18 18 16 16 16 17 17 16 16 16 24 26 31 31 33 35 33 33 33 33 33 34 34 34 34 34 34 34 34 34 34 34 35 19 19 20 27 27 35 27 27 18 18 18 33 33 33 35 31 31 31 33 31 27 27 27 27 31 33 33 33 33 33 33 31 31 31 26 26 26 34 34 33 34 34 34 34 34 34 34 34 30 30 30 33 34 34 33 25 25 25 17 19 19 24 24 24 31 31 31 31 31 34 31 31 34 34 29 18 18 18 18 24 29 31 31 31 27 27 27 27 34
>E9LAHD006DR2XP LEN=256 QL=1 QR=49
30 30 30 30 31 28 28 27 24 24 24 23 23 31 27 31 30 31 30 30 30 31 33 30 30 23 23 23 28 23 28 27 27 27 24 17 15 15 15 18 17 17 25 27 25 25 25 21 15 15 15 17 17 22 27 25 27 27 28 28 28 28 30 29 29 29 29 28 26 24 22 23 24 27 25 25 15 15 15 15 15 15 15 19 21 19 19 21 9 15 15 15 15 15 21 21 24 21 13 13 13 13 13 19 11 11 24 22 22 26 28 28 30 30 17 16 16 16 21 14 18 26 13 13 13 13 13 19 13 13 13 13 13 13 13 13 13 18 13 13 13 24 24 19 13 13 13 13 13 24 24 17 20 21 21 21 25 21 21 21 21 29 30 29 26 22 21 19 21 18 18 17 17 13 13 13 10 10 10 9 9 10 13 17 13 13 13 13 18 12 12 12 24 25 26 26 26 24 24 24 24 24 26 21 21 21 18 18 21 21 18 16 18 18 18 12 11 11 11 11 11 11 11 13 20 20 20 20 20 24 24 23 20 20 15 15 15 24 24 24 24 19 19 19 23 18 18 18 20 18 18 18 18 21 0 0
>E9LAHD006DSY8P LEN=244 QL=1 QR=225
37 37 37 37 37 37 37 37 37 37 37 37 37 37 37 37 37 37 40 40 40 40 40 40 40 38 39 39 39 40 39 39 39 39 37 37 40 40 40 38 39 39 39 39 40 37 37 37 37 37 37 37 37 37 37 37 37 37 37 37 37 37 37 37 37 37 37 37 37 37 37 37 37 37 37 37 37 37 37 37 37 37 37 37 37 37 37 37 37 37 37 37 37 37 37 37 37 37 37 37 37 37 37 37 37 37 37 37 37 37 37 37 37 37 37 37 37 37 37 37 37 37 37 37 37 37 37 37 37 37 37 37 37 37 37 37 37 37 37 37 37 37 37 37 37 37 37 37 37 37 37 37 37 37 37 37 37 37 37 37 37 37 37 37 37 37 37 37 37 37 37 37 37 37 37 37 37 37 37 37 37 37 37 37 37 37 37 37 37 37 37 37 37 37 37 37 37 37 37 37 37 37 37 37 37 37 37 37 37 37 37 37 37 37 37 37 38 38 38 40 40 40 40 40 38 38 38 40 38 38 38 38 38 38 38 38 38 38 38 38 38 40 40 40
>E9LAHD006DMFD4 LEN=245 QL=1 QR=224
35 35 35 33 33 30 30 29 16 16 16 20 20 22 21 29 29 29 33 33 30 30 30 23 23 20 20 20 33 28 35 35 35 35 35 35 35 36 38 38 38 38 38 40 38 35 35 35 35 35 35 35 35 35 35 35 35 35 35 35 35 35 35 35 35 35 35 35 35 35 35 35 35 33 33 33 35 35 35 35 35 35 35 35 35 35 35 35 35 35 35 35 35 35 35 35 35 33 33 33 35 35 35 35 35 35 35 35 35 35 35 35 35 35 35 35 35 35 35 35 35 33 29 29 29 29 33 35 35 35 35 35 35 35 35 35 35 33 29 29 29 35 35 35 35 35 35 35 35 35 35 35 35 35 35 35 35 35 35 35 35 35 29 29 29 29 26 20 33 29 29 27 27 35 35 35 35 35 35 35 35 35 35 35 35 35 27 20 20 20 20 20 25 30 30 30 32 32 32 27 27 27 27 27 35 35 35 35 35 35 35 27 0 24 24 35 34 34 34 34 34 34 34 29 29 29 29 34 31 20 20 20 20 24 34 34 34 34 34 34 34 34 0 0 0
>E9LAHD006DL8JK LEN=241 QL=1 QR=222
37 37 37 37 37 37 37 37 37 37 37 37 37 37 37 37 37 37 40 40 40 40 40 40 40 40 40 40 40 40 40 40 40 40 40 40 40 40 40 40 40 40 40 40 40 37 37 37 37 37 37 37 37 37 37 37 37 37 37 37 37 37 37 37 37 37 37 37 37 37 37 37 37 37 37 37 37 37 37 34 34 34 37 37 37 37 37 37 37 37 37 37 37 37 34 34 34 38 37 37 37 37 37 37 37 37 37 37 37 37 37 37 37 37 37 37 37 37 37 37 37 37 38 34 34 33 37 37 37 37 37 37 37 37 37 37 37 37 37 37 37 37 37 37 37 37 37 37 37 37 37 37 37 37 37 37 37 37 37 37 37 37 37 38 38 38 37 37 37 37 37 37 37 37 37 37 37 37 37 37 37 37 37 37 37 37 38 38 38 37 37 37 37 37 37 37 37 37 37 37 37 37 37 37 37 37 38 38 38 37 37 37 37 37 37 37 40 40 40 40 40 40 40 40 40 40 40 40 38 38 38 38 38 40 40 40 40 40 40 40 40
>E9LAHD006DLI39 LEN=244 QL=1 QR=225
34 34 34 31 31 31 34 34 34 34 34 34 34 33 34 33 33 34 40 40 40 38 38 36 36 36 34 34 34 31 34 34 19 19 18 18 18 18 18 30 31 27 27 27 27 30 30 33 34 34 32 32 32 27 27 27 27 30 30 30 30 31 31 34 34 32 32 32 34 34 32 34 32 32 32 33 32 19 16 21 21 21 26 26 31 31 31 34 34 34 30 30 30 34 34 34 34 34 34 34 34 32 32 32 32 32 32 30 20 18 18 18 18 32 18 18 33 33 30 26 26 26 26 26 26 34 31 26 26 26 34 31 31 31 34 30 30 25 25 25 34 34 34 34 34 34 34 34 34 34 34 34 34 34 28 29 28 29 16 16 14 14 14 14 14 14 15 15 22 17 17 22 22 25 28 27 18 18 18 24 32 32 32 29 29 29 29 29 18 18 18 18 24 34 32 24 24 24 32 34 34 34 34 34 32 29 24 24 24 29 24 24 17 15 17 17 16 22 22 27 27 29 29 27 27 27 27 27 27 27 18 18 18 18 23 27 34 34 34 34 34 34 34 34
>E9LAHD006DNU1X LEN=243 QL=1 QR=224
36 36 36 36 36 36 36 36 36 36 36 36 36 36 36 36 36 36 38 38 38 38 38 38 38 36 36 36 38 36 38 38 38 38 38 36 36 36 36 36 36 36 36 38 38 36 36 36 36 36 36 36 36 36 36 36 36 36 36 36 36 36 36 36 36 36 36 36 36 36 36 36 32 28 28 28 32 32 36 36 36 36 36 35 32 32 32 32 36 36 36 36 36 36 36 36 36 36 36 36 36 36 36 36 36 36 36 36 36 36 36 36 36 36 36 36 36 36 36 36 36 36 36 36 36 36 36 35 35 35 35 36 36 36 36 36 36 36 36 36 36 36 36 36 36 36 36 36 36 36 36 36 36 36 36 36 36 31 31 26 26 26 26 26 35 35 36 36 36 36 36 36 36 36 36 36 36 36 36 36 36 36 36 36 36 36 36 35 26 28 26 35 36 36 35 35 35 36 36 36 36 36 36 36 36 36 36 36 36 36 36 36 36 36 36 36 35 35 35 35 35 35 35 35 33 33 27 27 27 31 23 23 23 35 33 33 33 33 35 35 35 35 35
>E9LAHD006DJVUD LEN=243 QL=1 QR=223
36 36 36 36 36 36 36 36 35 35 35 35 35 36 36 36 36 36 37 37 36 36 38 36 37 36 36 36 36 36 36 36 33 31 21 21 21 21 31 31 35 36 36 36 35 35 36 36 36 36 36 36 35 35 35 35 36 36 36 36 36 36 36 36 36 36 36 36 36 36 36 35 28 28 28 36 36 36 36 36 36 36 36 36 36 35 35 35 36 36 36 36 36 36 36 36 36 36 36 36 36 36 36 36 36 32 26 26 26 26 26 31 32 36 36 36 36 36 36 36 36 36 36 36 36 36 36 36 36 36 36 36 36 36 36 36 36 36 36 36 36 36 36 36 36 36 36 36 36 36 36 36 36 36 36 36 36 36 36 35 35 26 26 26 21 31 31 36 36 36 36 36 31 31 31 31 31 36 36 36 36 36 35 35 35 35 35 26 26 26 31 35 36 36 36 36 36 36 36 36 36 36 36 36 36 36 36 36 36 36 36 36 36 36 36 36 35 35 35 35 35 35 35 35 35 35 35 35 35 35 35 35 35 35 35 35 35 35 35 35 35 35 0
>E9LAHD006DH5P1 LEN=240 QL=1 QR=221
37 37 37 37 37 37 37 37 37 37 37 37 37 37 37 37 37 37 40 40 40 40 40 40 40 40 40 40 40 40 40 40 40 40 40 40 38 38 38 40 40 40 40 40 40 37 37 37 37 37 37 37 37 37 37 37 37 37 37 37 37 37 37 37 37 37 37 37 37 37 37 37 37 37 37 37 37 37 37 37 37 37 37 37 37 37 37 37 37 37 37 37 37 37 37 37 37 37 37 37 37 37 37 37 37 37 37 37 37 37 32 32 32 37 37 37 37 37 37 37 37 37 37 31 31 31 37 37 37 37 37 37 37 37 37 37 37 37 37 37 37 37 37 37 37 37 37 37 37 37 37 37 37 37 37 37 37 37 37 37 37 37 37 37 37 37 37 37 37 37 37 38 38 33 33 33 33 38 38 37 34 34 34 34 38 26 26 26 38 38 38 38 37 37 37 38 38 38 38 37 37 37 37 37 37 38 33 33 34 38 38 38 37 37 37 37 36 36 36 36 36 36 36 36 36 30 22 22 22 22 26 33 36 36 36 36 36 38 38 38
>E9LAHD006DRE11 LEN=242 QL=1 QR=222
37 37 37 37 37 37 37 37 37 37 37 37 37 37 37 37 37 37 40 40 39 39 40 40 40 36 36 36 40 40 40 40 40 40 40 40 40 40 40 40 40 40 40 40 40 37 37 37 37 37 37 37 37 37 37 37 37 37 37 37 37 37 37 37 37 37 37 37 37 37 37 37 37 37 37 37 37 37 37 37 37 37 37 37 37 37 37 37 37 37 37 37 37 37 37 37 37 37 37 37 37 37 37 37 37 37 37 37 37 37 37 37 37 37 37 37 37 37 37 37 37 37 37 38 38 38 37 37 37 37 37 37 37 37 37 37 37 37 37 37 37 37 37 37 37 37 37 37 37 37 37 37 37 37 37 37 34 34 34 34 31 31 31 37 37 37 37 37 37 37 37 37 37 37 37 37 37 37 37 37 37 37 37 37 37 37 37 37 37 37 37 37 37 37 37 37 37 37 37 37 37 37 37 37 37 37 38 38 38 37 37 37 37 37 37 37 38 38 40 38 38 38 38 38 38 38 38 38 38 36 36 36 37 37 37 37 37 37 37 37 36 0
>E9LAHD006DIOP0 LEN=238 QL=1 QR=219
37 37 37 37 37 37 37 37 37 37 37 37 37 37 37 37 37 37 40 40 40 40 39 38 39 36 36 36 39 40 40 40 40 40 40 40 40 40 40 40 40 40 40 40 40 37 37 37 37 37 37 37 37 37 37 37 37 37 37 37 37 37 37 37 37 37 37 37 37 37 37 37 37 37 37 37 37 37 37 37 37 37 37 37 37 37 37 37 37 37 37 37 37 37 37 37 37 37 38 38 38 37 37 37 37 37 37 37 37 37 37 37 38 38 38 38 38 38 38 38 38 38 38 38 38 38 37 37 37 37 37 37 37 37 37 37 37 37 37 37 37 37 37 37 37 37 37 37 37 37 37 37 37 37 38 38 38 37 37 37 37 37 37 37 37 37 37 37 37 37 37 37 37 38 38 38 38 38 38 38 37 37 38 28 28 30 38 37 37 37 37 37 37 37 37 37 37 37 37 37 37 37 37 37 37 37 38 33 33 33 38 37 37 37 37 37 37 37 38 38 38 38 38 40 40 40 38 38 38 38 38 38 38 38 40 40 40 40
>E9LAHD006DKWTF LEN=243 QL=1 QR=224
37 37 37 37 37 37 37 37 37 37 37 37 37 37 37 37 37 37 40 40 40 40 40 40 40 40 40 40 40 40 40 40 40 40 40 40 40 40 40 40 40 40 40 40 40 37 37 37 37 37 37 37 37 37 37 37 37 37 37 37 37 37 37 37 37 37 37 37 37 37 37 37 37 38 38 38 37 37 37 37 37 37 37 37 37 37 37 37 37 37 37 37 37 37 37 37 37 37 37 37 37 37 37 37 37 37 37 37 37 37 37 37 37 37 37 37 37 37 37 37 37 37 37 37 37 37 37 37 37 37 37 37 37 37 37 37 37 37 37 37 37 37 37 37 37 37 37 37 37 37 37 37 37 37 37 37 37 37 37 37 37 37 37 37 37 37 37 37 37 37 37 37 37 37 37 37 37 37 37 37 37 37 37 37 37 40 40 40 37 37 37 37 37 37 37 37 37 37 37 37 37 37 37 37 37 37 37 37 37 37 37 37 37 37 37 37 40 40 40 40 40 40 40 40 38 38 38 38 38 38 38 38 40 40 38 38 38 38 40 40 40 40 40
>E9LAHD006DJ060 LEN=268 QL=1 QR=219
30 31 30 30 30 34 32 32 21 21 19 30 30 37 30 37 31 29 18 18 19 19 31 32 31 18 18 18 27 20 34 34 36 36 36 36 36 40 40 40 40 40 40 40 40 34 34 34 34 34 34 34 34 34 34 34 34 34 34 34 34 34 34 34 34 34 34 34 34 34 34 34 31 27 27 27 34 34 35 34 34 34 34 34 34 34 34 34 34 34 34 34 34 34 34 34 34 34 34 34 34 34 34 34 34 34 34 34 34 34 25 25 25 34 33 33 34 34 34 34 34 34 34 34 34 34 34 34 34 34 34 34 34 40 34 34 34 34 34 34 34 34 34 34 34 34 34 34 34 34 34 34 34 34 34 34 34 34 34 34 34 34 34 34 34 34 34 34 34 34 34 34 34 34 34 34 34 34 34 34 34 34 34 34 34 34 34 34 34 34 34 34 34 34 34 34 34 34 34 34 34 32 32 27 14 14 14 14 14 14 14 14 14 14 14 14 14 14 14 14 14 14 14 0 14 14 14 14 14 14 14 20 20 14 14 9 9 9 14 14 11 11 14 14 19 11 11 12 12 12 11 11 11 11 11 11 12 12 9 9 11 0 0 0 0 0 0 0
>E9LAHD006DQI1M LEN=243 QL=1 QR=224
37 37 37 37 37 37 37 37 37 37 37 37 37 37 37 37 37 37 40 40 40 40 40 40 40 40 40 40 40 40 40 40 40 40 40 40 40 40 40 40 40 40 40 40 40 37 37 37 37 37 37 37 37 37 37 37 37 37 37 37 37 37 37 37 37 37 37 37 37 37 37 37 37 37 37 37 37 37 37 37 37 37 37 37 37 37 37 37 37 37 37 37 37 37 37 37 37 37 37 37 37 37 37 37 37 37 37 37 37 37 37 37 37 37 37 37 37 37 37 37 37 37 37 37 37 37 37 37 37 37 37 37 37 34 34 34 37 37 37 37 37 37 37 37 37 37 37 37 37 37 37 37 37 37 37 37 37 37 37 34 34 34 37 37 37 37 37 37 37 30 31 31 31 38 37 37 37 37 37 37 37 37 37 37 37 37 37 37 37 37 37 37 37 37 37 37 37 37 37 37 37 37 37 37 37 37 37 37 37 37 37 37 37 37 37 37 40 40 40 40 40 40 40 40 40 40 38 38 38 38 38 40 40 40 38 38 38 40 40 40 40 40 40
>E9LAHD006DOPYP LEN=244 QL=1 QR=225
37 37 37 37 37 37 37 37 37 37 37 37 37 37 37 37 37 37 40 40 40 40 40 40 40 40 40 40 40 40 40 40 40 40 40 40 40 40 40 40 40 40 40 40 40 37 37 37 37 37 37 37 37 37 37 37 37 37 37 37 37 37 37 37 37 37 37 37 37 37 37 37 37 38 38 38 37 37 37 37 37 37 37 37 37 37 37 37 37 37 37 37 37 37 37 37 37 37 37 37 37 37 37 37 37 37 37 37 37 37 37 37 37 37 37 37 37 37 37 37 37 37 37 37 37 37 37 37 37 37 37 37 37 37 37 37 37 37 37 37 37 37 37 37 37 37 37 37 37 37 37 37 37 37 37 37 37 37 37 37 37 37 37 37 37 37 38 38 38 38 33 33 34 34 37 37 37 37 37 37 37 37 37 37 37 37 37 37 37 34 34 34 37 37 37 37 37 37 37 37 37 37 37 37 37 37 37 37 37 37 37 37 37 38 38 38 40 40 40 40 40 40 40 40 40 40 40 40 40 40 40 40 40 40 40 40 40 40 40 40 40 40 40 40
>E9LAHD006DT47F LEN=237 QL=1 QR=219
35 35 35 35 35 35 35 35 35 35 35 35 35 35 35 35 35 35 38 38 38 38 38 38 39 38 38 38 40 40 40 40 40 40 40 40 40 40 40 40 40 40 40 40 40 35 35 35 35 35 35 35 35 35 35 35 35 35 35 35 35 35 35 35 35 35 35 35 35 35 35 35 35 35 35 35 35 35 35 35 35 35 35 35 35 35 35 35 35 35 35 35 35 35 35 35 35 35 35 35 35 35 35 35 35 35 35 35 35 35 35 35 35 35 35 35 35 35 35 35 35 35 35 35 35 35 35 35 35 35 35 35 35 35 35 35 35 35 35 35 35 35 35 35 35 35 35 35 35 35 35 35 35 35 33 33 24 24 24 35 35 35 28 28 28 35 35 35 35 35 35 35 35 35 35 35 35 35 35 35 35 35 35 35 35 35 35 35 35 35 35 35 35 35 35 35 35 35 35 35 35 35 33 25 17 17 17 17 17 17 17 17 17 17 17 17 26 22 15 0 0 0 15 0 15 15 22 15 15 15 0 22 26 28 31 32 0
>E9LAHD006DKKJK LEN=241 QL=1 QR=222
37 37 37 37 37 37 37 37 37 37 37 37 37 37 37 37 37 37 40 40 40 40 40 40 40 38 38 38 40 40 40 40 40 40 40 40 40 40 40 40 40 40 40 40 40 37 37 37 37 37 37 37 37 37 37 37 37 37 37 37 37 37 37 37 37 37 37 37 37 37 37 37 37 37 37 37 37 37 37 37 37 37 37 37 37 37 37 37 37 37 37 37 37 37 37 37 37 37 37 37 37 37 37 37 37 37 37 37 37 37 37 37 37 37 37 37 37 37 37 37 37 37 37 37 37 37 37 37 37 37 37 37 37 37 37 37 37 37 37 37 37 37 37 37 37 37 37 37 37 37 37 37 37 37 37 37 37 37 37 37 33 33 33 38 29 29 29 33 33 33 37 37 37 37 37 37 37 37 37 37 37 37 37 37 37 37 37 37 37 37 37 37 37 37 37 37 37 37 37 37 37 37 37 37 37 37 37 37 37 37 37 37 37 37 37 37 40 40 40 40 38 38 38 40 38 38 38 38 38 38 38 38 38 37 37 37 37 37 37 37 38
>E9LAHD006DSU9Z LEN=238 QL=1 QR=219
37 37 37 37 37 37 37 37 37 37 37 37 37 37 37 37 37 37 40 40 40 40 40 40 40 40 40 40 40 40 40 40 40 40 40 40 40 40 40 40 40 40 40 40 40 37 37 37 37 37 37 37 37 37 37 37 37 37 37 37 37 37 37 37 37 37 37 37 37 37 37 37 37 37 37 37 37 37 37 37 37 37 37 37 37 37 37 37 37 37 37 37 37 37 37 37 37 37 37 37 37 37 37 37 37 37 37 37 37 37 37 37 37 37 37 37 37 37 37 37 37 37 37 37 37 37 37 37 37 37 37 37 37 38 38 38 38 38 37 37 37 37 37 37 37 37 37 37 37 37 37 37 37 37 26 26 26 38 37 38 21 21 21 21 34 34 38 38 38 37 37 37 37 37 37 37 37 37 37 37 37 37 37 37 37 37 37 37 37 37 37 37 37 37 37 37 37 37 37 37 37 37 37 37 37 37 37 37 37 37 37 37 37 37 37 37 40 40 40 40 38 38 38 38 38 40 38 38 38 38 40 40 40 40 40 40 40 40
>E9LAHD006DOJJ3 LEN=216 QL=1 QR=88
32 32 32 32 32 32 32 32 33 30 30 30 30 32 29 31 30 28 24 24 24 25 30 28 27 18 18 18 23 20 32 32 32 32 32 30 30 32 37 36 32 32 32 37 37 32 32 32 32 32 32 32 32 32 32 32 32 32 32 32 32 32 32 32 32 32 32 32 32 32 32 32 32 32 32 32 32 32 29 27 27 27 28 28 28 22 17 15 0 15 15 15 21 21 19 21 15 15 0 15 15 15 0 15 0 15 15 0 13 13 13 13 13 13 13 13 13 13 13 13 13 13 13 13 13 13 13 13 13 13 0 13 13 13 13 13 13 17 22 18 13 13 13 13 13 0 13 13 13 13 0 13 13 13 13 13 13 13 13 13 13 13 13 13 13 0 13 13 13 19 18 13 13 13 13 13 0 13 13 0 13 0 0 13 13 13 18 13 13 12 12 18 18 12 12 12 12 12 12 0 12 12 12 12 12 0 12 12 12 18 0 18 0 0 18 0
>E9LAHD006DJ4H2 LEN=241 QL=1 QR=125
30 32 32 32 32 32 32 32 32 32 32 32 32 32 32 32 32 32 32 32 32 32 37 32 32 30 30 30 32 32 37 37 37 37 37 37 37 37 37 37 32 32 32 36 40 32 32 32 32 32 32 32 32 32 32 32 32 32 32 32 32 32 32 32 32 32 32 32 32 32 32 32 32 32 32 32 32 32 32 32 32 32 32 32 32 32 32 32 32 32 32 32 32 32 32 32 32 32 32 32 32 32 32 32 32 32 32 32 32 32 32 32 32 32 26 26 28 28 22 26 22 13 0 13 13 13 13 13 13 13 13 18 19 19 13 13 13 13 13 13 13 13 13 26 28 28 28 30 30 31 31 32 32 32 32 32 30 30 30 30 32 32 32 32 32 32 32 32 32 32 32 32 32 32 32 32 32 30 30 30 22 17 17 17 22 22 22 26 30 32 32 32 32 32 32 32 32 32 32 32 32 30 29 28 26 26 24 21 18 18 12 12 12 12 12 12 11 17 17 15 17 11 0 11 11 0 11 0 11 11 17 11 0 11 0 17 20 20 20 23 0
>E9LAHD006DQ6D6 LEN=241 QL=1 QR=222
37 37 37 37 37 37 37 37 37 37 37 37 37 37 37 37 40 40 40 40 39 39 39 38 39 38 38 39 38 38 39 39 39 39 39 39 38 38 40 40 40 40 40 40 40 37 37 37 37 37 37 37 37 37 37 37 37 37 37 37 37 37 37 37 37 37 37 37 37 37 37 37 37 37 37 37 37 37 37 38 38 38 37 37 37 37 37 37 37 37 37 37 37 37 37 37 37 37 37 37 37 37 37 37 37 37 37 37 37 37 37 37 37 37 37 37 37 37 37 37 37 37 37 37 37 37 37 37 37 37 37 37 37 37 37 37 37 37 37 37 37 37 37 37 37 37 37 37 37 37 37 37 37 38 38 38 38 37 37 37 37 37 37 37 37 37 37 37 37 37 37 37 37 37 37 37 37 37 37 37 37 37 37 37 37 37 37 37 37 37 37 37 37 37 37 37 37 37 37 37 37 37 37 37 37 38 31 31 31 37 37 37 37 37 37 37 38 40 40 40 40 40 40 40 40 38 38 38 38 38 38 38 40 38 38 38 40 40 40 40 40
>E9LAHD006DP6RE LEN=242 QL=1 QR=222
37 37 37 37 37 37 37 37 37 37 37 37 37 37 37 37 37 37 39 39 40 40 40 40 40 38 38 38 40 40 40 40 40 40 40 40 40 40 40 40 40 40 40 40 40 37 37 37 37 37 37 37 37 37 37 37 37 37 37 37 37 37 37 37 37 37 37 37 37 37 37 37 37 37 37 37 37 37 37 37 37 37 37 37 37 37 37 37 37 37 37 37 37 37 37 37 37 37 37 37 37 37 37 37 37 37 37 37 37 37 37 37 37 37 37 37 37 37 37 37 37 37 37 37 37 37 37 37 37 37 37 37 37 37 37 37 37 37 37 37 37 37 37 37 37 37 37 37 37 37 37 37 37 37 37 37 37 31 31 30 38 38 37 37 37 37 34 34 34 34 33 37 37 37 37 37 37 37 37 37 37 37 37 37 37 37 37 37 37 37 37 37 37 37 37 37 37 37 37 37 37 37 37 37 37 37 37 37 37 37 37 37 37 37 37 37 40 40 40 40 38 38 38 38 38 38 38 40 40 40 40 40 38 38 38 38 38 40 40 38 38 0
>E9LAHD006DNSQF LEN=243 QL=1 QR=223
37 37 37 37 37 37 37 37 38 38 38 37 37 37 37 37 40 40 36 36 36 36 39 40 39 36 36 36 38 38 40 40 40 40 40 40 40 40 40 40 40 40 40 40 40 37 37 37 37 37 37 37 37 37 37 37 37 37 37 37 37 37 37 37 37 37 37 37 37 37 37 37 37 37 37 37 37 37 37 37 37 37 37 37 37 37 37 37 37 37 37 37 37 37 37 37 37 37 37 37 37 37 37 37 37 37 37 37 37 37 37 37 37 37 37 37 37 37 37 37 37 38 30 30 30 30 38 38 37 37 37 37 37 37 37 37 37 37 37 37 37 37 37 37 37 37 37 37 37 37 37 37 37 37 37 37 37 37 37 37 37 31 31 31 31 38 37 37 37 37 37 37 37 37 37 37 37 37 37 37 37 37 37 37 37 37 37 37 37 37 37 37 37 37 37 37 37 37 37 37 37 37 37 37 37 37 37 37 37 37 37 37 37 37 40 40 38 38 38 38 38 38 38 38 38 38 38 38 38 33 33 33 36 37 36 36 36 32 32 32 32 36 0
>E9LAHD006DQTWL LEN=243 QL=1 QR=223
37 37 37 37 37 37 37 37 37 37 37 37 37 37 37 37 37 37 40 40 40 40 40 40 40 40 40 40 40 40 40 40 40 40 40 40 40 40 40 40 40 40 40 40 40 37 37 37 37 37 37 37 37 37 37 37 37 37 37 37 37 37 37 37 37 37 37 37 37 37 37 37 37 37 37 37 37 37 37 37 37 37 37 37 37 37 37 37 37 37 37 37 37 37 37 37 37 37 37 37 37 37 37 37 37 37 37 37 37 37 37 37 37 37 37 37 37 37 37 37 37 37 37 37 37 37 37 37 37 37 37 37 37 37 37 37 37 37 37 37 37 37 37 37 37 37 37 37 37 37 37 37 37 37 37 37 37 37 37 37 37 38 38 38 37 37 37 37 37 37 37 37 37 37 37 37 37 37 37 37 37 37 37 37 37 37 37 38 38 38 37 37 37 37 37 37 37 37 37 37 37 37 37 37 37 37 37 37 37 37 37 38 38 38 37 37 38 38 38 38 38 38 38 38 38 38 38 38 38 40 38 38 38 38 38 38 38 40 40 40 40 38 0
>E9LAHD006DI86E LEN=242 QL=1 QR=223
37 37 37 37 37 37 37 37 37 37 37 37 37 37 37 37 37 37 40 40 40 40 40 40 40 40 40 40 40 40 40 40 40 40 40 40 40 40 40 40 40 40 40 40 40 37 37 37 37 37 37 37 37 37 37 37 37 37 37 37 37 37 37 37 37 37 37 37 37 37 37 37 38 34 34 34 38 38 37 37 37 37 37 37 37 37 37 37 37 37 37 37 37 37 37 37 37 37 37 37 37 37 37 37 37 37 37 37 37 37 37 37 37 37 37 37 37 37 37 37 37 37 37 37 37 37 37 37 37 37 37 37 37 37 37 37 37 37 37 37 37 37 37 37 37 37 37 37 37 37 37 37 37 37 37 37 37 37 37 37 37 37 37 37 37 37 37 37 37 37 37 37 37 37 37 37 37 37 37 37 37 37 37 37 37 37 37 37 37 37 37 37 37 37 37 37 37 37 37 37 37 37 37 37 37 37 37 37 37 37 37 37 37 37 37 37 40 40 40 40 40 38 38 38 38 38 38 38 38 40 40 40 40 38 38 38 40 40 40 40 40 40
>E9LAHD006DSNTH LEN=244 QL=1 QR=225
37 37 37 37 37 37 37 37 38 38 38 37 37 37 37 37 40 40 36 36 36 36 39 40 39 40 40 40 39 37 39 39 39 39 37 37 36 33 33 36 39 39 39 39 39 37 37 37 37 37 37 37 37 37 37 37 37 37 37 37 37 37 37 37 37 37 37 37 37 37 37 37 37 34 34 34 37 37 37 37 37 37 37 37 37 37 37 37 37 37 37 37 37 37 37 37 37 37 37 37 37 37 37 37 37 37 37 38 28 26 26 26 26 38 38 37 37 37 37 37 37 37 37 37 37 37 37 37 37 37 37 37 37 37 37 37 37 37 37 37 37 37 37 37 37 37 37 37 37 37 37 37 37 37 37 37 37 37 37 37 37 37 37 37 37 37 37 37 37 37 38 38 38 38 37 37 37 37 37 37 37 37 37 37 37 37 37 37 37 37 37 37 37 37 37 37 37 37 37 37 37 37 37 37 37 37 37 37 37 37 37 37 37 37 37 37 40 38 38 38 38 40 40 40 38 38 38 38 38 38 38 29 29 29 38 38 38 38 38 37 37 38 38 40
>E9LAHD006DRK76 LEN=243 QL=1 QR=224
37 37 37 37 37 37 37 37 37 37 37 37 37 37 37 37 37 37 40 40 40 40 40 40 40 40 40 40 40 40 40 40 40 40 40 40 40 40 38 40 40 40 40 40 40 37 37 37 37 37 37 37 37 37 37 37 37 37 37 37 37 37 37 37 37 37 37 37 37 37 37 37 37 37 37 37 37 37 37 37 37 37 37 37 37 37 37 37 37 37 37 37 37 37 38 38 38 37 37 37 37 37 37 37 37 37 37 37 37 37 37 37 37 37 37 37 37 37 37 37 37 37 37 37 37 37 38 34 34 34 34 37 38 38 38 37 37 37 37 37 37 37 37 37 37 37 37 37 37 37 37 37 37 37 37 37 37 37 37 37 37 37 37 37 37 38 31 31 31 38 38 37 37 37 37 37 38 38 38 37 37 37 37 37 37 37 37 37 37 37 37 37 37 37 37 37 37 37 37 37 37 37 37 37 37 37 37 37 37 37 37 37 37 37 37 37 38 38 40 40 40 38 38 38 38 38 38 38 38 38 38 38 38 38 38 38 38 38 38 38 40 40 40
>E9LAHD006DUETO LEN=244 QL=1 QR=225
37 37 37 37 37 37 37 37 37 37 37 37 37 37 37 37 37 37 40 40 40 40 40 40 40 40 40 40 40 40 40 40 40 40 40 40 40 40 40 40 40 40 40 40 40 37 37 37 37 37 37 37 37 37 37 37 37 37 37 37 37 37 37 37 37 37 37 37 37 37 37 37 37 38 38 38 37 37 37 37 37 37 37 37 37 37 37 37 37 37 37 37 37 37 37 37 37 37 37 37 37 37 37 37 37 37 37 37 37 37 37 37 37 37 37 37 37 37 37 37 37 37 37 37 37 37 37 37 37 37 37 37 37 37 37 37 37 37 37 37 37 37 37 37 37 37 37 37 37 37 37 37 37 37 37 37 37 37 37 37 37 37 37 37 37 37 37 37 37 37 37 37 37 37 37 37 37 37 37 37 37 37 37 37 37 37 37 37 37 37 37 37 37 37 37 37 37 37 37 37 37 37 37 37 37 37 37 37 37 37 37 37 37 38 38 38 40 40 40 40 40 40 40 40 40 40 40 38 38 38 38 38 38 40 40 40 38 38 38 40 40 40 40 40
>E9LAHD006DQHHX LEN=241 QL=1 QR=222
37 37 37 37 37 37 37 37 37 37 37 37 37 37 37 37 37 37 40 40 40 40 40 40 40 40 40 40 40 40 40 40 40 40 40 40 40 40 40 40 40 40 40 40 40 37 37 37 37 37 37 37 37 37 37 37 37 37 37 37 37 37 37 37 37 37 37 37 37 37 37 37 37 37 37 37 37 37 37 34 34 34 37 37 37 37 37 37 37 37 37 37 37 37 37 37 37 37 37 37 37 37 37 37 37 37 37 37 37 37 37 37 37 37 37 37 37 37 37 37 37 37 37 37 37 37 37 37 37 37 37 37 37 34 33 34 38 38 37 37 37 37 37 37 37 37 37 37 37 37 37 37 37 37 37 37 37 37 37 37 37 37 37 37 37 37 37 37 37 37 37 37 37 37 37 37 37 37 37 37 37 37 37 37 37 37 37 37 37 37 37 37 37 37 37 37 37 37 37 37 37 37 37 37 37 37 37 37 37 37 37 37 37 37 37 37 40 40 40 40 38 38 38 38 38 37 36 37 36 36 36 33 33 33 33 36 36 36 36 36 36
>E9LAHD006DQK7R LEN=241 QL=1 QR=160
35 35 35 35 35 35 35 35 35 35 35 35 35 35 35 35 35 35 40 40 40 40 40 40 40 40 40 40 39 37 37 37 37 37 37 37 36 31 31 31 36 36 36 37 36 35 35 35 35 35 35 35 35 35 35 35 35 35 35 35 35 35 35 35 35 35 35 35 35 35 35 35 31 28 28 26 35 35 35 35 35 35 35 35 33 31 31 31 33 33 35 33 23 20 20 20 20 31 35 35 35 35 35 35 31 31 31 35 35 35 35 35 35 35 35 35 35 35 35 35 35 35 31 31 31 35 35 33 21 17 19 17 17 27 24 24 19 19 15 15 15 19 19 27 31 31 33 33 35 35 35 35 33 33 33 35 35 35 21 21 21 25 19 15 15 15 15 31 28 28 28 28 35 35 35 35 35 35 35 35 35 35 35 29 30 30 30 30 30 35 35 35 35 35 35 35 35 35 33 33 33 33 35 35 35 35 35 33 33 33 35 35 35 35 33 33 31 31 34 34 34 34 34 35 35 35 37 37 37 37 37 37 37 37 37 37 37 37 37 37 35
>E9LAHD006DL0SK LEN=244 QL=1 QR=225
35 35 35 35 35 35 35 35 35 35 35 35 35 35 35 35 35 35 38 38 38 38 40 38 38 36 36 36 40 40 40 40 40 40 40 40 40 40 40 40 40 40 40 40 38 35 35 35 35 35 35 35 35 35 35 35 35 32 32 32 32 35 35 35 35 35 35 35 35 35 35 35 35 28 28 28 34 34 34 35 35 35 35 35 35 35 34 34 34 32 32 32 34 34 35 34 34 34 35 35 35 35 35 34 32 26 26 26 32 32 32 35 35 35 35 35 35 35 34 32 32 32 35 35 35 35 35 35 35 34 32 32 32 35 35 35 35 35 35 35 35 35 35 35 35 35 35 34 34 34 34 34 34 34 35 35 35 35 35 35 35 35 35 35 35 35 35 35 35 35 34 34 34 34 34 35 35 35 35 35 35 35 35 35 35 35 35 35 35 35 35 35 35 35 35 35 35 35 35 35 35 29 29 29 29 35 35 35 35 35 35 35 35 35 35 35 35 35 35 35 35 35 35 35 35 32 32 32 32 32 35 32 32 32 35 35 35 35 35 35 35 35 35 35
>E9LAHD006DID3V LEN=244 QL=1 QR=225
37 37 37 37 37 36 36 36 37 36 36 36 36 37 37 37 37 37 40 40 39 37 38 38 39 38 38 38 40 40 39 39 39 40 40 40 40 40 40 39 38 38 40 40 40 37 37 37 37 37 37 37 37 37 37 37 37 37 37 37 37 37 37 37 37 36 36 36 36 37 37 37 37 37 37 37 37 37 37 37 37 37 37 37 37 37 37 37 37 37 37 37 37 37 37 33 33 33 36 37 37 37 37 37 37 37 37 37 37 37 37 28 28 28 36 37 37 37 37 37 37 37 37 37 37 37 37 37 37 37 37 37 37 37 37 37 37 37 37 37 37 37 37 37 37 37 37 37 37 37 37 37 37 37 37 37 37 37 37 37 37 37 37 37 37 37 37 37 37 37 37 37 37 36 36 36 36 37 37 37 37 37 37 37 37 37 38 38 38 37 37 37 37 37 37 37 37 37 37 37 37 37 36 36 36 37 37 33 33 26 26 26 26 21 33 37 36 36 36 36 36 36 36 36 36 36 36 33 33 28 28 28 28 28 36 36 36 36 36 36 36 36 36 38
>E9LAHD006DJCWR LEN=239 QL=1 QR=122
34 34 34 34 34 34 34 34 34 34 34 34 34 34 40 34 34 34 38 38 38 38 38 38 38 28 28 28 36 36 37 37 36 36 38 38 38 40 40 40 40 38 40 40 40 34 34 34 34 34 34 34 34 34 34 34 34 34 34 34 34 34 34 34 34 34 34 34 34 34 34 34 31 23 23 23 30 30 33 34 34 34 34 34 26 26 26 30 34 31 31 31 32 34 26 26 26 32 34 34 34 34 34 32 32 26 26 26 26 26 24 18 18 17 13 13 17 27 29 32 16 16 12 12 17 14 14 14 18 14 25 25 32 32 34 34 34 32 25 25 25 25 25 31 32 34 34 34 34 32 32 32 32 32 32 27 22 16 14 14 14 14 14 14 14 12 16 22 29 28 28 29 24 24 24 25 25 25 25 25 32 34 34 34 34 34 34 32 32 32 30 30 29 34 32 32 32 34 29 29 24 24 24 29 28 29 29 32 32 32 32 32 18 18 18 24 27 27 22 22 22 27 30 27 27 27 22 16 16 16 16 22 22 29 29 29 0 0 0
>E9LAHD006DOC9C LEN=241 QL=1 QR=222
37 37 37 37 37 37 37 37 37 37 37 37 37 37 37 37 37 37 40 40 40 40 40 40 40 38 38 38 40 40 40 40 40 40 40 40 40 40 40 40 40 40 40 40 40 37 37 37 37 37 37 37 37 37 37 37 37 37 37 37 37 37 37 37 37 37 37 37 37 37 37 37 37 37 37 37 37 37 37 37 37 37 37 37 37 37 37 37 37 37 37 37 37 37 37 37 37 37 37 37 37 37 37 37 37 37 37 37 37 37 38 38 38 37 37 37 37 37 37 37 37 37 37 38 38 38 37 37 37 37 37 37 37 37 37 37 37 37 37 37 37 37 37 37 37 37 37 37 37 37 37 37 37 37 37 37 37 37 37 37 37 37 37 37 37 37 37 37 37 37 37 37 37 37 37 37 37 37 37 37 37 37 37 37 37 37 37 37 37 37 37 37 37 37 37 37 37 37 37 37 37 37 37 37 37 37 37 37 37 37 37 37 37 37 37 37 40 40 40 40 40 38 38 38 38 38 38 38 38 38 38 38 38 38 38 38 38 38 40 40 40
>E9LAHD006DQQRC LEN=276 QL=1 QR=52
32 32 32 32 32 32 32 32 32 32 32 32 32 32 32 32 25 25 25 25 32 32 37 32 32 30 30 27 30 27 30 30 28 29 29 25 15 15 15 18 17 17 17 17 23 17 15 15 21 20 21 17 17 17 25 27 17 17 17 17 27 27 31 31 31 30 30 30 30 30 28 25 17 17 17 17 15 15 15 15 15 15 15 15 15 15 15 15 15 21 21 21 21 27 24 15 15 15 15 15 15 15 15 15 19 21 21 23 24 28 28 28 24 24 24 25 21 23 28 28 24 16 13 13 13 13 13 22 18 18 18 13 13 13 13 13 13 13 13 13 19 19 22 19 13 13 13 13 13 19 13 13 13 13 13 13 13 13 18 19 26 23 18 13 13 13 13 13 13 13 17 17 17 17 16 13 10 9 13 13 13 13 13 13 13 13 13 13 17 18 18 18 18 23 23 23 18 12 12 12 12 12 12 12 12 12 12 21 16 16 16 21 23 12 15 15 19 19 19 19 15 23 20 20 20 17 11 11 11 11 17 11 11 11 11 15 17 11 11 9 11 11 17 11 11 11 11 11 11 11 11 11 11 11 11 11 11 11 16 11 11 11 11 16 18 11 11 11 11 11 11 18 0 0 0 0
>E9LAHD006DNHWC LEN=244 QL=1 QR=225
37 37 37 37 37 37 37 37 38 31 31 31 33 33 37 37 37 37 39 39 39 40 40 40 40 40 40 40 40 40 40 40 40 40 40 40 40 40 40 40 40 40 40 40 40 37 37 37 37 37 37 37 37 37 37 37 37 37 37 37 37 37 37 37 37 37 37 37 37 37 37 37 37 37 34 34 34 37 37 37 37 37 37 37 37 37 37 37 37 37 37 37 37 37 37 37 37 37 37 37 37 37 37 37 37 37 37 37 37 37 37 37 37 37 37 37 37 37 37 37 37 37 37 37 37 37 37 37 37 37 37 37 37 37 37 37 37 37 37 37 37 37 37 37 37 37 37 37 37 37 37 37 37 37 37 37 37 37 37 37 34 34 34 37 37 37 37 37 37 37 33 33 34 37 37 37 37 37 37 37 37 37 37 37 37 37 37 37 37 37 37 37 37 37 37 37 37 37 37 37 37 37 37 37 37 37 37 37 37 37 37 37 37 37 37 37 38 40 38 38 38 38 38 38 38 38 38 38 38 38 38 38 38 38 38 40 38 38 38 38 38 40 40 40
>E9LAHD006DPMEV LEN=238 QL=1 QR=219
38 38 38 38 37 37 37 38 29 26 24 38 38 37 37 37 38 36 28 28 28 28 28 38 37 24 24 24 39 37 39 39 39 39 39 39 40 40 40 40 40 40 40 40 40 37 37 37 37 37 37 37 37 37 37 37 37 37 37 37 37 37 37 37 37 37 37 37 37 37 37 37 37 37 37 37 37 37 37 37 37 37 37 37 34 34 34 38 37 37 37 37 37 37 37 37 37 37 37 37 37 37 37 37 37 37 37 37 37 37 33 33 34 37 37 37 37 37 37 37 37 37 37 37 37 37 37 37 37 37 37 38 38 38 37 37 37 37 37 37 37 37 37 37 37 37 37 37 37 37 37 37 37 37 38 38 38 37 38 38 38 37 37 37 37 37 37 37 38 38 38 37 34 33 33 38 37 37 37 37 37 37 37 37 37 37 37 37 37 37 37 37 37 37 37 37 37 37 37 37 37 37 37 38 38 38 37 37 37 37 37 37 37 37 37 37 38 38 38 38 38 38 38 38 38 33 33 33 36 37 37 37 37 37 36 36 36 38
>E9LAHD006DL5FF LEN=241 QL=1 QR=222
37 37 37 37 37 37 37 37 38 38 38 37 37 37 37 37 37 37 40 40 40 40 40 40 40 40 40 40 40 40 40 40 40 40 40 40 38 38 38 40 40 40 40 40 40 37 37 37 37 37 37 37 37 37 37 37 37 37 37 37 37 37 37 37 37 37 37 37 37 37 37 37 37 37 37 37 37 37 37 38 38 38 37 37 37 37 37 37 37 37 37 37 37 37 37 37 37 37 37 37 37 37 37 37 37 37 37 37 37 37 34 34 34 37 37 37 37 37 37 37 37 37 37 37 37 37 37 37 37 37 37 37 37 37 37 37 37 37 37 37 37 37 37 37 37 37 37 37 37 37 37 37 37 37 37 37 37 37 37 37 37 37 37 37 37 37 37 37 37 37 37 37 37 37 37 37 37 37 37 37 37 37 37 40 40 40 37 37 37 37 37 37 37 37 37 37 37 37 37 37 37 37 37 37 37 37 38 38 38 37 37 37 37 37 37 37 40 40 38 38 38 38 38 40 40 40 40 40 40 40 40 40 40 38 38 38 38 38 38 38 40
>E9LAHD006DST4L LEN=242 QL=1 QR=223
28 28 28 28 28 38 37 37 37 37 37 37 37 37 37 37 37 37 39 39 39 39 39 40 39 36 36 36 40 40 40 40 40 40 40 40 40 40 40 40 40 40 40 40 40 37 37 37 37 37 37 37 37 37 37 37 37 37 37 37 37 37 37 37 37 37 37 37 37 37 37 37 37 37 37 37 37 37 37 37 37 37 37 37 37 37 37 37 37 37 37 37 37 37 37 37 37 37 37 37 37 37 37 37 37 37 37 37 37 37 37 37 37 37 37 37 37 37 37 37 37 37 37 37 37 37 37 37 37 37 37 37 37 37 37 37 37 37 37 37 37 37 37 37 37 37 37 37 37 37 37 37 37 37 37 37 37 37 37 37 37 37 37 37 37 37 37 37 37 37 37 37 37 37 37 37 37 37 37 37 37 37 37 37 37 37 37 37 37 37 37 37 37 37 37 37 37 37 37 37 37 37 37 37 37 37 37 37 37 37 37 37 37 37 37 37 40 38 38 38 38 38 38 38 38 38 38 38 38 38 38 38 38 40 40 40 40 40 40 40 40 40
>E9LAHD006DOVUZ LEN=238 QL=1 QR=202
36 36 36 36 36 36 36 36 36 36 36 36 36 36 36 36 36 36 40 40 40 40 40 40 40 36 36 36 40 40 40 40 40 40 40 40 40 40 40 40 40 40 40 40 40 36 36 36 36 36 36 36 36 35 35 35 35 32 32 32 32 36 36 36 36 36 36 36 36 36 36 35 32 28 28 26 35 35 36 36 36 36 36 35 32 32 32 36 32 32 32 35 36 36 35 35 35 36 36 36 36 36 36 36 36 36 36 36 36 36 36 36 36 36 36 36 36 36 36 31 31 31 28 28 20 20 19 19 19 22 30 30 28 18 22 20 20 30 35 36 36 36 35 35 35 36 36 36 36 36 36 36 36 32 32 37 38 32 21 16 16 16 16 30 30 21 21 21 21 21 32 32 28 19 19 19 32 37 36 35 35 35 21 21 21 31 31 31 31 31 31 36 36 36 35 35 35 31 35 36 35 31 22 22 22 22 27 31 31 36 35 35 35 35 36 36 35 35 35 35 35 35 35 35 35 35 35 35 33 33 33 33 35 35 35 35 35 0
>E9LAHD006DJN6W LEN=239 QL=1 QR=220
37 37 37 37 37 37 37 37 37 37 37 37 37 37 37 37 37 37 40 40 40 40 40 40 40 40 40 40 40 40 40 40 40 40 40 40 40 40 40 40 40 40 40 39 38 37 37 37 37 37 37 37 37 37 37 37 37 36 36 36 36 37 37 37 37 37 37 37 37 37 37 37 37 36 36 36 37 37 37 37 37 37 37 37 37 37 37 37 37 37 37 37 37 37 37 37 37 37 33 33 33 37 37 37 37 37 37 37 37 37 37 37 37 37 37 37 37 37 37 36 33 33 33 37 37 37 37 37 37 37 37 37 37 37 36 36 28 28 28 36 37 37 37 37 37 37 37 37 37 37 37 37 37 32 32 20 20 20 20 20 20 18 18 18 18 20 20 32 32 37 37 37 37 35 36 36 36 36 37 37 37 37 37 37 36 36 36 37 37 37 37 37 37 37 37 37 37 37 37 37 37 37 37 37 37 37 37 37 37 37 37 37 37 37 37 37 37 37 37 36 37 36 36 36 36 32 31 31 33 33 33 33 36 36 31 31 31 31 36
>E9LAHD006DP9MR LEN=243 QL=1 QR=224
37 37 37 37 37 37 37 37 37 37 37 37 37 37 37 37 37 37 40 40 40 40 40 40 40 38 38 38 40 40 40 40 40 40 40 40 40 40 40 40 40 40 40 40 40 37 37 37 37 37 37 37 37 37 37 37 37 37 37 37 37 37 37 37 37 37 37 37 37 37 37 37 37 37 37 37 37 37 37 37 37 37 37 37 37 37 37 37 37 37 37 37 37 37 37 37 37 37 37 37 37 37 37 37 37 37 37 37 37 37 37 37 37 37 37 37 37 37 37 37 37 37 37 37 37 37 37 37 37 37 37 37 37 37 37 37 37 37 37 37 37 37 37 37 37 37 37 37 37 37 37 37 37 37 37 37 37 37 37 37 37 37 37 37 37 37 37 37 37 37 37 37 37 37 37 37 37 37 37 37 37 37 37 37 37 37 37 37 37 37 37 37 37 37 37 37 37 37 37 37 37 37 37 37 37 37 37 37 37 37 37 37 37 37 37 37 40 40 40 40 40 40 40 40 40 40 40 40 38 38 38 38 38 38 38 38 38 38 40 40 40 40 40
>E9LAHD006DUHU1 LEN=244 QL=1 QR=224
37 37 37 37 37 37 37 37 34 34 34 37 37 37 37 37 34 34 28 28 28 28 39 37 37 26 26 26 37 37 39 39 39 39 39 40 40 40 40 40 40 40 40 40 40 37 37 37 37 37 37 37 37 37 37 37 37 37 37 37 37 37 37 37 37 37 37 37 37 37 37 37 37 37 37 37 37 37 37 38 38 38 37 37 37 37 37 37 37 37 37 37 37 37 37 37 37 37 37 37 37 37 37 37 37 37 37 37 37 37 37 37 37 37 37 37 37 37 37 37 37 37 37 37 37 37 37 33 33 33 33 33 38 37 37 37 37 37 37 37 37 37 37 37 37 37 37 37 37 37 37 37 37 37 37 37 37 38 38 38 38 38 38 38 38 38 38 38 37 33 33 34 37 37 37 37 37 37 37 37 37 37 37 37 37 37 37 37 38 38 38 37 37 37 37 37 37 37 37 37 37 37 37 37 37 37 37 37 37 37 37 37 37 37 37 37 40 40 40 40 40 40 40 40 40 40 40 40 40 40 40 38 38 38 38 38 38 38 38 38 38 38 37 0
>E9LAHD006DT102 LEN=240 QL=1 QR=220
35 35 33 33 33 35 30 29 21 21 16 20 20 22 21 22 29 33 33 33 30 30 30 29 35 20 23 23 33 33 35 35 35 35 35 35 35 35 35 35 29 29 29 36 40 35 35 35 35 35 35 35 35 35 35 35 35 35 35 35 35 35 35 35 35 35 35 35 35 35 35 33 30 24 24 24 33 33 33 33 33 35 35 35 35 35 35 35 35 35 35 35 35 30 23 23 24 29 33 35 35 35 35 35 35 35 35 35 35 35 35 35 35 35 33 33 33 33 33 33 35 35 35 35 35 35 35 35 35 33 33 33 33 33 33 35 35 35 35 33 24 24 24 35 35 35 35 33 33 33 33 35 35 35 35 35 27 27 27 20 20 20 20 20 20 35 31 27 27 27 35 35 33 33 33 35 35 35 35 35 35 35 35 35 35 35 35 35 35 35 35 35 35 35 35 35 35 35 35 35 35 35 35 35 35 35 27 27 21 21 21 20 20 33 33 33 32 32 32 34 34 34 26 26 26 29 34 34 34 34 34 34 33 33 33 33 34 34 34 0
>E9LAHD006DS5V8 LEN=221 QL=1 QR=90
32 32 32 32 32 32 32 32 32 32 32 32 32 32 32 32 31 31 25 25 25 25 33 30 30 30 30 30 30 27 33 33 33 33 36 32 30 25 25 25 30 30 32 37 37 32 32 32 32 32 32 32 32 32 32 32 32 32 32 32 32 32 32 32 32 32 33 33 33 30 30 27 27 17 17 17 24 24 18 15 15 15 21 21 15 15 15 15 19 15 15 0 15 15 15 24 15 15 15 15 0 15 15 15 0 15 15 13 13 0 13 13 13 13 13 13 13 13 13 13 19 13 13 13 13 13 13 13 13 13 19 19 13 13 13 13 13 13 13 0 0 13 0 0 13 13 19 13 13 0 13 13 13 13 22 13 13 0 13 13 13 13 13 18 13 13 13 13 13 13 13 13 13 13 13 13 13 13 13 19 13 13 13 13 0 13 13 0 13 12 12 12 18 12 12 12 12 12 12 12 12 12 12 0 12 0 0 12 12 0 0 12 12 18 18 18 20 20 20 20 0
>E9LAHD006DJZE7 LEN=243 QL=1 QR=224
37 37 37 37 37 37 37 37 37 37 37 37 37 37 37 37 37 37 39 39 39 39 39 38 40 36 36 36 40 40 40 40 40 40 40 40 40 40 40 40 40 40 40 40 40 37 37 37 37 37 37 37 37 37 37 37 37 37 37 37 37 37 37 37 37 37 37 37 37 37 37 37 37 37 37 37 37 37 37 37 37 37 37 37 37 37 37 37 37 37 37 37 37 37 37 37 37 37 37 37 37 37 37 37 37 37 37 37 37 37 37 37 37 37 37 37 37 37 37 37 37 37 37 37 37 37 37 37 37 37 37 37 37 37 37 37 37 37 37 37 37 37 37 37 37 37 37 37 37 37 37 37 37 37 37 37 37 38 38 33 33 33 38 38 38 26 26 26 28 38 38 37 37 37 37 37 37 37 37 37 37 37 37 37 37 37 37 37 37 37 37 37 37 37 37 37 37 37 37 37 37 37 37 37 37 37 37 37 37 37 37 37 37 37 37 37 40 40 40 40 40 40 40 40 40 40 40 38 38 38 40 40 40 40 40 40 40 40 40 40 40 40 40
>E9LAHD006DIECY LEN=243 QL=1 QR=223
37 37 37 37 37 37 37 37 38 38 38 37 37 37 37 37 37 37 39 39 39 39 39 38 38 38 38 39 39 40 39 39 39 39 39 40 38 38 38 40 40 40 40 40 40 37 37 37 37 37 37 37 37 37 37 37 37 37 37 37 37 37 37 37 37 37 37 37 37 37 37 37 37 37 37 37 37 37 37 38 38 38 37 37 37 37 37 37 37 37 37 37 37 37 38 38 38 37 37 37 37 37 37 37 37 37 37 37 37 37 37 37 37 37 37 37 37 37 37 37 37 37 37 37 37 37 37 37 37 37 37 37 37 37 37 38 38 38 38 37 37 37 37 37 37 37 37 37 37 37 37 37 37 37 37 37 37 37 37 37 37 38 38 38 38 38 38 37 37 37 37 37 37 37 37 37 37 37 37 37 37 37 37 37 37 37 37 37 37 37 37 37 37 37 37 37 37 37 37 37 37 37 37 37 37 37 37 37 37 37 37 37 37 37 37 37 38 38 38 38 38 38 38 38 38 38 38 38 38 38 38 38 38 38 38 38 38 38 38 38 38 37 0
>E9LAHD006DSJUM LEN=242 QL=1 QR=223
37 37 37 37 37 37 37 37 37 37 37 37 37 37 37 37 37 37 40 40 40 40 40 40 40 40 40 40 40 40 40 40 40 40 40 40 38 38 38 40 40 40 40 40 40 37 37 37 37 37 37 37 37 37 37 37 37 37 37 37 37 37 37 37 37 37 37 37 37 37 37 37 37 37 37 37 37 37 37 37 37 37 37 37 37 37 37 37 37 37 37 37 37 37 37 37 37 37 37 37 37 37 37 37 37 37 37 37 37 37 37 37 37 37 37 37 37 37 37 37 37 37 37 37 37 37 37 37 37 37 37 37 37 37 37 37 37 37 37 37 37 37 37 37 37 37 37 37 37 37 37 37 37 37 37 37 37 37 34 34 34 37 37 37 37 37 37 37 37 37 37 37 37 37 37 37 37 37 37 37 37 37 37 37 37 37 37 37 37 37 37 37 37 37 37 37 37 37 37 37 37 37 37 37 37 37 37 37 37 37 37 37 37 37 37 37 40 40 40 40 40 40 40 40 40 38 38 38 38 38 38 38 40 40 40 40 40 40 40 40 40 40
>E9LAHD006DTSF8 LEN=242 QL=1 QR=223
37 37 37 37 37 37 37 37 31 31 31 38 38 37 37 37 37 37 40 40 40 40 40 40 40 40 40 40 40 40 40 40 40 40 40 40 40 40 40 40 40 40 40 40 40 37 37 37 37 37 37 37 37 37 37 37 37 37 37 37 37 37 37 37 37 37 37 37 37 37 37 37 37 37 37 37 37 37 37 37 37 37 37 37 37 37 37 37 37 37 37 37 37 37 37 37 37 37 37 37 37 37 37 37 37 37 37 37 37 37 37 37 37 37 37 37 37 37 37 37 37 37 37 37 37 37 37 37 38 38 38 38 37 37 37 37 37 37 37 37 37 37 37 37 37 37 37 37 37 37 37 37 37 37 37 37 37 37 37 37 37 37 37 37 37 37 37 37 37 37 37 37 37 37 37 37 37 37 37 37 37 37 37 37 37 37 37 37 37 37 37 37 37 37 37 37 37 40 40 38 37 37 37 37 37 37 37 37 37 37 37 37 37 37 37 37 38 40 40 40 40 40 40 38 38 38 38 33 33 33 38 38 38 40 40 40 40 40 40 40 40 40
>E9LAHD006DO20I LEN=240 QL=1 QR=221
33 34 33 33 38 37 38 38 29 26 24 38 38 37 37 37 38 38 28 28 28 28 28 39 37 26 26 26 38 37 39 39 39 39 39 39 39 38 38 40 40 40 40 40 40 37 37 37 37 37 37 37 37 37 37 37 37 37 37 37 37 37 37 37 37 37 37 37 37 37 37 37 37 37 37 37 37 37 37 37 37 37 37 37 37 37 38 38 38 38 37 38 34 26 26 29 29 34 37 37 37 37 37 37 37 37 37 37 37 37 37 37 37 37 37 37 37 37 37 37 37 37 37 38 38 38 37 37 37 37 37 37 37 37 37 37 37 37 37 37 37 37 37 37 37 37 37 37 37 37 37 37 37 37 37 37 37 37 37 37 37 37 37 37 37 37 37 37 37 37 37 37 37 37 37 37 37 38 38 38 37 37 37 37 37 37 37 37 37 37 37 37 37 37 37 37 37 37 37 37 37 37 37 37 37 37 37 37 37 37 37 37 37 37 37 37 38 38 38 38 38 38 38 38 38 36 36 29 29 29 33 36 36 36 36 36 36 36 36 36
>E9LAHD006DTX74 LEN=229 QL=1 QR=89
32 32 32 32 32 32 32 32 25 24 24 27 27 30 27 30 27 27 19 19 19 19 28 28 30 23 23 23 30 27 30 31 31 33 33 30 30 30 30 32 32 32 32 37 37 32 32 32 32 32 32 32 32 32 32 32 32 32 32 32 32 32 32 32 32 32 32 32 32 32 30 30 30 24 24 24 30 28 22 17 17 17 24 24 21 21 21 21 21 15 15 15 0 15 15 21 15 15 15 15 11 11 15 15 0 15 15 0 13 13 13 0 11 11 11 13 13 19 15 19 13 13 13 13 13 11 13 13 0 13 13 13 22 22 13 13 13 13 19 19 19 0 19 13 0 0 13 13 0 0 13 13 19 13 13 13 13 13 13 13 13 17 17 17 17 13 13 13 19 13 13 13 13 13 13 13 13 13 13 13 13 13 13 13 13 13 13 13 13 12 0 12 12 0 18 18 18 18 23 12 12 12 12 12 12 12 0 12 12 12 12 12 12 12 12 0 0 11 11 11 15 11 11 0 11 0 17 17 0
>E9LAHD006DPT4W LEN=239 QL=1 QR=220
37 37 37 37 37 37 37 37 37 37 37 37 37 37 37 37 37 37 40 40 40 40 40 40 40 40 40 40 40 40 40 40 40 40 40 40 40 40 40 40 40 40 40 40 40 37 37 37 37 37 37 37 37 37 37 37 37 37 37 37 37 37 37 37 37 37 37 37 37 37 37 37 34 34 34 37 37 37 37 37 37 37 37 37 37 37 37 37 37 37 37 37 37 37 37 37 37 37 37 37 37 37 37 37 37 37 37 37 37 37 37 37 37 37 37 37 37 37 37 37 37 37 37 37 37 37 37 37 37 37 37 37 37 37 37 37 37 37 37 37 37 37 37 37 37 37 37 37 37 37 37 37 37 37 37 37 37 37 37 37 37 37 37 37 37 37 37 37 37 37 37 37 37 37 37 37 37 37 37 37 37 37 37 37 37 37 37 37 37 37 37 37 37 37 37 37 37 37 37 37 37 37 37 37 37 37 37 37 37 37 37 37 37 37 37 37 38 38 38 38 38 38 40 38 38 38 38 38 38 38 38 38 38 40 40 40 40 40 40
>E9LAHD006DTSUR LEN=241 QL=1 QR=222
37 37 37 37 37 37 37 37 37 37 37 37 37 37 37 37 37 37 37 37 37 37 38 37 37 37 37 37 38 38 40 40 38 38 38 40 40 40 40 38 38 38 40 40 40 37 37 37 37 37 37 37 37 37 37 37 37 37 37 37 37 37 37 37 37 37 37 37 37 37 37 37 37 37 37 37 36 32 28 28 28 28 35 35 37 36 36 36 37 37 37 37 37 37 35 35 35 36 37 37 36 35 35 35 37 37 37 37 37 35 28 28 28 37 37 37 37 37 37 37 37 37 37 36 36 36 37 37 37 37 37 37 36 36 36 36 36 37 37 37 37 37 37 37 37 37 37 37 32 32 0 35 36 37 37 33 33 23 23 23 21 26 37 35 35 35 37 37 37 37 37 37 37 37 37 37 37 37 37 37 37 37 37 35 35 35 32 32 32 37 36 36 35 35 35 37 37 37 37 37 37 37 37 37 37 37 37 37 37 32 28 28 28 28 32 36 36 36 36 36 36 36 36 36 38 38 38 38 36 36 36 37 37 37 37 38 38 38 37 37 37
>E9LAHD006DP4UK LEN=243 QL=1 QR=224
37 37 37 37 37 37 37 37 37 37 37 37 37 37 37 37 37 37 39 39 39 39 40 40 40 40 40 40 40 40 40 40 40 40 40 40 40 40 40 40 40 40 40 40 40 37 37 37 37 37 37 37 37 37 37 37 37 37 37 37 37 37 37 37 37 37 37 37 37 37 37 37 37 37 37 37 37 37 37 37 37 37 37 37 37 37 37 37 37 37 37 37 37 37 37 37 37 37 37 37 37 37 37 37 37 37 37 37 37 37 37 37 37 37 37 37 37 37 37 37 37 37 37 37 37 37 38 38 38 38 38 38 37 37 37 37 37 37 37 37 37 37 37 37 37 37 37 37 37 37 37 37 37 37 37 37 37 37 37 37 37 37 37 37 37 37 37 37 37 38 38 38 37 37 37 37 37 37 37 37 37 37 37 37 37 37 37 37 32 30 30 38 37 37 37 37 37 37 37 37 37 37 37 37 37 37 37 37 37 38 38 38 38 38 38 37 36 38 36 36 37 38 38 38 40 40 40 40 40 40 40 38 38 38 40 40 40 40 40 40 40 40 40
>E9LAHD006DT46Q LEN=242 QL=1 QR=223
37 37 37 37 37 37 37 37 37 37 37 37 37 37 37 37 37 37 40 40 40 40 40 40 40 40 40 40 40 40 40 40 40 40 40 40 40 40 40 40 40 40 40 40 40 37 37 37 37 37 37 37 37 37 37 37 37 37 37 37 37 37 37 37 37 37 37 37 37 37 37 37 37 37 37 37 37 37 37 37 37 37 37 37 37 37 37 37 37 37 37 37 37 37 37 37 37 37 37 37 37 37 37 37 37 37 37 37 37 37 37 37 37 37 37 37 37 37 37 37 37 37 37 37 37 37 37 37 30 30 30 30 30 38 38 37 37 37 37 37 37 37 37 37 37 37 37 37 37 37 37 37 37 37 37 37 37 37 37 37 37 37 37 37 37 37 37 37 37 37 37 37 37 37 37 37 37 37 37 37 37 37 37 37 37 37 37 37 37 37 37 37 37 37 37 37 37 37 37 37 37 37 37 37 37 37 37 37 37 37 37 37 37 37 37 37 40 40 40 40 40 40 38 38 38 38 40 40 40 40 38 38 38 38 38 38 38 40 40 40 40 40
>E9LAHD006DOMDD LEN=242 QL=1 QR=223
37 37 37 37 37 37 37 37 37 37 37 37 37 37 37 37 37 37 40 40 40 40 40 40 40 40 40 40 40 40 40 40 40 40 40 40 40 40 40 40 40 40 40 40 40 37 37 37 37 37 37 37 37 37 37 37 37 37 37 37 37 37 37 37 37 37 37 37 37 37 37 37 37 34 34 34 37 37 37 37 37 37 37 37 37 37 37 37 37 37 37 37 37 37 37 37 37 37 37 37 37 37 37 37 37 37 37 37 37 37 37 37 37 37 37 37 37 37 37 37 37 37 37 37 37 37 37 37 37 37 37 37 37 37 37 37 37 37 37 37 37 37 37 37 37 37 37 37 37 37 37 37 37 37 37 37 37 37 37 37 37 37 37 37 37 37 37 37 37 37 37 37 37 37 37 37 37 37 37 37 37 37 37 37 37 37 37 37 37 37 37 37 37 37 37 37 37 37 37 37 37 37 37 37 37 37 37 37 37 37 37 37 37 37 37 37 40 38 38 38 38 40 40 40 40 40 40 40 40 40 40 40 40 38 38 38 38 40 40 40 40 40
>E9LAHD006DIK8X LEN=241 QL=1 QR=222
37 37 37 37 37 37 37 37 37 37 37 36 36 33 33 33 37 37 39 39 37 37 37 38 40 40 40 40 40 40 40 40 40 40 40 40 40 40 40 40 38 38 39 39 40 37 37 37 37 37 37 37 37 37 37 37 37 37 37 37 37 37 37 37 37 37 37 37 37 37 37 37 36 29 29 29 36 36 36 36 36 37 37 37 37 37 37 37 37 37 37 37 37 37 33 33 33 37 37 37 37 37 37 37 37 37 37 37 37 37 37 37 37 37 37 37 37 37 37 37 37 37 37 37 37 37 37 37 37 37 37 37 37 37 37 37 37 37 36 36 36 37 37 37 37 37 37 37 37 37 36 36 36 36 36 37 37 37 37 37 36 36 36 37 36 36 36 36 36 36 36 37 37 37 37 37 37 37 37 37 37 37 37 37 37 37 37 37 37 37 36 36 36 37 37 36 38 36 37 37 37 37 37 37 37 37 37 37 37 37 36 36 36 37 36 36 33 33 36 36 36 36 36 36 36 37 37 37 38 38 38 38 38 38 37 40 40 40 37 37 38
>E9LAHD006DKLQH LEN=239 QL=1 QR=84
32 32 32 32 32 32 32 32 32 33 30 30 30 32 32 32 28 28 30 30 30 30 36 32 32 25 25 25 32 32 37 37 37 37 40 40 39 33 33 36 32 32 40 40 40 32 32 32 32 32 32 32 32 32 32 32 32 32 32 32 32 32 32 32 31 30 30 28 28 24 25 17 17 15 15 15 15 15 11 24 24 24 15 15 15 15 15 15 24 22 17 15 17 17 24 28 26 26 26 28 21 21 26 23 17 18 18 23 23 27 27 27 27 27 27 27 25 25 30 30 31 30 30 30 28 28 23 23 23 23 23 21 20 21 22 22 24 24 24 19 13 13 15 15 25 25 25 25 25 25 25 24 24 28 28 28 24 24 21 21 15 15 15 15 15 21 21 21 18 18 23 23 23 23 23 21 19 13 13 13 13 13 13 13 13 13 13 23 23 23 26 26 26 25 25 26 27 27 29 26 26 21 15 15 15 19 26 26 26 26 25 21 21 18 12 12 11 11 17 17 17 11 11 11 11 0 0 0 11 0 11 0 0 11 0 11 11 0 0
>E9LAHD006DI23Y LEN=241 QL=1 QR=222
35 35 35 35 35 35 35 35 35 35 35 35 35 35 35 35 35 35 40 40 40 40 40 38 38 39 38 38 38 38 36 35 35 36 36 36 36 36 36 36 36 36 37 39 39 35 35 35 35 35 35 35 35 35 35 35 35 35 35 35 35 35 35 35 35 35 35 35 35 35 34 34 34 35 35 35 35 35 35 34 34 37 35 35 35 35 35 35 35 35 35 35 35 35 32 32 32 35 34 32 31 31 33 35 32 29 29 25 25 25 25 25 23 14 14 31 34 35 35 35 35 35 35 35 35 35 35 35 35 35 35 35 35 35 35 35 35 35 35 35 35 35 35 35 35 35 34 34 34 35 35 35 35 35 35 35 35 35 35 35 35 35 35 35 35 35 35 35 35 35 35 35 35 35 34 34 34 35 35 35 35 35 35 35 35 35 35 35 35 35 35 35 35 35 35 35 35 35 35 35 34 34 34 35 35 34 24 24 24 34 34 34 34 35 35 35 35 35 35 35 35 35 35 35 35 33 32 27 27 27 33 33 35 35 35 35 35 35 35 35 35
>E9LAHD006DJMW6 LEN=228 QL=1 QR=88
32 32 32 32 32 32 32 32 25 25 25 32 32 32 32 32 32 32 33 33 36 36 36 32 32 32 32 32 32 32 37 37 37 37 37 37 32 30 30 32 32 32 32 34 32 29 29 32 32 32 32 29 29 29 29 32 32 32 32 32 32 32 32 32 32 32 32 32 32 32 32 32 30 28 28 28 30 24 17 15 15 15 24 24 28 15 15 15 15 0 15 15 15 15 15 15 15 15 15 0 15 15 0 15 0 15 15 0 13 13 0 13 22 26 23 24 13 0 13 0 13 13 19 23 13 13 13 13 13 13 13 13 19 19 24 13 13 13 13 13 13 13 13 19 19 18 26 13 13 13 13 13 0 13 13 13 13 13 17 13 13 13 13 13 13 17 13 13 13 13 13 13 13 13 13 13 13 13 19 19 21 21 21 21 13 0 0 0 13 12 12 0 12 12 12 21 12 0 0 0 12 12 0 12 12 12 12 20 20 18 12 12 0 12 12 18 17 11 11 0 11 0 0 17 0 20 20 0
>E9LAHD006DQKJG LEN=242 QL=1 QR=222
37 37 37 37 37 37 37 37 37 37 37 37 37 37 37 37 38 38 36 36 36 36 39 38 39 40 38 39 39 40 40 40 40 40 40 40 38 38 38 40 40 40 40 40 40 37 37 37 37 37 37 37 37 37 37 37 37 37 37 37 37 37 37 37 37 37 37 37 37 37 37 37 37 37 37 37 37 37 37 37 37 37 37 37 37 37 37 37 37 37 37 37 37 37 37 37 37 37 37 37 37 37 37 37 37 37 37 37 37 37 37 37 37 37 37 37 37 37 37 37 37 37 37 37 37 37 37 37 37 37 37 37 37 37 37 37 37 37 37 38 38 38 37 37 37 37 37 37 37 37 37 37 37 37 37 37 37 37 38 38 30 30 30 37 37 37 38 38 38 38 38 37 37 37 38 38 38 37 37 37 37 37 37 37 37 37 37 37 37 37 37 37 37 37 37 37 37 37 37 37 37 37 37 37 37 37 37 37 37 37 37 37 37 37 37 37 38 38 38 38 38 38 38 38 37 37 36 37 36 36 36 36 33 29 29 29 33 33 33 33 36 0
>E9LAHD006DMP4P LEN=241 QL=1 QR=222
37 37 37 37 37 37 37 37 37 37 37 37 37 37 37 37 37 37 40 39 39 38 38 38 39 38 38 37 37 37 37 37 37 39 37 37 30 30 30 33 36 39 39 39 39 37 37 37 37 37 37 37 37 36 36 36 36 37 37 37 37 37 37 37 37 37 37 37 37 37 37 37 37 37 37 37 37 37 37 33 33 33 37 37 37 37 37 37 37 37 37 37 37 37 37 37 37 37 37 37 37 37 37 37 37 37 37 37 37 37 28 28 28 33 33 36 36 36 36 37 37 36 36 36 36 36 37 37 36 36 36 37 37 37 37 37 37 37 37 37 37 37 37 37 37 37 37 37 37 37 37 37 37 37 37 37 37 37 37 37 37 37 37 37 37 36 36 36 36 36 36 37 37 37 37 37 37 37 37 37 37 37 37 37 37 37 37 37 37 37 37 37 37 37 37 37 36 36 36 37 37 37 37 37 37 37 37 37 37 37 37 37 37 37 36 36 33 33 36 36 36 36 36 36 37 36 36 33 33 33 33 36 36 36 36 36 36 36 36 36 38
>E9LAHD006DSGI2 LEN=243 QL=1 QR=224
37 37 37 37 37 37 37 37 37 37 37 37 37 37 37 37 37 37 40 40 40 40 40 40 40 38 38 38 40 40 40 40 40 40 40 40 38 38 38 40 40 40 40 40 40 37 37 37 37 37 37 37 37 37 37 37 37 37 37 37 37 37 37 37 37 37 37 37 37 37 37 37 37 37 37 37 37 37 37 37 37 37 37 37 37 37 37 37 37 37 37 37 37 37 37 37 37 37 37 37 37 37 37 37 37 37 37 37 37 37 37 37 37 37 37 37 37 37 37 37 37 37 37 37 37 37 37 37 37 37 37 37 37 37 37 37 37 37 37 37 37 37 37 37 37 37 37 37 37 37 37 37 37 37 37 37 37 37 37 37 37 37 37 37 37 37 38 38 38 37 37 37 37 37 37 37 37 37 37 37 37 37 37 37 37 37 37 37 37 37 37 37 37 37 37 37 37 37 37 37 37 37 37 37 37 37 37 37 37 37 37 37 37 37 37 37 40 40 40 40 40 40 40 40 40 40 40 40 40 38 38 38 38 38 40 40 40 40 38 38 38 38 40
>E9LAHD006DIQGI LEN=243 QL=1 QR=224
37 37 37 37 37 37 37 37 33 33 33 36 36 37 37 37 36 36 33 33 33 33 40 37 37 28 28 29 36 37 39 39 39 39 39 39 38 40 40 39 40 40 40 40 40 37 37 37 37 37 37 37 37 37 37 37 37 37 37 37 37 37 37 37 37 37 37 37 37 37 37 36 33 26 26 29 36 36 36 33 33 33 37 37 37 37 37 37 37 37 37 37 36 26 26 26 26 33 36 36 36 36 37 37 37 36 36 36 37 37 37 37 37 37 37 37 37 37 37 37 38 38 38 37 37 37 37 37 37 37 37 37 37 37 33 26 26 26 22 35 35 36 37 37 37 37 37 37 37 37 37 37 37 37 37 37 37 37 37 37 37 37 37 37 37 36 36 36 36 37 37 37 37 37 37 37 37 37 37 37 37 37 37 37 37 36 36 36 37 37 37 37 37 37 37 37 37 37 37 37 37 37 37 37 37 37 37 37 37 37 37 37 37 37 37 37 36 36 33 33 33 33 33 33 33 33 36 36 31 24 24 24 24 36 36 36 36 36 36 36 36 36 36
>E9LAHD006DIT2K LEN=290 QL=1 QR=120
19 21 19 19 32 32 32 32 32 32 32 30 33 33 29 33 32 32 40 37 36 36 36 32 37 32 32 32 32 29 33 32 32 32 29 23 18 18 18 28 28 28 28 28 30 30 28 28 30 30 30 30 30 31 31 31 31 23 23 23 23 24 30 32 32 32 32 32 32 32 30 30 33 32 32 30 23 18 14 19 19 18 30 30 27 26 26 25 28 28 30 30 30 27 18 18 18 23 26 27 29 28 28 28 28 22 22 23 23 21 16 16 13 18 15 15 26 22 18 19 13 13 13 13 13 18 23 23 19 19 19 15 15 13 13 13 13 13 13 13 13 13 13 24 24 18 18 13 13 13 15 15 30 28 26 26 26 27 27 30 30 32 32 29 31 30 27 21 21 27 27 27 17 13 13 13 13 13 13 13 13 13 13 13 13 13 13 19 23 23 21 18 12 12 12 12 12 12 12 12 12 12 12 12 9 12 12 12 12 12 12 12 12 12 12 12 11 11 11 11 11 11 11 11 11 11 11 11 11 11 11 11 11 15 20 11 11 11 11 11 11 11 11 11 11 11 11 11 11 0 11 11 11 11 11 11 11 11 11 11 11 11 11 8 8 8 11 11 8 8 11 16 18 16 16 21 21 21 19 19 13 13 13 13 0 0 0 0 0 0
>E9LAHD006DLVUI LEN=241 QL=1 QR=222
37 37 37 37 37 37 37 37 37 37 37 37 37 37 37 37 37 37 40 40 40 40 40 40 40 40 40 40 40 40 40 40 40 40 40 40 40 40 40 40 40 40 40 40 40 37 37 37 37 37 37 37 37 37 37 37 37 37 37 37 37 37 37 37 37 37 37 37 37 37 37 37 37 37 37 37 37 37 37 37 37 37 37 37 37 37 37 37 37 37 37 37 37 37 37 37 37 37 37 37 37 37 37 37 37 37 37 37 37 37 32 32 32 37 37 37 37 37 37 37 37 37 37 38 38 38 37 37 37 37 37 37 37 37 37 37 37 37 37 37 37 37 37 37 37 37 37 37 37 37 37 37 37 37 37 37 37 37 37 37 37 37 37 37 37 37 37 37 37 37 37 37 37 37 37 37 37 37 37 37 37 37 37 40 40 40 37 37 37 37 37 37 37 37 37 37 37 37 37 37 37 37 37 37 37 37 37 37 37 37 37 37 37 37 37 37 40 40 40 40 38 38 38 38 38 38 38 38 38 38 38 38 40 40 40 40 40 40 40 40 40
>E9LAHD006DIBJ0 LEN=243 QL=1 QR=222
37 37 37 37 37 37 37 37 36 36 36 37 37 37 37 37 37 37 37 37 37 37 40 38 38 33 33 33 39 38 39 40 40 40 40 40 40 38 38 39 38 38 40 40 40 37 37 37 37 37 37 37 37 37 37 37 37 37 37 37 37 37 37 37 37 37 37 37 37 37 37 37 36 36 36 37 37 37 37 37 37 37 37 37 37 37 37 37 37 37 37 37 37 36 36 36 36 36 36 36 37 37 37 37 37 37 37 37 37 37 33 33 33 37 37 37 37 36 36 36 37 37 37 37 37 37 37 37 36 36 36 37 37 37 37 37 37 37 37 37 36 36 36 36 37 37 37 37 37 37 37 37 37 37 37 36 36 35 35 35 36 35 23 21 21 21 21 33 33 37 37 37 37 37 36 36 36 37 37 37 37 37 37 37 37 37 33 33 33 36 37 37 36 36 36 36 37 37 37 37 37 37 37 37 37 37 37 37 37 37 37 37 37 37 37 37 37 37 37 37 37 37 37 36 36 36 36 36 36 36 36 36 33 33 33 36 33 33 33 33 36 0 0
>E9LAHD006DSHO6 LEN=213 QL=1 QR=154
32 32 32 32 32 32 32 32 32 32 32 32 32 32 32 32 32 32 33 33 33 33 34 32 32 30 30 30 32 32 37 37 37 37 37 32 32 32 32 37 37 37 33 33 32 29 29 32 32 32 32 32 32 32 32 32 32 32 32 32 32 32 32 32 32 32 32 32 32 32 32 32 32 28 28 28 32 32 32 32 32 32 32 32 32 32 32 32 32 32 32 32 32 32 21 21 21 30 32 32 32 32 32 32 32 32 32 32 32 32 23 23 23 32 32 32 32 32 30 31 30 29 29 26 26 25 13 13 13 13 13 13 13 11 13 18 18 24 24 22 22 22 19 19 19 19 13 0 13 0 18 19 13 13 0 13 13 13 13 0 13 0 0 0 13 23 23 23 18 0 19 13 0 0 13 0 13 0 13 19 19 18 21 13 13 13 13 13 13 12 12 12 12 12 12 0 12 0 0 12 12 0 12 12 12 21 21 23 23 23 26 26 0
>E9LAHD006DIRRQ LEN=273 QL=1 QR=72
28 28 28 28 28 24 24 23 17 17 17 16 16 28 23 29 28 28 27 28 29 29 33 32 32 24 25 25 32 32 34 34 37 37 37 37 32 40 40 40 40 40 40 40 40 32 32 32 32 32 32 32 32 32 32 32 32 32 32 32 32 32 32 32 31 30 30 29 29 28 22 15 17 15 15 15 15 15 15 15 15 15 15 19 19 19 27 25 15 15 15 15 15 24 15 15 15 15 15 15 15 21 21 15 15 19 21 13 11 11 13 13 13 13 13 13 13 18 21 21 19 24 9 9 9 13 13 13 13 11 13 18 18 18 21 13 13 13 15 15 15 15 15 15 15 15 23 23 23 21 15 15 15 15 15 25 26 22 24 24 19 19 13 13 13 13 13 13 13 13 13 19 19 21 13 13 13 13 13 13 23 23 27 17 17 13 13 15 21 21 25 25 23 23 20 18 18 18 23 18 12 12 12 12 12 12 12 12 12 12 18 18 18 18 18 18 17 11 11 11 11 20 20 20 20 20 11 11 11 11 11 11 11 11 11 11 11 11 11 11 11 11 11 11 11 11 11 15 14 11 11 11 11 11 11 11 11 15 16 16 16 11 11 11 0 11 0 15 0 0 0 0 0
>E9LAHD006DQ0C6 LEN=243 QL=1 QR=224
37 37 37 37 37 37 37 37 37 37 37 37 37 37 37 37 37 37 38 38 38 38 38 38 39 37 37 37 39 40 40 40 40 40 40 40 40 40 40 40 40 40 40 40 40 37 37 37 37 37 37 37 37 37 37 37 37 37 37 37 37 37 37 37 37 37 37 37 37 37 37 37 37 37 37 37 37 37 37 37 37 37 37 37 37 37 37 37 37 37 37 37 37 37 37 37 37 37 37 37 37 37 37 37 37 37 37 37 37 37 37 37 37 37 37 37 37 37 37 37 37 37 37 37 37 37 36 36 36 36 36 37 37 37 37 37 36 36 36 37 37 37 37 37 37 37 37 37 37 37 37 37 37 37 37 37 36 36 36 36 36 37 37 37 37 37 37 37 37 37 37 37 36 36 33 33 33 37 37 37 37 37 37 36 36 33 33 33 26 26 26 36 36 37 37 37 36 33 33 33 36 37 37 37 37 37 36 36 22 22 26 33 36 26 26 26 22 22 33 31 36 36 36 36 36 36 33 26 22 22 22 22 22 30 30 36 36 36 26 26 26 26 36
>E9LAHD006DPRWF LEN=242 QL=1 QR=222
37 37 37 37 37 37 37 37 37 37 37 37 37 37 37 37 37 37 40 40 40 40 40 40 40 40 40 40 40 40 40 40 40 40 40 40 40 40 40 40 40 40 40 40 40 37 37 37 37 37 37 37 37 37 37 37 37 37 37 37 37 37 37 37 37 37 37 37 37 37 37 37 37 37 37 37 37 37 37 37 37 37 37 37 37 37 37 37 37 37 37 37 37 37 37 37 37 37 37 37 37 37 37 37 37 37 37 37 37 37 37 37 37 37 37 37 37 37 37 37 37 37 37 37 37 37 37 37 37 37 37 37 37 37 37 37 37 37 37 37 37 37 37 37 37 37 37 37 37 37 37 37 37 37 37 37 37 37 37 37 37 37 37 37 37 37 37 37 37 37 37 37 37 37 37 37 37 37 37 37 37 37 37 37 37 37 37 37 37 37 37 37 37 37 37 37 34 34 33 37 37 37 37 37 37 37 37 37 38 38 30 31 31 37 37 37 36 36 36 33 33 33 36 36 36 36 36 36 33 33 33 36 36 36 36 33 33 33 36 33 31 0
>E9LAHD006DM85Y LEN=240 QL=1 QR=195
29 28 28 28 28 24 24 22 24 15 15 15 15 23 15 27 23 23 17 17 17 17 18 20 21 15 15 15 21 19 24 24 24 29 29 28 22 22 23 30 30 28 28 18 18 17 17 27 25 27 25 23 23 17 17 17 17 22 22 22 22 28 28 28 28 28 28 29 29 28 27 22 24 24 26 26 25 25 21 17 17 17 22 22 22 22 22 25 26 26 26 28 28 30 18 18 18 27 22 22 27 27 27 30 30 30 30 30 30 32 32 32 32 30 26 26 30 28 28 28 28 21 21 16 13 13 13 13 13 13 13 13 19 19 19 19 22 22 22 17 20 21 21 28 28 28 21 21 21 21 25 25 25 24 24 22 22 17 17 19 13 13 13 13 13 10 13 13 13 13 13 17 13 13 13 18 18 18 21 19 13 13 13 13 13 13 13 13 13 12 18 12 12 12 18 18 18 18 18 23 20 18 18 18 12 0 12 12 12 18 16 18 18 18 18 18 11 11 11 11 17 17 17 17 11 11 11 11 11 11 11 17 11 11 11 11 11 11 11 20
>E9LAHD006DH48M LEN=241 QL=1 QR=222
[truncated: 12,132,122 more chars]
